# Supplementary material for: Using WGCNA (weighted gene co-expression network analysis) to identify the hub genes of skin hair follicle development in fetus stage of Inner Mongolia cashmere goat
Source: PLoS One. 2020 Dec 22;15(12):e0243507. doi: 10.1371/journal.pone.0243507 (PMC7755285; doi:10.1371/journal.pone.0243507)
Supplement: S1 Table — The gene expression data for each sample was normalized using the fragments per kilobase of exon per million fragments method. (XLS) [file pone.0243507.s001.xls]

id	FP-45d-1_fpkm	FP-45d-2_fpkm	FP-45d-3_fpkm	FP-55d-1_fpkm	FP-55d-2_fpkm	FP-55d-3_fpkm	FP-65d-1_fpkm	FP-65d-2_fpkm	FP-65d-3_fpkm	FP-75d-1_fpkm	FP-75d-2_fpkm	FP-75d-3_fpkm	FP-95d-1_fpkm	FP-95d-2_fpkm	FP-95d-3_fpkm	FP-115d-1_fpkm	FP-115d-2_fpkm	FP-115d-3_fpkm	FP-135d-1_fpkm	FP-135d-2_fpkm	FP-135d-3_fpkm	FP-45d-1_count	FP-45d-2_count	FP-45d-3_count	FP-55d-1_count	FP-55d-2_count	FP-55d-3_count	FP-65d-1_count	FP-65d-2_count	FP-65d-3_count	FP-75d-1_count	FP-75d-2_count	FP-75d-3_count	FP-95d-1_count	FP-95d-2_count	FP-95d-3_count	FP-115d-1_count	FP-115d-2_count	FP-115d-3_count	FP-135d-1_count	FP-135d-2_count	FP-135d-3_count	Symbol	Description	KEGG_A_class	KEGG_B_class	Pathway	K_ID	GO Component
NM_001285537.1	0.00	0.00	0.00	0.00	0.00	0.00	0.00	0.00	0.00	0.33	0.00	0.00	1.18	0.69	3.52	202.78	173.72	36.11	504.27	334.77	252.85	0.00	0.00	0.00	0.00	0.00	0.00	0.00	0.00	0.00	2.00	0.00	0.00	7.00	4.12	18.00	1145.03	963.72	198.23	2945.29	1822.76	1249.80	NM_001285537.1	keratin associated protein 9.2 [Capra hircus]	-	-	-	-	GO:0005623//cell;GO:0043228//non-membrane-bounded organelle;GO:0044430//cytoskeletal part;GO:0005622//intracellular;GO:0005882//intermediate filament;GO:0043229//intracellular organelle;GO:0044424//intracellular part;GO:0044446//intracellular organelle part;GO:0044464//cell part;GO:0099512//supramolecular fiber;GO:0043232//intracellular non-membrane-bounded organelle;GO:0099513//polymeric cytoske…
NM_001285538.1	0.00	0.00	0.00	0.00	0.18	0.11	0.34	0.28	0.56	1.24	0.50	0.00	0.11	0.00	0.00	1.70	0.32	1.63	1.49	1.30	2.17	0.00	0.00	0.00	0.00	5.77	6.25	13.29	12.03	26.48	28.06	12.87	0.00	2.51	0.00	0.00	35.99	6.75	33.72	32.62	26.58	40.37	NM_001285538.1	integrin beta-2 precursor [Capra hircus]	Organismal Systems;Cellular Processes;Environmental Information Processing	Transport and catabolism;Signaling molecules and interaction;Immune system;Cell motility;Signal transduction	ko04015//Rap1 signaling pathway;ko04810//Regulation of actin cytoskeleton;ko04390//Hippo signaling pathway;ko04514//Cell adhesion molecules (CAMs);ko04650//Natural killer cell mediated cytotoxicity;ko04145//Phagosome;ko04670//Leukocyte transendothelial migration	K06464	GO:0008305//integrin complex;GO:0005886//plasma membrane;GO:0098796//membrane protein complex;GO:0043235//receptor complex;GO:0098802//plasma membrane receptor complex;GO:0098797//plasma membrane protein complex;GO:0043226//organelle;GO:0043234//protein complex;GO:0098805//whole membrane;GO:0098636//protein complex involved in cell adhesion;GO:0031982//vesicle;GO:0032991//macromolecular complex;G…
NM_001285539.1	0.00	0.00	0.00	0.00	0.00	0.00	0.00	0.00	0.00	0.00	0.00	0.00	10.89	4.54	7.51	3.16	2.77	0.93	0.58	0.00	5.49	0.00	0.00	0.00	0.00	0.00	0.00	0.00	0.00	0.00	0.00	0.00	0.00	76.00	32.00	45.27	21.00	18.14	6.00	4.00	0.00	32.00	NM_001285539.1	beta-lactoglobulin precursor [Capra hircus]	-	-	-	-	-
NM_001285540.1	0.57	0.47	0.03	0.53	0.63	0.10	0.31	0.39	0.29	0.00	0.38	0.00	0.00	0.34	0.00	0.00	0.00	0.00	0.06	0.42	0.00	19.88	20.10	1.23	21.76	19.03	5.35	11.74	16.18	12.98	0.00	9.28	0.00	0.00	7.19	0.00	0.00	0.00	0.00	1.24	8.23	0.00	NM_001285540.1	toll-like receptor 6 [Capra hircus]	Organismal Systems;Cellular Processes	Transport and catabolism;Immune system	ko04145//Phagosome;ko04620//Toll-like receptor signaling pathway	K10169	GO:0043226//organelle;GO:0032991//macromolecular complex;GO:0044425//membrane part;GO:0030139//endocytic vesicle;GO:0031224//intrinsic component of membrane;GO:0044464//cell part;GO:0044422//organelle part;GO:0044444//cytoplasmic part;GO:0043234//protein complex;GO:0005622//intracellular;GO:0044446//intracellular organelle part;GO:0043227//membrane-bounded organelle;GO:0016023//cytoplasmic, membr…
NM_001285544.1	0.11	0.54	0.41	0.28	0.76	0.00	1.53	0.75	0.51	1.42	0.32	0.40	1.45	0.72	2.52	0.38	0.19	0.39	1.29	0.20	0.44	1.00	6.00	4.00	3.00	6.00	0.00	15.00	8.00	6.00	8.00	2.00	2.00	8.00	4.00	12.00	2.00	1.00	2.00	7.00	1.00	2.00	NM_001285544.1	interleukin-18 [Capra hircus]	Organismal Systems;Environmental Information Processing	Signaling molecules and interaction;Immune system	ko04060//Cytokine-cytokine receptor interaction;ko04621//NOD-like receptor signaling pathway;ko04623//Cytosolic DNA-sensing pathway	K05482	-
NM_001285545.1	0.00	0.14	0.00	0.00	0.10	0.00	0.00	0.00	0.00	0.00	0.00	0.00	0.00	0.28	0.00	2.20	0.60	1.36	0.99	0.30	4.02	0.00	2.00	0.00	0.00	1.00	0.00	0.00	0.00	0.00	0.00	0.00	0.00	0.00	2.00	0.00	15.00	4.00	9.00	7.00	2.00	24.00	NM_001285545.1	Bac7.5 protein precursor [Capra hircus]	Organismal Systems	Digestive system	ko04970//Salivary secretion	K13916	-
NM_001285546.1	0.00	0.20	0.00	0.00	0.14	0.00	0.11	0.10	0.00	0.00	1.05	0.66	2.61	5.78	3.26	0.63	1.29	2.82	1.43	0.88	2.89	0.00	2.00	0.00	0.00	1.00	0.00	1.00	1.00	0.00	0.00	6.00	3.00	13.00	29.00	14.00	3.00	6.00	13.00	7.00	4.00	12.00	NM_001285546.1	MAP28 protein precursor [Capra hircus]	Organismal Systems	Digestive system	ko04970//Salivary secretion	K13916	-
NM_001285548.1	0.17	0.81	0.05	0.02	0.03	0.00	0.00	0.00	0.02	0.42	0.00	0.00	3.95	0.79	0.44	0.54	0.20	0.36	0.29	0.36	1.18	6.00	35.00	2.00	1.00	1.00	0.00	0.00	0.00	1.00	9.00	0.00	0.00	84.00	17.00	8.00	11.00	4.00	7.00	6.00	7.00	21.00	NM_001285548.1	lactotransferrin precursor [Capra hircus]	-	-	-	-	GO:0044421//extracellular region part;GO:0030141//secretory granule;GO:0044444//cytoplasmic part;GO:0005622//intracellular;GO:0044424//intracellular part;GO:0005576//extracellular region;GO:0043227//membrane-bounded organelle;GO:0099503//secretory vesicle;GO:0043226//organelle;GO:0043231//intracellular membrane-bounded organelle;GO:0043229//intracellular organelle;GO:0005737//cytoplasm;GO:0016023…
NM_001285550.1	262.27	239.67	193.84	177.41	229.73	156.42	165.60	198.23	186.78	95.51	94.34	98.26	111.85	93.09	87.21	84.15	82.25	48.18	74.64	82.47	67.32	1752.00	1980.00	1384.00	1400.00	1340.00	1590.00	1200.00	1558.00	1623.00	397.00	442.00	365.00	456.00	383.00	307.00	327.00	314.00	182.00	300.00	309.00	229.00	NM_001285550.1	superoxide dismutase [Cu-Zn] [Capra hircus]	Organismal Systems;Cellular Processes	Transport and catabolism;Aging	ko04146//Peroxisome;ko04213//Longevity regulating pathway - multiple species	K04565	GO:0044444//cytoplasmic part;GO:0043229//intracellular organelle;GO:0044297//cell body;GO:0005622//intracellular;GO:0043227//membrane-bounded organelle;GO:0032991//macromolecular complex;GO:0043226//organelle;GO:0031982//vesicle;GO:0044463//cell projection part;GO:0044464//cell part;GO:0031988//membrane-bounded vesicle;GO:0016020//membrane;GO:0099568//cytoplasmic region;GO:0042995//cell projectio…
NM_001285551.1	0.00	0.00	0.00	0.00	0.00	0.00	0.00	0.00	0.00	0.00	0.00	0.00	0.00	0.00	0.00	0.00	0.00	0.00	0.00	0.00	0.00	0.00	0.00	0.00	0.00	0.00	0.00	0.00	0.00	0.00	0.00	0.00	0.00	0.00	0.00	0.00	0.00	0.00	0.00	0.00	0.00	0.00	NM_001285551.1	lysozyme-like protein 4 precursor [Capra hircus]	-	-	-	-	GO:0044424//intracellular part;GO:0043227//membrane-bounded organelle;GO:0005623//cell;GO:0005622//intracellular;GO:0044464//cell part;GO:0043229//intracellular organelle;GO:0043226//organelle;GO:0043231//intracellular membrane-bounded organelle
NM_001285553.1	0.00	0.05	0.00	0.00	0.00	0.00	0.00	0.05	0.00	0.00	0.00	0.00	0.00	0.00	0.00	0.00	0.00	0.00	0.00	0.00	0.00	0.00	4.83	0.00	0.00	0.00	0.00	0.00	4.86	0.00	0.00	0.00	0.00	0.00	0.00	0.00	0.00	0.00	0.00	0.00	0.00	0.00	NM_001285553.1	tuberin [Capra hircus]	Cellular Processes;Organismal Systems;Environmental Information Processing	Cell growth and death;Aging;Endocrine system;Signal transduction	ko04151//PI3K-Akt signaling pathway;ko04072//Phospholipase D signaling pathway;ko04910//Insulin signaling pathway;ko04152//AMPK signaling pathway;ko04919//Thyroid hormone signaling pathway;ko04211//Longevity regulating pathway - mammal;ko04150//mTOR signaling pathway;ko04115//p53 signaling pathway	K07207	GO:0032991//macromolecular complex;GO:0043234//protein complex;GO:0005623//cell;GO:0044424//intracellular part;GO:0005622//intracellular;GO:0043226//organelle;GO:0044464//cell part;GO:0005737//cytoplasm;GO:0044444//cytoplasmic part;GO:0043231//intracellular membrane-bounded organelle;GO:0043227//membrane-bounded organelle;GO:0043229//intracellular organelle
NM_001285554.1	0.00	0.00	0.00	0.00	0.00	0.00	0.00	0.00	0.00	0.00	0.00	0.00	0.00	0.00	0.00	0.00	0.00	0.00	0.00	0.00	0.00	0.00	0.00	0.00	0.00	0.00	0.00	0.00	0.00	0.00	0.00	0.00	0.00	0.00	0.00	0.00	0.00	0.00	0.00	0.00	0.00	0.00	NM_001285554.1	pregnancy-associated glycoprotein-3 precursor [Capra hircus]	Organismal Systems	Digestive system	ko04974//Protein digestion and absorption	K06002	-
NM_001285555.1	137.55	124.65	132.27	268.86	184.60	216.77	316.60	351.27	331.11	355.21	488.38	376.95	452.33	443.48	465.86	330.45	295.15	298.13	371.36	258.51	320.33	2478.29	2777.44	2547.18	5722.41	2904.19	5943.02	6187.76	7446.44	7760.20	3982.21	6171.63	3776.72	4974.02	4921.17	4423.04	3463.24	3039.06	3037.33	4025.82	2612.55	2938.87	NM_001285555.1	decorin precursor [Capra hircus]	Environmental Information Processing	Signal transduction	ko04350//TGF-beta signaling pathway	K04660	GO:0005576//extracellular region;GO:0044421//extracellular region part;GO:0031012//extracellular matrix
NM_001285557.1	1.57	0.61	0.00	0.00	1.51	2.19	0.00	0.00	1.42	0.00	0.00	0.00	0.00	0.00	0.00	0.00	0.00	0.00	0.00	0.00	0.00	34.83	16.66	0.00	0.00	29.38	74.11	0.00	0.00	41.02	0.00	0.00	0.00	0.00	0.00	0.00	0.00	0.00	0.00	0.00	0.00	0.00	NM_001285557.1	epoxide hydrolase 1 precursor [Capra hircus]	Organismal Systems;Metabolism	Digestive system;Xenobiotics biodegradation and metabolism	ko04976//Bile secretion;ko00980//Metabolism of xenobiotics by cytochrome P450	K01253	GO:0043227//membrane-bounded organelle;GO:0005622//intracellular;GO:1990904//ribonucleoprotein complex;GO:0044424//intracellular part;GO:0031090//organelle membrane;GO:0005623//cell;GO:0043229//intracellular organelle;GO:0043231//intracellular membrane-bounded organelle;GO:0043226//organelle;GO:0044422//organelle part;GO:0031224//intrinsic component of membrane;GO:0044425//membrane part;GO:003299…
NM_001285559.1	95.08	109.15	100.68	106.63	113.22	111.76	85.67	94.53	109.29	299.34	316.60	349.37	419.71	320.21	340.50	428.92	417.80	334.30	419.07	430.01	388.63	1684.00	2391.00	1906.00	2231.00	1751.00	3012.00	1646.00	1970.00	2518.00	3299.00	3933.00	3441.00	4537.00	3493.00	3178.00	4419.00	4229.00	3348.00	4466.00	4272.00	3505.00	NM_001285559.1	ornithine decarboxylase antizyme 1 [Capra hircus]	-	-	-	-	GO:0044444//cytoplasmic part;GO:0044464//cell part;GO:0005737//cytoplasm;GO:0005623//cell;GO:0005622//intracellular;GO:0044424//intracellular part
NM_001285560.1	0.00	0.00	0.00	0.00	0.00	0.00	0.00	0.00	0.00	0.00	0.00	0.00	0.00	0.00	0.00	0.00	0.00	0.00	0.00	0.00	0.00	0.00	0.00	0.00	0.00	0.00	0.00	0.00	0.00	0.00	0.00	0.00	0.00	0.00	0.00	0.00	0.00	0.00	0.00	0.00	0.00	0.00	NM_001285560.1	pregnancy-associated glycoprotein-6 precursor [Capra hircus]	Organismal Systems	Digestive system	ko04974//Protein digestion and absorption	K06002	GO:0044425//membrane part;GO:0016020//membrane;GO:0098805//whole membrane;GO:0044421//extracellular region part;GO:0098589//membrane region;GO:0005576//extracellular region
NM_001285561.1	0.11	0.00	0.00	0.09	0.00	0.07	0.00	0.00	0.00	0.00	0.00	0.00	0.00	0.36	0.00	0.00	0.00	0.00	0.00	0.00	0.00	1.00	0.00	0.00	1.00	0.00	1.00	0.00	0.00	0.00	0.00	0.00	0.00	0.00	2.00	0.00	0.00	0.00	0.00	0.00	0.00	0.00	NM_001285561.1	aralkylamine N-acetyltransferase [Capra hircus]	Metabolism	Amino acid metabolism	ko00380//Tryptophan metabolism	K00669	GO:0005623//cell;GO:0044444//cytoplasmic part;GO:0005622//intracellular;GO:0044424//intracellular part;GO:0044464//cell part;GO:0005737//cytoplasm
NM_001285563.1	0.45	0.36	0.67	0.00	0.00	0.09	0.27	0.31	0.25	0.00	0.00	0.00	0.61	0.00	0.00	0.00	1.82	0.00	0.00	2.50	0.62	8.05	8.12	12.94	0.00	0.00	2.44	5.30	6.54	5.94	0.00	0.00	0.00	6.68	0.00	0.00	0.00	18.80	0.00	0.00	25.30	5.72	NM_001285563.1	zinc transporter ZIP3 [Capra hircus]	-	-	-	-	GO:0044425//membrane part;GO:0031224//intrinsic component of membrane;GO:0016020//membrane
NM_001285565.1	0.00	0.00	0.00	0.00	0.00	0.00	0.00	0.00	0.00	0.00	0.00	0.00	0.00	0.00	0.00	0.00	0.00	0.00	0.00	0.00	0.00	0.00	0.00	0.00	0.00	0.00	0.00	0.00	0.00	0.00	0.00	0.00	0.00	0.00	0.00	0.00	0.00	0.00	0.00	0.00	0.00	0.00	NM_001285565.1	pregnancy-associated glycoprotein-11 precursor [Capra hircus]	Organismal Systems	Digestive system	ko04974//Protein digestion and absorption	K06002	GO:0005576//extracellular region;GO:0044421//extracellular region part
NM_001285566.1	2.28	7.36	5.23	2.70	1.27	1.94	1.92	3.65	5.03	21.85	11.40	15.37	10.23	11.45	14.40	10.64	12.36	16.26	21.04	18.60	18.56	27.12	108.03	66.34	37.88	13.21	35.10	24.79	50.96	77.67	161.49	94.92	101.48	74.16	83.77	90.14	73.49	83.86	109.22	150.37	123.87	112.21	NM_001285566.1	insulin-like growth factor-binding protein 5 precursor [Capra hircus]	-	-	-	-	-
NM_001285567.1	11.89	11.53	3.86	4.70	8.44	4.17	1.97	3.30	2.74	6.75	8.93	8.55	8.44	6.82	9.02	23.71	27.87	14.44	29.90	31.51	31.91	150.00	180.00	52.00	70.00	93.00	80.00	27.00	49.00	45.00	53.00	79.00	60.00	65.00	53.00	60.00	174.00	201.00	103.00	227.00	223.00	205.00	NM_001285567.1	heme oxygenase 1 [Capra hircus]	Organismal Systems;Metabolism	Metabolism of cofactors and vitamins;Digestive system	ko04978//Mineral absorption;ko00860//Porphyrin and chlorophyll metabolism	K00510	GO:0044444//cytoplasmic part;GO:0043226//organelle;GO:0005623//cell;GO:0043229//intracellular organelle;GO:0005737//cytoplasm;GO:0044422//organelle part;GO:0005622//intracellular;GO:0044464//cell part;GO:0043231//intracellular membrane-bounded organelle;GO:0043227//membrane-bounded organelle;GO:0016020//membrane;GO:0044424//intracellular part;GO:0031090//organelle membrane
NM_001285568.1	0.24	0.05	0.06	0.25	0.14	0.04	0.00	0.00	0.00	0.19	0.00	0.00	0.00	0.00	0.00	0.00	0.00	0.00	0.00	0.00	0.12	4.00	1.00	1.00	5.00	2.00	1.00	0.00	0.00	0.00	2.00	0.00	0.00	0.00	0.00	0.00	0.00	0.00	0.00	0.00	0.00	1.00	NM_001285568.1	pregnancy-associated glycoprotein 12 precursor [Capra hircus]	Organismal Systems	Digestive system	ko04974//Protein digestion and absorption	K06002	-
NM_001285569.1	0.06	1.23	1.01	0.00	0.00	0.00	0.00	0.00	0.00	0.00	0.00	0.00	0.00	0.10	0.00	0.00	0.00	0.00	0.11	0.11	0.00	1.00	24.00	17.00	0.00	0.00	0.00	0.00	0.00	0.00	0.00	0.00	0.00	0.00	1.00	0.00	0.00	0.00	0.00	1.00	1.00	0.00	NM_001285569.1	POU domain, class 5, transcription factor 1 [Capra hircus]	Cellular Processes	Cellular commiunity	ko04550//Signaling pathways regulating pluripotency of stem cells	K09367	GO:0031974//membrane-enclosed lumen;GO:0043227//membrane-bounded organelle;GO:0005634//nucleus;GO:0032991//macromolecular complex;GO:0043226//organelle;GO:0044428//nuclear part;GO:0043232//intracellular non-membrane-bounded organelle;GO:0043233//organelle lumen;GO:0031981//nuclear lumen;GO:0005622//intracellular;GO:0044424//intracellular part;GO:0043231//intracellular membrane-bounded organelle;G…
NM_001285570.1	0.00	0.00	0.00	0.00	0.00	0.00	0.00	0.00	0.00	0.00	0.00	0.00	0.00	0.00	0.00	0.00	0.00	0.00	0.00	0.00	0.00	0.00	0.00	0.00	0.00	0.00	0.00	0.00	0.00	0.00	0.00	0.00	0.00	0.00	0.00	0.00	0.00	0.00	0.00	0.00	0.00	0.00	NM_001285570.1	granulocyte-macrophage colony-stimulating factor precursor [Capra hircus]	Organismal Systems;Environmental Information Processing	Signaling molecules and interaction;Immune system;Signal transduction	ko04060//Cytokine-cytokine receptor interaction;ko04630//Jak-STAT signaling pathway;ko04650//Natural killer cell mediated cytotoxicity;ko04668//TNF signaling pathway;ko04660//T cell receptor signaling pathway;ko04640//Hematopoietic cell lineage;ko04664//Fc epsilon RI signaling pathway	K05427	GO:0005576//extracellular region;GO:0044421//extracellular region part
NM_001285571.1	45.75	61.77	46.84	41.43	41.32	40.83	31.08	52.22	52.83	0.00	0.00	0.00	0.00	0.00	0.76	0.00	0.00	0.00	0.00	0.00	0.00	828.92	1384.20	907.24	886.75	653.68	1125.60	610.90	1113.19	1245.16	0.00	0.00	0.00	0.00	0.00	7.27	0.00	0.00	0.00	0.00	0.00	0.00	NM_001285571.1	peptidyl-prolyl cis-trans isomerase FKBP8 [Capra hircus]	-	-	-	-	-
NM_001285572.1	283.58	232.51	457.18	315.37	398.61	756.61	128.76	13.73	143.10	42.98	62.29	122.85	52.28	25.37	36.18	1.37	0.93	0.94	38.95	4.48	3.12	2142.00	2172.00	3691.00	2814.00	2629.00	8696.00	1055.00	122.00	1406.00	202.00	330.00	516.00	241.00	118.00	144.00	6.00	4.00	4.00	177.00	19.00	12.00	NM_001285572.1	troponin C, slow skeletal and cardiac muscles [Capra hircus]	Organismal Systems;Environmental Information Processing	Circulatory system;Signal transduction	ko04020//Calcium signaling pathway;ko04261//Adrenergic signaling in cardiomyocytes;ko04260//Cardiac muscle contraction	K05865	GO:0070013//intracellular organelle lumen;GO:0044424//intracellular part;GO:0005623//cell;GO:0043227//membrane-bounded organelle;GO:0044444//cytoplasmic part;GO:0043234//protein complex;GO:0043226//organelle;GO:0032991//macromolecular complex;GO:0043229//intracellular organelle;GO:0044464//cell part;GO:0043231//intracellular membrane-bounded organelle;GO:0031981//nuclear lumen;GO:0005856//cytoske…
NM_001285573.1	0.08	0.23	0.15	0.00	0.00	0.05	0.07	0.00	0.00	0.00	0.00	0.00	0.00	0.00	0.00	0.00	0.14	0.07	0.00	0.00	0.00	2.00	7.00	4.00	0.00	0.00	2.00	2.00	0.00	0.00	0.00	0.00	0.00	0.00	0.00	0.00	0.00	2.00	1.00	0.00	0.00	0.00	NM_001285573.1	PFOXic [Capra hircus]	-	-	-	-	-
NM_001285574.1	0.03	0.33	0.10	0.48	0.35	0.32	0.50	0.31	0.28	1.12	0.37	1.39	1.44	1.09	0.88	0.89	1.04	1.46	2.10	1.75	1.32	1.00	16.00	4.00	22.00	12.00	19.00	21.00	14.00	14.00	27.00	10.00	30.00	34.00	26.00	18.00	20.00	23.00	32.00	49.00	38.00	26.00	NM_001285574.1	toll-like receptor 4 precursor [Capra hircus]	Organismal Systems;Cellular Processes;Environmental Information Processing	Transport and catabolism;Immune system;Signal transduction	ko04151//PI3K-Akt signaling pathway;ko04145//Phagosome;ko04066//HIF-1 signaling pathway;ko04620//Toll-like receptor signaling pathway;ko04064//NF-kappa B signaling pathway	K10160	GO:0044424//intracellular part;GO:0016020//membrane;GO:0044464//cell part;GO:0005622//intracellular;GO:0044459//plasma membrane part;GO:0031224//intrinsic component of membrane;GO:0016021//integral component of membrane;GO:0005886//plasma membrane;GO:0044444//cytoplasmic part;GO:0071944//cell periphery;GO:0005623//cell;GO:0005737//cytoplasm;GO:0044425//membrane part
NM_001285575.1	0.00	0.00	0.00	0.00	0.00	0.00	0.00	0.00	0.00	0.51	1.05	1.49	0.47	0.62	0.58	0.47	0.34	0.40	0.00	0.76	0.14	0.00	0.00	0.00	0.00	0.00	0.00	0.00	0.00	0.00	8.25	19.22	21.58	7.44	9.97	7.97	7.16	5.09	5.85	0.00	11.15	1.92	NM_001285575.1	bone morphogenetic protein receptor type-1B [Capra hircus]	Cellular Processes;Environmental Information Processing	Cellular commiunity;Signaling molecules and interaction;Signal transduction	ko04060//Cytokine-cytokine receptor interaction;ko04390//Hippo signaling pathway;ko04550//Signaling pathways regulating pluripotency of stem cells;ko04350//TGF-beta signaling pathway	K13578	GO:0016020//membrane;GO:0044425//membrane part;GO:0031224//intrinsic component of membrane
NM_001285576.1	0.00	0.00	0.00	0.00	0.00	0.00	0.00	0.00	0.00	0.00	0.00	0.00	0.00	0.00	0.00	0.00	0.00	0.00	0.00	0.00	0.00	0.00	0.00	0.00	0.00	0.00	0.00	0.00	0.00	0.00	0.00	0.00	0.00	0.00	0.00	0.00	0.00	0.00	0.00	0.00	0.00	0.00	NM_001285576.1	Nanog homeobox [Capra hircus]	Cellular Processes	Cellular commiunity	ko04550//Signaling pathways regulating pluripotency of stem cells	K10164	GO:0005623//cell;GO:0044464//cell part;GO:0044428//nuclear part;GO:0043232//intracellular non-membrane-bounded organelle;GO:0043226//organelle;GO:0005634//nucleus;GO:0044424//intracellular part;GO:0044446//intracellular organelle part;GO:0043227//membrane-bounded organelle;GO:0043228//non-membrane-bounded organelle;GO:0005622//intracellular;GO:0031981//nuclear lumen;GO:0043231//intracellular memb…
NM_001285577.1	0.22	0.80	0.10	0.00	0.13	0.00	0.00	0.00	0.00	0.00	0.00	0.00	0.00	0.00	0.00	1.61	0.58	2.03	0.00	0.39	2.08	2.00	9.00	1.00	0.00	1.00	0.00	0.00	0.00	0.00	0.00	0.00	0.00	0.00	0.00	0.00	8.53	3.00	10.45	0.00	2.00	9.68	NM_001285577.1	cathelicidin-2 precursor [Capra hircus]	Organismal Systems	Digestive system	ko04970//Salivary secretion	K13916	-
NM_001285578.1	9.34	10.98	7.81	17.72	14.40	15.61	11.58	10.15	16.21	11.29	9.51	6.69	31.42	20.39	18.68	16.50	7.41	21.62	15.13	12.25	15.24	293.29	426.39	262.19	657.31	394.85	746.21	394.59	375.25	662.12	220.56	209.59	116.91	602.19	394.48	309.13	301.36	133.05	383.88	285.83	215.81	243.75	NM_001285578.1	platelet glycoprotein 4 [Capra hircus]	Organismal Systems;Cellular Processes;Environmental Information Processing	Transport and catabolism;Digestive system;Signaling molecules and interaction;Endocrine system;Immune system;Signal transduction	ko04152//AMPK signaling pathway;ko04145//Phagosome;ko04640//Hematopoietic cell lineage;ko04512//ECM-receptor interaction;ko04920//Adipocytokine signaling pathway;ko03320//PPAR signaling pathway;ko04975//Fat digestion and absorption	K06259	GO:0016020//membrane;GO:0044425//membrane part;GO:0031224//intrinsic component of membrane
NM_001285579.1	0.00	1.12	0.00	0.00	0.00	0.00	0.00	0.00	0.00	0.00	0.00	0.00	0.00	0.00	0.00	0.30	0.00	0.00	0.00	0.31	0.34	0.00	8.00	0.00	0.00	0.00	0.00	0.00	0.00	0.00	0.00	0.00	0.00	0.00	0.00	0.00	1.00	0.00	0.00	0.00	1.00	1.00	NM_001285579.1	insulin-like 3 precursor [Capra hircus]	-	-	-	-	-
NM_001285580.1	0.00	0.00	0.00	0.00	0.00	0.05	0.00	0.00	0.03	0.00	0.00	0.00	0.00	0.00	0.00	0.00	0.00	0.00	0.00	0.00	0.00	0.00	0.00	0.00	0.00	0.00	2.00	0.00	0.00	1.00	0.00	0.00	0.00	0.00	0.00	0.00	0.00	0.00	0.00	0.00	0.00	0.00	NM_001285580.1	CD36-like protein [Capra hircus]	Organismal Systems;Cellular Processes;Environmental Information Processing	Transport and catabolism;Digestive system;Signaling molecules and interaction;Endocrine system;Immune system;Signal transduction	ko04152//AMPK signaling pathway;ko04145//Phagosome;ko04640//Hematopoietic cell lineage;ko04512//ECM-receptor interaction;ko04920//Adipocytokine signaling pathway;ko03320//PPAR signaling pathway;ko04975//Fat digestion and absorption	K06259	GO:0044425//membrane part;GO:0016020//membrane;GO:0031224//intrinsic component of membrane
NM_001285581.1	31.57	23.66	23.20	14.84	15.79	30.46	29.11	33.91	20.94	7.70	5.60	7.99	4.70	5.33	3.30	3.06	1.47	4.73	2.77	2.34	1.82	587.23	544.15	461.26	326.00	256.39	862.01	587.28	742.00	506.67	89.17	73.10	82.62	53.35	61.07	32.32	33.08	15.59	49.75	30.96	24.44	17.20	NM_001285581.1	inhibin beta A chain precursor [Capra hircus]	Cellular Processes;Environmental Information Processing	Cellular commiunity;Signaling molecules and interaction;Signal transduction	ko04060//Cytokine-cytokine receptor interaction;ko04550//Signaling pathways regulating pluripotency of stem cells;ko04350//TGF-beta signaling pathway	K04667	-
NM_001285582.1	72.67	43.94	35.10	113.60	76.04	58.40	146.97	136.05	160.00	241.10	198.85	214.50	136.50	156.90	168.53	178.09	156.84	191.80	150.70	151.53	145.66	1598.00	1195.00	825.00	2951.00	1460.00	1954.00	3506.00	3520.00	4577.00	3299.00	3067.00	2623.00	1832.00	2125.00	1953.00	2278.00	1971.00	2385.00	1994.00	1869.00	1631.00	NM_001285582.1	selenoprotein P precursor [Capra hircus]	-	-	-	-	GO:0043226//organelle;GO:0031988//membrane-bounded vesicle;GO:0005576//extracellular region;GO:0031982//vesicle;GO:0044421//extracellular region part;GO:0043227//membrane-bounded organelle
NM_001285584.1	0.04	0.00	0.03	0.00	0.00	0.05	0.00	0.00	0.00	0.00	0.00	0.00	0.06	0.00	0.00	0.00	0.00	0.00	0.00	0.00	0.00	1.00	0.00	1.00	0.00	0.00	2.00	0.00	0.00	0.00	0.00	0.00	0.00	1.00	0.00	0.00	0.00	0.00	0.00	0.00	0.00	0.00	NM_001285584.1	oviductin precursor [Capra hircus]	-	-	-	-	-
NM_001285585.1	0.00	0.00	0.00	0.00	0.00	0.00	0.00	0.00	0.00	0.00	0.00	0.00	0.00	0.00	0.00	0.00	0.00	0.00	0.00	0.00	1.28	0.00	0.00	0.00	0.00	0.00	0.00	0.00	0.00	0.00	0.00	0.00	0.00	0.00	0.00	0.00	0.00	0.00	0.00	0.00	0.00	9.60	NM_001285585.1	alpha-S2-casein precursor [Capra hircus]	-	-	-	-	-
NM_001285586.1	0.00	0.00	0.00	0.00	0.00	0.00	0.00	0.00	0.00	0.00	0.00	0.00	0.00	0.00	0.00	0.00	0.00	0.00	0.00	0.00	0.00	0.00	0.00	0.00	0.00	0.00	0.00	0.00	0.00	0.00	0.00	0.00	0.00	0.00	0.00	0.00	0.00	0.00	0.00	0.00	0.00	0.00	NM_001285586.1	somatotropin precursor [Capra hircus]	Environmental Information Processing	Signaling molecules and interaction;Signal transduction	ko04151//PI3K-Akt signaling pathway;ko04080//Neuroactive ligand-receptor interaction;ko04060//Cytokine-cytokine receptor interaction;ko04630//Jak-STAT signaling pathway	K05438	GO:0005623//cell;GO:0043227//membrane-bounded organelle;GO:0044446//intracellular organelle part;GO:0005622//intracellular;GO:0044464//cell part;GO:0016020//membrane;GO:0044422//organelle part;GO:0043226//organelle;GO:0005576//extracellular region;GO:0043231//intracellular membrane-bounded organelle;GO:0031984//organelle subcompartment;GO:0043229//intracellular organelle;GO:0012505//endomembrane …
NM_001285587.1	0.00	0.00	0.00	0.00	0.00	0.00	0.00	0.00	0.00	0.00	0.00	0.00	0.00	0.00	0.16	0.29	0.00	0.00	0.00	0.15	1.14	0.00	0.00	0.00	0.00	0.00	0.00	0.00	0.00	0.00	0.00	0.00	0.00	0.00	0.00	1.00	2.00	0.00	0.00	0.00	1.00	7.00	NM_001285587.1	kappa-casein precursor [Capra hircus]	-	-	-	-	GO:0044421//extracellular region part;GO:0005576//extracellular region
NM_001285589.1	17.13	25.68	32.23	43.01	36.15	57.93	17.39	24.54	30.48	40.52	34.58	56.76	47.62	35.00	28.12	29.12	26.61	18.38	33.91	20.59	25.32	89.00	165.00	179.00	264.00	164.00	458.00	98.00	150.00	206.00	131.00	126.00	164.00	151.00	112.00	77.00	88.00	79.00	54.00	106.00	60.00	67.00	NM_001285589.1	eukaryotic translation initiation factor 4E-binding protein 1 [Capra hircus]	Genetic Information Processing;Organismal Systems;Environmental Information Processing	Aging;Endocrine system;Signal transduction;Translation	ko04151//PI3K-Akt signaling pathway;ko04910//Insulin signaling pathway;ko04152//AMPK signaling pathway;ko03013//RNA transport;ko04012//ErbB signaling pathway;ko04211//Longevity regulating pathway - mammal;ko04066//HIF-1 signaling pathway;ko04150//mTOR signaling pathway	K07205	-
NM_001285591.1	0.10	0.14	0.13	0.00	0.04	0.00	0.00	0.03	0.00	0.00	0.38	0.12	2.13	1.25	2.73	3.85	2.63	6.68	1.61	0.83	1.38	3.00	5.00	4.00	0.00	1.00	0.00	0.00	1.00	0.00	0.00	8.00	2.00	39.00	23.00	43.00	67.00	45.00	113.00	29.00	14.00	21.00	NM_001285591.1	melanocortin receptor 4 [Capra hircus]	Environmental Information Processing	Signaling molecules and interaction	ko04080//Neuroactive ligand-receptor interaction	K04202	GO:0044425//membrane part;GO:0031224//intrinsic component of membrane;GO:0016020//membrane
NM_001285592.1	0.00	0.00	0.00	0.00	0.00	0.00	0.00	0.00	0.00	5.11	6.90	6.26	0.63	2.35	3.62	3.47	3.13	8.09	0.92	4.50	10.21	0.00	0.00	0.00	0.00	0.00	0.00	0.00	0.00	0.00	86.66	132.02	94.98	10.56	39.53	52.03	55.07	48.83	124.69	15.02	68.83	141.83	NM_001285592.1	bone morphogenetic protein receptor type-1A precursor [Capra hircus]	Cellular Processes;Environmental Information Processing	Cellular commiunity;Signaling molecules and interaction;Signal transduction	ko04060//Cytokine-cytokine receptor interaction;ko04390//Hippo signaling pathway;ko04550//Signaling pathways regulating pluripotency of stem cells;ko04350//TGF-beta signaling pathway	K04673	GO:0005886//plasma membrane;GO:0016020//membrane;GO:0044425//membrane part;GO:0005623//cell;GO:0044464//cell part;GO:0031224//intrinsic component of membrane;GO:0071944//cell periphery;GO:0044459//plasma membrane part
NM_001285593.1	9.11	1.28	0.06	0.00	5.21	0.05	0.06	0.06	0.00	0.00	0.00	0.00	0.00	0.00	0.00	0.00	0.00	0.00	0.11	0.12	0.00	132.00	23.00	1.00	0.00	66.00	1.00	1.00	1.00	0.00	0.00	0.00	0.00	0.00	0.00	0.00	0.00	0.00	0.00	1.00	1.00	0.00	NM_001285593.1	zinc finger protein Gfi-1b [Capra hircus]	-	-	-	-	GO:0005623//cell;GO:0043234//protein complex;GO:0044428//nuclear part;GO:0005622//intracellular;GO:0043231//intracellular membrane-bounded organelle;GO:0043227//membrane-bounded organelle;GO:0044446//intracellular organelle part;GO:0005634//nucleus;GO:0043226//organelle;GO:0044422//organelle part;GO:0032991//macromolecular complex;GO:0043229//intracellular organelle;GO:0044464//cell part;GO:00444…
NM_001285594.1	2.58	1.85	3.61	1.48	1.59	2.51	5.57	3.81	4.09	1.91	1.68	1.07	1.38	0.36	0.87	2.89	1.57	0.69	0.86	2.26	3.77	23.52	20.84	35.11	15.90	12.63	34.80	55.00	40.80	48.51	10.81	10.75	5.43	7.70	2.01	4.18	15.33	8.17	3.54	4.71	11.55	17.51	NM_001285594.1	RAS-like, estrogen-regulated, growth inhibitor [Capra hircus]	-	-	-	-	GO:0043231//intracellular membrane-bounded organelle;GO:0044464//cell part;GO:0044424//intracellular part;GO:0043227//membrane-bounded organelle;GO:0043229//intracellular organelle;GO:0044444//cytoplasmic part;GO:0043226//organelle;GO:0005622//intracellular;GO:0005623//cell;GO:0005737//cytoplasm
NM_001285595.1	1.08	1.17	0.58	0.43	1.13	0.93	0.84	1.04	1.39	0.86	2.00	1.96	1.21	1.85	1.43	1.25	2.46	1.77	2.66	1.85	2.54	29.40	39.42	16.99	13.97	26.94	38.65	24.85	33.29	49.16	14.56	38.08	29.61	20.02	31.02	20.50	19.75	38.22	27.14	43.54	28.24	35.13	NM_001285595.1	perilipin-3 [Capra hircus]	-	-	-	-	GO:0043232//intracellular non-membrane-bounded organelle;GO:0043226//organelle;GO:0044464//cell part;GO:0043227//membrane-bounded organelle;GO:0005622//intracellular;GO:0005623//cell;GO:0043229//intracellular organelle;GO:0044424//intracellular part;GO:0043228//non-membrane-bounded organelle
NM_001285596.1	1.09	0.78	1.30	4.87	0.74	1.92	5.59	5.45	6.90	0.00	0.00	0.00	0.00	0.00	2.15	4.79	6.96	4.52	7.99	3.71	2.68	21.41	18.93	27.26	113.21	12.74	57.54	119.36	126.29	176.69	0.00	0.00	0.00	0.00	0.00	22.36	54.87	78.32	50.36	94.72	41.01	26.89	NM_001285596.1	perilipin-2 [Capra hircus]	-	-	-	-	GO:0005737//cytoplasm;GO:0044424//intracellular part;GO:0043229//intracellular organelle;GO:0043228//non-membrane-bounded organelle;GO:0043227//membrane-bounded organelle;GO:0043231//intracellular membrane-bounded organelle;GO:0044464//cell part;GO:0043232//intracellular non-membrane-bounded organelle;GO:0043226//organelle;GO:0044444//cytoplasmic part;GO:0005623//cell;GO:0016020//membrane;GO:0005…
NM_001285597.1	9.97	12.42	11.55	6.57	6.35	7.80	8.32	6.86	7.67	19.85	20.09	23.92	21.53	16.45	23.13	27.22	35.18	29.40	34.21	36.13	34.82	63.00	97.00	78.00	49.00	35.00	75.00	57.00	51.00	63.00	78.00	89.00	84.00	83.00	64.00	77.00	100.00	127.00	105.00	130.00	128.00	112.00	NM_001285597.1	gamma-aminobutyric acid receptor-associated protein-like 2 [Capra hircus]	Cellular Processes;Organismal Systems;Environmental Information Processing	Nervous system;Transport and catabolism;Signal transduction	ko04068//FoxO signaling pathway;ko04727//GABAergic synapse;ko04140//Regulation of autophagy	K08341	-
NM_001285599.1	0.00	0.69	0.40	0.90	1.22	0.70	1.86	2.08	0.74	0.51	0.76	0.57	1.57	1.38	2.02	2.38	1.86	2.45	1.59	2.09	1.88	0.00	8.00	4.00	10.00	10.00	10.00	19.00	23.00	9.00	3.00	5.00	3.00	9.00	8.00	10.00	13.00	10.00	13.00	9.00	11.00	9.00	NM_001285599.1	ras-related and estrogen-regulated growth inhibitor-like protein [Capra hircus]	-	-	-	-	-
NM_001285600.1	20.73	21.33	26.20	25.25	22.51	20.55	18.50	19.44	22.14	9.53	5.46	6.46	7.19	6.37	9.12	7.30	5.88	6.27	5.59	6.91	6.33	444.00	565.00	600.00	639.00	421.00	670.00	430.00	490.00	617.00	127.00	82.00	77.00	94.00	84.00	103.00	91.00	72.00	76.00	72.00	83.00	69.00	NM_001285600.1	probable dimethyladenosine transferase [Capra hircus]	-	-	-	-	GO:0043226//organelle;GO:0043227//membrane-bounded organelle;GO:0043229//intracellular organelle;GO:0044464//cell part;GO:0043231//intracellular membrane-bounded organelle;GO:0005623//cell;GO:0044424//intracellular part;GO:0043228//non-membrane-bounded organelle;GO:0043232//intracellular non-membrane-bounded organelle;GO:0005622//intracellular
NM_001285602.1	4.52	2.85	6.14	5.49	7.52	10.03	2.72	0.28	4.73	0.92	2.46	6.20	3.23	0.80	1.87	0.42	0.00	0.15	0.68	0.00	0.32	55.00	43.00	80.00	79.00	80.00	186.00	36.00	4.00	75.00	7.00	21.00	42.00	24.00	6.00	12.00	3.00	0.00	1.00	5.00	0.00	2.00	NM_001285602.1	myogenic factor 6 [Capra hircus]	-	-	-	-	-
NM_001285603.1	0.00	0.00	0.00	0.00	0.00	0.00	0.00	0.00	0.00	0.21	0.00	0.00	0.00	0.00	0.00	0.00	0.41	0.00	0.00	0.00	0.59	0.00	0.00	0.00	0.00	0.00	0.00	0.00	0.00	0.00	4.44	0.00	0.00	0.00	0.00	0.00	0.00	8.12	0.00	0.00	0.00	10.32	NM_001285603.1	toll-like receptor 2 precursor [Capra hircus]	Organismal Systems;Cellular Processes;Environmental Information Processing	Transport and catabolism;Immune system;Signal transduction	ko04151//PI3K-Akt signaling pathway;ko04145//Phagosome;ko04620//Toll-like receptor signaling pathway	K10159	GO:0031224//intrinsic component of membrane;GO:0005886//plasma membrane;GO:0005622//intracellular;GO:0044464//cell part;GO:0043235//receptor complex;GO:0044424//intracellular part;GO:0043234//protein complex;GO:0044459//plasma membrane part;GO:0071944//cell periphery;GO:0016020//membrane;GO:0044425//membrane part;GO:0005623//cell;GO:0032991//macromolecular complex
NM_001285604.1	0.00	0.00	0.36	0.00	0.00	0.00	0.27	0.00	0.00	0.00	0.00	0.00	0.00	0.00	0.00	0.00	0.50	0.00	0.00	0.00	0.14	0.00	0.00	6.46	0.00	0.00	0.00	5.01	0.00	0.00	0.00	0.00	0.00	0.00	0.00	0.00	0.00	4.85	0.00	0.00	0.00	1.24	NM_001285604.1	cAMP-responsive element modulator [Capra hircus]	Organismal Systems	Circulatory system	ko04261//Adrenergic signaling in cardiomyocytes	K09052	GO:0044424//intracellular part;GO:0005623//cell;GO:0043227//membrane-bounded organelle;GO:0043226//organelle;GO:0043234//protein complex;GO:0043231//intracellular membrane-bounded organelle;GO:0005622//intracellular;GO:0032991//macromolecular complex;GO:0043229//intracellular organelle;GO:0044464//cell part
NM_001285605.1	0.61	0.69	0.51	0.67	0.41	0.35	1.08	0.77	0.94	0.71	0.42	0.56	0.31	0.51	0.71	0.38	0.42	0.42	0.16	0.78	0.41	19.44	27.17	17.51	25.24	11.30	17.00	37.35	28.84	39.18	14.00	9.45	10.00	6.00	10.00	12.00	7.00	7.63	7.56	3.00	14.00	6.68	NM_001285605.1	toll-like receptor 1 [Capra hircus]	Organismal Systems	Immune system	ko04620//Toll-like receptor signaling pathway	K05398	GO:0032991//macromolecular complex;GO:0044425//membrane part;GO:0043235//receptor complex;GO:0031224//intrinsic component of membrane;GO:0016020//membrane;GO:0043234//protein complex
NM_001285606.1	0.37	1.25	0.35	0.05	0.21	0.33	0.29	0.05	0.29	0.40	0.88	1.33	1.11	0.40	0.23	0.11	0.32	0.22	0.41	0.22	0.00	6.00	25.00	6.00	1.00	3.00	8.00	5.00	1.00	6.00	4.00	10.00	12.00	11.00	4.00	2.00	1.00	3.00	2.00	4.00	2.00	0.00	NM_001285606.1	inhibin alpha chain precursor [Capra hircus]	-	-	-	-	-
NM_001285607.1	0.00	0.00	0.00	0.00	0.00	0.00	0.00	0.00	0.00	0.00	0.17	0.31	0.00	0.00	1.19	0.00	0.02	0.10	0.00	0.00	1.56	0.00	0.00	0.00	0.00	0.00	0.00	0.00	0.00	0.00	0.00	2.52	3.57	0.00	0.00	13.11	0.00	0.22	1.21	0.00	0.00	16.56	NM_001285607.1	lipoprotein lipase precursor [Capra hircus]	Organismal Systems;Metabolism	Lipid metabolism;Endocrine system	ko03320//PPAR signaling pathway;ko00561//Glycerolipid metabolism	K01059	GO:0032994//protein-lipid complex;GO:0005615//extracellular space;GO:0043226//organelle;GO:0034358//plasma lipoprotein particle;GO:0034385//triglyceride-rich lipoprotein particle;GO:0043227//membrane-bounded organelle;GO:1990777//lipoprotein particle;GO:0031988//membrane-bounded vesicle;GO:0032991//macromolecular complex;GO:0044464//cell part;GO:0005623//cell;GO:0044425//membrane part;GO:0016020/…
NM_001285608.1	3.79	2.56	2.66	3.20	2.46	2.50	3.01	2.18	2.14	9.53	9.05	10.76	3.91	5.90	6.92	3.59	6.89	5.58	4.38	3.72	5.01	73.97	61.80	55.59	73.76	41.93	74.34	63.75	50.16	54.44	115.82	123.92	116.81	46.66	70.97	71.19	40.79	76.92	61.57	51.42	40.71	49.87	NM_001285608.1	cyclin-dependent kinase 2 [Capra hircus]	Organismal Systems;Cellular Processes;Environmental Information Processing	Cell growth and death;Endocrine system;Signal transduction	ko04151//PI3K-Akt signaling pathway;ko04068//FoxO signaling pathway;ko04114//Oocyte meiosis;ko04110//Cell cycle;ko04914//Progesterone-mediated oocyte maturation;ko04115//p53 signaling pathway	K02206	GO:0005856//cytoskeleton;GO:0043232//intracellular non-membrane-bounded organelle;GO:0044424//intracellular part;GO:0005694//chromosome;GO:0044422//organelle part;GO:0043234//protein complex;GO:0043229//intracellular organelle;GO:0043228//non-membrane-bounded organelle;GO:0005815//microtubule organizing center;GO:0031981//nuclear lumen;GO:0098687//chromosomal region;GO:0043231//intracellular memb…
NM_001285609.1	841.05	833.22	615.54	577.87	806.99	572.65	650.14	815.09	856.60	1215.36	1625.97	1487.30	1474.53	1274.28	1057.56	989.07	971.61	704.90	994.77	995.73	1110.17	8299.00	10168.00	6492.00	6736.00	6953.00	8598.00	6959.00	9463.00	10995.00	7462.00	11253.00	8161.00	8880.00	7744.00	5499.00	5677.00	5479.00	3933.00	5906.00	5511.00	5578.00	NM_001285609.1	ferritin heavy chain [Capra hircus]	Organismal Systems	Digestive system	ko04978//Mineral absorption	K00522	GO:0044424//intracellular part;GO:0043227//membrane-bounded organelle;GO:0005622//intracellular;GO:0031988//membrane-bounded vesicle;GO:0043226//organelle;GO:0043229//intracellular organelle;GO:0031982//vesicle;GO:0043231//intracellular membrane-bounded organelle;GO:0044464//cell part;GO:0005623//cell
NM_001285610.1	28.91	34.97	23.59	19.60	28.22	19.91	28.59	32.65	24.95	2.21	6.68	3.87	1.74	3.05	3.53	3.27	1.54	2.30	0.82	0.52	0.35	386.70	578.48	337.26	309.60	329.52	405.27	414.76	513.77	434.05	18.42	62.69	28.78	14.23	25.10	24.90	25.44	11.76	17.36	6.58	3.89	2.40	NM_001285610.1	ribonuclease H2 subunit B [Capra hircus]	Genetic Information Processing	Replication and repair	ko03030//DNA replication	K10744	GO:0005622//intracellular;GO:0043227//membrane-bounded organelle;GO:0043234//protein complex;GO:0043229//intracellular organelle;GO:0043231//intracellular membrane-bounded organelle;GO:0005623//cell;GO:0032991//macromolecular complex;GO:0044464//cell part;GO:0043226//organelle;GO:0044424//intracellular part
NM_001285611.1	12.69	19.58	12.78	12.63	11.73	8.85	15.18	17.17	17.26	21.77	20.98	24.33	14.60	16.21	19.93	17.30	21.14	17.59	16.85	17.64	15.49	217.26	414.48	233.73	255.39	175.26	230.60	281.88	345.84	384.36	231.89	251.88	231.57	152.48	170.87	179.73	172.27	206.80	170.23	173.53	169.37	135.02	NM_001285611.1	zinc finger protein ubi-d4 [Capra hircus]	-	-	-	-	GO:0005634//nucleus;GO:0044428//nuclear part;GO:0070603//SWI/SNF superfamily-type complex;GO:0070013//intracellular organelle lumen;GO:0005815//microtubule organizing center;GO:0043227//membrane-bounded organelle;GO:0044430//cytoskeletal part;GO:0044446//intracellular organelle part;GO:0005622//intracellular;GO:0031981//nuclear lumen;GO:0043233//organelle lumen;GO:0005856//cytoskeleton;GO:0043226…
NM_001285612.1	0.00	0.00	0.00	0.00	0.08	0.00	0.00	0.11	0.00	0.00	0.00	0.00	0.00	0.00	0.00	0.00	0.00	0.00	0.00	0.00	0.00	0.00	0.00	0.00	0.00	1.00	0.00	0.00	2.00	0.00	0.00	0.00	0.00	0.00	0.00	0.00	0.00	0.00	0.00	0.00	0.00	0.00	NM_001285612.1	gonadotropin-releasing hormone receptor [Capra hircus]	Organismal Systems;Environmental Information Processing	Signaling molecules and interaction;Endocrine system	ko04080//Neuroactive ligand-receptor interaction;ko04912//GnRH signaling pathway	K04280	-
NM_001285613.1	0.00	0.00	22.65	47.41	0.49	18.25	98.95	98.19	68.80	47.26	24.91	0.00	7.16	20.98	53.08	31.94	14.78	48.81	9.70	11.06	13.12	0.00	0.00	317.16	733.55	5.62	363.73	1405.89	1513.25	1172.27	385.17	228.84	0.00	57.21	169.27	366.39	243.32	110.66	361.52	76.45	81.28	87.48	NM_001285613.1	mimecan precursor [Capra hircus]	-	-	-	-	GO:0005576//extracellular region;GO:0044421//extracellular region part;GO:0031988//membrane-bounded vesicle;GO:0031012//extracellular matrix;GO:0031982//vesicle;GO:0043227//membrane-bounded organelle;GO:0043226//organelle
NM_001285614.1	8.83	23.34	17.88	18.31	16.24	18.18	18.56	30.67	28.16	6.83	14.33	7.78	1.43	0.00	3.57	0.60	0.71	11.02	8.29	1.71	14.67	114.45	374.37	247.86	280.50	183.83	358.63	261.11	468.00	474.95	55.10	130.35	56.11	11.28	0.00	24.37	4.53	5.25	80.81	64.65	12.43	96.88	NM_001285614.1	methylmalonic aciduria and homocystinuria type D protein, mitochondrial [Capra hircus]	-	-	-	-	GO:0005622//intracellular;GO:0043231//intracellular membrane-bounded organelle;GO:0043229//intracellular organelle;GO:0044424//intracellular part;GO:0005623//cell;GO:0043226//organelle;GO:0043227//membrane-bounded organelle;GO:0044464//cell part
NM_001285615.1	11.14	20.27	12.59	22.79	17.31	23.42	14.09	14.93	20.97	56.41	67.15	67.88	93.35	64.71	48.93	111.61	91.86	79.39	110.27	103.26	113.30	74.42	167.44	89.91	179.88	100.97	238.10	102.10	117.37	182.24	234.47	314.62	252.17	380.61	266.23	172.25	433.68	350.70	299.87	443.21	386.89	385.39	NM_001285615.1	microsomal glutathione S-transferase 3 [Capra hircus]	Metabolism	Xenobiotics biodegradation and metabolism;Metabolism of other amino acids	ko00980//Metabolism of xenobiotics by cytochrome P450;ko00982//Drug metabolism - cytochrome P450;ko00480//Glutathione metabolism	K00799	-
NM_001285617.1	0.03	0.05	0.00	0.00	0.00	0.00	0.03	0.00	0.00	0.00	0.00	0.06	0.00	0.05	0.06	0.00	0.00	0.00	0.00	0.00	0.00	1.00	2.00	0.00	0.00	0.00	0.00	1.00	0.00	0.00	0.00	0.00	1.00	0.00	1.00	1.00	0.00	0.00	0.00	0.00	0.00	0.00	NM_001285617.1	lactoperoxidase precursor [Capra hircus]	Organismal Systems	Digestive system	ko04970//Salivary secretion	K12550	GO:0043226//organelle;GO:0005576//extracellular region;GO:0044424//intracellular part;GO:0031988//membrane-bounded vesicle;GO:0031982//vesicle;GO:0044464//cell part;GO:0043227//membrane-bounded organelle;GO:0005623//cell;GO:0016020//membrane;GO:0044421//extracellular region part;GO:0005622//intracellular
NM_001285618.1	0.00	0.00	0.00	0.00	0.00	0.00	0.00	0.00	0.00	0.00	0.00	0.00	0.00	0.00	0.00	0.00	0.00	0.00	0.00	0.00	0.00	0.00	0.00	0.00	0.00	0.00	0.00	0.00	0.00	0.00	0.00	0.00	0.00	0.00	0.00	0.00	0.00	0.00	0.00	0.00	0.00	0.00	NM_001285618.1	butyrophilin subfamily 1 member A1 precursor [Capra hircus]	-	-	-	-	GO:0016020//membrane;GO:0044421//extracellular region part;GO:0005576//extracellular region;GO:0031224//intrinsic component of membrane;GO:0044425//membrane part
NM_001285619.1	10.24	6.02	5.24	3.34	5.90	2.84	3.17	2.16	2.64	9.82	8.25	10.18	130.51	35.33	21.37	30.30	28.17	29.59	29.71	47.98	49.10	161.00	117.00	88.00	62.00	81.00	68.00	54.00	40.00	54.00	96.00	91.00	89.00	1252.00	342.00	177.00	277.00	253.00	263.00	281.00	423.00	393.00	NM_001285619.1	acyl-CoA desaturase [Capra hircus]	Organismal Systems;Environmental Information Processing;Metabolism	Lipid metabolism;Endocrine system;Global and Overview;Signal transduction	ko04152//AMPK signaling pathway;ko03320//PPAR signaling pathway;ko01212//Fatty acid metabolism;ko01040//Biosynthesis of unsaturated fatty acids	K00507	GO:0043229//intracellular organelle;GO:0016020//membrane;GO:0031090//organelle membrane;GO:0044422//organelle part;GO:0005623//cell;GO:0031224//intrinsic component of membrane;GO:0005622//intracellular;GO:0043226//organelle;GO:0044464//cell part;GO:0044424//intracellular part;GO:0044425//membrane part;GO:0043227//membrane-bounded organelle;GO:0043231//intracellular membrane-bounded organelle
NM_001285620.1	0.00	0.46	0.00	0.00	0.00	0.00	0.00	0.00	0.00	0.00	0.00	0.00	0.00	0.09	0.11	0.49	0.20	0.70	0.00	0.10	1.57	0.00	10.00	0.00	0.00	0.00	0.00	0.00	0.00	0.00	0.00	0.00	0.00	0.00	1.00	1.00	5.00	2.00	7.00	0.00	1.00	14.00	NM_001285620.1	MAP34-B protein precursor [Capra hircus]	Organismal Systems	Digestive system	ko04970//Salivary secretion	K13916	-
NM_001285622.1	0.00	0.00	0.00	0.00	0.00	0.00	0.00	0.00	0.00	0.00	0.00	0.00	0.00	0.00	0.00	0.00	0.00	0.00	0.00	0.00	0.00	0.00	0.00	0.00	0.00	0.00	0.00	0.00	0.00	0.00	0.00	0.00	0.00	0.00	0.00	0.00	0.00	0.00	0.00	0.00	0.00	0.00	NM_001285622.1	prolactin-related protein-1 precursor [Capra hircus]	Organismal Systems;Environmental Information Processing	Signaling molecules and interaction;Endocrine system;Signal transduction	ko04151//PI3K-Akt signaling pathway;ko04080//Neuroactive ligand-receptor interaction;ko04060//Cytokine-cytokine receptor interaction;ko04630//Jak-STAT signaling pathway;ko04917//Prolactin signaling pathway	K05439	-
NM_001285623.1	1.38	0.42	1.93	6.41	6.11	5.09	4.13	8.93	10.59	5.26	2.70	1.55	89.44	10.90	5.88	96.51	160.91	156.24	291.65	324.83	400.42	8.00	3.00	12.00	44.00	31.00	45.00	26.00	61.00	80.00	19.00	11.00	5.00	317.00	39.00	18.00	326.00	534.00	513.00	1019.00	1058.00	1184.00	NM_001285623.1	adipocyte fatty acid-binding protein [Capra hircus]	Organismal Systems	Endocrine system	ko03320//PPAR signaling pathway;ko04923//Regulation of lipolysis in adipocyte	K08753	GO:0044424//intracellular part;GO:0005622//intracellular;GO:0031988//membrane-bounded vesicle;GO:0043227//membrane-bounded organelle;GO:0044464//cell part;GO:0005623//cell;GO:0043226//organelle;GO:0043231//intracellular membrane-bounded organelle;GO:0043229//intracellular organelle;GO:0031982//vesicle
NM_001285624.1	0.02	0.00	0.00	0.00	0.00	0.00	0.00	0.00	0.00	0.00	0.00	0.00	0.31	0.00	0.18	1.54	1.56	1.85	1.61	1.51	0.69	1.00	0.00	0.00	0.00	0.00	0.00	0.00	0.00	0.00	0.00	0.00	0.00	10.93	0.00	5.66	52.23	52.02	60.81	56.57	49.36	20.45	NM_001285624.1	xanthine dehydrogenase/oxidase [Capra hircus]	Cellular Processes;Metabolism	Nucleotide metabolism;Transport and catabolism;Xenobiotics biodegradation and metabolism;Biosynthesis of other secondary metabolites	ko00230//Purine metabolism;ko04146//Peroxisome;ko00983//Drug metabolism - other enzymes;ko00232//Caffeine metabolism	K00106	-
NM_001285625.1	0.00	0.00	0.00	0.00	0.00	0.00	0.00	0.26	0.00	0.00	0.00	0.00	4.54	0.25	2.92	0.00	2.70	0.82	1.28	0.27	0.61	0.00	0.00	0.00	0.00	0.00	0.00	0.00	2.00	0.00	0.00	0.00	0.00	18.00	1.00	10.00	0.00	10.00	3.00	5.00	1.00	2.00	NM_001285625.1	lectin, galactoside-binding, soluble, 15 [Capra hircus]	-	-	-	-	-
NM_001285626.1	0.00	0.00	0.00	0.00	0.00	0.00	0.00	0.00	0.00	0.00	0.00	0.00	0.52	0.17	0.00	0.00	0.00	0.00	0.00	0.00	0.00	0.00	0.00	0.00	0.00	0.00	0.00	0.00	0.00	0.00	0.00	0.00	0.00	3.00	1.00	0.00	0.00	0.00	0.00	0.00	0.00	0.00	NM_001285626.1	glycosylation-dependent cell adhesion molecule 1 precursor [Capra hircus]	Environmental Information Processing	Signaling molecules and interaction	ko04514//Cell adhesion molecules (CAMs)	K06815	-
NM_001285627.1	0.07	1.17	0.36	1.19	0.00	0.00	3.11	1.62	2.69	0.43	0.99	0.80	2.48	1.21	0.00	2.62	1.94	1.67	0.00	1.00	1.37	1.19	24.59	6.58	23.90	0.00	0.00	57.25	32.34	59.39	4.52	11.83	7.56	25.68	12.64	0.00	25.90	18.83	16.06	0.00	9.52	11.87	NM_001285627.1	R-spondin-1 precursor [Capra hircus]	-	-	-	-	-
NM_001285628.1	17.07	17.31	13.02	9.38	13.46	9.73	11.29	13.64	12.20	10.34	6.66	7.59	10.01	6.86	6.69	5.77	4.82	5.62	4.09	4.65	3.90	687.00	862.00	560.00	446.00	473.00	596.00	493.00	646.00	639.00	259.00	188.00	170.00	246.00	170.00	142.00	135.00	111.00	128.00	99.00	105.00	80.00	NM_001285628.1	elongation of very long chain fatty acids protein 5 [Capra hircus]	Metabolism	Lipid metabolism;Global and Overview	ko01212//Fatty acid metabolism;ko00062//Fatty acid elongation;ko01040//Biosynthesis of unsaturated fatty acids	K10244	GO:0031090//organelle membrane;GO:0044425//membrane part;GO:0044422//organelle part;GO:0043005//neuron projection;GO:0005622//intracellular;GO:0016020//membrane;GO:0031224//intrinsic component of membrane;GO:0042995//cell projection;GO:0044424//intracellular part;GO:0005623//cell;GO:0043226//organelle;GO:0044297//cell body;GO:0043227//membrane-bounded organelle;GO:0043231//intracellular membrane-…
NM_001285629.1	13.93	13.32	15.95	11.54	9.93	8.73	8.41	8.46	10.77	32.97	28.55	30.97	233.28	90.27	49.24	49.32	58.28	55.27	63.35	73.97	68.64	1662.00	1966.00	2034.00	1627.00	1034.00	1585.00	1089.00	1187.00	1671.00	2448.00	2389.00	2055.00	16987.00	6633.00	3096.00	3423.00	3974.00	3729.00	4548.00	4950.00	4170.00	NM_001285629.1	fatty acid synthase [Capra hircus]	Organismal Systems;Environmental Information Processing;Metabolism	Lipid metabolism;Endocrine system;Global and Overview;Signal transduction	ko04910//Insulin signaling pathway;ko04152//AMPK signaling pathway;ko01212//Fatty acid metabolism;ko00061//Fatty acid biosynthesis	K00665	GO:0031410//cytoplasmic vesicle;GO:0031988//membrane-bounded vesicle;GO:0005623//cell;GO:0043231//intracellular membrane-bounded organelle;GO:0044424//intracellular part;GO:0044464//cell part;GO:0005622//intracellular;GO:0031982//vesicle;GO:0005737//cytoplasm;GO:0044444//cytoplasmic part;GO:0016020//membrane;GO:0043229//intracellular organelle;GO:0016023//cytoplasmic, membrane-bounded vesicle;GO:…
NM_001285630.1	966.23	254.05	27.03	0.64	521.67	1.94	0.61	0.81	0.51	0.00	0.00	0.00	0.47	0.46	0.18	0.16	0.67	0.00	0.16	0.00	0.19	10167.00	3306.00	304.00	8.00	4793.00	31.00	7.00	10.00	7.00	0.00	0.00	0.00	3.00	3.00	1.00	1.00	4.00	0.00	1.00	0.00	1.00	NM_001285630.1	alpha 1 acid glycoprotein precursor [Capra hircus]	-	-	-	-	GO:0044421//extracellular region part;GO:0005576//extracellular region
NM_001285631.1	0.34	0.98	0.17	0.04	0.13	0.31	0.09	0.00	0.24	0.01	0.30	0.15	0.00	0.32	0.05	0.00	0.06	0.00	0.24	0.11	0.00	12.16	43.11	6.50	1.65	3.90	16.69	3.52	0.00	11.24	0.24	7.45	2.87	0.00	6.91	0.94	0.00	1.15	0.00	5.14	2.21	0.00	NM_001285631.1	peroxisome proliferator-activated receptor gamma coactivator 1-alpha [Capra hircus]	Organismal Systems;Environmental Information Processing	Aging;Endocrine system;Signal transduction	ko04910//Insulin signaling pathway;ko04152//AMPK signaling pathway;ko04922//Glucagon signaling pathway;ko04211//Longevity regulating pathway - mammal;ko04920//Adipocytokine signaling pathway	K07202	-
NM_001285632.1	2017.55	2455.93	2389.97	2521.50	2095.31	2506.42	2918.76	3268.15	3083.14	1747.63	1936.36	1853.46	2094.53	1626.98	1696.89	1734.30	1526.80	1353.25	1719.56	1520.22	1411.79	15855.91	23870.19	20075.98	23409.50	14378.53	29972.81	24882.87	30219.62	31518.98	8546.05	10673.44	8100.10	10046.40	7874.94	7027.42	7928.27	6857.32	6013.64	8131.16	6701.28	5649.67	NM_001285632.1	60S ribosomal protein L21 [Capra hircus]	Genetic Information Processing	Translation	ko03010//Ribosome	K02889	GO:0044444//cytoplasmic part;GO:0005622//intracellular;GO:0043232//intracellular non-membrane-bounded organelle;GO:1990904//ribonucleoprotein complex;GO:0044446//intracellular organelle part;GO:0005623//cell;GO:0032991//macromolecular complex;GO:0044391//ribosomal subunit;GO:0015934//large ribosomal subunit;GO:0043226//organelle;GO:0044464//cell part;GO:0044422//organelle part;GO:0043228//non-mem…
NM_001285634.1	0.00	0.17	0.20	0.00	0.00	0.00	0.00	0.00	0.00	0.00	0.00	0.00	0.00	0.00	0.00	0.18	0.00	0.00	0.00	0.00	0.00	0.00	2.00	2.00	0.00	0.00	0.00	0.00	0.00	0.00	0.00	0.00	0.00	0.00	0.00	0.00	1.00	0.00	0.00	0.00	0.00	0.00	NM_001285634.1	calcitonin receptor-stimulating peptide 1 precursor [Capra hircus]	-	-	-	-	GO:0044421//extracellular region part;GO:0030424//axon;GO:0005623//cell;GO:0097458//neuron part;GO:0005576//extracellular region;GO:0044297//cell body;GO:0044464//cell part;GO:0005622//intracellular;GO:0044424//intracellular part;GO:0042995//cell projection;GO:0044463//cell projection part;GO:0043005//neuron projection;GO:0033267//axon part
NM_001285635.1	0.00	0.00	0.00	0.00	0.00	0.00	0.00	0.00	0.00	0.00	0.00	0.00	0.00	0.00	0.00	0.00	0.00	0.00	0.00	0.00	0.00	0.00	0.00	0.00	0.00	0.00	0.00	0.00	0.00	0.00	0.00	0.00	0.00	0.00	0.00	0.00	0.00	0.00	0.00	0.00	0.00	0.00	NM_001285635.1	alpha-lactalbumin precursor [Capra hircus]	Metabolism	Carbohydrate metabolism	ko00052//Galactose metabolism	K00704	-
NM_001285636.1	0.00	0.00	0.00	0.00	0.00	0.00	0.00	0.00	0.00	0.00	0.00	0.00	0.00	0.00	0.00	0.00	0.00	0.00	0.00	0.00	0.00	0.00	0.00	0.00	0.00	0.00	0.00	0.00	0.00	0.00	0.00	0.00	0.00	0.00	0.00	0.00	0.00	0.00	0.00	0.00	0.00	0.00	NM_001285636.1	follicle-stimulating hormone receptor precursor [Capra hircus]	Organismal Systems;Environmental Information Processing	Signaling molecules and interaction;Endocrine system;Signal transduction	ko04080//Neuroactive ligand-receptor interaction;ko04024//cAMP signaling pathway;ko04913//Ovarian Steroidogenesis	K04247	-
NM_001285637.1	0.12	0.10	0.23	0.10	0.00	0.00	0.23	0.00	0.00	0.00	0.00	0.00	0.20	0.00	0.00	0.00	0.00	0.00	0.21	0.44	0.24	1.00	1.00	2.00	1.00	0.00	0.00	2.00	0.00	0.00	0.00	0.00	0.00	1.00	0.00	0.00	0.00	0.00	0.00	1.00	2.00	1.00	NM_001285637.1	serum amyloid A3 precursor [Capra hircus]	-	-	-	-	-
NM_001285638.1	0.00	0.00	0.00	0.08	0.00	0.00	0.09	0.17	0.00	0.16	0.00	0.18	0.00	0.16	0.38	0.00	0.00	0.18	0.00	0.00	0.00	0.00	0.00	0.00	1.00	0.00	0.00	1.00	2.00	0.00	1.00	0.00	1.00	0.00	1.00	2.00	0.00	0.00	1.00	0.00	0.00	0.00	NM_001285638.1	interleukin-12 subunit alpha precursor [Capra hircus]	Organismal Systems;Environmental Information Processing	Signaling molecules and interaction;Immune system;Signal transduction	ko04060//Cytokine-cytokine receptor interaction;ko04630//Jak-STAT signaling pathway;ko04620//Toll-like receptor signaling pathway;ko04622//RIG-I-like receptor signaling pathway	K05406	-
NM_001285639.1	1281.89	1820.53	1785.91	1841.50	1436.52	1605.52	1811.73	2849.33	2286.74	2154.28	2395.37	2835.97	2031.88	1989.32	1781.69	1611.34	1663.86	1444.90	1715.81	1432.15	1563.34	9719.91	17071.93	14473.94	16494.89	9510.91	18523.91	14901.83	25419.86	22554.86	10163.92	12739.00	11957.88	9403.00	9289.95	7118.98	7107.00	7209.95	6195.00	7827.94	6090.95	6036.00	NM_001285639.1	40S ribosomal protein S18 [Capra hircus]	Genetic Information Processing	Translation	ko03010//Ribosome	K02964	-
NM_001285640.1	0.00	0.00	0.00	0.00	0.00	0.00	0.00	0.09	0.08	0.18	0.00	0.00	0.00	0.00	0.00	0.00	0.19	0.00	0.00	0.00	0.00	0.00	0.00	0.00	0.00	0.00	0.00	0.00	1.00	1.00	1.00	0.00	0.00	0.00	0.00	0.00	0.00	1.00	0.00	0.00	0.00	0.00	NM_001285640.1	interleukin-6 precursor [Capra hircus]	Organismal Systems;Environmental Information Processing	Signaling molecules and interaction;Immune system;Signal transduction	ko04151//PI3K-Akt signaling pathway;ko04060//Cytokine-cytokine receptor interaction;ko04630//Jak-STAT signaling pathway;ko04068//FoxO signaling pathway;ko04668//TNF signaling pathway;ko04066//HIF-1 signaling pathway;ko04620//Toll-like receptor signaling pathway;ko04640//Hematopoietic cell lineage;ko04621//NOD-like receptor signaling pathway;ko04623//Cytosolic DNA-sensing pathway;ko04672//Intestin…	K05405	GO:0044425//membrane part;GO:0044459//plasma membrane part;GO:0005576//extracellular region;GO:0044464//cell part;GO:0005886//plasma membrane;GO:0032991//macromolecular complex;GO:0005623//cell;GO:0043234//protein complex;GO:0043235//receptor complex;GO:0016020//membrane;GO:0071944//cell periphery;GO:0044421//extracellular region part
NM_001285641.1	22.24	22.55	27.36	22.96	26.33	31.12	19.25	18.11	17.11	7.54	4.09	4.76	4.27	3.58	6.36	7.33	4.07	8.66	6.31	8.27	8.25	726.73	911.04	955.52	886.15	751.25	1547.09	682.21	696.21	727.06	153.22	93.84	86.55	85.07	71.95	109.47	139.23	75.93	160.05	124.10	151.52	137.30	NM_001285641.1	ribosomal protein S6 kinase beta-1 [Capra hircus]	Organismal Systems;Environmental Information Processing	Aging;Endocrine system;Immune system;Signal transduction	ko04151//PI3K-Akt signaling pathway;ko04910//Insulin signaling pathway;ko04152//AMPK signaling pathway;ko04012//ErbB signaling pathway;ko04211//Longevity regulating pathway - mammal;ko04066//HIF-1 signaling pathway;ko04666//Fc gamma R-mediated phagocytosis;ko04350//TGF-beta signaling pathway;ko04150//mTOR signaling pathway;ko04213//Longevity regulating pathway - multiple species	K04688	-
NM_001285642.1	0.00	0.12	0.00	1.21	0.84	0.00	1.00	0.00	1.20	2.38	2.66	1.13	2.03	1.15	1.29	5.48	4.87	0.25	4.75	4.88	3.36	0.00	3.04	0.00	30.23	15.46	0.00	22.91	0.00	33.15	31.35	39.58	13.26	26.19	15.06	14.38	67.49	58.94	2.97	60.58	58.01	36.18	NM_001285642.1	CASP8 and FADD-like apoptosis regulator [Capra hircus]	Cellular Processes;Environmental Information Processing	Cell growth and death;Signal transduction	ko04668//TNF signaling pathway;ko04210//Apoptosis;ko04064//NF-kappa B signaling pathway	K04724	-
NM_001285643.1	46.93	67.27	53.48	70.80	59.55	77.21	60.61	95.01	83.19	0.00	0.00	0.00	0.00	0.00	0.00	0.00	0.00	0.00	0.00	0.00	0.00	729.43	1293.13	888.44	1300.01	808.15	1826.17	1022.01	1737.53	1682.07	0.00	0.00	0.00	0.00	0.00	0.00	0.00	0.00	0.00	0.00	0.00	0.00	NM_001285643.1	45 kDa calcium-binding protein precursor [Capra hircus]	-	-	-	-	GO:0044422//organelle part;GO:0005623//cell;GO:0043227//membrane-bounded organelle;GO:0031982//vesicle;GO:0005622//intracellular;GO:0044431//Golgi apparatus part;GO:0044446//intracellular organelle part;GO:0043231//intracellular membrane-bounded organelle;GO:0044444//cytoplasmic part;GO:0031988//membrane-bounded vesicle;GO:0044424//intracellular part;GO:0043229//intracellular organelle;GO:0012505…
NM_001285644.1	0.00	0.00	0.00	0.00	0.00	0.00	0.00	0.00	0.00	0.00	0.00	0.00	0.00	0.00	0.00	0.00	0.00	0.00	0.00	0.00	0.00	0.00	0.00	0.00	0.00	0.00	0.00	0.00	0.00	0.00	0.00	0.00	0.00	0.00	0.00	0.00	0.00	0.00	0.00	0.00	0.00	0.00	NM_001285644.1	follitropin subunit beta [Capra hircus]	Organismal Systems;Environmental Information Processing	Signaling molecules and interaction;Endocrine system;Signal transduction	ko04080//Neuroactive ligand-receptor interaction;ko04024//cAMP signaling pathway;ko04912//GnRH signaling pathway;ko04913//Ovarian Steroidogenesis	K05250	GO:0005622//intracellular;GO:0043227//membrane-bounded organelle;GO:0043226//organelle;GO:0044424//intracellular part;GO:0031982//vesicle;GO:0005623//cell;GO:0031988//membrane-bounded vesicle;GO:0044464//cell part
NM_001285646.1	0.00	8.16	2.53	1.84	4.11	4.12	1.13	7.69	3.94	5.33	4.31	6.11	4.14	6.69	7.40	7.22	6.75	12.34	10.42	7.68	13.10	0.00	180.62	48.46	38.97	64.18	112.33	21.99	162.05	91.79	59.38	54.06	60.85	45.19	73.71	69.82	75.14	69.03	124.88	112.20	77.08	119.37	NM_001285646.1	bone morphogenetic protein 4 precursor [Capra hircus]	Cellular Processes;Environmental Information Processing	Cellular commiunity;Signaling molecules and interaction;Signal transduction	ko04060//Cytokine-cytokine receptor interaction;ko04390//Hippo signaling pathway;ko04550//Signaling pathways regulating pluripotency of stem cells;ko04350//TGF-beta signaling pathway;ko04340//Hedgehog signaling pathway	K04662	-
NM_001285647.1	0.08	0.00	0.00	0.00	0.77	0.00	0.08	0.00	0.05	0.28	0.10	0.70	0.32	0.00	0.00	0.12	0.00	0.12	0.00	0.23	0.00	2.43	0.00	0.00	0.00	21.31	0.00	2.60	0.00	2.19	5.44	2.23	12.36	6.10	0.00	0.00	2.13	0.00	2.07	0.00	4.00	0.06	NM_001285647.1	5'-AMP-activated protein kinase subunit gamma-3 [Capra hircus]	Organismal Systems;Environmental Information Processing	Aging;Endocrine system;Signal transduction;Environmental adaptation	ko04921//Oxytocin signaling pathway;ko04910//Insulin signaling pathway;ko04152//AMPK signaling pathway;ko04068//FoxO signaling pathway;ko04922//Glucagon signaling pathway;ko04211//Longevity regulating pathway - mammal;ko04920//Adipocytokine signaling pathway;ko04213//Longevity regulating pathway - multiple species;ko04710//Circadian rhythm	K07200	GO:0005576//extracellular region;GO:0044421//extracellular region part
NM_001285648.1	0.00	0.00	0.00	0.00	0.00	0.00	0.00	0.00	0.05	3.99	1.64	2.51	0.00	0.00	0.99	0.21	0.71	1.31	0.38	1.88	1.01	0.00	0.00	0.00	0.00	0.00	0.00	0.00	0.00	2.22	79.51	36.71	44.60	0.00	0.00	16.67	3.86	12.98	23.76	7.25	33.72	16.41	NM_001285648.1	growth hormone receptor precursor [Capra hircus]	Environmental Information Processing	Signaling molecules and interaction;Signal transduction	ko04151//PI3K-Akt signaling pathway;ko04080//Neuroactive ligand-receptor interaction;ko04060//Cytokine-cytokine receptor interaction;ko04630//Jak-STAT signaling pathway	K05080	GO:0031224//intrinsic component of membrane;GO:0044425//membrane part;GO:0043231//intracellular membrane-bounded organelle;GO:0044464//cell part;GO:0043226//organelle;GO:0005737//cytoplasm;GO:0005623//cell;GO:0043229//intracellular organelle;GO:0043235//receptor complex;GO:0016020//membrane;GO:0044424//intracellular part;GO:0016021//integral component of membrane;GO:0005622//intracellular;GO:0044…
NM_001285649.1	0.59	1.40	1.29	0.49	0.45	0.37	2.12	0.50	0.89	0.00	0.00	0.00	0.35	0.00	0.00	0.00	0.00	0.00	0.00	0.00	0.00	14.05	41.32	33.01	13.79	9.29	13.39	54.80	14.13	27.80	0.00	0.00	0.00	5.17	0.00	0.00	0.00	0.00	0.00	0.00	0.00	0.00	NM_001285649.1	heterogeneous nuclear ribonucleoprotein K [Capra hircus]	Genetic Information Processing	Transcription	ko03040//Spliceosome	K12886	GO:0044464//cell part;GO:0070161//anchoring junction;GO:0043226//organelle;GO:0043231//intracellular membrane-bounded organelle;GO:0005912//adherens junction;GO:0044428//nuclear part;GO:0043233//organelle lumen;GO:0005681//spliceosomal complex;GO:0031988//membrane-bounded vesicle;GO:0030054//cell junction;GO:0005622//intracellular;GO:0044446//intracellular organelle part;GO:0044422//organelle par…
NM_001285650.1	0.00	0.00	0.00	0.00	0.00	0.00	0.00	0.00	0.00	0.00	0.00	0.00	0.76	0.50	0.00	0.00	0.00	0.00	0.00	0.00	0.00	0.00	0.00	0.00	0.00	0.00	0.00	0.00	0.00	0.00	0.00	0.00	0.00	3.00	2.00	0.00	0.00	0.00	0.00	0.00	0.00	0.00	NM_001285650.1	lectin, galactoside-binding, soluble, 16 [Capra hircus]	-	-	-	-	-
NM_001285651.1	4.58	11.95	6.23	1.06	1.19	1.37	1.73	1.42	0.48	0.33	0.89	0.37	0.68	0.34	0.00	0.36	0.00	0.00	0.00	0.00	0.00	22.00	71.00	32.00	6.00	5.00	10.00	9.00	8.00	3.00	1.00	3.00	1.00	2.00	1.00	0.00	1.00	0.00	0.00	0.00	0.00	0.00	NM_001285651.1	high mobility group protein HMGI-C [Capra hircus]	-	-	-	-	-
NM_001285652.1	1.36	1.28	1.47	1.49	1.15	1.66	1.48	0.41	0.62	0.93	0.83	0.59	1.61	1.30	2.14	4.86	4.77	9.62	7.52	10.10	6.90	33.25	38.92	38.38	43.00	24.58	62.00	39.28	11.90	19.77	14.22	14.19	8.00	24.00	19.57	27.63	69.23	66.70	133.21	110.86	138.78	86.06	NM_001285652.1	nuclear receptor ROR-alpha [Capra hircus]	Organismal Systems	Environmental adaptation	ko04710//Circadian rhythm	K08532	GO:0005623//cell;GO:0044464//cell part;GO:0043231//intracellular membrane-bounded organelle;GO:0031981//nuclear lumen;GO:0043233//organelle lumen;GO:0070013//intracellular organelle lumen;GO:0044424//intracellular part;GO:0043227//membrane-bounded organelle;GO:0031974//membrane-enclosed lumen;GO:0005622//intracellular;GO:0044422//organelle part;GO:0043226//organelle;GO:0044428//nuclear part;GO:00…
NM_001285653.1	0.09	0.00	0.25	0.56	0.00	0.06	0.04	0.11	0.00	0.00	0.00	0.08	0.14	0.00	0.00	0.00	0.00	0.00	0.00	0.08	0.09	2.00	0.00	6.00	15.00	0.00	2.00	1.00	3.00	0.00	0.00	0.00	1.00	2.00	0.00	0.00	0.00	0.00	0.00	0.00	1.00	1.00	NM_001285653.1	free fatty acid receptor 3 [Capra hircus]	-	-	-	-	GO:0016020//membrane;GO:0031224//intrinsic component of membrane;GO:0044425//membrane part
NM_001285654.1	0.06	1.41	1.16	0.82	0.46	0.31	0.09	0.18	0.01	0.00	0.00	0.26	0.00	0.00	0.14	0.00	0.22	0.34	0.00	0.20	0.00	1.87	55.76	39.68	30.92	12.80	15.24	3.23	6.77	0.56	0.00	0.00	4.60	0.00	0.00	2.34	0.00	4.01	6.11	0.00	3.60	0.00	NM_001285654.1	forkhead box protein P2 [Capra hircus]	-	-	-	-	-
NM_001285655.1	0.00	0.00	0.00	0.00	0.00	0.00	0.00	0.00	0.00	0.00	0.00	0.00	0.11	0.11	0.00	0.00	0.00	0.00	0.00	0.00	0.00	0.00	0.00	0.00	0.00	0.00	0.00	0.00	0.00	0.00	0.00	0.00	0.00	1.00	1.00	0.00	0.00	0.00	0.00	0.00	0.00	0.00	NM_001285655.1	free fatty acid receptor 2 [Capra hircus]	Environmental Information Processing	Signal transduction	ko04024//cAMP signaling pathway	K04328	GO:0031224//intrinsic component of membrane;GO:0044425//membrane part;GO:0016020//membrane
NM_001285656.1	110.19	143.35	140.15	141.17	139.80	153.37	174.73	193.93	152.47	27.26	21.71	9.57	28.40	29.15	30.07	26.18	21.45	25.40	26.75	26.71	22.85	890.00	1432.00	1210.00	1347.00	986.00	1885.00	1531.00	1843.00	1602.00	137.00	123.00	43.00	140.00	145.00	128.00	123.00	99.00	116.00	130.00	121.00	94.00	NM_001285656.1	GTP-binding protein Rheb [Capra hircus]	Organismal Systems;Environmental Information Processing	Aging;Endocrine system;Signal transduction	ko04151//PI3K-Akt signaling pathway;ko04072//Phospholipase D signaling pathway;ko04910//Insulin signaling pathway;ko04152//AMPK signaling pathway;ko04919//Thyroid hormone signaling pathway;ko04211//Longevity regulating pathway - mammal;ko04150//mTOR signaling pathway	K07208	GO:0044444//cytoplasmic part;GO:0031988//membrane-bounded vesicle;GO:0032991//macromolecular complex;GO:0016020//membrane;GO:0030529//intracellular ribonucleoprotein complex;GO:0005623//cell;GO:1990904//ribonucleoprotein complex;GO:0043229//intracellular organelle;GO:0044297//cell body;GO:0005737//cytoplasm;GO:0031982//vesicle;GO:0044464//cell part;GO:0042995//cell projection;GO:0005622//intracel…
NM_001285657.1	28.60	43.30	35.71	29.71	29.49	24.34	25.32	38.64	33.81	18.68	18.03	17.21	16.99	14.80	18.16	23.12	20.34	22.97	29.17	31.69	26.41	251.00	470.00	335.00	308.00	226.00	325.00	241.00	399.00	386.00	102.00	111.00	84.00	91.00	80.00	84.00	118.00	102.00	114.00	154.00	156.00	118.00	NM_001285657.1	ubiquitin-conjugating enzyme E2 K [Capra hircus]	Genetic Information Processing	Folding, sorting and degradation	ko04120//Ubiquitin mediated proteolysis	K04649	-
NM_001285658.1	2.34	3.04	1.80	5.17	2.37	3.47	9.56	18.22	12.14	11.95	13.35	13.95	24.89	15.65	12.54	6.31	6.10	6.74	7.32	8.92	7.57	51.00	82.00	42.00	133.00	45.00	115.00	226.00	467.00	344.00	162.00	204.00	169.00	331.00	210.00	144.00	80.00	76.00	83.00	96.00	109.00	84.00	NM_001285658.1	peroxisome proliferator-activated receptor gamma [Capra hircus]	Organismal Systems;Environmental Information Processing	Aging;Endocrine system;Signal transduction;Development	ko04152//AMPK signaling pathway;ko04380//Osteoclast differentiation;ko04211//Longevity regulating pathway - mammal;ko03320//PPAR signaling pathway	K08530	GO:0005622//intracellular;GO:0043227//membrane-bounded organelle;GO:0005737//cytoplasm;GO:0043231//intracellular membrane-bounded organelle;GO:0044444//cytoplasmic part;GO:0043229//intracellular organelle;GO:0044464//cell part;GO:0043226//organelle;GO:0005623//cell;GO:0044424//intracellular part
NM_001285659.1	31.92	56.74	67.70	54.12	39.04	47.22	73.49	75.09	58.82	10.98	11.64	16.96	6.93	8.86	9.26	11.54	12.76	12.33	11.34	9.58	17.36	301.06	661.77	682.47	602.99	321.47	677.58	751.82	833.15	721.58	64.41	76.99	88.92	39.86	51.48	46.00	63.30	68.78	65.74	64.32	50.65	83.38	NM_001285659.1	ras-related protein Rab-14 [Capra hircus]	Environmental Information Processing	Signal transduction	ko04152//AMPK signaling pathway	K07881	-
NM_001285660.1	2.67	1.09	1.15	0.00	0.00	0.34	1.50	0.00	0.13	0.00	0.00	0.40	0.00	0.63	0.00	0.00	0.00	0.00	0.00	0.13	0.00	65.02	32.89	29.80	0.00	0.00	12.69	39.54	0.00	4.26	0.00	0.00	5.46	0.00	9.43	0.00	0.00	0.00	0.00	0.00	1.78	0.00	NM_001285660.1	beta-galactoside alpha-2,6-sialyltransferase 1 [Capra hircus]	Metabolism	Glycan biosynthesis and metabolism	ko00510//N-Glycan biosynthesis;ko00514//Other types of O-glycan biosynthesis	K00778	GO:0005794//Golgi apparatus;GO:0044464//cell part;GO:0012505//endomembrane system;GO:0000139//Golgi membrane;GO:0044444//cytoplasmic part;GO:0031224//intrinsic component of membrane;GO:0031090//organelle membrane;GO:0031988//membrane-bounded vesicle;GO:0098588//bounding membrane of organelle;GO:0031300//intrinsic component of organelle membrane;GO:0031228//intrinsic component of Golgi membrane;GO…
NM_001285661.1	0.00	0.00	0.00	0.00	0.21	0.48	0.00	10.60	1.56	27.82	30.86	18.25	28.69	26.40	28.01	45.31	45.37	48.81	42.94	35.18	44.62	0.00	0.00	0.00	0.00	2.82	11.03	0.00	188.37	30.67	261.49	327.00	153.35	264.51	245.61	222.98	398.15	391.66	416.96	390.28	298.09	343.23	NM_001285661.1	growth hormone-inducible transmembrane protein [Capra hircus]	-	-	-	-	GO:0043226//organelle;GO:0005622//intracellular;GO:0016020//membrane;GO:0005623//cell;GO:0043231//intracellular membrane-bounded organelle;GO:0044425//membrane part;GO:0031982//vesicle;GO:0031988//membrane-bounded vesicle;GO:0044424//intracellular part;GO:0031224//intrinsic component of membrane;GO:0043227//membrane-bounded organelle;GO:0044464//cell part;GO:0043229//intracellular organelle
NM_001285662.1	222.69	395.28	322.16	623.10	346.12	644.61	739.95	774.58	774.02	0.00	0.00	0.00	0.00	0.00	0.00	0.00	0.00	0.00	0.00	0.00	0.00	2955.77	6488.46	4570.48	9769.94	4011.41	13018.87	10653.76	12096.27	13363.87	0.00	0.00	0.00	0.00	0.00	0.00	0.00	0.00	0.00	0.00	0.00	0.00	NM_001285662.1	SPARC precursor [Capra hircus]	-	-	-	-	GO:0043229//intracellular organelle;GO:0031983//vesicle lumen;GO:0031982//vesicle;GO:0031012//extracellular matrix;GO:0098588//bounding membrane of organelle;GO:0044464//cell part;GO:0043227//membrane-bounded organelle;GO:0030141//secretory granule;GO:0060205//cytoplasmic membrane-bounded vesicle lumen;GO:0043233//organelle lumen;GO:0030667//secretory granule membrane;GO:0016023//cytoplasmic, mem…
NM_001285663.1	0.00	9.28	3.94	2.08	2.72	2.33	3.02	14.48	8.29	12.31	0.00	2.83	0.00	0.00	0.00	0.00	8.43	8.31	0.00	5.50	0.68	0.00	359.38	131.69	76.97	74.47	110.75	102.64	533.21	337.55	239.70	0.00	49.18	0.00	0.00	0.00	0.00	150.79	147.04	0.00	96.52	10.90	NM_001285663.1	calpain-1 catalytic subunit [Capra hircus]	Genetic Information Processing;Cellular Processes	Cell growth and death;Folding, sorting and degradation	ko04141//Protein processing in endoplasmic reticulum;ko04210//Apoptosis	K01367	-
NM_001285664.1	1.75	3.45	4.54	4.11	3.11	3.70	4.29	4.62	4.33	21.21	22.42	34.56	20.04	20.17	18.05	22.36	20.38	24.37	15.81	18.69	21.73	9.00	22.00	25.00	25.00	14.00	29.00	24.00	28.00	29.00	68.00	81.00	99.00	63.00	64.00	49.00	67.00	60.00	71.00	49.00	54.00	57.00	NM_001285664.1	ubiquitin-related modifier 1 [Capra hircus]	Genetic Information Processing	Folding, sorting and degradation	ko04122//Sulfur relay system	K12161	GO:0043227//membrane-bounded organelle;GO:0044464//cell part;GO:0005737//cytoplasm;GO:0043226//organelle;GO:0005623//cell;GO:0044424//intracellular part;GO:0031982//vesicle;GO:0005622//intracellular;GO:0031988//membrane-bounded vesicle;GO:0044444//cytoplasmic part
NM_001285666.1	17.48	31.24	19.72	25.75	20.76	27.05	27.36	42.33	29.58	39.24	36.66	37.89	33.88	25.81	41.52	36.03	35.35	29.46	28.35	30.40	28.20	361.51	799.10	435.85	628.99	374.89	851.11	613.85	1029.98	795.70	504.91	531.81	435.75	427.58	328.73	452.45	433.40	417.80	344.50	352.78	352.67	296.91	NM_001285666.1	zinc transporter ZIP1 [Capra hircus]	-	-	-	-	GO:0044425//membrane part;GO:0016020//membrane;GO:0031224//intrinsic component of membrane
NM_001285667.1	406.10	655.54	462.33	2000.32	1197.94	1123.64	2069.79	2692.37	1664.42	64.65	131.33	51.88	4.19	26.24	35.00	10.85	16.79	31.35	16.64	12.79	47.65	5573.35	11126.44	6781.89	32430.29	14355.53	23464.95	30813.93	43475.03	29714.00	552.04	1264.11	395.92	35.09	221.76	253.13	86.65	131.67	243.25	137.37	98.49	332.98	NM_001285667.1	osteopontin precursor [Capra hircus]	Organismal Systems;Cellular Processes;Environmental Information Processing	Cellular commiunity;Signaling molecules and interaction;Immune system;Signal transduction	ko04151//PI3K-Akt signaling pathway;ko04510//Focal adhesion;ko04620//Toll-like receptor signaling pathway;ko04512//ECM-receptor interaction	K06250	GO:0005576//extracellular region;GO:0005622//intracellular;GO:0005623//cell;GO:0043226//organelle;GO:0043227//membrane-bounded organelle;GO:0044464//cell part;GO:0031988//membrane-bounded vesicle;GO:0044424//intracellular part;GO:0044421//extracellular region part;GO:0031982//vesicle
NM_001285668.1	574.34	353.06	952.61	1175.41	1067.93	2119.00	399.64	49.37	558.06	54.19	98.77	198.46	272.98	133.88	119.10	7.06	0.25	0.00	102.66	3.79	7.23	4054.00	3082.00	7187.00	9801.00	6582.00	22759.00	3060.00	410.00	5124.00	238.00	489.00	779.00	1176.00	582.00	443.00	29.00	1.00	0.00	436.00	15.00	26.00	NM_001285668.1	fast twitch skeletal muscle troponin C2 [Capra hircus]	Environmental Information Processing	Signal transduction	ko04020//Calcium signaling pathway	K12042	GO:0044424//intracellular part;GO:0005623//cell;GO:0005622//intracellular;GO:0044444//cytoplasmic part;GO:0044464//cell part;GO:0005737//cytoplasm;GO:0032991//macromolecular complex;GO:0043234//protein complex
NM_001285669.1	0.00	0.00	0.00	0.00	0.00	0.00	0.00	0.00	0.02	0.00	0.00	0.05	0.00	0.00	0.00	0.00	0.01	1.05	0.00	0.00	1.08	0.00	0.00	0.00	0.00	0.00	0.00	0.00	0.00	0.55	0.00	0.00	0.66	0.00	0.00	0.00	0.00	0.21	15.06	0.00	0.00	13.96	NM_001285669.1	prolactin receptor precursor [Capra hircus]	Organismal Systems;Environmental Information Processing	Signaling molecules and interaction;Endocrine system;Signal transduction	ko04151//PI3K-Akt signaling pathway;ko04080//Neuroactive ligand-receptor interaction;ko04060//Cytokine-cytokine receptor interaction;ko04630//Jak-STAT signaling pathway;ko04917//Prolactin signaling pathway	K05081	GO:0016020//membrane;GO:0005623//cell;GO:0044425//membrane part;GO:0031224//intrinsic component of membrane;GO:0044464//cell part
NM_001285670.1	4.01	4.78	2.51	4.16	4.26	3.60	3.11	2.82	3.73	1.31	0.80	0.79	2.10	1.95	2.67	4.73	2.26	12.40	2.38	5.19	4.37	313.88	462.63	209.53	384.11	290.99	428.08	263.69	259.81	379.50	63.70	43.99	34.29	100.14	93.91	109.90	215.45	100.82	548.36	112.11	227.82	174.01	NM_001285670.1	kit ligand precursor [Capra hircus]	Organismal Systems;Environmental Information Processing	Signaling molecules and interaction;Endocrine system;Immune system;Signal transduction	ko04151//PI3K-Akt signaling pathway;ko04015//Rap1 signaling pathway;ko04014//Ras signaling pathway;ko04060//Cytokine-cytokine receptor interaction;ko04072//Phospholipase D signaling pathway;ko04916//Melanogenesis;ko04640//Hematopoietic cell lineage	K05461	GO:0005576//extracellular region;GO:0044425//membrane part;GO:0016020//membrane;GO:0044424//intracellular part;GO:0031224//intrinsic component of membrane;GO:0043228//non-membrane-bounded organelle;GO:0043229//intracellular organelle;GO:0043226//organelle;GO:0044464//cell part;GO:0044421//extracellular region part;GO:0005622//intracellular;GO:0005623//cell;GO:0043232//intracellular non-membrane-b…
NM_001285671.1	12.36	16.13	7.96	38.17	24.39	17.77	67.18	93.71	75.59	188.50	178.31	194.20	259.05	254.13	266.82	290.00	316.80	273.55	334.76	379.94	370.70	202.00	326.00	139.00	737.00	348.00	442.00	1191.00	1802.00	1607.00	1917.00	2044.00	1765.00	2584.00	2558.00	2298.00	2757.00	2959.00	2528.00	3292.00	3483.00	3085.00	NM_001285671.1	CD9 antigen [Capra hircus]	Organismal Systems	Immune system	ko04640//Hematopoietic cell lineage	K06460	GO:0005886//plasma membrane;GO:0044464//cell part;GO:0044459//plasma membrane part;GO:0005924//cell-substrate adherens junction;GO:0031982//vesicle;GO:0031224//intrinsic component of membrane;GO:0005912//adherens junction;GO:0005623//cell;GO:0016020//membrane;GO:0030055//cell-substrate junction;GO:0030054//cell junction;GO:0031988//membrane-bounded vesicle;GO:0043226//organelle;GO:0044421//extrac…
NM_001285672.1	0.29	3.52	5.41	0.42	0.49	0.23	2.10	1.58	1.21	2.98	3.76	4.23	0.70	1.51	1.49	1.59	1.12	1.26	1.19	1.27	1.54	4.00	61.00	81.00	7.00	6.00	5.00	32.00	26.00	22.00	26.00	37.00	33.00	6.00	13.00	11.00	13.00	9.00	10.00	10.00	10.00	11.00	NM_001285672.1	transcription factor SOX-2 [Capra hircus]	Cellular Processes;Environmental Information Processing	Cellular commiunity;Signal transduction	ko04390//Hippo signaling pathway;ko04550//Signaling pathways regulating pluripotency of stem cells	K16796	GO:0043226//organelle;GO:0032991//macromolecular complex;GO:0005737//cytoplasm;GO:0044428//nuclear part;GO:0005622//intracellular;GO:0044446//intracellular organelle part;GO:0043229//intracellular organelle;GO:0044424//intracellular part;GO:0070013//intracellular organelle lumen;GO:0031981//nuclear lumen;GO:0043234//protein complex;GO:0005667//transcription factor complex;GO:0005623//cell;GO:0044…
NM_001285673.1	0.00	0.00	0.37	1.39	0.27	0.21	2.89	2.83	1.41	0.13	0.11	0.28	0.00	0.00	0.00	0.00	0.00	0.00	0.00	0.00	0.00	0.00	0.00	5.00	21.00	3.00	4.00	40.00	42.45	23.46	1.00	1.00	2.00	0.00	0.00	0.00	0.00	0.00	0.00	0.00	0.00	0.00	NM_001285673.1	pituitary-specific positive transcription factor 1 [Capra hircus]	-	-	-	-	GO:0005623//cell;GO:0005622//intracellular;GO:0043226//organelle;GO:0043229//intracellular organelle;GO:0044464//cell part;GO:0043227//membrane-bounded organelle;GO:0043231//intracellular membrane-bounded organelle;GO:0044424//intracellular part
NM_001285674.1	5.71	8.99	7.60	6.59	5.81	7.50	7.00	7.92	7.55	12.00	12.87	11.80	10.57	11.23	11.32	6.84	9.96	7.29	8.13	6.93	7.36	271.85	529.12	386.84	370.41	241.53	543.02	361.42	443.51	467.30	355.23	429.71	312.31	307.11	329.01	283.83	189.39	270.85	196.27	232.91	185.08	178.33	NM_001285674.1	atrial natriuretic peptide receptor 2 precursor [Capra hircus]	Organismal Systems;Environmental Information Processing;Metabolism	Nucleotide metabolism;Circulatory system;Endocrine system;Signal transduction	ko04921//Oxytocin signaling pathway;ko04022//cGMP - PKG signaling pathway;ko00230//Purine metabolism;ko04270//Vascular smooth muscle contraction	K12324	GO:0031224//intrinsic component of membrane;GO:0016020//membrane;GO:0044425//membrane part
NM_001285675.1	0.00	0.00	0.36	0.00	0.00	0.00	0.00	0.00	0.00	0.00	0.01	0.00	0.00	0.01	0.00	0.00	0.16	0.00	0.00	2.17	0.00	0.00	0.00	4.10	0.00	0.00	0.00	0.00	0.00	0.00	0.00	0.10	0.00	0.00	0.06	0.00	0.00	0.96	0.00	0.00	13.04	0.00	NM_001285675.1	extracellular superoxide dismutase [Cu-Zn] precursor [Capra hircus]	-	-	-	-	-
NM_001285676.1	6.18	11.88	7.05	10.06	7.86	10.35	11.85	14.87	14.34	310.78	376.02	369.99	347.72	334.38	320.57	256.85	253.15	217.05	222.45	199.86	202.13	64.00	152.00	78.00	123.00	71.00	163.00	133.00	181.00	193.00	2001.00	2729.00	2129.00	2196.00	2131.00	1748.00	1546.00	1497.00	1270.00	1385.00	1160.00	1065.00	NM_001285676.1	CD81 antigen [Capra hircus]	Organismal Systems	Immune system	ko04662//B cell receptor signaling pathway	K06508	GO:0043227//membrane-bounded organelle;GO:0071944//cell periphery;GO:0016020//membrane;GO:0070161//anchoring junction;GO:0030055//cell-substrate junction;GO:0044425//membrane part;GO:0031982//vesicle;GO:0030054//cell junction;GO:0044464//cell part;GO:0044459//plasma membrane part;GO:0031224//intrinsic component of membrane;GO:0005886//plasma membrane;GO:0005912//adherens junction;GO:0016021//inte…
NM_001285677.2	8.90	13.63	14.78	11.10	10.32	11.85	14.78	15.52	14.85	73.74	82.95	94.09	91.29	98.45	83.97	106.86	96.88	110.96	117.89	114.15	137.24	76.00	144.00	135.00	112.00	77.00	154.00	137.00	156.00	165.00	392.00	497.00	447.00	476.00	518.00	378.00	531.00	473.00	536.00	606.00	547.00	597.00	NM_001285677.2	protein BTG1 [Capra hircus]	Genetic Information Processing	Folding, sorting and degradation	ko03018//RNA degradation	K14443	GO:0005623//cell;GO:0044424//intracellular part;GO:0043229//intracellular organelle;GO:0043231//intracellular membrane-bounded organelle;GO:0044464//cell part;GO:0043227//membrane-bounded organelle;GO:0043226//organelle;GO:0005622//intracellular
NM_001285678.1	66.15	67.64	46.66	70.29	49.73	53.06	48.59	72.00	73.15	145.25	148.40	174.61	165.76	125.49	129.89	146.10	129.98	111.51	107.44	92.70	108.54	748.00	946.00	564.00	939.00	491.00	913.00	596.00	958.00	1076.00	1022.00	1177.00	1098.00	1144.00	874.00	774.00	961.00	840.00	713.00	731.00	588.00	625.00	NM_001285678.1	insulin-like growth factor-binding protein 4 precursor [Capra hircus]	-	-	-	-	-
NM_001285679.1	0.02	0.72	2.27	0.13	0.62	0.10	0.36	0.30	0.11	0.62	0.78	0.00	0.00	0.00	0.00	0.00	0.00	1.09	0.94	0.00	0.63	0.12	4.97	13.46	0.84	3.00	0.88	2.15	1.96	0.79	2.15	3.02	0.00	0.00	0.00	0.00	0.00	0.00	3.41	3.14	0.00	1.79	NM_001285679.1	C-type natriuretic peptide precursor [Capra hircus]	Organismal Systems	Circulatory system	ko04270//Vascular smooth muscle contraction	K12336	GO:0044464//cell part;GO:0044421//extracellular region part;GO:0005576//extracellular region;GO:0005623//cell;GO:0012505//endomembrane system
NM_001285681.1	0.00	0.00	0.00	0.00	0.00	0.00	0.00	0.00	0.00	0.00	0.00	0.00	0.00	0.00	0.00	0.00	0.00	0.00	0.00	0.00	0.00	0.00	0.00	0.00	0.00	0.00	0.00	0.00	0.00	0.00	0.00	0.00	0.00	0.00	0.00	0.00	0.00	0.00	0.00	0.00	0.00	0.00	NM_001285681.1	interleukin-4 precursor [Capra hircus]	Organismal Systems;Environmental Information Processing	Signaling molecules and interaction;Immune system;Signal transduction	ko04151//PI3K-Akt signaling pathway;ko04060//Cytokine-cytokine receptor interaction;ko04630//Jak-STAT signaling pathway;ko04660//T cell receptor signaling pathway;ko04640//Hematopoietic cell lineage;ko04664//Fc epsilon RI signaling pathway;ko04672//Intestinal immune network for IgA production	K05430	-
NM_001285682.1	0.00	0.00	0.00	0.00	0.00	0.00	0.00	0.00	0.00	0.00	0.00	0.00	0.00	0.00	0.00	0.00	0.00	0.00	0.00	0.00	0.00	0.00	0.00	0.00	0.00	0.00	0.00	0.00	0.00	0.00	0.00	0.00	0.00	0.00	0.00	0.00	0.00	0.00	0.00	0.00	0.00	0.00	NM_001285682.1	interferon gamma precursor [Capra hircus]	Genetic Information Processing;Cellular Processes;Organismal Systems;Environmental Information Processing	Transport and catabolism;Signaling molecules and interaction;Immune system;Signal transduction;Development;Folding, sorting and degradation	ko04060//Cytokine-cytokine receptor interaction;ko04630//Jak-STAT signaling pathway;ko04650//Natural killer cell mediated cytotoxicity;ko04380//Osteoclast differentiation;ko04066//HIF-1 signaling pathway;ko04660//T cell receptor signaling pathway;ko04350//TGF-beta signaling pathway;ko04612//Antigen processing and presentation;ko04140//Regulation of autophagy;ko03050//Proteasome	K04687	-
NM_001285685.1	11.51	19.37	19.91	21.55	11.85	22.77	13.83	12.75	15.37	33.26	29.17	46.83	49.34	49.65	36.85	42.57	51.06	40.71	48.50	60.94	61.42	99.00	206.00	183.00	219.00	89.00	298.00	129.00	129.00	172.00	178.00	176.00	224.00	259.00	263.00	167.00	213.00	251.00	198.00	251.00	294.00	269.00	NM_001285685.1	ras homolog family member B [Capra hircus]	-	-	-	-	GO:0044446//intracellular organelle part;GO:0012505//endomembrane system;GO:0031988//membrane-bounded vesicle;GO:0098805//whole membrane;GO:0031982//vesicle;GO:0005737//cytoplasm;GO:0030055//cell-substrate junction;GO:0044444//cytoplasmic part;GO:0043226//organelle;GO:0010008//endosome membrane;GO:0044424//intracellular part;GO:0016020//membrane;GO:0032153//cell division site;GO:0043227//membrane…
NM_001285686.1	0.00	0.02	0.02	0.04	0.03	0.01	0.14	0.04	0.09	0.75	0.73	1.08	0.51	0.65	0.63	0.73	0.47	0.67	0.44	0.87	0.57	0.00	1.00	1.00	2.00	1.00	1.00	7.00	2.00	5.00	21.00	23.00	27.00	14.00	18.00	15.00	19.00	12.00	17.00	12.00	22.00	13.00	NM_001285686.1	toll-like receptor 9 precursor [Capra hircus]	Organismal Systems	Immune system	ko04620//Toll-like receptor signaling pathway	K10161	GO:0016023//cytoplasmic, membrane-bounded vesicle;GO:0044424//intracellular part;GO:0045335//phagocytic vesicle;GO:0044425//membrane part;GO:0043231//intracellular membrane-bounded organelle;GO:0043229//intracellular organelle;GO:0031982//vesicle;GO:0031988//membrane-bounded vesicle;GO:0044444//cytoplasmic part;GO:0030139//endocytic vesicle;GO:0005623//cell;GO:0005737//cytoplasm;GO:0000323//lytic…
NM_001285687.1	0.00	0.00	0.00	0.00	0.00	0.00	0.00	0.00	0.00	0.00	0.00	0.00	0.00	0.00	0.00	0.00	0.00	0.00	0.00	0.00	0.00	0.00	0.00	0.00	0.00	0.00	0.00	0.00	0.00	0.00	0.00	0.00	0.00	0.00	0.00	0.00	0.00	0.00	0.00	0.00	0.00	0.00	NM_001285687.1	calcitonin receptor-stimulating peptide 2 precursor [Capra hircus]	-	-	-	-	GO:0042995//cell projection;GO:0044421//extracellular region part;GO:0043005//neuron projection;GO:0005623//cell;GO:0044463//cell projection part;GO:0044464//cell part;GO:0033267//axon part;GO:0030424//axon;GO:0044297//cell body;GO:0044424//intracellular part;GO:0005622//intracellular;GO:0005576//extracellular region;GO:0097458//neuron part
NM_001285688.1	0.09	0.18	0.16	0.04	0.00	0.03	0.00	0.00	0.00	0.00	0.06	0.16	0.07	0.07	0.25	0.15	0.00	0.00	0.22	0.31	0.09	2.00	5.00	4.00	1.00	0.00	1.00	0.00	0.00	0.00	0.00	1.00	2.00	1.00	1.00	3.00	2.00	0.00	0.00	3.00	4.00	1.00	NM_001285688.1	estrogen receptor beta [Capra hircus]	Organismal Systems	Endocrine system	ko04915//Estrogen signaling pathway;ko04917//Prolactin signaling pathway	K08551	GO:0043226//organelle;GO:0005623//cell;GO:0005622//intracellular;GO:0043229//intracellular organelle;GO:0043231//intracellular membrane-bounded organelle;GO:0043227//membrane-bounded organelle;GO:0044424//intracellular part;GO:0044464//cell part
NM_001285689.1	1.50	1.55	1.85	1.42	1.04	2.03	1.20	2.89	1.40	2.37	4.72	2.15	11.04	5.68	10.18	9.42	16.85	11.10	7.52	14.74	7.56	28.00	35.60	36.91	31.35	16.99	57.52	24.31	63.28	33.85	27.49	61.63	22.25	125.54	65.11	99.94	102.12	179.39	116.88	84.25	154.04	71.72	NM_001285689.1	chitinase-3-like protein 1 precursor [Capra hircus]	-	-	-	-	-
NM_001285690.1	8.33	13.85	10.08	14.12	11.08	11.29	11.15	9.37	12.91	22.31	16.97	17.00	16.08	19.32	18.20	17.29	16.26	16.72	13.70	16.02	14.84	303.00	623.00	392.00	607.00	352.00	625.00	440.00	401.00	611.00	505.00	433.00	344.00	357.00	433.00	349.00	366.00	338.00	344.00	300.00	327.00	275.00	NM_001285690.1	N-acetylglucosamine-6-sulfatase precursor [Capra hircus]	Cellular Processes;Metabolism	Transport and catabolism;Glycan biosynthesis and metabolism	ko04142//Lysosome;ko00531//Glycosaminoglycan degradation	K01137	GO:0043229//intracellular organelle;GO:0044464//cell part;GO:0031982//vesicle;GO:0044444//cytoplasmic part;GO:0000323//lytic vacuole;GO:0043231//intracellular membrane-bounded organelle;GO:0005737//cytoplasm;GO:0044424//intracellular part;GO:0043227//membrane-bounded organelle;GO:0005773//vacuole;GO:0031988//membrane-bounded vesicle;GO:0005622//intracellular;GO:0005623//cell;GO:0043226//organelle
NM_001285691.1	0.81	1.15	0.63	1.16	1.20	0.66	1.46	1.88	2.36	3.51	2.05	2.13	1.45	2.04	2.82	2.00	2.11	2.55	1.12	2.44	2.10	35.00	61.00	29.00	59.00	45.00	43.00	68.00	95.00	132.00	94.00	62.00	51.00	38.00	54.00	64.00	50.00	52.00	62.00	29.00	59.00	46.00	NM_001285691.1	beta-mannosidase precursor [Capra hircus]	Cellular Processes;Metabolism	Transport and catabolism;Glycan biosynthesis and metabolism	ko04142//Lysosome;ko00511//Other glycan degradation	K01192	-
NM_001285692.1	266.95	293.18	303.05	279.59	257.79	267.40	316.49	327.67	231.76	44.11	42.22	41.89	38.77	35.35	32.88	28.36	22.89	23.73	24.48	23.03	22.76	3974.51	5398.33	4822.66	4917.42	3351.33	6057.90	5111.42	5739.85	4488.52	408.63	440.83	346.81	352.33	324.10	258.00	245.59	194.79	199.77	219.28	192.30	172.51	NM_001285692.1	Bcnt protein [Capra hircus]	-	-	-	-	GO:0043229//intracellular organelle;GO:0098687//chromosomal region;GO:0005622//intracellular;GO:0044446//intracellular organelle part;GO:0043226//organelle;GO:0043234//protein complex;GO:0044424//intracellular part;GO:0000775//chromosome, centromeric region;GO:0044422//organelle part;GO:0032991//macromolecular complex;GO:0000776//kinetochore;GO:0044427//chromosomal part;GO:0005623//cell;GO:000569…
NM_001285693.1	136.87	167.73	151.20	145.12	134.03	137.66	173.28	142.88	124.73	45.16	34.46	31.79	28.24	31.84	40.95	38.07	23.08	41.16	28.26	35.42	34.98	4057.60	6149.57	4791.22	5082.41	3469.38	6209.93	5572.54	4983.84	4810.07	833.00	716.62	524.00	511.00	581.30	639.69	656.42	391.00	690.00	504.00	589.00	528.00	NM_001285693.1	p97Bcnt protein [Capra hircus]	-	-	-	-	GO:0043231//intracellular membrane-bounded organelle;GO:0043229//intracellular organelle;GO:0044424//intracellular part;GO:0044464//cell part;GO:0005622//intracellular;GO:0005623//cell;GO:0043226//organelle;GO:0043227//membrane-bounded organelle
NM_001285694.1	0.24	0.03	0.03	0.00	0.04	0.00	0.03	0.00	0.00	0.00	0.05	0.06	0.06	0.00	0.00	0.06	0.06	0.06	0.06	0.00	0.07	7.00	1.00	1.00	0.00	1.00	0.00	1.00	0.00	0.00	0.00	1.00	1.00	1.00	0.00	0.00	1.00	1.00	1.00	1.00	0.00	1.00	NM_001285694.1	natural resistance-associated macrophage protein 1 [Capra hircus]	Organismal Systems;Cellular Processes	Transport and catabolism;Digestive system	ko04142//Lysosome;ko04978//Mineral absorption	K12347	GO:0031988//membrane-bounded vesicle;GO:0031410//cytoplasmic vesicle;GO:0044433//cytoplasmic vesicle part;GO:0044424//intracellular part;GO:0030141//secretory granule;GO:0016020//membrane;GO:0044464//cell part;GO:0019867//outer membrane;GO:0005768//endosome;GO:0099503//secretory vesicle;GO:0044422//organelle part;GO:0043229//intracellular organelle;GO:0016023//cytoplasmic, membrane-bounded vesicl…
NM_001285695.1	0.00	0.00	0.20	0.00	0.00	0.00	0.00	0.00	0.00	0.00	0.00	0.00	0.00	0.00	0.00	0.00	0.00	0.00	0.05	0.00	0.30	0.00	0.00	2.00	0.00	0.00	0.00	0.00	0.00	0.00	0.00	0.00	0.00	0.00	0.00	0.00	0.00	0.00	0.00	0.29	0.00	1.44	NM_001285695.1	alpha-S1-casein precursor [Capra hircus]	-	-	-	-	GO:0005576//extracellular region;GO:0044421//extracellular region part
NM_001285696.1	4.38	5.35	4.74	5.06	4.57	4.83	4.97	4.57	4.59	7.26	5.34	4.68	6.11	6.46	6.85	6.36	4.90	7.09	4.49	6.78	5.07	434.91	656.87	503.07	593.11	395.86	729.84	535.23	533.77	592.16	448.00	371.26	258.29	370.00	394.82	358.06	367.00	278.00	398.00	268.24	377.31	255.94	NM_001285696.1	cyclin-T1 [Capra hircus]	-	-	-	-	GO:0043227//membrane-bounded organelle;GO:0044428//nuclear part;GO:0005623//cell;GO:0031981//nuclear lumen;GO:0008023//transcription elongation factor complex;GO:0005622//intracellular;GO:0044446//intracellular organelle part;GO:0070013//intracellular organelle lumen;GO:0005634//nucleus;GO:0043229//intracellular organelle;GO:0032991//macromolecular complex;GO:0044464//cell part;GO:0043226//organe…
NM_001285697.1	0.00	0.89	0.74	1.61	0.58	0.34	0.00	0.01	1.24	1.47	0.55	1.64	0.54	0.00	2.77	2.18	1.25	3.08	0.41	0.78	1.37	0.00	7.41	5.38	12.87	3.45	3.51	0.00	0.11	10.88	6.20	2.63	6.16	2.25	0.00	9.88	8.60	4.84	11.79	1.66	2.95	4.71	NM_001285697.1	insulin-like growth factor I precursor [Capra hircus]	Organismal Systems;Cellular Processes;Environmental Information Processing	Nervous system;Cellular commiunity;Excretory system;Cell growth and death;Sensory system;Aging;Endocrine system;Signal transduction	ko04151//PI3K-Akt signaling pathway;ko04015//Rap1 signaling pathway;ko04014//Ras signaling pathway;ko04510//Focal adhesion;ko04550//Signaling pathways regulating pluripotency of stem cells;ko04152//AMPK signaling pathway;ko04750//Inflammatory mediator regulation of TRP channels;ko04068//FoxO signaling pathway;ko04114//Oocyte meiosis;ko04211//Longevity regulating pathway - mammal;ko04066//HIF-1 si…	K05459	GO:0044421//extracellular region part;GO:0005576//extracellular region
NM_001285698.1	55.23	56.66	53.11	44.73	50.73	47.62	47.21	50.06	52.23	45.95	51.11	49.42	62.23	48.78	60.26	72.49	68.70	64.91	75.33	72.28	67.22	647.00	821.00	665.00	619.00	519.00	849.00	600.00	690.00	796.00	335.00	420.00	322.00	445.00	352.00	372.00	494.00	460.00	430.00	531.00	475.00	401.00	NM_001285698.1	proteasome subunit alpha type-6 [Capra hircus]	Genetic Information Processing	Folding, sorting and degradation	ko03050//Proteasome	K02730	GO:0044446//intracellular organelle part;GO:0043234//protein complex;GO:0043232//intracellular non-membrane-bounded organelle;GO:0044444//cytoplasmic part;GO:0044464//cell part;GO:1990904//ribonucleoprotein complex;GO:0005623//cell;GO:0032991//macromolecular complex;GO:0043292//contractile fiber;GO:0043233//organelle lumen;GO:0036464//cytoplasmic ribonucleoprotein granule;GO:0031974//membrane-enc…
NM_001285699.1	0.00	0.00	0.00	0.00	0.06	0.00	0.00	0.00	0.08	0.04	0.00	0.00	0.00	0.00	0.00	0.00	0.00	0.00	0.00	0.00	0.00	0.00	0.00	0.00	0.00	2.00	0.00	0.00	0.00	3.73	0.98	0.00	0.00	0.00	0.00	0.00	0.00	0.00	0.00	0.00	0.00	0.00	NM_001285699.1	toll-like receptor 5 precursor [Capra hircus]	Organismal Systems	Immune system	ko04620//Toll-like receptor signaling pathway	K10168	GO:0044425//membrane part;GO:0031224//intrinsic component of membrane;GO:0016020//membrane
NM_001285700.1	0.00	0.00	0.00	0.00	0.00	0.00	0.00	0.00	0.00	0.00	0.00	0.00	0.00	0.00	0.00	0.00	0.00	0.00	0.12	0.00	0.14	0.00	0.00	0.00	0.00	0.00	0.00	0.00	0.00	0.00	0.00	0.00	0.00	0.00	0.00	0.00	0.00	0.00	0.00	1.00	0.00	1.00	NM_001285700.1	interleukin-12 subunit beta precursor [Capra hircus]	Organismal Systems;Environmental Information Processing	Signaling molecules and interaction;Immune system;Signal transduction	ko04060//Cytokine-cytokine receptor interaction;ko04630//Jak-STAT signaling pathway;ko04620//Toll-like receptor signaling pathway;ko04622//RIG-I-like receptor signaling pathway	K05425	GO:0043234//protein complex;GO:0005623//cell;GO:0005576//extracellular region;GO:0005615//extracellular space;GO:0044464//cell part;GO:0005622//intracellular;GO:0044424//intracellular part;GO:0044421//extracellular region part;GO:0032991//macromolecular complex
NM_001285701.1	1.12	7.14	4.13	0.48	5.24	4.70	0.70	2.08	2.99	1.46	0.57	4.22	1.67	1.03	2.56	0.79	0.23	0.19	1.26	0.19	0.64	10.33	81.50	40.72	5.26	42.23	66.05	6.97	22.53	35.93	8.38	3.68	21.64	9.42	5.87	12.43	4.23	1.23	1.00	7.00	1.00	3.00	NM_001285701.1	fatty acid-binding protein, heart [Capra hircus]	Organismal Systems	Endocrine system	ko03320//PPAR signaling pathway	K08752	GO:0044464//cell part;GO:0044422//organelle part;GO:0031988//membrane-bounded vesicle;GO:0031982//vesicle;GO:0005623//cell;GO:0005737//cytoplasm;GO:0044424//intracellular part;GO:0005622//intracellular;GO:0043231//intracellular membrane-bounded organelle;GO:0043227//membrane-bounded organelle;GO:0043226//organelle;GO:0043229//intracellular organelle;GO:0044444//cytoplasmic part;GO:0005739//mitoch…
NM_001285702.1	0.42	0.00	0.18	0.00	0.00	0.00	0.00	0.01	0.10	0.00	0.00	0.08	0.00	0.00	0.00	0.00	0.00	0.00	0.00	0.00	0.00	6.00	0.00	2.71	0.00	0.00	0.00	0.00	0.23	1.87	0.00	0.00	0.63	0.00	0.00	0.00	0.00	0.00	0.00	0.00	0.00	0.00	NM_001285702.1	tumor necrosis factor ligand superfamily member 13B [Capra hircus]	Organismal Systems;Environmental Information Processing	Signaling molecules and interaction;Immune system;Signal transduction	ko04060//Cytokine-cytokine receptor interaction;ko04064//NF-kappa B signaling pathway;ko04672//Intestinal immune network for IgA production	K05476	GO:0005576//extracellular region;GO:0044424//intracellular part;GO:0005622//intracellular;GO:0005737//cytoplasm;GO:0005623//cell;GO:0044464//cell part;GO:0044444//cytoplasmic part;GO:0044421//extracellular region part
NM_001285703.1	260.47	119.69	129.37	309.26	237.22	279.98	339.96	206.49	98.64	101.15	151.05	91.16	140.96	301.08	108.48	317.92	303.02	320.03	741.21	240.98	1684.10	7301.14	4149.18	3875.95	10240.58	5806.14	11941.71	10337.10	6810.04	3596.60	1764.13	2969.68	1421.01	2411.41	5197.74	1602.38	5183.58	4854.13	5072.32	12500.81	3788.68	24037.20	NM_001285703.1	heat shock protein 70.1 [Capra hircus]	Genetic Information Processing;Organismal Systems;Cellular Processes;Environmental Information Processing	Transport and catabolism;Transcription;Aging;Endocrine system;Immune system;Signal transduction;Folding, sorting and degradation	ko04010//MAPK signaling pathway;ko04144//Endocytosis;ko04141//Protein processing in endoplasmic reticulum;ko03040//Spliceosome;ko04915//Estrogen signaling pathway;ko04213//Longevity regulating pathway - multiple species;ko04612//Antigen processing and presentation	K03283	-
NM_001285704.1	0.00	0.00	0.00	0.00	0.00	0.00	0.00	0.00	0.00	0.00	0.00	0.00	0.00	0.00	0.00	0.00	0.00	0.00	0.00	0.00	0.00	0.00	0.00	0.00	0.00	0.00	0.00	0.00	0.00	0.00	0.00	0.00	0.00	0.00	0.00	0.00	0.00	0.00	0.00	0.00	0.00	0.00	NM_001285704.1	interferon-alpha precursor [Capra hircus]	Cellular Processes;Organismal Systems;Environmental Information Processing	Transport and catabolism;Signaling molecules and interaction;Immune system;Signal transduction	ko04151//PI3K-Akt signaling pathway;ko04060//Cytokine-cytokine receptor interaction;ko04630//Jak-STAT signaling pathway;ko04650//Natural killer cell mediated cytotoxicity;ko04620//Toll-like receptor signaling pathway;ko04622//RIG-I-like receptor signaling pathway;ko04623//Cytosolic DNA-sensing pathway;ko04140//Regulation of autophagy	K05414	GO:0044421//extracellular region part;GO:0005576//extracellular region
NM_001285705.1	293.43	39.65	5.94	0.99	202.30	0.00	7.12	7.99	1.27	0.35	0.57	1.43	0.00	0.30	0.00	0.00	0.00	0.00	0.00	0.00	0.00	4492.58	750.69	97.16	17.86	2704.51	0.00	118.18	143.91	25.34	3.37	6.14	12.14	0.00	2.79	0.00	0.00	0.00	0.00	0.00	0.00	0.00	NM_001285705.1	arginase-1 [Capra hircus]	Metabolism	Amino acid metabolism;Global and Overview	ko01230//Biosynthesis of amino acids;ko00330//Arginine and proline metabolism;ko00220//Arginine biosynthesis	K01476	GO:0044464//cell part;GO:0031988//membrane-bounded vesicle;GO:0043229//intracellular organelle;GO:0005622//intracellular;GO:0044424//intracellular part;GO:0043227//membrane-bounded organelle;GO:0043226//organelle;GO:0043231//intracellular membrane-bounded organelle;GO:0031982//vesicle;GO:0005623//cell
NM_001285706.1	9.30	3.59	1.79	0.72	5.97	1.58	0.74	0.55	0.67	1.66	1.72	1.01	4.91	2.32	3.68	13.58	9.40	15.17	24.15	14.14	32.64	194.59	92.81	39.99	17.76	109.01	50.45	16.83	13.61	18.20	21.65	25.24	11.81	62.74	29.94	40.63	165.30	112.45	179.48	304.10	165.99	347.85	NM_001285706.1	argininosuccinate lyase [Capra hircus]	Metabolism	Amino acid metabolism;Global and Overview	ko01230//Biosynthesis of amino acids;ko00250//Alanine, aspartate and glutamate metabolism;ko00220//Arginine biosynthesis	K01755	-
NM_001285707.1	2.47	2.59	1.21	1.78	2.37	1.03	0.49	0.44	0.79	2.02	1.13	1.28	1.69	1.81	2.29	1.30	2.32	1.61	3.82	3.59	3.61	78.63	101.64	41.13	66.92	65.66	49.98	16.84	16.54	32.70	39.95	25.13	22.54	32.72	35.51	38.36	23.97	42.05	28.93	73.06	63.92	58.45	NM_001285707.1	ATP-binding cassette sub-family G member 2 [Capra hircus]	Organismal Systems;Environmental Information Processing	Digestive system;Membrane transport	ko04976//Bile secretion;ko02010//ABC transporters	K05681	GO:0043226//organelle;GO:0044424//intracellular part;GO:0005622//intracellular;GO:0043231//intracellular membrane-bounded organelle;GO:0044464//cell part;GO:0043229//intracellular organelle;GO:0044422//organelle part;GO:0044425//membrane part;GO:0005623//cell;GO:0031090//organelle membrane;GO:0016020//membrane;GO:0043227//membrane-bounded organelle;GO:0031224//intrinsic component of membrane
NM_001285708.1	0.09	0.63	0.00	0.00	0.06	0.25	0.50	0.00	0.00	0.00	0.00	0.71	0.47	0.33	0.00	0.00	0.00	0.00	0.00	0.35	0.00	1.84	15.54	0.00	0.00	0.99	7.68	10.68	0.00	0.00	0.00	0.06	7.85	5.69	4.03	0.00	0.00	0.00	0.00	0.00	3.92	0.00	NM_001285708.1	growth/differentiation factor 9 precursor [Capra hircus]	Organismal Systems	Endocrine system	ko04913//Ovarian Steroidogenesis	K05498	-
NM_001285709.1	66.73	11.26	1.12	0.04	42.41	0.00	0.00	0.00	0.00	0.00	0.00	0.00	0.00	0.00	0.00	0.00	0.00	0.00	0.00	0.00	0.00	1447.00	302.00	26.00	1.00	803.00	0.00	0.00	0.00	0.00	0.00	0.00	0.00	0.00	0.00	0.00	0.00	0.00	0.00	0.00	0.00	0.00	NM_001285709.1	angiopoietin-related protein 3 precursor [Capra hircus]	-	-	-	-	GO:0044421//extracellular region part;GO:0005623//cell;GO:0005576//extracellular region;GO:0044464//cell part
NM_001285710.2	0.09	0.07	0.00	0.00	0.00	0.06	0.00	0.00	0.00	0.00	0.00	0.00	0.29	0.00	0.00	0.45	0.92	0.62	0.00	0.16	0.34	1.00	1.00	0.00	0.00	0.00	1.00	0.00	0.00	0.00	0.00	0.00	0.00	2.00	0.00	0.00	3.00	6.00	4.00	0.00	1.00	2.00	NM_001285710.2	metastasis-suppressor KiSS-1 precursor [Capra hircus]	-	-	-	-	-
NM_001285711.1	0.00	0.50	0.14	0.00	0.00	0.10	0.28	0.26	0.71	0.00	0.00	0.00	0.00	0.00	0.00	0.26	0.00	0.00	0.77	0.55	0.30	0.00	4.00	1.00	0.00	0.00	1.00	2.00	2.00	6.00	0.00	0.00	0.00	0.00	0.00	0.00	1.00	0.00	0.00	3.00	2.00	1.00	NM_001285711.1	serum lysozyme precursor [Capra hircus]	Organismal Systems	Digestive system	ko04970//Salivary secretion	K13915	GO:0044421//extracellular region part;GO:0031988//membrane-bounded vesicle;GO:0031982//vesicle;GO:0043226//organelle;GO:0005576//extracellular region;GO:0043227//membrane-bounded organelle
NM_001285712.1	143.80	185.15	149.78	115.02	148.00	141.65	85.52	107.35	119.89	151.30	200.48	189.45	230.67	184.92	179.47	184.82	206.22	164.06	202.89	199.05	178.45	1668.00	2656.00	1857.00	1576.00	1499.00	2500.00	1076.00	1465.00	1809.00	1092.00	1631.00	1222.00	1633.00	1321.00	1097.00	1247.00	1367.00	1076.00	1416.00	1295.00	1054.00	NM_001285712.1	phospholipid hydroperoxide glutathione peroxidase, mitochondrial precursor [Capra hircus]	Metabolism	Metabolism of other amino acids	ko00480//Glutathione metabolism	K05361	GO:0005623//cell;GO:0031988//membrane-bounded vesicle;GO:0043231//intracellular membrane-bounded organelle;GO:0005622//intracellular;GO:0043229//intracellular organelle;GO:0044424//intracellular part;GO:0043227//membrane-bounded organelle;GO:0044464//cell part;GO:0043226//organelle;GO:0031982//vesicle
NM_001285713.1	379.37	312.93	176.07	197.53	309.42	182.94	238.45	215.81	187.56	19.58	15.35	13.27	17.19	17.04	19.91	25.25	11.61	24.06	22.16	25.83	18.35	5603.98	5716.97	2780.00	3446.99	3991.00	4111.99	3821.00	3750.94	3603.99	180.00	159.00	109.00	155.00	155.00	155.00	217.00	98.00	201.00	197.00	214.00	138.00	NM_001285713.1	ribonuclease UK114 [Capra hircus]	-	-	-	-	GO:0044424//intracellular part;GO:0005623//cell;GO:0043229//intracellular organelle;GO:0031982//vesicle;GO:0043226//organelle;GO:0044464//cell part;GO:0031988//membrane-bounded vesicle;GO:0043227//membrane-bounded organelle;GO:0043231//intracellular membrane-bounded organelle;GO:0005622//intracellular
NM_001285714.1	0.00	0.00	0.00	0.00	0.00	0.00	0.00	0.00	0.00	0.00	0.00	0.00	2.01	0.87	8.45	44.84	72.39	63.79	63.48	53.85	71.57	0.00	0.00	0.00	0.00	0.00	0.00	0.00	0.00	0.00	0.00	0.00	0.00	32.00	14.00	115.88	678.78	1076.57	938.66	993.85	785.97	948.33	NM_001285714.1	keratin, type I cytoskeletal 26 [Capra hircus]	-	-	-	-	GO:0043227//membrane-bounded organelle;GO:0043234//protein complex;GO:0031982//vesicle;GO:0043226//organelle;GO:0032991//macromolecular complex;GO:0031988//membrane-bounded vesicle
NM_001285715.1	0.00	0.88	0.15	0.00	1.17	0.43	0.00	1.03	0.00	0.00	0.40	0.16	0.69	1.71	0.48	0.00	0.26	0.00	0.00	0.00	0.00	0.00	12.83	1.90	0.00	12.00	7.66	0.00	14.19	0.00	0.00	3.32	1.02	4.96	12.39	2.99	0.00	1.73	0.00	0.00	0.00	0.00	NM_001285715.1	beta-nerve growth factor precursor [Capra hircus]	Cellular Processes;Organismal Systems;Environmental Information Processing	Nervous system;Cell growth and death;Sensory system;Signal transduction	ko04151//PI3K-Akt signaling pathway;ko04010//MAPK signaling pathway;ko04015//Rap1 signaling pathway;ko04014//Ras signaling pathway;ko04722//Neurotrophin signaling pathway;ko04750//Inflammatory mediator regulation of TRP channels;ko04210//Apoptosis	K02582	-
NM_001285716.1	0.23	25.13	0.13	0.05	0.00	0.00	0.00	0.10	0.00	0.30	0.15	0.06	0.20	0.00	0.00	0.00	0.00	0.00	0.31	0.00	0.36	3.70	507.51	2.34	1.00	0.00	0.00	0.00	2.00	0.00	3.00	1.74	0.50	2.00	0.00	0.00	0.00	0.00	0.00	3.00	0.00	3.00	NM_001285716.1	3beta-hydroxysteroid dehydrogenase/isomerase [Capra hircus]	Organismal Systems;Metabolism	Lipid metabolism;Endocrine system	ko04925//Aldosterone synthesis and secretion;ko00140//Steroid hormone biosynthesis;ko04913//Ovarian Steroidogenesis	K00070	GO:0044444//cytoplasmic part;GO:0098588//bounding membrane of organelle;GO:0016020//membrane;GO:0042175//nuclear outer membrane-endoplasmic reticulum membrane network;GO:0005783//endoplasmic reticulum;GO:0043226//organelle;GO:0044464//cell part;GO:0031090//organelle membrane;GO:0005789//endoplasmic reticulum membrane;GO:0005623//cell;GO:0012505//endomembrane system;GO:0044425//membrane part;GO:00…
NM_001285717.1	0.00	0.11	0.00	0.00	0.00	0.00	0.00	0.00	0.00	0.22	0.06	0.16	22.80	12.30	54.53	1595.96	1954.89	2007.81	3070.93	2713.42	3763.17	0.00	3.00	0.00	0.00	0.00	0.00	0.00	0.00	0.00	3.00	1.00	2.00	310.00	168.85	640.24	20685.10	24892.91	25296.58	41170.37	33911.86	42696.00	NM_001285717.1	hair acidic keratin 1 [Capra hircus]	-	-	-	-	GO:0032991//macromolecular complex;GO:0043234//protein complex
NM_001285718.1	37.02	58.02	55.91	89.47	63.00	87.31	102.59	123.37	112.43	92.38	25.77	59.34	74.12	95.80	67.74	64.65	77.33	70.31	79.04	21.10	19.53	861.42	1669.78	1390.75	2459.65	1280.12	3091.50	2589.82	3378.02	3403.33	1337.64	420.61	767.87	1052.70	1373.11	830.66	875.17	1028.45	925.18	1106.73	275.37	231.40	NM_001285718.1	lactate dehydrogenase [Capra hircus]	Organismal Systems;Metabolism	Amino acid metabolism;Endocrine system;Carbohydrate metabolism	ko04922//Glucagon signaling pathway;ko00010//Glycolysis / Gluconeogenesis;ko00270//Cysteine and methionine metabolism;ko00620//Pyruvate metabolism;ko00640//Propanoate metabolism	K00016	GO:0005737//cytoplasm;GO:0044444//cytoplasmic part;GO:0043226//organelle;GO:0044463//cell projection part;GO:0031988//membrane-bounded vesicle;GO:0031982//vesicle;GO:0005623//cell;GO:0044422//organelle part;GO:0005622//intracellular;GO:0043227//membrane-bounded organelle;GO:0044424//intracellular part;GO:0005929//cilium;GO:0044441//ciliary part;GO:0042995//cell projection;GO:0043229//intracellula…
NM_001285719.1	0.00	0.38	0.16	0.00	0.00	0.00	0.08	0.00	0.00	0.14	0.00	0.00	63.76	76.67	298.32	1141.56	1378.43	1406.71	1777.15	1554.27	1903.78	0.00	11.00	4.00	0.00	0.00	0.00	2.00	0.00	0.00	2.00	0.00	0.00	909.00	1103.00	3672.00	15510.79	18400.86	18579.90	24976.95	20363.93	22643.83	NM_001285719.1	keratin, type I cytoskeletal 27 [Capra hircus]	-	-	-	-	GO:0043234//protein complex;GO:0031982//vesicle;GO:0044424//intracellular part;GO:0031988//membrane-bounded vesicle;GO:0043227//membrane-bounded organelle;GO:0005623//cell;GO:0044464//cell part;GO:0043226//organelle;GO:0005622//intracellular;GO:0032991//macromolecular complex
NM_001285720.1	0.00	0.00	0.00	0.00	0.00	0.00	0.00	0.00	0.00	0.00	0.00	0.00	0.00	0.00	0.00	0.00	0.00	0.00	0.00	0.00	0.00	0.00	0.00	0.00	0.00	0.00	0.00	0.00	0.00	0.00	0.00	0.00	0.00	0.00	0.00	0.00	0.00	0.00	0.00	0.00	0.00	0.00	NM_001285720.1	pregnancy-associated glycoprotein-2 precursor [Capra hircus]	Organismal Systems	Digestive system	ko04974//Protein digestion and absorption	K06002	-
NM_001285721.1	1.11	1.52	0.44	0.25	0.54	0.50	1.40	1.19	0.54	1.69	1.42	1.16	0.29	0.48	1.00	0.20	0.51	1.35	0.49	1.98	0.69	19.00	32.00	8.00	5.00	8.00	13.00	26.00	24.00	12.00	18.00	17.00	11.00	3.00	5.00	9.00	2.00	5.00	13.00	5.00	19.00	6.00	NM_001285721.1	C-X-C motif chemokine 10 precursor [Capra hircus]	Organismal Systems;Environmental Information Processing	Signaling molecules and interaction;Signal transduction;Immune system	ko04060//Cytokine-cytokine receptor interaction;ko04062//Chemokine signaling pathway;ko04668//TNF signaling pathway;ko04620//Toll-like receptor signaling pathway;ko04622//RIG-I-like receptor signaling pathway;ko04623//Cytosolic DNA-sensing pathway	K12671	-
NM_001285722.1	0.00	0.00	0.00	0.00	0.00	0.00	0.00	0.00	0.00	0.00	0.00	0.00	0.00	0.00	0.00	0.00	0.00	0.00	0.00	0.00	0.00	0.00	0.00	0.00	0.00	0.00	0.00	0.00	0.00	0.00	0.00	0.00	0.00	0.00	0.00	0.00	0.00	0.00	0.00	0.00	0.00	0.00	NM_001285722.1	pregnancy-associated glycoprotein-8 precursor [Capra hircus]	Organismal Systems	Digestive system	ko04974//Protein digestion and absorption	K06002	-
NM_001285724.1	0.70	1.36	0.58	0.35	0.27	0.17	1.56	0.36	0.56	1.38	0.52	0.65	0.98	0.18	0.52	1.14	0.00	0.00	0.30	1.25	0.63	38.24	92.03	34.05	22.46	13.01	14.21	92.62	23.44	40.30	47.00	20.16	19.72	32.88	5.94	14.99	36.53	0.00	0.00	10.03	38.46	17.68	NM_001285724.1	mast/stem cell growth factor receptor Kit precursor [Capra hircus]	Organismal Systems;Cellular Processes;Environmental Information Processing	Transport and catabolism;Signaling molecules and interaction;Endocrine system;Immune system;Signal transduction	ko04151//PI3K-Akt signaling pathway;ko04144//Endocytosis;ko04015//Rap1 signaling pathway;ko04014//Ras signaling pathway;ko04060//Cytokine-cytokine receptor interaction;ko04072//Phospholipase D signaling pathway;ko04916//Melanogenesis;ko04640//Hematopoietic cell lineage	K05091	GO:0016020//membrane;GO:0000323//lytic vacuole;GO:0030054//cell junction;GO:0031224//intrinsic component of membrane;GO:0005773//vacuole;GO:0044425//membrane part;GO:0071944//cell periphery;GO:0005622//intracellular;GO:0005623//cell;GO:0043231//intracellular membrane-bounded organelle;GO:0044421//extracellular region part;GO:0005737//cytoplasm;GO:0005576//extracellular region;GO:0043226//organell…
NM_001285725.1	0.00	0.00	0.00	0.06	0.00	0.00	0.00	0.00	0.05	0.00	0.00	0.00	0.00	0.00	0.00	0.00	0.00	0.00	0.00	0.00	0.00	0.00	0.00	0.00	1.00	0.00	0.00	0.00	0.00	1.00	0.00	0.00	0.00	0.00	0.00	0.00	0.00	0.00	0.00	0.00	0.00	0.00	NM_001285725.1	interleukin-17A precursor [Capra hircus]	Environmental Information Processing	Signaling molecules and interaction	ko04060//Cytokine-cytokine receptor interaction	K05489	GO:0071944//cell periphery;GO:0005576//extracellular region;GO:0044425//membrane part;GO:0005623//cell;GO:0005886//plasma membrane;GO:0044421//extracellular region part;GO:0016020//membrane;GO:0044459//plasma membrane part;GO:0044464//cell part
NM_001285726.1	0.07	0.00	0.00	0.06	0.00	0.04	0.00	0.00	0.05	0.00	0.00	0.00	0.00	0.00	0.00	0.00	0.12	0.00	0.00	0.23	0.13	1.00	0.00	0.00	1.00	0.00	1.00	0.00	0.00	1.00	0.00	0.00	0.00	0.00	0.00	0.00	0.00	1.00	0.00	0.00	2.00	1.00	NM_001285726.1	signaling lymphocytic activation molecule precursor [Capra hircus]	-	-	-	-	GO:0005737//cytoplasm;GO:0031224//intrinsic component of membrane;GO:0016020//membrane;GO:0044444//cytoplasmic part;GO:0044459//plasma membrane part;GO:0044464//cell part;GO:0030139//endocytic vesicle;GO:0043229//intracellular organelle;GO:0044424//intracellular part;GO:0031410//cytoplasmic vesicle;GO:0005886//plasma membrane;GO:0071944//cell periphery;GO:0043231//intracellular membrane-bounded o…
NM_001285727.1	0.00	0.03	0.00	0.00	0.00	0.08	0.00	0.00	0.00	0.00	0.00	0.00	0.19	0.00	0.00	0.07	0.00	0.41	0.19	0.14	0.15	0.00	1.00	0.00	0.00	0.00	3.00	0.00	0.00	0.00	0.00	0.00	0.00	3.00	0.00	0.00	1.00	0.00	6.00	3.00	2.00	2.00	NM_001285727.1	5,6-dihydroxyindole-2-carboxylic acid oxidase precursor [Capra hircus]	Organismal Systems;Metabolism	Amino acid metabolism;Endocrine system	ko04916//Melanogenesis;ko00350//Tyrosine metabolism	K00506	GO:0005737//cytoplasm;GO:0030662//coated vesicle membrane;GO:0031410//cytoplasmic vesicle;GO:0030659//cytoplasmic vesicle membrane;GO:0012506//vesicle membrane;GO:0044444//cytoplasmic part;GO:0098588//bounding membrane of organelle;GO:0030135//coated vesicle;GO:0016020//membrane;GO:0031982//vesicle;GO:0044424//intracellular part;GO:0043229//intracellular organelle;GO:0005622//intracellular;GO:004…
NM_001285728.1	6.17	14.98	9.54	10.92	5.66	11.53	15.91	13.42	9.67	13.26	13.33	10.40	2.87	6.02	6.73	11.11	8.74	20.35	9.11	14.66	19.79	223.62	671.20	369.32	467.27	178.93	635.70	625.16	572.10	455.75	298.86	338.79	209.42	63.52	134.24	128.49	234.12	180.93	416.78	198.57	297.88	365.04	NM_001285728.1	hypoxia-inducible factor 1-alpha [Capra hircus]	Organismal Systems;Environmental Information Processing	Endocrine system;Signal transduction	ko04919//Thyroid hormone signaling pathway;ko04066//HIF-1 signaling pathway;ko04150//mTOR signaling pathway	K08268	GO:0043232//intracellular non-membrane-bounded organelle;GO:0005622//intracellular;GO:0031974//membrane-enclosed lumen;GO:0043231//intracellular membrane-bounded organelle;GO:0044424//intracellular part;GO:0044444//cytoplasmic part;GO:0042995//cell projection;GO:0043229//intracellular organelle;GO:0043228//non-membrane-bounded organelle;GO:0043227//membrane-bounded organelle;GO:0032991//macromole…
NM_001285730.1	0.00	0.00	0.00	0.00	0.00	0.00	0.00	0.00	0.00	0.00	0.00	0.00	0.00	0.00	0.00	2.98	0.00	0.00	1.28	0.00	2.50	0.00	0.00	0.00	0.00	0.00	0.00	0.00	0.00	0.00	0.00	0.00	0.00	0.00	0.00	0.00	28.99	0.00	0.00	12.88	0.00	21.36	NM_001285730.1	adiponectin receptor protein 1 [Capra hircus]	Organismal Systems;Environmental Information Processing	Aging;Endocrine system;Signal transduction	ko04152//AMPK signaling pathway;ko04211//Longevity regulating pathway - mammal;ko04920//Adipocytokine signaling pathway	K07297	-
NM_001285731.1	1.96	2.73	1.44	2.23	1.65	1.41	2.48	1.15	3.18	44.39	30.25	36.16	39.59	40.51	35.68	43.98	35.77	41.04	39.14	37.73	29.83	35.23	60.70	27.67	47.25	25.87	38.43	48.38	24.31	74.44	496.47	381.34	361.40	434.29	448.46	337.98	459.80	367.41	417.12	423.31	380.33	273.00	NM_001285731.1	succinate dehydrogenase [ubiquinone] cytochrome b small subunit, mitochondrial [Capra hircus]	Metabolism	Global and Overview;Energy metabolism;Carbohydrate metabolism	ko01200//Carbon metabolism;ko00190//Oxidative phosphorylation;ko00020//Citrate cycle (TCA cycle)	K00237	-
NM_001285732.1	915.88	924.39	747.86	719.66	847.21	735.84	773.44	767.08	751.73	334.68	258.25	199.20	255.80	253.42	262.18	252.88	206.53	224.09	197.46	221.21	199.99	21207.00	26471.00	18509.00	19685.00	17129.00	25926.00	19427.00	20898.00	22642.00	4821.98	4193.99	2564.98	3615.00	3613.98	3198.99	3405.99	2732.99	2933.98	2750.98	2872.99	2358.00	NM_001285732.1	protein disulfide-isomerase A3 precursor [Capra hircus]	Genetic Information Processing;Organismal Systems	Immune system;Folding, sorting and degradation	ko04141//Protein processing in endoplasmic reticulum;ko04612//Antigen processing and presentation	K08056	-
NM_001285733.1	27.76	23.49	39.82	27.86	25.98	35.53	7.27	0.55	15.34	10.86	21.57	44.56	21.22	12.15	12.67	0.83	0.00	0.00	3.08	0.00	0.47	345.00	361.00	529.00	409.00	282.00	672.00	98.00	8.00	248.00	84.00	188.00	308.00	161.00	93.00	83.00	6.00	0.00	0.00	23.00	0.00	3.00	NM_001285733.1	myogenin [Capra hircus]	-	-	-	-	-
NM_001285734.1	0.00	0.10	0.14	0.12	0.00	0.00	0.00	0.00	0.31	0.00	0.00	0.75	0.00	0.00	0.00	0.00	0.00	0.00	0.00	0.00	0.00	0.00	2.47	3.04	3.01	0.00	0.00	0.00	0.00	8.28	0.00	0.00	8.63	0.00	0.00	0.00	0.00	0.00	0.00	0.00	0.00	0.00	NM_001285734.1	coatomer subunit zeta-1 [Capra hircus]	-	-	-	-	GO:0005737//cytoplasm;GO:0016020//membrane;GO:0030120//vesicle coat;GO:0044444//cytoplasmic part;GO:0043231//intracellular membrane-bounded organelle;GO:0044464//cell part;GO:0048475//coated membrane;GO:0098805//whole membrane;GO:0012505//endomembrane system;GO:0000139//Golgi membrane;GO:0044431//Golgi apparatus part;GO:0044424//intracellular part;GO:0043229//intracellular organelle;GO:0030135//c…
NM_001285735.1	0.00	0.00	0.00	0.00	0.00	0.00	0.00	0.00	0.00	0.00	0.00	0.13	0.00	0.00	0.00	0.00	0.00	0.00	0.00	0.00	0.00	0.00	0.00	0.00	0.00	0.00	0.00	0.00	0.00	0.00	0.00	0.00	1.00	0.00	0.00	0.00	0.00	0.00	0.00	0.00	0.00	0.00	NM_001285735.1	prolactin-related protein-6 precursor [Capra hircus]	Organismal Systems;Environmental Information Processing	Signaling molecules and interaction;Endocrine system;Signal transduction	ko04151//PI3K-Akt signaling pathway;ko04080//Neuroactive ligand-receptor interaction;ko04060//Cytokine-cytokine receptor interaction;ko04630//Jak-STAT signaling pathway;ko04917//Prolactin signaling pathway	K05439	-
NM_001285736.1	0.00	0.02	0.09	0.12	0.00	0.11	0.00	0.28	0.40	0.27	0.00	0.00	0.47	0.67	0.00	0.00	0.02	0.64	0.55	0.16	0.32	0.00	0.29	1.00	1.49	0.00	1.88	0.00	3.64	5.65	1.82	0.00	0.00	3.15	4.51	0.00	0.00	0.10	3.95	3.62	1.00	1.80	NM_001285736.1	tumor necrosis factor ligand superfamily member 13 [Capra hircus]	Organismal Systems;Environmental Information Processing	Signaling molecules and interaction;Immune system	ko04060//Cytokine-cytokine receptor interaction;ko04672//Intestinal immune network for IgA production	K05475	GO:0071944//cell periphery;GO:0031982//vesicle;GO:0016020//membrane;GO:0005576//extracellular region;GO:0043227//membrane-bounded organelle;GO:0044425//membrane part;GO:0044464//cell part;GO:0044459//plasma membrane part;GO:0005623//cell;GO:0005886//plasma membrane;GO:0005622//intracellular;GO:0031988//membrane-bounded vesicle;GO:0043226//organelle;GO:0044421//extracellular region part;GO:0044424…
NM_001285737.1	6.38	8.04	16.41	12.70	9.32	10.66	8.46	0.84	13.90	2.30	2.04	3.26	2.97	1.61	2.19	1.32	0.67	0.97	0.27	0.10	0.32	116.00	181.00	319.00	273.00	148.00	295.00	167.00	18.00	329.00	26.00	26.00	33.00	33.00	18.00	21.00	14.00	7.00	10.00	3.00	1.00	3.00	NM_001285737.1	growth/differentiation factor 8 precursor [Capra hircus]	-	-	-	-	GO:0005576//extracellular region;GO:0044421//extracellular region part
NM_001285738.1	2.89	3.03	2.56	2.85	2.86	2.72	3.68	3.12	4.51	4.52	4.35	2.95	4.74	3.68	4.90	4.84	5.20	8.02	5.72	9.62	7.83	37.00	48.00	35.00	43.00	32.00	53.00	51.00	47.00	75.00	36.00	39.00	21.00	37.00	29.00	33.00	36.00	38.00	58.00	44.00	69.00	51.00	NM_001285738.1	insulin-induced gene 2 protein [Capra hircus]	-	-	-	-	GO:0044425//membrane part;GO:0005622//intracellular;GO:0043234//protein complex;GO:0044464//cell part;GO:0043226//organelle;GO:0043231//intracellular membrane-bounded organelle;GO:0031090//organelle membrane;GO:0043229//intracellular organelle;GO:0043227//membrane-bounded organelle;GO:0032991//macromolecular complex;GO:0005623//cell;GO:0016020//membrane;GO:0044424//intracellular part;GO:0044422//…
NM_001285739.1	0.00	0.00	0.00	0.00	0.00	0.00	0.00	0.00	0.00	5.77	8.57	6.32	18.30	8.30	9.20	13.12	14.28	13.50	20.49	16.73	15.92	0.00	0.00	0.00	0.00	0.00	0.00	0.00	0.00	0.00	107.13	179.27	104.87	333.23	152.42	144.62	227.64	243.48	227.69	367.82	280.01	241.78	NM_001285739.1	patatin-like phospholipase domain-containing protein 2 [Capra hircus]	Organismal Systems;Metabolism	Endocrine system;Lipid metabolism	ko00561//Glycerolipid metabolism;ko04923//Regulation of lipolysis in adipocyte	K16816	GO:0005623//cell;GO:0044464//cell part;GO:0031224//intrinsic component of membrane;GO:0043226//organelle;GO:0043227//membrane-bounded organelle;GO:0043232//intracellular non-membrane-bounded organelle;GO:0043229//intracellular organelle;GO:0044425//membrane part;GO:0043228//non-membrane-bounded organelle;GO:0016020//membrane;GO:0044444//cytoplasmic part;GO:0005737//cytoplasm;GO:0005622//intracell…
NM_001285740.1	1.73	0.19	0.06	0.00	0.93	0.00	0.00	0.00	0.00	0.00	0.00	0.00	2.62	0.72	1.93	0.58	0.89	1.08	1.13	0.36	0.93	51.00	7.00	2.00	0.00	24.00	0.00	0.00	0.00	0.00	0.00	0.00	0.00	47.00	13.00	30.00	10.00	15.00	18.00	20.00	6.00	14.00	NM_001285740.1	hydroxymethylglutaryl-CoA synthase, mitochondrial [Capra hircus]	Metabolism	Amino acid metabolism;Metabolism of terpenoids and polyketides;Lipid metabolism;Carbohydrate metabolism	ko00280//Valine, leucine and isoleucine degradation;ko00650//Butanoate metabolism;ko00900//Terpenoid backbone biosynthesis;ko00072//Synthesis and degradation of ketone bodies	K01641	GO:0031090//organelle membrane;GO:0019866//organelle inner membrane;GO:0031967//organelle envelope;GO:0044424//intracellular part;GO:0031975//envelope;GO:0005623//cell;GO:0044446//intracellular organelle part;GO:0016020//membrane;GO:0043229//intracellular organelle;GO:0043227//membrane-bounded organelle;GO:0044422//organelle part;GO:0005622//intracellular;GO:0044464//cell part;GO:0043226//organel…
NM_001285741.1	2.78	7.03	5.28	3.68	2.91	5.32	3.11	1.49	2.74	23.35	11.87	18.14	14.56	17.50	21.34	18.06	14.49	19.23	17.76	29.70	41.35	60.00	188.00	122.00	94.00	55.00	175.00	73.00	38.00	77.00	314.00	180.00	218.00	192.00	233.00	243.00	227.00	179.00	235.00	231.00	360.00	455.00	NM_001285741.1	solute carrier family 2, facilitated glucose transporter member 3 [Capra hircus]	-	-	-	-	GO:0043227//membrane-bounded organelle;GO:0016023//cytoplasmic, membrane-bounded vesicle;GO:0016020//membrane;GO:0044425//membrane part;GO:0012506//vesicle membrane;GO:0099503//secretory vesicle;GO:0044422//organelle part;GO:0005737//cytoplasm;GO:0098588//bounding membrane of organelle;GO:0030667//secretory granule membrane;GO:0005623//cell;GO:0031988//membrane-bounded vesicle;GO:0031982//vesicle…
NM_001285742.1	0.00	0.00	0.00	0.00	0.00	0.00	0.00	0.00	0.00	0.00	0.00	0.00	0.00	0.00	0.00	0.00	0.00	0.00	0.00	0.27	0.00	0.00	0.00	0.00	0.00	0.00	0.00	0.00	0.00	0.00	0.00	0.00	0.00	0.00	0.00	0.00	0.00	0.00	0.00	0.00	2.00	0.00	NM_001285742.1	natural cytotoxicity triggering receptor 1 precursor [Capra hircus]	Organismal Systems	Immune system	ko04650//Natural killer cell mediated cytotoxicity	K06741	GO:0016020//membrane;GO:0031224//intrinsic component of membrane;GO:0044425//membrane part
NM_001285743.1	0.00	0.00	0.00	0.05	0.00	0.00	0.00	0.05	0.00	0.00	0.00	0.00	0.00	0.00	0.00	0.00	0.00	0.00	0.00	0.00	0.00	0.00	0.00	0.00	1.00	0.00	0.00	0.00	1.00	0.00	0.00	0.00	0.00	0.00	0.00	0.00	0.00	0.00	0.00	0.00	0.00	0.00	NM_001285743.1	cysteine-rich secretory protein 2 precursor [Capra hircus]	-	-	-	-	-
NM_001285744.1	0.00	0.00	0.00	0.00	0.00	0.00	0.00	0.00	0.00	0.00	0.00	0.00	0.00	0.00	0.00	0.00	0.00	0.00	0.00	0.00	0.00	0.00	0.00	0.00	0.00	0.00	0.00	0.00	0.00	0.00	0.00	0.00	0.00	0.00	0.00	0.00	0.00	0.00	0.00	0.00	0.00	0.00	NM_001285744.1	cysteine-rich secretory protein 1 precursor [Capra hircus]	-	-	-	-	GO:0005622//intracellular;GO:0043229//intracellular organelle;GO:0043231//intracellular membrane-bounded organelle;GO:0044424//intracellular part;GO:0005623//cell;GO:0043227//membrane-bounded organelle;GO:0043226//organelle;GO:0044464//cell part
NM_001285745.1	0.27	0.44	0.06	1.22	0.31	0.18	2.59	1.69	0.00	3.20	1.96	2.71	0.11	0.11	1.04	0.24	0.00	0.00	0.23	3.18	0.54	4.00	8.00	1.00	21.00	4.00	4.00	41.00	29.00	0.00	29.00	20.00	22.00	1.00	1.00	8.00	2.00	0.00	0.00	2.00	26.00	4.00	NM_001285745.1	cysteine-rich secretory protein 3 precursor [Capra hircus]	-	-	-	-	-
NM_001285746.1	3.97	10.58	7.01	21.98	12.30	9.58	72.17	76.83	51.71	25.27	23.01	22.46	7.70	14.39	7.37	17.09	13.02	24.28	16.90	13.33	15.87	65.41	215.48	123.49	427.80	176.99	240.12	1289.74	1489.19	1108.20	259.08	265.83	205.78	77.46	145.98	64.02	163.78	122.54	226.22	167.54	123.17	133.17	NM_001285746.1	lymphoid enhancer-binding factor 1 [Capra hircus]	Cellular Processes;Organismal Systems;Environmental Information Processing	Cellular commiunity;Endocrine system;Signal transduction	ko04390//Hippo signaling pathway;ko04310//Wnt signaling pathway;ko04916//Melanogenesis;ko04520//Adherens junction	K04492	-
NM_001285747.1	0.00	0.59	0.31	0.00	0.00	0.00	0.00	0.00	0.00	0.00	0.00	0.00	0.14	0.03	0.00	0.04	0.00	0.07	0.00	0.04	0.00	0.00	35.00	16.00	0.00	0.00	0.00	0.00	0.00	0.00	0.00	0.00	0.00	4.00	1.00	0.00	1.00	0.00	2.00	0.00	1.00	0.00	NM_001285747.1	aromatase [Capra hircus]	Organismal Systems;Metabolism	Endocrine system;Lipid metabolism	ko00140//Steroid hormone biosynthesis;ko04913//Ovarian Steroidogenesis	K07434	GO:0043231//intracellular membrane-bounded organelle;GO:0043229//intracellular organelle;GO:0044424//intracellular part;GO:0005622//intracellular;GO:0043226//organelle;GO:0043227//membrane-bounded organelle;GO:0044464//cell part;GO:0005623//cell
NM_001285748.1	7.40	11.65	11.96	6.74	9.12	6.43	3.96	7.93	8.47	0.00	0.00	0.01	3.19	0.00	0.00	0.00	0.48	0.00	0.01	0.00	0.00	927.13	1804.77	1601.01	996.68	997.00	1225.01	538.23	1168.20	1379.00	0.00	0.00	0.42	243.72	0.00	0.00	0.00	34.02	0.00	0.98	0.00	0.16	NM_001285748.1	serine/threonine-protein kinase mTOR [Capra hircus]	Organismal Systems;Environmental Information Processing	Aging;Endocrine system;Signal transduction	ko04151//PI3K-Akt signaling pathway;ko04072//Phospholipase D signaling pathway;ko04630//Jak-STAT signaling pathway;ko04910//Insulin signaling pathway;ko04152//AMPK signaling pathway;ko04012//ErbB signaling pathway;ko04919//Thyroid hormone signaling pathway;ko04211//Longevity regulating pathway - mammal;ko04066//HIF-1 signaling pathway;ko04920//Adipocytokine signaling pathway;ko04150//mTOR signali…	K07203	-
NM_001285749.1	0.00	0.00	0.00	0.00	0.00	0.00	0.00	0.00	0.00	0.00	0.00	0.00	0.00	0.00	0.00	0.00	0.00	0.00	0.00	0.00	0.00	0.00	0.00	0.00	0.00	0.00	0.00	0.00	0.00	0.00	0.00	0.00	0.00	0.00	0.00	0.00	0.00	0.00	0.00	0.00	0.00	0.00	NM_001285749.1	40S ribosomal protein SA [Capra hircus]	Genetic Information Processing	Translation	ko03010//Ribosome	K02998	-
NM_001285750.1	61.90	92.46	91.20	82.76	67.08	93.14	69.98	92.48	94.58	58.93	41.00	58.54	38.76	39.16	50.69	37.77	41.70	39.91	31.47	26.51	33.42	1299.99	2401.38	2047.22	2053.15	1230.02	2976.47	1594.29	2285.17	2583.77	770.05	603.88	683.70	496.78	506.53	560.94	461.41	500.49	473.87	397.69	312.22	357.35	NM_001285750.1	RAC-alpha serine/threonine-protein kinase [Capra hircus]	Organismal Systems;Cellular Processes;Environmental Information Processing	Nervous system;Cellular commiunity;Cell growth and death;Digestive system;Aging;Endocrine system;Circulatory system;Immune system;Signal transduction;Development	ko04151//PI3K-Akt signaling pathway;ko04010//MAPK signaling pathway;ko04015//Rap1 signaling pathway;ko04014//Ras signaling pathway;ko04510//Focal adhesion;ko04024//cAMP signaling pathway;ko04261//Adrenergic signaling in cardiomyocytes;ko04022//cGMP - PKG signaling pathway;ko04072//Phospholipase D signaling pathway;ko04530//Tight junction;ko04062//Chemokine signaling pathway;ko04630//Jak-STAT sign…	K04456	GO:0070013//intracellular organelle lumen;GO:0043226//organelle;GO:0005623//cell;GO:0044424//intracellular part;GO:0043232//intracellular non-membrane-bounded organelle;GO:0005622//intracellular;GO:0005815//microtubule organizing center;GO:0043233//organelle lumen;GO:0030054//cell junction;GO:0044422//organelle part;GO:0043227//membrane-bounded organelle;GO:0031974//membrane-enclosed lumen;GO:004…
NM_001285751.1	9.05	9.65	6.52	6.02	8.43	7.26	6.72	7.95	5.75	8.10	10.43	9.92	21.72	14.99	14.30	15.08	15.34	13.20	20.91	19.62	16.43	216.19	285.27	166.53	169.91	175.91	264.17	174.09	223.47	178.70	120.37	174.89	131.79	316.78	220.65	180.03	209.66	209.52	178.38	300.68	262.92	199.95	NM_001285751.1	oxysterols receptor LXR-alpha [Capra hircus]	Organismal Systems	Endocrine system	ko03320//PPAR signaling pathway	K08536	GO:0044424//intracellular part;GO:0044464//cell part;GO:0043231//intracellular membrane-bounded organelle;GO:0043229//intracellular organelle;GO:0043226//organelle;GO:0005623//cell;GO:0005622//intracellular;GO:0043227//membrane-bounded organelle
NM_001285752.1	6.28	3.29	10.30	14.73	16.39	31.26	5.89	0.66	7.70	15.75	32.50	73.86	111.32	51.67	38.45	9.28	3.47	1.95	74.30	12.56	16.00	57.00	37.00	100.00	158.00	130.00	432.00	58.00	7.00	91.00	89.00	207.00	373.00	617.00	289.00	184.00	49.00	18.00	10.00	406.00	64.00	74.00	NM_001285752.1	telethonin [Capra hircus]	-	-	-	-	GO:0005737//cytoplasm;GO:0043226//organelle;GO:0044424//intracellular part;GO:0043228//non-membrane-bounded organelle;GO:0030017//sarcomere;GO:0044422//organelle part;GO:0044444//cytoplasmic part;GO:0043229//intracellular organelle;GO:0005623//cell;GO:0044449//contractile fiber part;GO:0005622//intracellular;GO:0043292//contractile fiber;GO:0044464//cell part;GO:0030016//myofibril;GO:0031674//I b…
NM_001285753.1	0.34	0.00	0.35	0.00	0.00	0.38	0.44	0.19	1.17	0.65	1.12	0.86	1.15	1.22	1.93	0.42	0.68	3.65	1.06	0.37	0.36	2.65	0.00	2.89	0.00	0.00	4.54	3.69	1.72	11.86	3.14	6.08	3.70	5.46	5.86	7.90	1.90	3.03	16.02	4.97	1.61	1.43	NM_001285753.1	parathyroid hormone-related protein precursor [Capra hircus]	-	-	-	-	GO:0005623//cell;GO:0043226//organelle;GO:0043227//membrane-bounded organelle;GO:0044424//intracellular part;GO:0043229//intracellular organelle;GO:0005622//intracellular;GO:0043231//intracellular membrane-bounded organelle;GO:0044464//cell part
NM_001285754.1	578.14	330.72	761.32	737.77	883.64	1265.71	252.43	24.28	398.20	158.68	301.27	604.26	971.96	394.04	354.68	29.77	0.39	0.00	355.12	9.02	24.96	5141.00	3637.00	7236.00	7750.00	6861.00	17126.00	2435.00	254.00	4606.00	878.00	1879.00	2988.00	5275.00	2158.00	1662.00	154.00	2.00	0.00	1900.00	45.00	113.00	NM_001285754.1	myosin regulatory light chain 2, skeletal muscle isoform [Capra hircus]	Organismal Systems;Cellular Processes	Cellular commiunity;Immune system;Cell motility	ko04810//Regulation of actin cytoskeleton;ko04510//Focal adhesion;ko04530//Tight junction;ko04670//Leukocyte transendothelial migration	K12758	GO:0044464//cell part;GO:0044446//intracellular organelle part;GO:0044422//organelle part;GO:0005622//intracellular;GO:0044437//vacuolar part;GO:0098588//bounding membrane of organelle;GO:0043228//non-membrane-bounded organelle;GO:0015629//actin cytoskeleton;GO:0043229//intracellular organelle;GO:0043227//membrane-bounded organelle;GO:0005623//cell;GO:0005737//cytoplasm;GO:0044444//cytoplasmic pa…
NM_001285755.1	3.67	2.60	2.96	3.63	2.97	2.41	2.08	2.30	2.78	19.67	26.94	21.10	52.50	39.30	28.05	24.63	31.29	26.44	31.22	28.87	28.03	65.00	57.00	56.00	76.00	46.00	65.00	40.00	48.00	64.00	217.00	335.00	208.00	568.00	429.00	262.00	254.00	317.00	265.00	333.00	287.00	253.00	NM_001285755.1	sterol regulatory element-binding protein 1 [Capra hircus]	Organismal Systems;Environmental Information Processing	Endocrine system;Signal transduction	ko04910//Insulin signaling pathway;ko04152//AMPK signaling pathway	K07197	GO:0044464//cell part;GO:0043227//membrane-bounded organelle;GO:0005622//intracellular;GO:0044424//intracellular part;GO:0043229//intracellular organelle;GO:0043231//intracellular membrane-bounded organelle;GO:0043226//organelle;GO:0005623//cell
NM_001285756.1	0.00	0.00	0.00	0.00	0.00	0.00	0.00	0.00	0.00	0.00	0.00	0.00	0.00	0.00	0.00	0.00	0.00	0.00	0.00	0.00	0.00	0.00	0.00	0.00	0.00	0.00	0.00	0.00	0.00	0.00	0.00	0.00	0.00	0.00	0.00	0.00	0.00	0.00	0.00	0.00	0.00	0.00	NM_001285756.1	interferon-tau 2a precursor [Capra hircus]	Organismal Systems;Environmental Information Processing	Signaling molecules and interaction;Immune system;Signal transduction	ko04060//Cytokine-cytokine receptor interaction;ko04630//Jak-STAT signaling pathway;ko04622//RIG-I-like receptor signaling pathway	K05440	GO:0005576//extracellular region;GO:0044421//extracellular region part
NM_001285758.1	0.00	0.00	0.00	0.00	0.00	0.00	0.00	0.00	0.00	0.00	0.00	0.00	0.00	0.00	0.00	0.00	0.00	0.00	0.00	0.00	0.00	0.00	0.00	0.00	0.00	0.00	0.00	0.00	0.00	0.00	0.00	0.00	0.00	0.00	0.00	0.00	0.00	0.00	0.00	0.00	0.00	0.00	NM_001285758.1	interleukin-22 precursor [Capra hircus]	Environmental Information Processing	Signaling molecules and interaction;Signal transduction	ko04060//Cytokine-cytokine receptor interaction;ko04630//Jak-STAT signaling pathway	K05445	-
NM_001285759.1	0.00	0.00	0.00	0.00	0.00	0.00	0.00	0.00	0.00	0.00	0.00	0.00	0.00	0.00	0.00	0.00	0.00	0.00	0.00	0.00	0.00	0.00	0.00	0.00	0.00	0.00	0.00	0.00	0.00	0.00	0.00	0.00	0.00	0.00	0.00	0.00	0.00	0.00	0.00	0.00	0.00	0.00	NM_001285759.1	prochymosin precursor [Capra hircus]	-	-	-	-	-
NM_001285760.1	0.00	0.33	1.40	1.12	0.83	0.00	2.51	0.00	0.35	17.76	17.82	19.34	10.19	15.51	16.92	14.88	18.20	21.68	12.12	18.26	18.64	0.00	14.54	52.86	47.03	25.74	0.00	96.23	0.00	16.18	391.14	442.39	380.75	220.20	338.02	315.67	306.43	368.20	433.86	258.05	362.42	335.89	NM_001285760.1	transcription factor Sp1 [Capra hircus]	Organismal Systems;Environmental Information Processing	Endocrine system;Signal transduction	ko04915//Estrogen signaling pathway;ko04350//TGF-beta signaling pathway	K04684	-
NM_001285761.1	5.99	5.08	6.77	1.12	2.22	2.21	2.26	5.27	5.30	29.58	31.03	35.25	21.47	22.27	19.32	13.40	14.01	12.01	14.50	9.25	12.23	176.24	184.88	213.04	39.03	57.04	99.08	72.15	182.34	202.71	541.57	640.53	576.82	385.56	403.68	299.61	229.46	235.68	199.80	256.81	152.62	183.24	NM_001285761.1	1-acyl-sn-glycerol-3-phosphate acyltransferase alpha [Capra hircus]	Organismal Systems;Environmental Information Processing;Metabolism	Digestive system;Lipid metabolism;Signal transduction	ko04072//Phospholipase D signaling pathway;ko00564//Glycerophospholipid metabolism;ko00561//Glycerolipid metabolism;ko04975//Fat digestion and absorption	K13509	GO:0005622//intracellular;GO:0044422//organelle part;GO:0005623//cell;GO:0043227//membrane-bounded organelle;GO:0031224//intrinsic component of membrane;GO:0016020//membrane;GO:0044424//intracellular part;GO:0044464//cell part;GO:0043226//organelle;GO:0043231//intracellular membrane-bounded organelle;GO:0043229//intracellular organelle;GO:0031090//organelle membrane;GO:0044425//membrane part
NM_001285762.1	0.00	0.00	0.00	0.00	0.00	0.00	0.00	0.00	0.00	0.00	0.00	0.00	0.00	0.00	0.20	3.80	3.87	11.37	4.03	5.64	9.31	0.00	0.00	0.00	0.00	0.00	0.00	0.00	0.00	0.00	0.00	0.00	0.00	0.00	0.00	1.00	21.00	21.00	61.00	23.00	30.00	45.00	NM_001285762.1	keratin-associated protein 16.4 [Capra hircus]	-	-	-	-	-
NM_001285763.1	49.41	12.24	1.19	0.00	29.80	0.06	0.00	0.07	0.07	0.00	0.00	0.00	2.23	2.62	2.58	0.73	1.49	1.80	8.06	11.07	6.85	581.00	178.00	15.00	0.00	306.00	1.00	0.00	1.00	1.00	0.00	0.00	0.00	16.00	19.00	16.00	5.00	10.00	12.00	57.00	73.00	41.00	NM_001285763.1	insulin-like growth factor-binding protein 1 precursor [Capra hircus]	-	-	-	-	-
NM_001285764.1	25.68	27.10	20.74	39.03	22.81	26.14	38.58	41.65	37.06	20.70	14.53	24.33	12.81	13.81	12.20	10.23	7.52	9.07	9.34	10.52	9.73	396.98	518.09	342.60	712.70	307.84	614.83	646.88	757.45	745.10	199.08	157.49	209.09	120.82	131.50	99.34	92.00	66.38	79.28	86.87	91.22	76.57	NM_001285764.1	follistatin precursor [Capra hircus]	Environmental Information Processing	Signal transduction	ko04350//TGF-beta signaling pathway	K04661	GO:0043226//organelle;GO:0043229//intracellular organelle;GO:0005622//intracellular;GO:0043231//intracellular membrane-bounded organelle;GO:0043227//membrane-bounded organelle;GO:0044424//intracellular part;GO:0005623//cell;GO:0044464//cell part
NM_001285765.1	57.91	79.81	65.83	111.56	73.56	108.01	140.67	211.53	169.63	324.27	467.71	299.33	339.00	496.26	409.57	222.16	213.93	210.66	102.93	87.13	108.46	1512.00	2577.00	1837.00	3441.00	1677.00	4291.00	3984.00	6498.00	5761.00	5268.00	8565.00	4346.00	5402.00	7980.00	5635.00	3374.00	3192.00	3110.00	1617.00	1276.00	1442.00	NM_001285765.1	matrix metalloproteinase-14 precursor [Capra hircus]	Organismal Systems;Environmental Information Processing	Endocrine system;Signal transduction	ko04912//GnRH signaling pathway;ko04668//TNF signaling pathway	K07763	GO:0044464//cell part;GO:0031988//membrane-bounded vesicle;GO:0043226//organelle;GO:0031224//intrinsic component of membrane;GO:0005737//cytoplasm;GO:0044444//cytoplasmic part;GO:0030055//cell-substrate junction;GO:0043229//intracellular organelle;GO:0016023//cytoplasmic, membrane-bounded vesicle;GO:0031410//cytoplasmic vesicle;GO:0005622//intracellular;GO:0070161//anchoring junction;GO:0030054//…
NM_001285766.1	0.45	0.33	0.57	0.45	0.23	0.37	0.04	0.00	0.22	0.20	0.52	0.36	221.35	299.50	663.67	2091.50	1946.59	2248.61	2689.52	2160.67	2780.94	11.00	9.91	15.00	13.00	5.00	14.00	1.00	0.00	7.00	3.00	9.00	5.00	3330.66	4547.59	8622.07	29993.84	27426.13	31346.65	39895.97	29878.66	34911.06	NM_001285766.1	keratin, type I cytoskeletal 25 [Capra hircus]	-	-	-	-	GO:0044464//cell part;GO:0043226//organelle;GO:0043234//protein complex;GO:0031982//vesicle;GO:0031988//membrane-bounded vesicle;GO:0032991//macromolecular complex;GO:0044424//intracellular part;GO:0005623//cell;GO:0005622//intracellular;GO:0043227//membrane-bounded organelle
NM_001285767.1	0.00	0.06	0.00	0.00	0.00	0.00	0.00	0.00	0.00	0.13	0.23	0.00	8.97	3.99	42.91	2566.41	2375.08	2906.01	3604.24	3508.41	3349.35	0.00	1.00	0.00	0.00	0.00	0.00	0.00	0.00	0.00	1.00	2.00	0.00	69.00	31.00	285.00	18815.00	17107.00	20710.00	27332.00	24802.00	21495.00	NM_001285767.1	keratin-associated protein 11-1 [Capra hircus]	-	-	-	-	GO:0043234//protein complex;GO:0032991//macromolecular complex
NM_001285768.1	0.00	0.00	0.00	0.00	0.00	0.00	0.00	0.00	0.00	0.00	0.00	0.00	3.66	0.79	7.37	147.82	250.99	190.86	155.65	138.42	151.90	0.00	0.00	0.00	0.00	0.00	0.00	0.00	0.00	0.00	0.00	0.00	0.00	23.00	5.00	40.00	886.00	1478.00	1112.00	965.00	800.00	797.00	NM_001285768.1	keratin associated protein 12.1 [Capra hircus]	-	-	-	-	GO:0044422//organelle part;GO:0005882//intermediate filament;GO:0099513//polymeric cytoskeletal fiber;GO:0005623//cell;GO:0043228//non-membrane-bounded organelle;GO:0044446//intracellular organelle part;GO:0005622//intracellular;GO:0043226//organelle;GO:0043232//intracellular non-membrane-bounded organelle;GO:0005856//cytoskeleton;GO:0099512//supramolecular fiber;GO:0044430//cytoskeletal part;GO:…
NM_001285769.1	0.85	1.15	0.29	0.92	0.51	0.58	0.56	0.67	0.81	5.92	5.87	7.09	6.27	5.59	6.13	6.64	4.92	5.36	3.13	7.08	5.03	27.76	46.45	10.06	35.65	14.67	28.75	19.78	25.74	34.39	120.83	135.08	129.24	125.54	112.86	105.85	126.62	92.20	99.32	61.75	130.19	83.98	NM_001285769.1	protein C-ets-1 [Capra hircus]	Organismal Systems;Environmental Information Processing	Signal transduction;Development	ko04014//Ras signaling pathway;ko04320//Dorso-ventral axis formation	K02678	-
NM_001285770.1	0.00	0.00	0.00	0.00	0.00	0.00	0.00	0.00	0.00	0.37	0.33	0.21	1.34	1.52	7.97	2315.96	3095.02	2803.96	4100.85	3539.41	4192.08	0.00	0.00	0.00	0.00	0.00	0.00	0.00	0.00	0.00	2.00	2.00	1.00	7.00	8.00	36.00	11548.00	15162.00	13591.00	21150.94	17017.88	18298.00	NM_001285770.1	keratin associated protein 13.1 [Capra hircus]	-	-	-	-	GO:0043234//protein complex;GO:0032991//macromolecular complex
NM_001285771.1	0.00	0.00	0.00	0.00	0.00	0.00	0.00	0.00	0.00	0.00	0.00	0.00	0.17	0.00	0.58	387.82	482.18	462.16	402.16	44.18	384.71	0.00	0.00	0.00	0.00	0.00	0.00	0.00	0.00	0.00	0.00	0.00	0.00	1.00	0.00	3.00	2203.00	2691.00	2552.00	2363.00	242.00	1913.00	NM_001285771.1	keratin-associated protein 15-1 [Capra hircus]	-	-	-	-	GO:0043234//protein complex;GO:0032991//macromolecular complex
NM_001285772.1	0.19	0.00	0.00	0.05	0.00	0.00	0.11	0.05	0.00	0.60	0.30	0.72	1.12	1.21	1.71	3.65	6.61	3.36	7.47	9.54	7.16	3.00	0.00	0.00	1.00	0.00	0.00	2.00	1.00	0.00	6.00	3.36	6.42	11.00	12.00	14.47	34.20	60.85	30.62	72.33	86.16	58.68	NM_001285772.1	zinc transporter ZIP2 [Capra hircus]	-	-	-	-	GO:0005622//intracellular;GO:0044464//cell part;GO:0043229//intracellular organelle;GO:0016020//membrane;GO:0005623//cell;GO:0044424//intracellular part;GO:0043231//intracellular membrane-bounded organelle;GO:0043227//membrane-bounded organelle;GO:0043226//organelle
NM_001285773.1	0.00	0.00	0.12	0.00	0.00	0.00	0.00	0.00	0.00	0.00	0.00	0.00	5.98	1.27	6.19	101.99	117.27	96.84	77.79	63.69	63.25	0.00	0.00	1.00	0.00	0.00	0.00	0.00	0.00	0.00	0.00	0.00	0.00	28.00	6.00	25.00	455.00	514.00	420.00	359.00	274.00	247.00	NM_001285773.1	keratin associated protein 3.1 [Capra hircus]	-	-	-	-	GO:0043232//intracellular non-membrane-bounded organelle;GO:0099513//polymeric cytoskeletal fiber;GO:0005623//cell;GO:0043228//non-membrane-bounded organelle;GO:0044464//cell part;GO:0044430//cytoskeletal part;GO:0045111//intermediate filament cytoskeleton;GO:0043229//intracellular organelle;GO:0044424//intracellular part;GO:0005622//intracellular;GO:0044446//intracellular organelle part;GO:00995…
NM_001285774.1	0.00	0.00	0.00	0.00	0.00	0.00	0.00	0.00	0.00	0.36	0.48	0.81	10.54	4.95	69.16	4358.77	5125.58	4857.87	7577.97	7073.70	6023.56	0.00	0.00	0.00	0.00	0.00	0.00	0.00	0.00	0.00	2.00	3.00	4.00	57.00	27.00	323.00	22472.00	25962.00	24346.00	40412.00	35166.00	27185.00	NM_001285774.1	keratin-associated protein 3-1 [Capra hircus]	-	-	-	-	GO:0005856//cytoskeleton;GO:0044430//cytoskeletal part;GO:0045111//intermediate filament cytoskeleton;GO:0099512//supramolecular fiber;GO:0043226//organelle;GO:0043228//non-membrane-bounded organelle;GO:0005882//intermediate filament;GO:0005623//cell;GO:0044464//cell part;GO:0044446//intracellular organelle part;GO:0044422//organelle part;GO:0044424//intracellular part;GO:0005622//intracellular;G…
NM_001285775.1	5.83	5.71	4.22	7.75	5.90	5.90	8.95	8.48	8.51	40.06	35.02	34.41	33.74	40.69	41.68	34.39	34.36	38.20	32.11	34.52	32.93	128.00	155.00	99.00	201.00	113.00	197.00	213.00	219.00	243.00	547.00	539.00	420.00	452.00	550.00	482.00	439.00	431.00	474.00	424.00	425.00	368.00	NM_001285775.1	beta-1,4-galactosyltransferase 1 [Capra hircus]	Metabolism	Glycan biosynthesis and metabolism;Carbohydrate metabolism	ko00510//N-Glycan biosynthesis;ko00601//Glycosphingolipid biosynthesis - lacto and neolacto series;ko00514//Other types of O-glycan biosynthesis;ko00052//Galactose metabolism;ko00533//Glycosaminoglycan biosynthesis - keratan sulfate	K07966	GO:0031985//Golgi cisterna;GO:0005737//cytoplasm;GO:0044422//organelle part;GO:0031988//membrane-bounded vesicle;GO:0005903//brush border;GO:0005622//intracellular;GO:0030054//cell junction;GO:0031984//organelle subcompartment;GO:0031090//organelle membrane;GO:0044424//intracellular part;GO:0044431//Golgi apparatus part;GO:0044464//cell part;GO:0016020//membrane;GO:0044421//extracellular region p…
NM_001286087.1	764.51	1085.11	958.80	947.47	783.08	883.48	794.33	1204.29	1096.99	1387.98	1854.70	1793.92	1801.53	1286.02	1401.71	1389.53	1285.49	1069.12	1345.29	1066.73	1156.37	6052.80	10624.79	8113.63	8861.42	5413.48	10643.23	6821.95	11218.21	11297.63	6837.58	10299.08	7897.98	8705.07	6270.71	5847.99	6399.24	5816.26	4786.18	6408.47	4737.09	4661.82	NM_001286087.1	40S ribosomal protein S10 [Capra hircus]	Genetic Information Processing	Translation	ko03010//Ribosome	K02947	GO:0032991//macromolecular complex;GO:0044446//intracellular organelle part;GO:0044422//organelle part;GO:0070161//anchoring junction;GO:0030529//intracellular ribonucleoprotein complex;GO:0015935//small ribosomal subunit;GO:0044424//intracellular part;GO:0005924//cell-substrate adherens junction;GO:0031982//vesicle;GO:0005912//adherens junction;GO:0044464//cell part;GO:0044391//ribosomal subunit…
NM_001286088.1	3.60	3.02	2.07	3.46	2.78	2.23	1.28	2.12	3.14	10.80	8.49	7.60	16.00	11.58	15.51	31.67	37.09	32.34	37.76	41.49	40.13	52.00	54.00	32.00	59.00	35.00	49.00	20.00	36.00	59.00	97.00	86.00	61.00	141.00	103.00	118.00	266.00	306.00	264.00	328.00	336.00	295.00	NM_001286088.1	insulin-induced gene 1 protein [Capra hircus]	-	-	-	-	GO:0044425//membrane part;GO:0005623//cell;GO:0043234//protein complex;GO:0043226//organelle;GO:0016020//membrane;GO:0032991//macromolecular complex;GO:0044424//intracellular part;GO:0031090//organelle membrane;GO:0005622//intracellular;GO:0044422//organelle part;GO:0044464//cell part;GO:0031224//intrinsic component of membrane;GO:0043229//intracellular organelle;GO:0043227//membrane-bounded orga…
NM_001286089.1	0.00	0.00	0.00	0.00	0.00	0.00	0.00	0.00	0.00	0.00	0.00	0.00	0.00	0.00	0.00	0.51	0.00	0.00	0.00	0.00	0.24	0.00	0.00	0.00	0.00	0.00	0.00	0.00	0.00	0.00	0.00	0.00	0.00	0.00	0.00	0.00	3.88	0.00	0.00	0.00	0.00	1.62	NM_001286089.1	caspase-3 [Capra hircus]	Cellular Processes;Organismal Systems;Environmental Information Processing	Nervous system;Cell growth and death;Immune system;Signal transduction	ko04010//MAPK signaling pathway;ko04650//Natural killer cell mediated cytotoxicity;ko04726//Serotonergic synapse;ko04668//TNF signaling pathway;ko04210//Apoptosis;ko04115//p53 signaling pathway	K02187	-
NM_001286090.1	0.00	0.00	0.00	0.07	0.00	0.00	0.28	0.54	0.46	0.00	0.00	0.24	1.87	4.01	2.48	0.55	1.16	2.20	1.93	2.09	3.77	0.00	0.00	0.00	2.00	0.00	0.00	7.00	15.00	14.00	0.00	0.00	3.15	26.78	57.90	30.61	7.44	15.52	29.13	27.26	27.45	45.00	NM_001286090.1	cytochrome P450 4B1-like [Capra hircus]	-	-	-	-	GO:0043231//intracellular membrane-bounded organelle;GO:0043227//membrane-bounded organelle;GO:0005623//cell;GO:0044464//cell part;GO:0043226//organelle;GO:0044424//intracellular part;GO:0043229//intracellular organelle;GO:0005622//intracellular
NM_001286091.1	43.78	59.83	57.77	48.64	39.42	48.17	48.06	44.82	38.56	0.00	0.00	0.00	0.00	0.00	0.00	0.00	0.00	0.00	0.00	0.00	0.00	1149.34	1942.57	1621.10	1508.68	903.64	1924.49	1368.83	1384.68	1316.91	0.00	0.00	0.00	0.00	0.00	0.00	0.00	0.00	0.00	0.00	0.00	0.00	NM_001286091.1	ras-related protein Rab-7a [Capra hircus]	Cellular Processes	Transport and catabolism	ko04144//Endocytosis;ko04145//Phagosome	K07897	-
NM_001286092.1	0.00	0.45	0.00	0.00	0.00	0.00	0.00	0.00	0.00	0.06	0.00	0.00	0.00	0.10	0.14	0.00	0.03	0.14	0.08	0.00	0.23	0.00	28.54	0.00	0.00	0.00	0.00	0.00	0.00	0.00	2.00	0.00	0.00	0.00	3.25	3.91	0.00	1.00	4.00	2.44	0.00	5.89	NM_001286092.1	extracellular calcium-sensing receptor precursor [Capra hircus]	-	-	-	-	GO:0044425//membrane part;GO:0016020//membrane;GO:0042995//cell projection;GO:0043005//neuron projection;GO:0005623//cell;GO:0097458//neuron part;GO:0033267//axon part;GO:0031224//intrinsic component of membrane;GO:0030424//axon;GO:0044464//cell part;GO:0044463//cell projection part
NM_001286442.1	0.09	0.07	0.00	0.00	0.00	0.00	0.17	0.00	0.00	0.00	0.13	0.16	0.00	0.00	0.00	0.00	0.00	0.07	0.00	0.41	0.00	1.00	1.00	0.00	0.00	0.00	0.00	2.00	0.00	0.00	0.00	1.00	1.00	0.00	0.00	0.00	0.00	0.00	0.45	0.00	2.59	0.00	NM_001286442.1	tumor necrosis factor [Capra hircus]	Cellular Processes;Organismal Systems;Environmental Information Processing	Cell growth and death;Signaling molecules and interaction;Endocrine system;Immune system;Signal transduction;Development	ko04010//MAPK signaling pathway;ko04060//Cytokine-cytokine receptor interaction;ko04650//Natural killer cell mediated cytotoxicity;ko04071//Sphingolipid signaling pathway;ko04380//Osteoclast differentiation;ko04668//TNF signaling pathway;ko04660//T cell receptor signaling pathway;ko04620//Toll-like receptor signaling pathway;ko04640//Hematopoietic cell lineage;ko04210//Apoptosis;ko04064//NF-kappa…	K03156	GO:0012505//endomembrane system;GO:0005622//intracellular;GO:0044424//intracellular part;GO:0043229//intracellular organelle;GO:0043227//membrane-bounded organelle;GO:0044459//plasma membrane part;GO:0098805//whole membrane;GO:0071944//cell periphery;GO:0031224//intrinsic component of membrane;GO:0016020//membrane;GO:0043226//organelle;GO:0044425//membrane part;GO:0005737//cytoplasm;GO:0044464//c…
NM_001286443.1	265.47	315.60	262.04	328.33	276.33	313.92	288.76	328.24	341.74	275.29	261.96	262.20	246.84	248.75	242.55	238.57	250.60	212.39	230.61	220.53	233.07	5432.18	7986.76	5731.20	7936.60	4937.25	9774.21	6409.65	7902.65	9096.27	3505.07	3759.69	2983.53	3082.69	3134.87	2615.39	2839.61	2930.51	2457.39	2839.31	2531.15	2428.44	NM_001286443.1	transforming protein RhoA [Capra hircus]	Organismal Systems;Cellular Processes;Environmental Information Processing	Nervous system;Cellular commiunity;Transport and catabolism;Digestive system;Circulatory system;Endocrine system;Immune system;Cell motility;Signal transduction;Development	ko04144//Endocytosis;ko04015//Rap1 signaling pathway;ko04014//Ras signaling pathway;ko04810//Regulation of actin cytoskeleton;ko04510//Focal adhesion;ko04024//cAMP signaling pathway;ko04310//Wnt signaling pathway;ko04921//Oxytocin signaling pathway;ko04022//cGMP - PKG signaling pathway;ko04072//Phospholipase D signaling pathway;ko04530//Tight junction;ko04062//Chemokine signaling pathway;ko04360/…	K04513	GO:0098590//plasma membrane region;GO:0031988//membrane-bounded vesicle;GO:0044459//plasma membrane part;GO:0031090//organelle membrane;GO:0031253//cell projection membrane;GO:0044463//cell projection part;GO:0030054//cell junction;GO:0043232//intracellular non-membrane-bounded organelle;GO:0098805//whole membrane;GO:0031982//vesicle;GO:0044424//intracellular part;GO:0005911//cell-cell junction;G…
NM_001286962.1	146.96	156.08	157.68	193.43	173.56	173.85	261.23	351.04	246.33	616.61	871.19	789.01	808.96	708.12	610.74	561.46	517.65	395.63	444.16	374.02	365.02	1242.68	1632.23	1425.07	1932.11	1281.42	2236.83	2396.11	3492.42	2709.42	3244.20	5166.70	3709.99	4174.78	3687.69	2721.31	2761.57	2501.44	1891.62	2259.75	1773.91	1571.65	NM_001286962.1	small EDRK-rich factor 2 [Capra hircus]	-	-	-	-	-
NM_001286965.1	87.77	137.15	119.68	117.72	106.84	110.91	101.82	134.14	133.60	71.89	56.11	46.26	55.52	64.87	75.25	77.67	56.68	79.72	68.72	83.56	70.55	1764.00	3409.00	2571.00	2795.00	1875.00	3392.00	2220.00	3172.00	3493.00	899.00	791.00	517.00	681.00	803.00	797.00	908.00	651.00	906.00	831.00	942.00	722.00	NM_001286965.1	ras-related protein Rab-1A [Capra hircus]	-	-	-	-	-
NM_001286975.1	0.12	0.00	0.00	0.00	0.00	0.00	0.00	0.00	0.00	0.00	0.00	0.00	0.00	0.00	0.00	0.00	0.00	0.00	0.00	0.00	0.00	1.00	0.00	0.00	0.00	0.00	0.00	0.00	0.00	0.00	0.00	0.00	0.00	0.00	0.00	0.00	0.00	0.00	0.00	0.00	0.00	0.00	NM_001286975.1	sperm acrosome membrane-associated protein 3 precursor [Capra hircus]	-	-	-	-	GO:0031988//membrane-bounded vesicle;GO:0044444//cytoplasmic part;GO:0005623//cell;GO:0099503//secretory vesicle;GO:0044424//intracellular part;GO:0044464//cell part;GO:0043226//organelle;GO:0005622//intracellular;GO:0000323//lytic vacuole;GO:0031982//vesicle;GO:0043229//intracellular organelle;GO:0016023//cytoplasmic, membrane-bounded vesicle;GO:0043227//membrane-bounded organelle;GO:0043231//in…
NM_001286976.1	0.53	1.78	0.98	4.27	1.95	3.27	2.22	2.96	1.29	0.06	0.40	0.00	2.50	0.48	0.03	0.00	0.81	0.00	0.20	0.00	0.36	8.63	35.93	17.00	82.18	27.78	81.08	39.34	56.78	27.32	0.57	4.61	0.00	24.84	4.82	0.23	0.00	7.57	0.00	1.93	0.00	3.00	NM_001286976.1	secreted protein of Ly-6 domain 1 precursor [Capra hircus]	-	-	-	-	-
NM_001286991.1	3.90	5.86	5.55	5.16	5.22	7.07	5.06	7.05	7.94	30.81	40.17	35.85	32.94	32.11	31.69	23.42	23.26	21.56	21.18	19.00	18.88	71.00	132.00	108.00	111.00	83.00	196.00	100.00	151.00	188.00	349.00	513.00	363.00	366.00	360.00	304.00	248.00	242.00	222.00	232.00	194.00	175.00	NM_001286991.1	zinc transporter ZIP13 precursor [Capra hircus]	-	-	-	-	GO:0005737//cytoplasm;GO:0016020//membrane;GO:0044424//intracellular part;GO:0043227//membrane-bounded organelle;GO:0043226//organelle;GO:0043231//intracellular membrane-bounded organelle;GO:0043229//intracellular organelle;GO:0031224//intrinsic component of membrane;GO:0005623//cell;GO:0044444//cytoplasmic part;GO:0005622//intracellular;GO:0044425//membrane part;GO:0044464//cell part
NM_001287026.1	4.80	10.90	8.63	7.83	6.46	8.21	7.56	7.59	6.19	19.04	12.87	16.62	15.77	18.55	16.97	14.19	14.14	13.18	13.75	13.49	14.30	148.16	416.57	285.15	285.67	174.22	386.09	253.54	275.86	248.77	366.01	278.98	285.52	297.39	352.99	276.36	255.06	249.69	230.29	255.69	233.73	225.04	NM_001287026.1	KAT8 regulatory NSL complex subunit 2 isoform 1 [Capra hircus]	-	-	-	-	GO:0005622//intracellular;GO:0044464//cell part;GO:0043227//membrane-bounded organelle;GO:1902494//catalytic complex;GO:0031248//protein acetyltransferase complex;GO:1990234//transferase complex;GO:0043229//intracellular organelle;GO:0043234//protein complex;GO:0043226//organelle;GO:0005623//cell;GO:0044424//intracellular part;GO:0032991//macromolecular complex;GO:0043231//intracellular membrane-…
NM_001287027.1	3.90	2.94	3.61	2.10	1.95	2.13	1.94	3.50	5.45	3.92	8.60	5.92	7.66	6.39	4.79	5.12	4.93	5.00	3.12	4.16	3.84	114.74	106.87	113.45	73.02	50.20	95.26	61.74	121.12	208.48	71.72	177.50	96.75	137.44	115.83	74.23	87.56	82.94	83.10	55.25	68.61	57.47	NM_001287027.1	KAT8 regulatory NSL complex subunit 2 isoform 2 [Capra hircus]	-	-	-	-	GO:0044464//cell part;GO:1902494//catalytic complex;GO:0005622//intracellular;GO:0044424//intracellular part;GO:1990234//transferase complex;GO:0032991//macromolecular complex;GO:0043227//membrane-bounded organelle;GO:0043226//organelle;GO:0031248//protein acetyltransferase complex;GO:1902493//acetyltransferase complex;GO:0043229//intracellular organelle;GO:0005623//cell;GO:0043231//intracellular…
NM_001287034.1	0.82	2.31	0.95	1.29	1.70	1.27	1.58	1.29	1.25	0.98	0.28	0.40	0.60	0.25	2.57	1.06	1.85	1.77	4.28	1.86	1.50	27.11	94.71	33.42	50.57	49.08	63.86	56.73	50.21	53.67	20.23	6.61	7.30	12.10	5.12	44.79	20.41	34.89	33.10	85.26	34.54	25.34	NM_001287034.1	vascular endothelial growth factor A isoform 1 precursor [Capra hircus]	Cellular Processes;Environmental Information Processing	Cellular commiunity;Signaling molecules and interaction;Signal transduction	ko04151//PI3K-Akt signaling pathway;ko04015//Rap1 signaling pathway;ko04014//Ras signaling pathway;ko04060//Cytokine-cytokine receptor interaction;ko04510//Focal adhesion;ko04066//HIF-1 signaling pathway;ko04370//VEGF signaling pathway;ko04150//mTOR signaling pathway	K05448	GO:0044424//intracellular part;GO:0043231//intracellular membrane-bounded organelle;GO:0005576//extracellular region;GO:0005623//cell;GO:0031012//extracellular matrix;GO:0043226//organelle;GO:0044464//cell part;GO:0012505//endomembrane system;GO:0005737//cytoplasm;GO:0005622//intracellular;GO:0034774//secretory granule lumen;GO:0016023//cytoplasmic, membrane-bounded vesicle;GO:0044422//organelle …
NM_001287035.1	13.79	19.85	11.97	16.37	13.72	15.36	17.19	12.47	12.48	8.06	7.14	8.10	9.77	11.12	11.63	12.52	10.98	14.52	19.53	17.27	20.59	441.85	786.40	409.66	619.54	383.66	748.46	597.29	470.12	520.03	160.61	160.43	144.30	191.02	219.34	196.24	233.33	200.94	262.96	376.47	310.30	335.81	NM_001287035.1	vascular endothelial growth factor A isoform 2 precursor [Capra hircus]	Cellular Processes;Environmental Information Processing	Cellular commiunity;Signaling molecules and interaction;Signal transduction	ko04151//PI3K-Akt signaling pathway;ko04015//Rap1 signaling pathway;ko04014//Ras signaling pathway;ko04060//Cytokine-cytokine receptor interaction;ko04510//Focal adhesion;ko04066//HIF-1 signaling pathway;ko04370//VEGF signaling pathway;ko04150//mTOR signaling pathway	K05448	GO:0044421//extracellular region part;GO:0044446//intracellular organelle part;GO:0005622//intracellular;GO:0031983//vesicle lumen;GO:0012505//endomembrane system;GO:0034774//secretory granule lumen;GO:0005576//extracellular region;GO:0043231//intracellular membrane-bounded organelle;GO:0099503//secretory vesicle;GO:0043233//organelle lumen;GO:0031410//cytoplasmic vesicle;GO:0016023//cytoplasmic,…
NM_001287037.1	14.62	9.68	18.84	8.73	10.42	16.86	3.63	0.18	3.53	1.27	1.33	6.06	1.53	0.58	0.82	0.12	0.00	0.00	0.24	0.00	0.00	204.00	167.00	281.00	144.00	127.00	358.00	55.00	3.00	64.00	11.00	13.00	47.00	13.00	5.00	6.00	1.00	0.00	0.00	2.00	0.00	0.00	NM_001287037.1	myogenic factor 5 [Capra hircus]	Cellular Processes	Cellular commiunity	ko04550//Signaling pathways regulating pluripotency of stem cells	K18484	-
NM_001287041.1	84.46	58.23	71.70	65.33	74.50	81.85	34.58	23.25	35.57	183.79	168.44	183.28	136.91	115.60	114.34	61.40	48.14	51.93	29.63	20.03	40.72	2555.59	2178.93	2318.86	2335.13	1968.25	3768.37	1134.89	827.56	1400.16	3460.10	3574.59	3083.74	2528.24	2154.12	1823.01	1080.56	832.39	888.40	539.50	339.97	627.34	NM_001287041.1	insulin-like growth factor II isoform 2 precursor [Capra hircus]	-	-	-	-	GO:0031988//membrane-bounded vesicle;GO:0043226//organelle;GO:0031982//vesicle;GO:0044421//extracellular region part;GO:0043227//membrane-bounded organelle;GO:0005576//extracellular region
NM_001287042.1	561.80	363.32	428.20	424.54	416.57	493.64	282.23	133.25	235.79	311.48	326.09	401.55	271.53	222.00	247.02	108.27	108.92	123.00	70.73	42.58	78.51	9762.41	7808.07	7953.14	8714.87	6320.75	13052.63	5320.11	2724.44	5329.84	3367.90	3974.41	3880.26	2879.76	2375.88	2261.99	1094.44	1081.61	1208.60	739.50	415.03	694.66	NM_001287042.1	insulin-like growth factor II isoform 3 [Capra hircus]	-	-	-	-	GO:0043226//organelle;GO:0043227//membrane-bounded organelle;GO:0044421//extracellular region part;GO:0005576//extracellular region;GO:0031982//vesicle;GO:0031988//membrane-bounded vesicle
NM_001287178.1	7.76	6.47	3.75	7.19	5.28	5.42	5.76	6.06	3.71	0.00	0.00	0.00	0.00	0.00	0.00	0.00	0.00	0.00	0.00	0.00	0.00	94.84	97.87	49.01	103.77	56.32	100.91	76.42	87.22	59.07	0.00	0.00	0.00	0.00	0.00	0.00	0.00	0.00	0.00	0.00	0.00	0.00	NM_001287178.1	elongation of very long chain fatty acids protein 1 [Capra hircus]	Metabolism	Lipid metabolism	ko00062//Fatty acid elongation	K10247	GO:0005623//cell;GO:0044464//cell part;GO:0043226//organelle;GO:0031224//intrinsic component of membrane;GO:0043231//intracellular membrane-bounded organelle;GO:0043227//membrane-bounded organelle;GO:0005622//intracellular;GO:0044424//intracellular part;GO:0043229//intracellular organelle;GO:0016020//membrane;GO:0044425//membrane part
NM_001287231.1	0.00	5.23	1.15	4.11	0.00	4.92	7.07	8.62	0.00	0.00	0.00	0.00	0.00	0.00	0.00	0.00	0.00	0.00	0.00	0.00	0.00	0.00	62.82	11.94	47.18	0.00	72.61	74.46	98.45	0.00	0.00	0.00	0.00	0.00	0.00	0.00	0.00	0.00	0.00	0.00	0.00	0.00	NM_001287231.1	DNA damage-inducible transcript 3 protein [Capra hircus]	Genetic Information Processing;Environmental Information Processing	Signal transduction;Folding, sorting and degradation	ko04010//MAPK signaling pathway;ko04141//Protein processing in endoplasmic reticulum	K04452	GO:0005622//intracellular;GO:0043231//intracellular membrane-bounded organelle;GO:0005623//cell;GO:0005768//endosome;GO:0044424//intracellular part;GO:0043227//membrane-bounded organelle;GO:0043226//organelle;GO:0012505//endomembrane system;GO:0044444//cytoplasmic part;GO:0005737//cytoplasm;GO:0043229//intracellular organelle;GO:0044464//cell part
NM_001287233.1	71.97	92.13	66.64	83.91	73.68	66.57	67.60	86.24	81.61	29.84	24.32	18.71	19.21	21.99	29.04	29.16	28.34	28.19	19.79	25.87	27.95	1192.98	1888.78	1180.65	1643.20	1066.47	1679.22	1215.65	1682.04	1759.75	307.76	282.72	172.50	194.34	224.50	253.70	281.17	268.48	264.24	197.41	240.54	235.93	NM_001287233.1	ras-related protein Rap-1b [Capra hircus]	Cellular Processes;Environmental Information Processing	Cellular commiunity;Signal transduction	ko04010//MAPK signaling pathway;ko04510//Focal adhesion	K07836	GO:0030054//cell junction;GO:0031988//membrane-bounded vesicle;GO:0098589//membrane region;GO:0044424//intracellular part;GO:0042995//cell projection;GO:0043229//intracellular organelle;GO:0016020//membrane;GO:0044444//cytoplasmic part;GO:0012505//endomembrane system;GO:0005623//cell;GO:0044425//membrane part;GO:0043232//intracellular non-membrane-bounded organelle;GO:0043228//non-membrane-bounde…
NM_001287234.1	26.47	15.09	7.78	12.06	25.45	7.58	13.14	12.69	9.26	2.45	5.56	8.24	10.29	9.37	6.76	7.00	5.64	13.80	7.05	10.59	12.99	156.00	110.00	49.00	84.00	131.00	68.00	84.00	88.00	71.00	9.00	23.00	27.00	37.00	34.00	21.00	24.00	19.00	46.00	25.00	35.00	39.00	NM_001287234.1	cytochrome b5 [Capra hircus]	-	-	-	-	GO:0043227//membrane-bounded organelle;GO:0044425//membrane part;GO:0031224//intrinsic component of membrane;GO:0043226//organelle;GO:0031090//organelle membrane;GO:0043231//intracellular membrane-bounded organelle;GO:0005622//intracellular;GO:0016020//membrane;GO:0043229//intracellular organelle;GO:0031988//membrane-bounded vesicle;GO:0044422//organelle part;GO:0044424//intracellular part;GO:003…
NM_001287235.1	0.00	0.12	0.07	0.18	0.00	0.09	0.07	0.06	0.22	0.11	0.00	0.13	0.00	0.00	0.14	0.25	0.00	0.00	0.00	0.00	0.14	0.00	2.00	1.00	3.00	0.00	2.00	1.00	1.00	4.00	1.00	0.00	1.00	0.00	0.00	1.00	2.00	0.00	0.00	0.00	0.00	1.00	NM_001287235.1	izumo sperm-egg fusion protein 1 precursor [Capra hircus]	-	-	-	-	GO:0044464//cell part;GO:0043229//intracellular organelle;GO:0044433//cytoplasmic vesicle part;GO:0005737//cytoplasm;GO:0030141//secretory granule;GO:0044422//organelle part;GO:0043231//intracellular membrane-bounded organelle;GO:0099503//secretory vesicle;GO:0098805//whole membrane;GO:0031090//organelle membrane;GO:0016020//membrane;GO:0005623//cell;GO:0044425//membrane part;GO:0043227//membrane…
NM_001287236.1	0.00	0.00	0.11	0.00	0.00	0.00	0.00	0.00	0.00	0.00	0.00	0.00	0.00	0.00	0.00	0.00	0.00	0.00	0.00	0.00	0.00	0.00	0.00	1.00	0.00	0.00	0.00	0.00	0.00	0.00	0.00	0.00	0.00	0.00	0.00	0.00	0.00	0.00	0.00	0.00	0.00	0.00	NM_001287236.1	natriuretic peptides A precursor [Capra hircus]	Organismal Systems;Environmental Information Processing	Circulatory system;Signal transduction	ko04270//Vascular smooth muscle contraction;ko04066//HIF-1 signaling pathway	K12334	GO:0005622//intracellular;GO:0044421//extracellular region part;GO:0044464//cell part;GO:0005576//extracellular region;GO:0005623//cell;GO:0044424//intracellular part
NM_001287555.1	0.00	4.43	5.68	0.00	0.00	0.00	0.00	0.00	0.00	0.00	0.00	0.00	0.32	0.32	0.37	0.00	0.00	0.00	0.00	0.00	0.38	0.00	28.00	31.00	0.00	0.00	0.00	0.00	0.00	0.00	0.00	0.00	0.00	1.00	1.00	1.00	0.00	0.00	0.00	0.00	0.00	1.00	NM_001287555.1	somatostatin precursor [Capra hircus]	Organismal Systems	Digestive system	ko04971//Gastric acid secretion	K05237	GO:0005576//extracellular region;GO:0044421//extracellular region part;GO:0044297//cell body;GO:0005623//cell;GO:0044464//cell part
NM_001287558.1	222.24	55.00	8.82	0.00	150.91	0.11	0.00	0.00	0.00	0.00	0.00	0.00	0.00	0.00	0.00	0.00	0.00	0.00	0.00	0.00	0.00	1297.00	397.00	55.00	0.00	769.00	1.00	0.00	0.00	0.00	0.00	0.00	0.00	0.00	0.00	0.00	0.00	0.00	0.00	0.00	0.00	0.00	NM_001287558.1	fatty acid-binding protein, liver [Capra hircus]	Organismal Systems	Digestive system;Endocrine system	ko03320//PPAR signaling pathway;ko04975//Fat digestion and absorption	K08750	GO:0005623//cell;GO:0005622//intracellular;GO:0043227//membrane-bounded organelle;GO:0044464//cell part;GO:0043226//organelle;GO:0031982//vesicle;GO:0044424//intracellular part;GO:0043229//intracellular organelle;GO:0043231//intracellular membrane-bounded organelle;GO:0031988//membrane-bounded vesicle
NM_001287560.1	69.34	87.01	87.31	83.74	84.07	88.95	87.29	94.88	106.46	42.39	31.19	23.99	39.11	43.39	47.82	59.87	47.52	66.64	63.08	74.44	59.25	1772.00	2750.00	2385.00	2528.00	1876.00	3459.00	2420.00	2853.00	3539.00	674.00	559.00	341.00	610.00	683.00	644.00	890.00	694.00	963.00	970.00	1067.00	771.00	NM_001287560.1	ras-related protein Rab-18 [Capra hircus]	-	-	-	-	-
NM_001287562.1	0.00	0.05	0.12	0.44	0.34	0.00	0.51	1.16	1.10	0.37	1.76	1.52	2.13	3.59	1.54	0.06	1.94	0.17	0.49	0.17	0.45	0.00	2.00	4.00	16.00	9.00	0.00	17.00	42.00	44.00	7.00	38.00	26.00	40.00	68.00	25.00	1.00	34.00	3.00	9.00	3.00	7.00	NM_001287562.1	tyrosinase precursor [Capra hircus]	Organismal Systems;Metabolism	Metabolism of cofactors and vitamins;Amino acid metabolism;Endocrine system	ko04916//Melanogenesis;ko00350//Tyrosine metabolism;ko00740//Riboflavin metabolism	K00505	GO:0044464//cell part;GO:0043227//membrane-bounded organelle;GO:0016020//membrane;GO:0048770//pigment granule;GO:0005737//cytoplasm;GO:0044444//cytoplasmic part;GO:0031410//cytoplasmic vesicle;GO:0043226//organelle;GO:0031988//membrane-bounded vesicle;GO:0044425//membrane part;GO:0044422//organelle part;GO:0044433//cytoplasmic vesicle part;GO:0031224//intrinsic component of membrane;GO:0005623//c…
NM_001287564.1	1.03	2.88	1.84	0.31	0.65	2.11	0.86	0.57	0.52	3.24	3.46	3.44	2.79	2.60	2.06	6.04	5.33	7.22	7.64	9.86	8.32	20.00	69.00	38.00	7.00	11.00	62.00	18.00	13.00	13.00	39.00	47.00	37.00	33.00	31.00	21.00	68.00	59.00	79.00	89.00	107.00	82.00	NM_001287564.1	bone morphogenetic protein 2 precursor [Capra hircus]	Cellular Processes;Environmental Information Processing	Cellular commiunity;Signaling molecules and interaction;Signal transduction	ko04060//Cytokine-cytokine receptor interaction;ko04390//Hippo signaling pathway;ko04550//Signaling pathways regulating pluripotency of stem cells;ko04350//TGF-beta signaling pathway;ko04340//Hedgehog signaling pathway	K04662	GO:0005623//cell;GO:0044464//cell part;GO:0044421//extracellular region part;GO:0005576//extracellular region
NM_001287566.1	0.00	0.00	0.00	0.00	0.00	0.00	0.00	0.00	0.00	0.00	0.00	0.00	0.00	0.00	0.00	0.00	0.00	0.00	0.00	0.00	0.00	0.00	0.00	0.00	0.00	0.00	0.00	0.00	0.00	0.00	0.00	0.00	0.00	0.00	0.00	0.00	0.00	0.00	0.00	0.00	0.00	0.00	NM_001287566.1	lysozyme C-1-like precursor [Capra hircus]	Organismal Systems	Digestive system	ko04970//Salivary secretion	K13915	-
NM_001287567.1	0.00	0.00	0.00	0.00	0.00	0.00	0.00	0.00	0.00	0.00	0.00	0.00	0.00	0.00	0.00	0.00	0.00	0.00	0.00	0.00	0.00	0.00	0.00	0.00	0.00	0.00	0.00	0.00	0.00	0.00	0.00	0.00	0.00	0.00	0.00	0.00	0.00	0.00	0.00	0.00	0.00	0.00	NM_001287567.1	interleukin-2 precursor [Capra hircus]	Organismal Systems;Environmental Information Processing	Signaling molecules and interaction;Immune system;Signal transduction	ko04151//PI3K-Akt signaling pathway;ko04060//Cytokine-cytokine receptor interaction;ko04630//Jak-STAT signaling pathway;ko04660//T cell receptor signaling pathway;ko04672//Intestinal immune network for IgA production	K05429	-
NM_001287568.1	130.15	68.53	186.07	164.52	244.91	313.66	89.01	3.43	66.79	5.44	8.14	17.43	5.61	5.17	2.33	0.39	0.00	0.00	1.76	0.29	1.13	1596.76	1039.75	2439.97	2384.41	2623.62	5855.61	1184.59	49.57	1065.96	41.50	70.07	118.92	41.98	39.04	15.04	2.79	0.00	0.00	13.00	2.00	7.04	NM_001287568.1	myozenin-2 [Capra hircus]	-	-	-	-	GO:0044424//intracellular part;GO:0043226//organelle;GO:0005737//cytoplasm;GO:0030017//sarcomere;GO:0031674//I band;GO:0043229//intracellular organelle;GO:0043292//contractile fiber;GO:0005856//cytoskeleton;GO:0043228//non-membrane-bounded organelle;GO:0043232//intracellular non-membrane-bounded organelle;GO:0044422//organelle part;GO:0030016//myofibril;GO:0005623//cell;GO:0044444//cytoplasmic pa…
NM_001287569.1	104.50	91.08	75.10	78.67	94.83	78.73	102.12	111.84	93.28	43.18	44.12	47.52	43.48	44.88	39.28	42.02	49.13	45.76	40.81	45.55	40.66	949.00	1023.00	729.00	844.00	752.00	1088.00	1006.00	1195.00	1102.00	244.00	281.00	240.00	241.00	251.00	188.00	222.00	255.00	235.00	223.00	232.00	188.00	NM_001287569.1	ras-related protein Rab-8A [Capra hircus]	Organismal Systems;Cellular Processes;Environmental Information Processing	Transport and catabolism;Digestive system;Signal transduction	ko04144//Endocytosis;ko04152//AMPK signaling pathway;ko04972//Pancreatic secretion	K07901	-
NM_001287570.1	0.00	0.00	0.00	0.00	0.00	0.00	0.00	0.00	0.00	0.07	0.00	0.00	0.00	0.07	0.00	0.00	0.07	0.00	0.14	0.00	0.00	0.00	0.00	0.00	0.00	0.00	0.00	0.00	0.00	0.00	1.00	0.00	0.00	0.00	1.00	0.00	0.00	1.00	0.00	2.01	0.00	0.00	NM_001287570.1	cytochrome P450 2F3 precursor [Capra hircus]	Metabolism	Xenobiotics biodegradation and metabolism	ko00980//Metabolism of xenobiotics by cytochrome P450	K07416	-
NM_001287571.1	0.00	0.00	0.00	0.00	0.00	0.00	20.46	0.00	0.00	0.00	0.00	0.00	0.00	0.00	0.00	0.00	0.00	0.00	0.00	0.00	0.00	0.00	0.00	0.00	0.00	0.00	0.00	635.60	0.00	0.00	0.00	0.00	0.00	0.00	0.00	0.00	0.00	0.00	0.00	0.00	0.00	0.00	NM_001287571.1	78 kDa glucose-regulated protein precursor [Capra hircus]	Genetic Information Processing;Organismal Systems	Endocrine system;Folding, sorting and degradation	ko04141//Protein processing in endoplasmic reticulum;ko04918//Thyroid hormone synthesis;ko03060//Protein export	K09490	GO:0043231//intracellular membrane-bounded organelle;GO:0044424//intracellular part;GO:0005924//cell-substrate adherens junction;GO:0031224//intrinsic component of membrane;GO:0005783//endoplasmic reticulum;GO:0070161//anchoring junction;GO:0031410//cytoplasmic vesicle;GO:0043229//intracellular organelle;GO:0016020//membrane;GO:0098588//bounding membrane of organelle;GO:0031988//membrane-bounded …
NM_001287572.1	0.77	1.74	0.40	0.80	0.49	0.40	1.51	0.51	1.32	0.83	0.00	0.77	0.28	0.56	0.16	0.00	0.15	0.00	0.00	0.00	0.00	9.00	25.00	5.00	11.00	5.00	7.00	19.00	7.00	20.00	6.00	0.00	5.00	2.00	4.00	1.00	0.00	1.00	0.00	0.00	0.00	0.00	NM_001287572.1	tachykinin-3 precursor [Capra hircus]	Environmental Information Processing	Signaling molecules and interaction	ko04080//Neuroactive ligand-receptor interaction	K05240	GO:0031988//membrane-bounded vesicle;GO:0043226//organelle;GO:0031982//vesicle;GO:0043227//membrane-bounded organelle
NM_001287573.1	0.00	0.06	0.00	0.00	0.01	0.00	0.00	0.00	0.24	0.16	0.00	0.00	5.52	3.09	0.91	1.35	1.08	0.00	0.00	0.71	0.65	0.00	0.87	0.00	0.00	0.07	0.00	0.00	0.00	3.81	1.22	0.00	0.00	41.91	23.65	5.99	9.77	7.66	0.00	0.00	4.92	4.13	NM_001287573.1	adiponectin precursor [Capra hircus]	Organismal Systems;Environmental Information Processing	Aging;Endocrine system;Signal transduction	ko04152//AMPK signaling pathway;ko04211//Longevity regulating pathway - mammal;ko04920//Adipocytokine signaling pathway;ko03320//PPAR signaling pathway	K07296	GO:0044444//cytoplasmic part;GO:0043227//membrane-bounded organelle;GO:0044464//cell part;GO:0005623//cell;GO:0005622//intracellular;GO:0043229//intracellular organelle;GO:0005576//extracellular region;GO:0043231//intracellular membrane-bounded organelle;GO:0031982//vesicle;GO:0031988//membrane-bounded vesicle;GO:0044421//extracellular region part;GO:0005737//cytoplasm;GO:0043226//organelle;GO:00…
NM_001287574.1	0.00	32.81	0.32	0.00	0.04	0.00	0.00	0.00	0.00	0.00	0.00	0.00	0.00	0.00	0.00	0.00	0.00	0.00	0.00	0.00	0.07	0.00	1078.29	9.00	0.00	1.00	0.00	0.00	0.00	0.00	0.00	0.00	0.00	0.00	0.00	0.00	0.00	0.00	0.00	0.00	0.00	1.00	NM_001287574.1	cholesterol side-chain cleavage enzyme, mitochondrial [Capra hircus]	Organismal Systems;Metabolism	Lipid metabolism;Endocrine system	ko04925//Aldosterone synthesis and secretion;ko00140//Steroid hormone biosynthesis;ko04913//Ovarian Steroidogenesis	K00498	GO:0043231//intracellular membrane-bounded organelle;GO:0043226//organelle;GO:0043229//intracellular organelle;GO:0016020//membrane;GO:0031090//organelle membrane;GO:0005622//intracellular;GO:0044424//intracellular part;GO:0005623//cell;GO:0044422//organelle part;GO:0043227//membrane-bounded organelle;GO:0044464//cell part
NM_001287575.1	0.00	1.17	0.75	0.00	0.00	0.00	0.00	0.00	0.00	0.00	0.00	0.29	0.00	0.00	0.00	0.00	0.00	0.00	0.00	0.00	0.00	0.00	9.00	5.00	0.00	0.00	0.00	0.00	0.00	0.00	0.00	0.00	1.00	0.00	0.00	0.00	0.00	0.00	0.00	0.00	0.00	0.00	NM_001287575.1	fatty acid-binding protein, intestinal [Capra hircus]	Organismal Systems	Digestive system;Endocrine system	ko03320//PPAR signaling pathway;ko04975//Fat digestion and absorption	K08751	GO:0005622//intracellular;GO:0044464//cell part;GO:0044424//intracellular part;GO:0005623//cell
NM_001287576.1	0.00	0.00	0.00	0.00	0.00	0.00	0.00	0.00	0.00	0.00	0.00	0.00	0.00	0.00	0.00	0.00	0.00	0.00	0.00	0.00	0.00	0.00	0.00	0.00	0.00	0.00	0.00	0.00	0.00	0.00	0.00	0.00	0.00	0.00	0.00	0.00	0.00	0.00	0.00	0.00	0.00	0.00	NM_001287576.1	thyrotropin subunit beta precursor [Capra hircus]	Organismal Systems;Environmental Information Processing	Signaling molecules and interaction;Endocrine system	ko04080//Neuroactive ligand-receptor interaction;ko04918//Thyroid hormone synthesis;ko04923//Regulation of lipolysis in adipocyte	K05251	-
NM_001288818.1	3.41	4.22	3.39	2.70	2.86	3.93	2.37	2.99	3.29	11.65	7.34	9.38	5.05	5.53	6.74	9.97	10.78	10.90	9.88	10.66	12.67	94.00	144.00	100.00	88.00	69.00	165.00	71.00	97.00	118.00	200.00	142.00	144.00	85.00	94.00	98.00	160.00	170.00	170.00	164.00	165.00	178.00	NM_001288818.1	ETS translocation variant 5 [Capra hircus]	-	-	-	-	-
NM_001289106.1	9.77	9.76	6.32	13.28	8.68	6.34	17.42	14.85	16.31	22.79	12.85	16.73	7.58	9.52	14.79	12.64	7.72	15.26	9.90	14.76	14.32	505.00	624.00	349.00	811.00	392.00	499.00	977.00	903.00	1097.00	733.00	466.00	481.00	239.00	303.00	403.00	380.00	228.00	446.00	308.00	428.00	377.00	NM_001289106.1	alpha-mannosidase 2 [Capra hircus]	Metabolism	Glycan biosynthesis and metabolism	ko00510//N-Glycan biosynthesis	K01231	GO:0005622//intracellular;GO:0043231//intracellular membrane-bounded organelle;GO:0044464//cell part;GO:0031090//organelle membrane;GO:0005623//cell;GO:0043226//organelle;GO:0043227//membrane-bounded organelle;GO:0031982//vesicle;GO:0016020//membrane;GO:0043229//intracellular organelle;GO:0031988//membrane-bounded vesicle;GO:0044422//organelle part;GO:0044424//intracellular part
NM_001289948.1	18.95	28.71	19.44	31.68	24.80	29.15	23.34	27.61	31.46	19.83	16.23	16.61	16.83	17.97	21.00	25.19	18.39	31.68	18.53	23.14	20.64	238.00	446.00	261.00	470.00	272.00	557.00	318.00	408.00	514.00	155.00	143.00	116.00	129.00	139.00	139.00	184.00	132.00	225.00	140.00	163.00	132.00	NM_001289948.1	protein BTG3 [Capra hircus]	Genetic Information Processing	Folding, sorting and degradation	ko03018//RNA degradation	K14443	GO:0044424//intracellular part;GO:0044464//cell part;GO:0005622//intracellular;GO:0005623//cell
NM_001289949.1	1.98	0.69	1.52	3.42	5.05	7.94	1.46	0.09	1.91	0.31	0.37	1.21	2.01	0.00	0.00	0.26	0.00	0.27	0.00	0.00	0.00	23.83	10.20	19.55	48.64	53.04	145.38	19.03	1.33	29.86	2.30	3.14	8.12	14.75	0.00	0.00	1.82	0.00	1.82	0.00	0.00	0.00	NM_001289949.1	myozenin-3 [Capra hircus]	-	-	-	-	GO:0031674//I band;GO:0044449//contractile fiber part;GO:0043228//non-membrane-bounded organelle;GO:0043226//organelle;GO:0044422//organelle part;GO:0005622//intracellular;GO:0043292//contractile fiber;GO:0044464//cell part;GO:0044444//cytoplasmic part;GO:0005623//cell;GO:0030017//sarcomere;GO:0044424//intracellular part;GO:0043229//intracellular organelle;GO:0030016//myofibril;GO:0043232//intrac…
NM_001290120.1	26.58	41.15	40.38	44.57	31.20	39.04	48.71	80.24	73.17	108.13	85.00	131.01	86.51	77.45	83.84	75.01	77.25	61.60	66.67	62.23	65.17	725.00	1388.00	1177.00	1436.00	743.00	1620.00	1441.00	2575.00	2596.00	1835.00	1626.00	1987.00	1440.00	1301.00	1205.00	1190.00	1204.00	950.00	1094.00	952.00	905.00	NM_001290120.1	ornithine decarboxylase antizyme 2 [Capra hircus]	-	-	-	-	GO:0043226//organelle;GO:0005737//cytoplasm;GO:0005622//intracellular;GO:0044424//intracellular part;GO:0043231//intracellular membrane-bounded organelle;GO:0044464//cell part;GO:0043229//intracellular organelle;GO:0043227//membrane-bounded organelle;GO:0044444//cytoplasmic part;GO:0005623//cell
NM_001290529.1	0.00	0.07	0.00	0.00	0.00	0.00	0.00	0.00	0.00	0.00	0.00	0.00	0.00	0.00	0.00	0.00	0.00	0.00	0.00	0.00	0.00	0.00	1.00	0.00	0.00	0.00	0.00	0.00	0.00	0.00	0.00	0.00	0.00	0.00	0.00	0.00	0.00	0.00	0.00	0.00	0.00	0.00	NM_001290529.1	ornithine decarboxylase antizyme 3 isoform 2 [Capra hircus]	-	-	-	-	GO:0005622//intracellular;GO:0005929//cilium;GO:0031514//motile cilium;GO:0005576//extracellular region;GO:0042995//cell projection;GO:0043226//organelle;GO:0005737//cytoplasm;GO:0005623//cell;GO:0044424//intracellular part;GO:0043231//intracellular membrane-bounded organelle;GO:0044444//cytoplasmic part;GO:0044464//cell part;GO:0044421//extracellular region part;GO:0043229//intracellular organel…
NM_001291297.1	67.36	56.96	53.80	33.48	61.58	52.55	21.23	1.60	20.23	10.88	10.51	11.60	6.34	7.30	5.61	3.49	3.62	2.61	0.64	0.69	1.37	6389.26	6681.10	5453.59	3751.58	5099.55	7583.47	2183.87	178.02	2495.49	642.31	699.41	611.70	366.93	426.42	280.57	192.32	196.12	140.24	36.77	36.66	65.97	NM_001291297.1	retrotransposon-derived protein PEG10 isoform 3 [Capra hircus]	-	-	-	-	-
NM_001291298.1	67.36	56.96	53.80	33.48	61.58	52.55	21.23	1.60	20.23	10.88	10.51	11.60	6.34	7.30	5.61	3.49	3.62	2.61	0.64	0.69	1.37	6389.26	6681.10	5453.59	3751.58	5099.55	7583.47	2183.87	178.02	2495.49	642.31	699.41	611.70	366.93	426.42	280.57	192.32	196.12	140.24	36.77	36.66	65.97	NM_001291298.1	retrotransposon-derived protein PEG10 isoform 4 [Capra hircus]	-	-	-	-	-
NM_001291299.1	687.21	445.09	443.42	270.37	627.28	495.65	126.06	98.80	117.22	54.28	43.44	54.36	39.29	29.35	37.76	17.18	13.32	22.54	7.13	8.33	9.12	65069.74	52120.90	44876.41	30241.92	51861.95	71411.03	12947.63	11006.98	14437.51	3197.69	2885.09	2862.30	2270.57	1711.58	1883.93	946.18	720.88	1206.76	406.23	442.34	439.53	NM_001291299.1	retrotransposon-derived protein PEG10 isoform 1 [Capra hircus]	-	-	-	-	-
NM_001291300.1	687.21	445.09	443.42	270.37	627.28	495.65	126.06	98.80	117.22	54.28	43.44	54.36	39.29	29.35	37.76	17.18	13.32	22.54	7.13	8.33	9.12	65069.74	52120.90	44876.41	30241.92	51861.95	71411.03	12947.63	11006.98	14437.51	3197.69	2885.09	2862.30	2270.57	1711.58	1883.93	946.18	720.88	1206.76	406.23	442.34	439.53	NM_001291300.1	retrotransposon-derived protein PEG10 isoform 2 [Capra hircus]	-	-	-	-	-
NM_001291697.1	2.16	2.81	1.43	2.25	1.90	1.88	0.88	0.77	1.62	0.50	0.76	0.43	0.26	0.22	1.32	0.39	0.75	0.00	0.71	0.48	1.00	135.17	218.28	95.64	166.89	104.13	179.72	59.91	56.97	132.27	19.53	33.35	14.95	9.90	8.36	43.61	14.18	26.87	0.00	26.72	16.77	32.06	NM_001291697.1	antizyme inhibitor 1 isoform 1 [Capra hircus]	-	-	-	-	GO:0043227//membrane-bounded organelle;GO:0043231//intracellular membrane-bounded organelle;GO:0043229//intracellular organelle;GO:0005623//cell;GO:0043226//organelle;GO:0044464//cell part;GO:0005622//intracellular;GO:0044424//intracellular part
NM_001291698.1	44.42	55.20	56.35	36.74	44.21	41.17	31.89	30.81	37.29	23.31	17.32	12.34	22.42	22.55	22.30	18.77	15.84	18.13	14.18	17.70	11.92	2691.36	4136.38	3648.99	2629.75	2338.91	3795.25	2095.76	2196.15	2938.69	878.76	736.16	415.86	829.10	841.33	711.85	661.67	548.60	621.25	516.80	601.54	367.75	NM_001291698.1	antizyme inhibitor 1 isoform 1 [Capra hircus]	-	-	-	-	GO:0044464//cell part;GO:0005622//intracellular;GO:0043227//membrane-bounded organelle;GO:0043231//intracellular membrane-bounded organelle;GO:0044424//intracellular part;GO:0005623//cell;GO:0043226//organelle;GO:0043229//intracellular organelle
NM_001291699.1	6.25	8.23	11.35	5.92	5.14	6.55	3.78	4.13	4.25	2.01	0.98	2.17	0.81	2.05	2.21	0.66	2.15	2.18	1.44	2.02	2.31	378.47	616.35	734.37	423.36	271.96	603.03	248.33	293.88	335.03	75.71	41.49	73.19	30.00	76.31	70.54	23.14	74.52	74.75	52.48	68.69	71.19	NM_001291699.1	antizyme inhibitor 1 isoform 2 [Capra hircus]	-	-	-	-	GO:0005622//intracellular;GO:0044424//intracellular part;GO:0043229//intracellular organelle;GO:0005623//cell;GO:0043226//organelle;GO:0043231//intracellular membrane-bounded organelle;GO:0044464//cell part;GO:0043227//membrane-bounded organelle
NM_001291820.1	0.00	0.00	0.00	0.00	0.00	0.00	0.00	0.00	0.06	0.00	0.00	0.00	0.00	0.00	0.00	0.26	0.00	0.00	0.13	0.14	0.30	0.00	0.00	0.00	0.00	0.00	0.00	0.00	0.00	1.00	0.00	0.00	0.00	0.00	0.00	0.00	2.00	0.00	0.00	1.00	1.00	2.00	NM_001291820.1	tumor necrosis factor ligand superfamily member 6 [Capra hircus]	Cellular Processes;Organismal Systems;Environmental Information Processing	Nervous system;Cell growth and death;Signaling molecules and interaction;Immune system;Signal transduction	ko04151//PI3K-Akt signaling pathway;ko04010//MAPK signaling pathway;ko04014//Ras signaling pathway;ko04060//Cytokine-cytokine receptor interaction;ko04722//Neurotrophin signaling pathway;ko04650//Natural killer cell mediated cytotoxicity;ko04068//FoxO signaling pathway;ko04210//Apoptosis	K04389	GO:0070013//intracellular organelle lumen;GO:0044422//organelle part;GO:0005623//cell;GO:0031224//intrinsic component of membrane;GO:0043227//membrane-bounded organelle;GO:0005622//intracellular;GO:0005773//vacuole;GO:0031982//vesicle;GO:0000323//lytic vacuole;GO:0031983//vesicle lumen;GO:0043226//organelle;GO:0044459//plasma membrane part;GO:0016020//membrane;GO:0044444//cytoplasmic part;GO:0031…
NM_001291973.1	0.34	0.14	0.16	0.00	0.10	0.13	0.00	0.00	0.00	0.00	0.00	0.15	0.00	0.00	0.16	0.73	1.17	1.14	1.42	0.57	0.33	4.00	2.00	2.00	0.00	1.00	2.39	0.00	0.00	0.00	0.00	0.00	1.00	0.00	0.00	1.00	5.00	7.90	7.60	10.09	3.81	2.00	NM_001291973.1	fibroblast growth factor 5 precursor [Capra hircus]	Cellular Processes;Environmental Information Processing	Cell motility;Signal transduction	ko04151//PI3K-Akt signaling pathway;ko04010//MAPK signaling pathway;ko04015//Rap1 signaling pathway;ko04014//Ras signaling pathway;ko04810//Regulation of actin cytoskeleton	K04358	GO:0005576//extracellular region;GO:0044421//extracellular region part
NM_001293062.1	0.00	0.00	0.00	0.00	0.00	0.00	0.00	0.00	0.00	0.00	0.00	0.00	0.00	0.00	0.00	0.00	0.00	0.00	0.00	0.00	0.00	0.00	0.00	0.00	0.00	0.00	0.00	0.00	0.00	0.00	0.00	0.00	0.00	0.00	0.00	0.00	0.00	0.00	0.00	0.00	0.00	0.00	NM_001293062.1	beta-defensin 126 precursor [Capra hircus]	-	-	-	-	-
NM_001293756.1	0.27	0.09	0.00	0.00	0.13	0.23	0.21	0.00	0.21	1.22	0.87	0.75	0.00	0.00	0.36	0.39	0.33	0.20	0.51	0.07	0.00	7.00	2.87	0.00	0.00	3.00	9.00	6.00	0.00	7.00	20.00	16.00	11.00	0.00	0.00	5.00	6.00	5.00	3.00	8.00	1.05	0.00	NM_001293756.1	antizyme inhibitor 2 [Capra hircus]	Metabolism	Amino acid metabolism	ko00330//Arginine and proline metabolism	K01583	GO:0044446//intracellular organelle part;GO:0043227//membrane-bounded organelle;GO:0044424//intracellular part;GO:0031410//cytoplasmic vesicle;GO:0005737//cytoplasm;GO:0043226//organelle;GO:0031090//organelle membrane;GO:0044444//cytoplasmic part;GO:0097458//neuron part;GO:0043005//neuron projection;GO:0005622//intracellular;GO:0016023//cytoplasmic, membrane-bounded vesicle;GO:0043229//intracellu…
NM_001301483.1	0.00	0.00	0.07	0.00	0.00	0.00	0.00	0.00	0.00	0.00	0.00	0.00	0.00	0.00	0.00	0.00	0.00	0.00	0.00	0.00	0.00	0.00	0.00	1.00	0.00	0.00	0.00	0.00	0.00	0.00	0.00	0.00	0.00	0.00	0.00	0.00	0.00	0.00	0.00	0.00	0.00	0.00	NM_001301483.1	ornithine decarboxylase antizyme 3 isoform 1 [Capra hircus]	-	-	-	-	GO:0043226//organelle;GO:0044464//cell part;GO:0005623//cell;GO:0043229//intracellular organelle;GO:0005622//intracellular;GO:0043227//membrane-bounded organelle;GO:0044424//intracellular part;GO:0005576//extracellular region;GO:0043231//intracellular membrane-bounded organelle;GO:0044421//extracellular region part
NM_001303466.1	0.00	0.85	0.32	0.00	0.00	0.00	0.00	0.00	0.00	0.00	0.00	0.00	0.00	0.00	0.00	0.00	0.00	0.00	0.00	0.00	0.00	0.00	6.24	2.00	0.00	0.00	0.00	0.00	0.00	0.00	0.00	0.00	0.00	0.00	0.00	0.00	0.00	0.00	0.00	0.00	0.00	0.00	NM_001303466.1	retinol-binding protein 5 [Capra hircus]	-	-	-	-	GO:0044464//cell part;GO:0031982//vesicle;GO:0005622//intracellular;GO:0044424//intracellular part;GO:0005623//cell;GO:0043226//organelle;GO:0043227//membrane-bounded organelle;GO:0031988//membrane-bounded vesicle
NM_001312693.1	0.00	0.00	0.00	2.43	0.64	0.00	0.00	0.76	0.00	8.86	4.54	0.00	6.54	2.71	1.78	11.89	2.74	10.76	2.59	7.91	6.39	0.00	0.00	0.00	21.64	4.22	0.00	0.00	6.69	0.00	41.46	23.95	0.00	30.03	12.57	7.07	52.05	11.77	45.77	11.73	33.39	24.48	NM_001312693.1	retinoic acid receptor responder protein 2 precursor [Capra hircus]	-	-	-	-	GO:0043227//membrane-bounded organelle;GO:0031982//vesicle;GO:0043226//organelle;GO:0031988//membrane-bounded vesicle
NM_001314142.1	7.51	8.93	5.63	7.02	8.02	7.49	9.23	10.78	13.04	21.55	26.36	23.23	26.98	26.30	21.78	20.54	16.37	19.26	23.79	18.63	19.07	128.19	188.53	102.78	141.59	119.56	194.63	171.00	216.51	289.66	228.94	315.63	220.55	281.15	276.51	195.95	203.97	159.67	185.89	244.35	178.35	165.80	NM_001314142.1	transforming growth factor beta-1 precursor [Capra hircus]	Organismal Systems;Cellular Processes;Environmental Information Processing	Cell growth and death;Transport and catabolism;Signaling molecules and interaction;Immune system;Signal transduction;Development	ko04010//MAPK signaling pathway;ko04144//Endocytosis;ko04060//Cytokine-cytokine receptor interaction;ko04390//Hippo signaling pathway;ko04068//FoxO signaling pathway;ko04380//Osteoclast differentiation;ko04110//Cell cycle;ko04350//TGF-beta signaling pathway;ko04672//Intestinal immune network for IgA production	K13375	-
NM_001314145.1	0.11	4.97	0.54	0.20	0.34	0.30	0.99	1.10	0.48	0.61	1.31	0.27	0.66	0.74	0.78	0.78	1.34	1.04	1.09	1.17	1.12	2.73	146.95	13.77	5.53	7.04	11.05	25.74	30.85	15.05	9.14	21.92	3.53	9.58	10.87	9.88	10.87	18.25	14.12	15.65	15.69	13.68	NM_001314145.1	steroid 17-alpha-hydroxylase/17,20 lyase precursor [Capra hircus]	Organismal Systems;Metabolism	Lipid metabolism;Endocrine system	ko04917//Prolactin signaling pathway;ko00140//Steroid hormone biosynthesis;ko04913//Ovarian Steroidogenesis	K00512	GO:0097458//neuron part;GO:0043229//intracellular organelle;GO:0044297//cell body;GO:0043227//membrane-bounded organelle;GO:0043226//organelle;GO:0042995//cell projection;GO:0043005//neuron projection;GO:0005623//cell;GO:0044424//intracellular part;GO:0044464//cell part;GO:0005622//intracellular;GO:0043231//intracellular membrane-bounded organelle
NM_001314147.1	0.00	0.53	0.00	0.00	0.00	0.00	0.00	0.00	0.00	0.00	0.00	0.00	0.00	0.36	0.49	0.22	0.00	0.51	0.40	0.47	0.13	0.00	9.39	0.00	0.00	0.00	0.00	0.00	0.00	0.00	0.00	0.00	0.00	0.00	3.20	3.70	1.84	0.00	4.12	3.44	3.77	0.94	NM_001314147.1	mitochondrial uncoupling protein 2 [Capra hircus]	-	-	-	-	GO:0031975//envelope;GO:0044424//intracellular part;GO:0044464//cell part;GO:0043229//intracellular organelle;GO:0044425//membrane part;GO:0019866//organelle inner membrane;GO:0044422//organelle part;GO:0005622//intracellular;GO:0043227//membrane-bounded organelle;GO:0044446//intracellular organelle part;GO:0043226//organelle;GO:0016020//membrane;GO:0031967//organelle envelope;GO:0043231//intrace…
NM_001314156.1	48.11	86.42	64.69	83.23	73.18	90.14	118.60	111.20	84.76	49.26	65.15	66.47	0.00	2.33	41.47	27.64	24.58	41.55	7.85	32.50	45.03	1678.36	3728.48	2412.02	3429.97	2229.03	4784.99	4488.26	4564.41	3846.22	1069.25	1593.99	1289.53	0.00	50.12	762.33	560.97	490.08	819.53	164.68	635.91	799.85	NM_001314156.1	integrin beta-1 precursor [Capra hircus]	Organismal Systems;Cellular Processes;Environmental Information Processing	Cellular commiunity;Transport and catabolism;Signaling molecules and interaction;Immune system;Cell motility;Signal transduction;Development	ko04151//PI3K-Akt signaling pathway;ko04015//Rap1 signaling pathway;ko04810//Regulation of actin cytoskeleton;ko04510//Focal adhesion;ko04514//Cell adhesion molecules (CAMs);ko04360//Axon guidance;ko04145//Phagosome;ko04611//Platelet activation;ko04670//Leukocyte transendothelial migration;ko04512//ECM-receptor interaction	K05719	GO:0016020//membrane;GO:0043226//organelle;GO:0031253//cell projection membrane;GO:0044464//cell part;GO:0044309//neuron spine;GO:0016023//cytoplasmic, membrane-bounded vesicle;GO:0098802//plasma membrane receptor complex;GO:0005886//plasma membrane;GO:0005737//cytoplasm;GO:0031410//cytoplasmic vesicle;GO:0043235//receptor complex;GO:0044291//cell-cell contact zone;GO:0098589//membrane region;GO:…
NM_001314158.1	0.38	5.75	7.98	3.51	2.04	1.46	5.86	3.72	3.41	1.40	0.00	0.00	0.00	0.00	0.00	0.13	1.07	0.00	0.00	0.00	0.00	7.29	134.97	162.08	78.74	33.83	42.16	120.83	83.03	84.16	16.49	0.00	0.00	0.00	0.00	0.00	1.42	11.64	0.00	0.00	0.00	0.00	NM_001314158.1	gamma-enolase [Capra hircus]	Genetic Information Processing;Environmental Information Processing;Metabolism	Global and Overview;Signal transduction;Carbohydrate metabolism;Folding, sorting and degradation	ko04066//HIF-1 signaling pathway;ko01200//Carbon metabolism;ko03018//RNA degradation;ko01230//Biosynthesis of amino acids;ko00010//Glycolysis / Gluconeogenesis	K01689	GO:0043227//membrane-bounded organelle;GO:0031988//membrane-bounded vesicle;GO:0005623//cell;GO:0005829//cytosol;GO:0044297//cell body;GO:0044445//cytosolic part;GO:0043226//organelle;GO:0005576//extracellular region;GO:0044444//cytoplasmic part;GO:0044464//cell part;GO:0005622//intracellular;GO:0044421//extracellular region part;GO:0005737//cytoplasm;GO:0097458//neuron part;GO:0031982//vesicle;G…
NM_001314163.1	3.16	4.26	3.76	4.41	4.90	4.89	1.64	4.14	2.79	7.31	9.20	9.00	31.63	33.80	35.00	91.62	116.66	103.81	131.94	103.71	143.35	48.00	80.00	61.00	79.00	65.00	113.00	27.00	74.00	55.00	69.00	98.00	76.00	293.00	316.00	280.00	809.00	1012.00	891.00	1205.00	883.00	1108.00	NM_001314163.1	pro-cathepsin H precursor [Capra hircus]	Cellular Processes	Transport and catabolism	ko04142//Lysosome	K01366	GO:0044424//intracellular part;GO:0044464//cell part;GO:0005576//extracellular region;GO:0005623//cell;GO:0016023//cytoplasmic, membrane-bounded vesicle;GO:0005773//vacuole;GO:0031982//vesicle;GO:0043227//membrane-bounded organelle;GO:0099503//secretory vesicle;GO:0031988//membrane-bounded vesicle;GO:0043229//intracellular organelle;GO:0043226//organelle;GO:0012505//endomembrane system;GO:0005737…
NM_001314169.1	0.00	0.00	0.00	0.00	0.00	0.00	0.00	0.00	0.00	1.83	0.97	1.39	0.51	0.64	0.60	0.42	1.11	2.13	0.39	0.50	0.76	0.00	0.00	0.00	0.00	0.00	0.00	0.00	0.00	0.00	25.45	15.23	17.30	7.01	8.86	7.14	5.45	14.17	26.96	5.28	6.24	8.62	NM_001314169.1	activin receptor type-2B precursor [Capra hircus]	Cellular Processes;Environmental Information Processing	Cellular commiunity;Signaling molecules and interaction;Signal transduction	ko04060//Cytokine-cytokine receptor interaction;ko04550//Signaling pathways regulating pluripotency of stem cells;ko04350//TGF-beta signaling pathway	K13596	GO:0005622//intracellular;GO:0044464//cell part;GO:0044425//membrane part;GO:0016021//integral component of membrane;GO:0031224//intrinsic component of membrane;GO:0044424//intracellular part;GO:0043234//protein complex;GO:0016020//membrane;GO:0032991//macromolecular complex;GO:0005623//cell
NM_001314172.1	0.09	0.20	0.13	0.04	0.05	0.00	0.09	0.15	0.00	0.91	0.49	0.15	0.96	0.00	0.15	0.45	0.00	0.00	0.00	0.32	0.74	2.00	5.34	3.00	1.00	1.00	0.00	2.00	3.79	0.00	11.98	7.31	1.78	12.35	0.00	1.72	5.56	0.00	0.00	0.00	3.83	8.00	NM_001314172.1	bactericidal permeability-increasing protein precursor [Capra hircus]	-	-	-	-	GO:0043226//organelle;GO:0005623//cell;GO:0005622//intracellular;GO:0044464//cell part;GO:0031982//vesicle;GO:0031988//membrane-bounded vesicle;GO:0044424//intracellular part;GO:0043227//membrane-bounded organelle
NM_001314175.1	0.00	0.16	0.00	0.10	0.00	0.00	0.33	0.00	0.00	1.41	0.55	0.00	0.00	0.00	0.00	0.24	0.00	1.33	0.20	0.09	0.86	0.00	11.21	0.00	6.77	0.00	0.00	20.53	0.00	0.00	50.84	22.35	0.00	0.00	0.00	0.00	8.06	0.00	43.52	7.11	2.89	25.25	NM_001314175.1	apoptotic protease-activating factor 1 [Capra hircus]	Cellular Processes	Cell growth and death	ko04210//Apoptosis;ko04115//p53 signaling pathway	K02084	-
NM_001314177.1	0.00	0.31	0.05	0.00	0.00	0.00	0.00	0.00	0.00	0.00	0.00	0.00	0.00	0.00	0.00	0.00	0.00	0.00	0.00	0.00	0.00	0.00	3.50	0.50	0.00	0.00	0.00	0.00	0.00	0.00	0.00	0.00	0.00	0.00	0.00	0.00	0.00	0.00	0.00	0.00	0.00	0.00	NM_001314177.1	protein lin-28 homolog A [Capra hircus]	-	-	-	-	GO:0044444//cytoplasmic part;GO:0005623//cell;GO:0035770//ribonucleoprotein granule;GO:0044464//cell part;GO:0036464//cytoplasmic ribonucleoprotein granule;GO:0043226//organelle;GO:0005737//cytoplasm;GO:0032991//macromolecular complex;GO:0043232//intracellular non-membrane-bounded organelle;GO:0043227//membrane-bounded organelle;GO:0005622//intracellular;GO:0043228//non-membrane-bounded organelle…
NM_001314180.1	2.05	2.82	3.85	1.77	3.02	3.54	1.91	2.15	2.67	10.38	10.46	5.88	7.40	11.75	10.23	10.03	8.04	9.17	7.77	5.05	5.60	40.64	68.91	81.49	41.36	52.19	106.53	40.89	50.01	68.59	127.69	145.14	64.64	89.37	143.18	106.65	115.45	90.84	102.60	92.41	56.03	56.41	NM_001314180.1	lactosylceramide alpha-2,3-sialyltransferase [Capra hircus]	Metabolism	Glycan biosynthesis and metabolism	ko00604//Glycosphingolipid biosynthesis - ganglio series	K03370	GO:0043226//organelle;GO:0043227//membrane-bounded organelle;GO:0005622//intracellular;GO:0005794//Golgi apparatus;GO:0005737//cytoplasm;GO:0043231//intracellular membrane-bounded organelle;GO:0031228//intrinsic component of Golgi membrane;GO:0016020//membrane;GO:0044431//Golgi apparatus part;GO:0012505//endomembrane system;GO:0000139//Golgi membrane;GO:0031224//intrinsic component of membrane;GO…
NM_001314182.1	75.58	119.84	114.31	121.86	85.25	119.22	149.46	146.99	126.48	23.12	24.43	17.14	16.53	18.12	25.49	22.90	24.96	28.51	26.52	26.10	31.38	702.88	1378.36	1136.27	1338.79	692.25	1687.12	1507.79	1608.32	1530.03	133.80	159.37	88.62	93.80	103.78	124.94	123.90	132.63	149.94	148.39	136.12	148.59	NM_001314182.1	ras-related protein Rab-2A [Capra hircus]	Environmental Information Processing	Signal transduction	ko04152//AMPK signaling pathway	K07877	-
NM_001314184.1	0.22	0.14	0.25	0.59	0.08	0.14	0.39	0.24	0.54	8.74	9.40	13.39	0.88	1.11	4.88	3.14	3.19	8.52	0.65	3.32	9.69	10.17	8.06	12.02	31.72	3.10	9.50	19.35	13.15	32.26	249.07	301.92	341.04	24.52	31.21	117.79	83.73	83.56	220.60	17.86	85.40	226.04	NM_001314184.1	integrin alpha-V precursor [Capra hircus]	Organismal Systems;Cellular Processes;Environmental Information Processing	Cellular commiunity;Transport and catabolism;Signaling molecules and interaction;Endocrine system;Cell motility;Signal transduction	ko04151//PI3K-Akt signaling pathway;ko04810//Regulation of actin cytoskeleton;ko04510//Focal adhesion;ko04514//Cell adhesion molecules (CAMs);ko04145//Phagosome;ko04919//Thyroid hormone signaling pathway;ko04512//ECM-receptor interaction	K06487	GO:0030054//cell junction;GO:0042995//cell projection;GO:0005886//plasma membrane;GO:0031988//membrane-bounded vesicle;GO:0098590//plasma membrane region;GO:0016020//membrane;GO:0098805//whole membrane;GO:0043227//membrane-bounded organelle;GO:0070161//anchoring junction;GO:0098802//plasma membrane receptor complex;GO:0005902//microvillus;GO:0098858//actin-based cell projection;GO:0044425//membra…
NM_001314186.1	0.00	0.00	0.00	0.00	0.00	0.00	0.00	0.00	0.00	0.00	0.00	0.00	0.00	0.00	0.00	0.00	0.17	0.11	0.05	0.06	0.25	0.00	0.00	0.00	0.00	0.00	0.00	0.00	0.00	0.00	0.00	0.00	0.00	0.00	0.00	0.00	0.00	3.00	2.00	1.00	1.00	4.00	NM_001314186.1	myeloperoxidase precursor [Capra hircus]	Cellular Processes	Transport and catabolism	ko04145//Phagosome	K10789	GO:0005766//primary lysosome;GO:0044421//extracellular region part;GO:0031982//vesicle;GO:0012505//endomembrane system;GO:0043226//organelle;GO:0044424//intracellular part;GO:0031988//membrane-bounded vesicle;GO:0005773//vacuole;GO:0005622//intracellular;GO:0000323//lytic vacuole;GO:0005576//extracellular region;GO:0043231//intracellular membrane-bounded organelle;GO:0005623//cell;GO:0005737//cyt…
NM_001314188.1	1.02	0.85	1.10	0.39	0.00	0.00	1.85	1.35	1.04	0.71	0.00	1.77	0.00	0.39	2.40	3.58	6.70	2.73	2.16	9.28	0.93	11.27	11.72	12.99	5.08	0.00	0.00	22.26	17.61	14.94	4.92	0.00	10.94	0.00	2.63	14.04	23.12	42.48	17.10	14.44	57.71	5.26	NM_001314188.1	HLA class II histocompatibility antigen, DR alpha chain precursor [Capra hircus]	Organismal Systems;Cellular Processes;Environmental Information Processing	Transport and catabolism;Signaling molecules and interaction;Immune system	ko04514//Cell adhesion molecules (CAMs);ko04145//Phagosome;ko04612//Antigen processing and presentation;ko04672//Intestinal immune network for IgA production	K06752	GO:0043229//intracellular organelle;GO:0044425//membrane part;GO:0005768//endosome;GO:0005886//plasma membrane;GO:0031982//vesicle;GO:0016020//membrane;GO:0043234//protein complex;GO:0005773//vacuole;GO:0031988//membrane-bounded vesicle;GO:0010008//endosome membrane;GO:0005737//cytoplasm;GO:0071944//cell periphery;GO:0043226//organelle;GO:0044424//intracellular part;GO:0098805//whole membrane;GO:…
NM_001314190.1	91.92	77.27	189.46	119.92	161.58	258.97	52.66	6.20	45.44	1.76	1.42	7.00	1.02	2.18	2.60	0.27	0.00	0.25	0.47	0.38	0.14	1297.68	1349.02	2858.76	1999.87	1991.79	5562.90	806.49	102.92	834.43	15.44	14.09	54.98	8.78	18.96	19.37	2.22	0.00	2.00	4.00	3.00	1.00	NM_001314190.1	troponin T, cardiac muscle [Capra hircus]	Organismal Systems	Circulatory system	ko04261//Adrenergic signaling in cardiomyocytes;ko04260//Cardiac muscle contraction	K12045	GO:0005623//cell;GO:0043232//intracellular non-membrane-bounded organelle;GO:0043292//contractile fiber;GO:0005622//intracellular;GO:0032991//macromolecular complex;GO:0044424//intracellular part;GO:0036379//myofilament;GO:0044449//contractile fiber part;GO:0043226//organelle;GO:0044444//cytoplasmic part;GO:0030016//myofibril;GO:0044464//cell part;GO:0043234//protein complex;GO:0043228//non-membr…
NM_001314194.1	4.30	3.14	4.58	4.85	5.21	3.79	7.09	7.41	3.94	10.66	8.17	8.16	10.68	12.08	7.97	8.80	13.81	10.88	7.60	5.89	7.94	42.66	38.45	48.48	56.75	45.08	57.15	76.25	86.40	50.83	65.71	56.80	44.96	64.63	73.71	41.60	50.71	78.24	60.96	45.30	32.74	40.09	NM_001314194.1	sugar transporter SWEET1 [Capra hircus]	-	-	-	-	GO:0044424//intracellular part;GO:0043229//intracellular organelle;GO:0044464//cell part;GO:0005622//intracellular;GO:0043226//organelle;GO:0043227//membrane-bounded organelle;GO:0043231//intracellular membrane-bounded organelle;GO:0005623//cell;GO:0031224//intrinsic component of membrane;GO:0044425//membrane part;GO:0016020//membrane
NM_001314200.1	0.55	0.00	1.49	0.32	2.47	3.04	1.71	0.00	0.00	1.83	2.85	5.15	3.61	1.12	1.72	1.67	2.40	0.45	4.23	1.79	2.90	13.46	0.00	38.77	9.18	52.40	112.29	44.96	0.00	0.00	27.65	48.64	69.64	53.54	16.79	21.97	23.57	33.27	6.17	61.81	24.41	35.85	NM_001314200.1	myocyte-specific enhancer factor 2D [Capra hircus]	Environmental Information Processing	Signal transduction	ko04022//cGMP - PKG signaling pathway	K09262	GO:0043227//membrane-bounded organelle;GO:0005622//intracellular;GO:0043231//intracellular membrane-bounded organelle;GO:0044464//cell part;GO:0043226//organelle;GO:0044424//intracellular part;GO:0043229//intracellular organelle;GO:0005623//cell
NM_001314204.1	0.00	0.00	0.00	0.00	0.00	0.00	0.00	0.00	0.00	12.59	16.59	16.10	4.82	4.72	11.38	5.05	3.48	6.77	1.80	4.07	4.34	0.00	0.00	0.00	0.00	0.00	0.00	0.00	0.00	0.00	158.48	235.40	181.09	59.46	58.86	121.36	59.48	40.20	77.48	21.94	46.13	44.70	NM_001314204.1	myocyte-specific enhancer factor 2C [Capra hircus]	Organismal Systems;Environmental Information Processing	Endocrine system;Signal transduction	ko04010//MAPK signaling pathway;ko04921//Oxytocin signaling pathway;ko04022//cGMP - PKG signaling pathway	K04454	GO:0044464//cell part;GO:0070013//intracellular organelle lumen;GO:0043226//organelle;GO:0005654//nucleoplasm;GO:0044422//organelle part;GO:0031974//membrane-enclosed lumen;GO:0044446//intracellular organelle part;GO:0016604//nuclear body;GO:0005622//intracellular;GO:0044451//nucleoplasm part;GO:0043233//organelle lumen;GO:0031981//nuclear lumen;GO:0044424//intracellular part;GO:0043229//intracel…
NM_001314206.1	5.06	5.12	5.80	5.24	4.56	4.31	10.39	7.32	5.27	0.00	0.00	0.00	0.34	0.00	1.03	0.00	0.25	0.00	0.00	0.21	0.12	141.75	177.35	173.73	173.42	111.71	183.67	315.97	241.27	192.12	0.00	0.00	0.00	5.80	0.00	15.17	0.00	4.02	0.00	0.00	3.25	1.69	NM_001314206.1	heat shock 70 kDa protein 1-like [Capra hircus]	Genetic Information Processing;Organismal Systems;Cellular Processes;Environmental Information Processing	Transport and catabolism;Transcription;Aging;Endocrine system;Immune system;Signal transduction;Folding, sorting and degradation	ko04010//MAPK signaling pathway;ko04144//Endocytosis;ko04141//Protein processing in endoplasmic reticulum;ko03040//Spliceosome;ko04915//Estrogen signaling pathway;ko04213//Longevity regulating pathway - multiple species;ko04612//Antigen processing and presentation	K03283	GO:0032991//macromolecular complex;GO:0044421//extracellular region part;GO:0043234//protein complex;GO:0044424//intracellular part;GO:0044464//cell part;GO:0044444//cytoplasmic part;GO:0005737//cytoplasm;GO:0005623//cell;GO:0005622//intracellular;GO:0005576//extracellular region
NM_001314207.1	0.00	0.26	0.14	0.14	0.07	0.08	0.00	0.07	0.02	0.00	0.04	0.00	0.00	0.00	0.48	0.00	0.00	2.23	0.86	1.09	0.45	0.00	5.57	2.57	2.82	1.00	2.00	0.00	1.44	0.43	0.00	0.43	0.00	0.00	0.00	4.40	0.00	0.00	21.85	8.98	10.57	3.93	NM_001314207.1	activity-regulated cytoskeleton-associated protein [Capra hircus]	-	-	-	-	GO:0005623//cell;GO:0044424//intracellular part;GO:0016020//membrane;GO:0044464//cell part;GO:0005622//intracellular
NM_001314210.1	1029.21	621.48	1348.54	1749.45	1785.05	2995.49	646.15	98.94	782.70	57.08	111.42	180.48	234.72	106.27	88.88	10.03	3.15	3.64	99.23	4.59	11.62	11998.00	8960.00	16803.00	24092.00	18170.00	53135.00	8171.00	1357.00	11869.00	414.00	911.00	1170.00	1670.00	763.00	546.00	68.00	21.00	24.00	696.00	30.00	69.00	NM_001314210.1	troponin T, fast skeletal muscle [Capra hircus]	-	-	-	-	GO:0032991//macromolecular complex;GO:0043234//protein complex
NM_001314212.1	64.08	70.69	69.41	116.28	102.93	147.87	44.94	41.59	95.09	214.45	251.93	348.50	383.86	207.52	247.97	74.23	55.84	37.07	63.80	9.95	33.03	1060.35	1446.72	1227.67	2273.05	1487.19	3723.12	806.66	809.72	2046.84	2208.06	2923.92	3206.85	3876.76	2114.95	2162.25	714.50	528.10	346.84	635.23	92.34	278.31	NM_001314212.1	protein delta homolog 1 precursor [Capra hircus]	-	-	-	-	GO:0016020//membrane;GO:0005886//plasma membrane;GO:0044464//cell part;GO:0044425//membrane part;GO:0071944//cell periphery;GO:0005623//cell;GO:0044459//plasma membrane part
NM_001314213.1	0.00	0.33	0.00	0.00	0.00	0.08	0.00	0.12	0.00	0.34	0.33	0.95	0.53	0.38	0.59	0.00	0.38	0.55	0.20	0.53	0.39	0.00	4.05	0.00	0.00	0.00	1.25	0.00	1.44	0.00	2.14	2.32	5.32	3.24	2.36	3.14	0.00	2.16	3.15	1.20	3.00	2.00	NM_001314213.1	apoptosis regulator Bcl-2 [Capra hircus]	Genetic Information Processing;Organismal Systems;Cellular Processes;Environmental Information Processing	Nervous system;Cellular commiunity;Cell growth and death;Circulatory system;Signal transduction;Folding, sorting and degradation	ko04151//PI3K-Akt signaling pathway;ko04510//Focal adhesion;ko04261//Adrenergic signaling in cardiomyocytes;ko04630//Jak-STAT signaling pathway;ko04141//Protein processing in endoplasmic reticulum;ko04722//Neurotrophin signaling pathway;ko04071//Sphingolipid signaling pathway;ko04725//Cholinergic synapse;ko04066//HIF-1 signaling pathway;ko04210//Apoptosis;ko04064//NF-kappa B signaling pathway	K02161	-
NM_001314215.1	0.41	0.89	0.33	0.91	0.53	0.29	0.27	0.44	0.56	1.26	1.24	0.99	1.00	1.84	1.38	0.75	1.17	1.08	0.63	0.73	0.46	14.00	38.00	12.00	37.00	16.00	15.00	10.00	18.00	25.00	27.00	30.00	19.00	21.00	39.00	25.00	15.00	23.00	21.00	13.00	14.00	8.00	NM_001314215.1	solute carrier family 2, facilitated glucose transporter member 12 [Capra hircus]	-	-	-	-	GO:0031224//intrinsic component of membrane;GO:0044425//membrane part;GO:0005623//cell;GO:0044464//cell part;GO:0016020//membrane
NM_001314219.1	52.33	60.03	54.07	49.03	45.79	32.75	123.45	246.32	120.88	275.37	139.50	224.45	99.43	79.49	84.84	79.52	72.68	70.60	94.92	73.81	74.03	776.00	1101.00	857.00	859.00	593.00	739.00	1986.00	4298.00	2332.00	2541.00	1451.00	1851.00	900.00	726.00	663.00	686.00	616.00	592.00	847.00	614.00	559.00	NM_001314219.1	insulin-like growth factor-binding protein 3 precursor [Capra hircus]	Cellular Processes	Cell growth and death	ko04115//p53 signaling pathway	K10138	-
NM_001314221.1	0.03	0.00	0.13	0.00	0.00	0.26	0.00	0.49	0.12	0.77	2.05	2.36	13.65	8.38	3.97	5.25	8.64	5.02	12.08	15.06	11.35	0.28	0.00	1.21	0.00	0.00	3.53	0.00	5.15	1.41	4.24	12.77	11.63	73.82	45.77	18.54	27.08	43.77	25.17	64.42	74.89	51.23	NM_001314221.1	cell death activator CIDE-A [Capra hircus]	-	-	-	-	GO:0005622//intracellular;GO:0043231//intracellular membrane-bounded organelle;GO:0005623//cell;GO:0043227//membrane-bounded organelle;GO:0043226//organelle;GO:0044424//intracellular part;GO:0043228//non-membrane-bounded organelle;GO:0043232//intracellular non-membrane-bounded organelle;GO:0044446//intracellular organelle part;GO:0031967//organelle envelope;GO:0043229//intracellular organelle;GO:…
NM_001314223.1	26.47	8.26	3.58	6.43	21.32	3.73	11.73	8.40	9.34	69.12	55.09	74.53	32.22	36.88	41.33	36.20	42.81	39.24	50.34	53.47	62.20	812.12	313.29	117.24	233.13	571.04	174.33	390.50	303.08	372.90	1319.51	1185.31	1271.56	603.33	696.77	668.14	646.10	750.52	680.74	929.19	920.08	971.60	NM_001314223.1	solute carrier family 2, facilitated glucose transporter member 1 [Capra hircus]	Organismal Systems;Environmental Information Processing	Digestive system;Endocrine system;Signal transduction	ko04919//Thyroid hormone signaling pathway;ko04922//Glucagon signaling pathway;ko04911//Insulin secretion;ko04066//HIF-1 signaling pathway;ko04920//Adipocytokine signaling pathway;ko04976//Bile secretion	K07299	GO:0005576//extracellular region;GO:0098805//whole membrane;GO:0044421//extracellular region part;GO:0031090//organelle membrane;GO:0044424//intracellular part;GO:0044464//cell part;GO:0045120//pronucleus;GO:0005886//plasma membrane;GO:0044444//cytoplasmic part;GO:0016021//integral component of membrane;GO:0044459//plasma membrane part;GO:0071944//cell periphery;GO:0044422//organelle part;GO:0005…
NM_001314225.1	498.08	428.23	506.54	645.00	613.79	742.77	524.93	546.94	534.73	364.18	419.69	474.80	504.10	378.53	334.16	293.42	317.58	236.63	326.62	261.31	280.76	8430.53	8964.12	9164.02	12896.75	9071.27	19129.95	9637.97	10892.06	11773.32	3835.48	4982.29	4468.91	5207.48	3945.90	2980.42	2888.91	3071.88	2264.68	3326.26	2480.83	2419.78	NM_001314225.1	elongation factor 1-delta [Capra hircus]	-	-	-	-	GO:0005622//intracellular;GO:0043231//intracellular membrane-bounded organelle;GO:0044424//intracellular part;GO:0043229//intracellular organelle;GO:0044464//cell part;GO:0005623//cell;GO:0032991//macromolecular complex;GO:0043228//non-membrane-bounded organelle;GO:0043234//protein complex;GO:0043227//membrane-bounded organelle;GO:0043232//intracellular non-membrane-bounded organelle;GO:0043226//…
NM_001314227.1	0.75	0.45	0.28	0.09	0.47	0.57	0.14	0.06	0.29	0.84	1.60	2.29	4.90	2.73	1.77	0.58	1.11	1.12	2.67	1.67	1.25	20.00	15.00	8.00	3.00	11.00	23.00	4.00	2.00	10.00	14.00	30.00	34.00	80.00	45.00	25.00	9.00	17.00	17.00	43.00	25.00	17.00	NM_001314227.1	solute carrier family 2, facilitated glucose transporter member 4 [Capra hircus]	Organismal Systems;Environmental Information Processing	Endocrine system;Signal transduction	ko04910//Insulin signaling pathway;ko04152//AMPK signaling pathway;ko04068//FoxO signaling pathway;ko04920//Adipocytokine signaling pathway	K07191	GO:0043231//intracellular membrane-bounded organelle;GO:0043227//membrane-bounded organelle;GO:0044464//cell part;GO:0030135//coated vesicle;GO:0031410//cytoplasmic vesicle;GO:0099503//secretory vesicle;GO:0044422//organelle part;GO:0044446//intracellular organelle part;GO:0012505//endomembrane system;GO:0005622//intracellular;GO:0071944//cell periphery;GO:0005623//cell;GO:0043226//organelle;GO:0…
NM_001314229.1	37.92	23.00	11.73	2.82	21.46	9.40	1.83	4.41	8.45	8.87	13.46	14.58	7.39	9.50	11.37	0.47	2.20	3.52	7.74	6.35	5.65	365.36	274.11	120.83	32.10	180.53	137.84	19.11	50.04	105.86	53.16	90.94	78.12	43.45	56.37	57.73	2.64	12.10	19.15	44.86	34.34	27.73	NM_001314229.1	retinol-binding protein 4 precursor [Capra hircus]	-	-	-	-	GO:0031982//vesicle;GO:0005576//extracellular region;GO:0043227//membrane-bounded organelle;GO:0043226//organelle;GO:0031988//membrane-bounded vesicle;GO:0044421//extracellular region part
NM_001314231.1	0.00	0.00	0.00	0.00	0.00	0.00	0.00	0.00	0.00	0.00	0.00	1.05	0.00	0.00	0.00	0.00	0.25	0.00	0.00	0.00	0.94	0.00	0.00	0.00	0.00	0.00	0.00	0.00	0.00	0.00	0.00	0.00	13.88	0.00	0.00	0.00	0.00	3.36	0.00	0.00	0.00	11.31	NM_001314231.1	myocyte-specific enhancer factor 2A [Capra hircus]	Environmental Information Processing	Signal transduction	ko04022//cGMP - PKG signaling pathway	K09260	GO:0043228//non-membrane-bounded organelle;GO:0044424//intracellular part;GO:0005622//intracellular;GO:0044446//intracellular organelle part;GO:0043229//intracellular organelle;GO:0044422//organelle part;GO:0005623//cell;GO:0000785//chromatin;GO:0043232//intracellular non-membrane-bounded organelle;GO:0043227//membrane-bounded organelle;GO:0043226//organelle;GO:0032991//macromolecular complex;GO:…
NM_001314233.1	210.82	296.39	307.70	254.32	230.33	228.71	385.50	178.65	171.61	0.00	0.00	0.00	0.00	0.00	0.00	0.00	0.00	0.00	0.00	0.00	0.00	5985.95	10408.18	9338.53	8530.66	5710.45	9881.53	11873.72	5968.21	6338.35	0.00	0.00	0.00	0.00	0.00	0.00	0.00	0.00	0.00	0.00	0.00	0.00	NM_001314233.1	heat shock cognate 71 kDa protein [Capra hircus]	Genetic Information Processing;Organismal Systems;Cellular Processes;Environmental Information Processing	Transport and catabolism;Transcription;Aging;Endocrine system;Immune system;Signal transduction;Folding, sorting and degradation	ko04010//MAPK signaling pathway;ko04144//Endocytosis;ko04141//Protein processing in endoplasmic reticulum;ko03040//Spliceosome;ko04915//Estrogen signaling pathway;ko04213//Longevity regulating pathway - multiple species;ko04612//Antigen processing and presentation	K03283	GO:1990904//ribonucleoprotein complex;GO:0005912//adherens junction;GO:0044464//cell part;GO:0031982//vesicle;GO:0005623//cell;GO:0043229//intracellular organelle;GO:0016023//cytoplasmic, membrane-bounded vesicle;GO:0043228//non-membrane-bounded organelle;GO:0016020//membrane;GO:0032991//macromolecular complex;GO:0043234//protein complex;GO:0070161//anchoring junction;GO:0043231//intracellular me…
NM_001314235.1	0.03	0.09	0.12	0.00	0.07	0.03	1.55	0.69	0.25	0.64	0.23	1.18	0.23	0.51	0.83	1.21	0.68	1.49	1.05	1.61	1.68	0.43	1.72	1.93	0.00	0.88	0.68	24.87	12.02	4.86	5.90	2.34	9.72	2.07	4.64	6.44	10.38	5.75	12.41	9.30	13.32	12.67	NM_001314235.1	tumor necrosis factor receptor superfamily member 6 precursor [Capra hircus]	Cellular Processes;Organismal Systems;Environmental Information Processing	Cell growth and death;Signaling molecules and interaction;Immune system;Signal transduction	ko04010//MAPK signaling pathway;ko04060//Cytokine-cytokine receptor interaction;ko04650//Natural killer cell mediated cytotoxicity;ko04668//TNF signaling pathway;ko04210//Apoptosis;ko04115//p53 signaling pathway	K04390	GO:0071944//cell periphery;GO:0031224//intrinsic component of membrane;GO:0044459//plasma membrane part;GO:0043234//protein complex;GO:0005622//intracellular;GO:0031988//membrane-bounded vesicle;GO:0032991//macromolecular complex;GO:0043229//intracellular organelle;GO:0043231//intracellular membrane-bounded organelle;GO:0031982//vesicle;GO:0098589//membrane region;GO:0005886//plasma membrane;GO:0…
NM_001314237.1	0.41	0.48	0.66	0.00	0.09	0.03	0.01	0.01	0.01	0.00	0.00	0.00	0.00	0.00	0.00	0.00	0.00	0.03	0.00	0.00	0.00	26.00	37.00	44.53	0.00	5.00	3.00	1.00	1.00	1.00	0.00	0.00	0.00	0.00	0.00	0.00	0.00	0.00	1.00	0.00	0.00	0.00	NM_001314237.1	kappa-type opioid receptor [Capra hircus]	Environmental Information Processing	Signaling molecules and interaction	ko04080//Neuroactive ligand-receptor interaction	K04214	-
NM_001314239.1	36.44	27.60	23.95	27.01	36.55	45.62	21.80	19.26	16.88	5.29	9.89	8.15	13.84	12.99	11.13	14.98	16.95	13.36	13.00	16.48	12.39	410.00	384.00	288.00	359.00	359.00	781.00	266.00	255.00	247.00	37.00	78.00	51.00	95.00	90.00	66.00	98.00	109.00	85.00	88.00	104.00	71.00	NM_001314239.1	troponin I, cardiac muscle [Capra hircus]	Organismal Systems;Environmental Information Processing	Circulatory system;Signal transduction	ko04024//cAMP signaling pathway;ko04261//Adrenergic signaling in cardiomyocytes;ko04260//Cardiac muscle contraction	K12044	GO:0032991//macromolecular complex;GO:0043234//protein complex
NM_001314241.1	0.00	0.00	0.00	0.00	0.00	0.00	0.00	0.00	0.00	0.00	0.00	0.00	0.00	0.00	0.00	0.00	0.00	0.00	0.00	0.00	0.00	0.00	0.00	0.00	0.00	0.00	0.00	0.00	0.00	0.00	0.00	0.00	0.00	0.00	0.00	0.00	0.00	0.00	0.00	0.00	0.00	0.00	NM_001314241.1	deleted in azoospermia-like [Capra hircus]	-	-	-	-	GO:0030529//intracellular ribonucleoprotein complex;GO:0005622//intracellular;GO:0044424//intracellular part;GO:0032991//macromolecular complex;GO:0044464//cell part;GO:0005623//cell;GO:1990904//ribonucleoprotein complex
NM_001314243.1	35.17	43.98	36.36	37.03	30.36	50.79	20.72	26.47	28.55	73.89	39.99	58.31	90.80	51.81	75.37	62.68	56.29	31.55	50.61	32.73	35.71	410.00	634.00	453.00	510.00	309.00	901.00	262.00	363.00	433.00	536.00	327.00	378.00	646.00	372.00	463.00	425.00	375.00	208.00	355.00	214.00	212.00	NM_001314243.1	insulin-like growth factor-binding protein 6 precursor [Capra hircus]	-	-	-	-	-
NM_001314245.1	0.00	0.00	0.00	0.00	0.00	0.00	0.00	0.00	0.00	0.00	0.00	0.00	0.00	0.00	0.00	0.00	17.47	58.31	0.00	0.00	0.00	0.00	0.00	0.00	0.00	0.00	0.00	0.00	0.00	0.00	0.00	0.00	0.00	0.00	0.00	0.00	0.00	175.57	579.63	0.00	0.00	0.00	NM_001314245.1	cathepsin B precursor [Capra hircus]	Organismal Systems;Cellular Processes	Transport and catabolism;Endocrine system;Immune system	ko04142//Lysosome;ko04924//Renin secretion;ko04612//Antigen processing and presentation	K01363	GO:0000323//lytic vacuole;GO:0044424//intracellular part;GO:0043231//intracellular membrane-bounded organelle;GO:0048770//pigment granule;GO:0005623//cell;GO:0031982//vesicle;GO:0043226//organelle;GO:0043227//membrane-bounded organelle;GO:0043232//intracellular non-membrane-bounded organelle;GO:0044421//extracellular region part;GO:0005773//vacuole;GO:0044464//cell part;GO:0016023//cytoplasmic, m…
NM_001314247.1	0.00	0.00	0.00	0.00	0.00	0.00	0.00	0.00	0.00	0.18	2.33	6.80	0.00	3.50	4.61	0.62	1.82	7.83	2.14	3.23	8.77	0.00	0.00	0.00	0.00	0.00	0.00	0.00	0.00	0.00	1.29	18.30	42.44	0.00	24.18	27.28	4.07	11.69	49.65	14.45	20.32	50.12	NM_001314247.1	major prion protein precursor [Capra hircus]	-	-	-	-	GO:0005623//cell;GO:0043229//intracellular organelle;GO:0044425//membrane part;GO:0098589//membrane region;GO:0098805//whole membrane;GO:0043231//intracellular membrane-bounded organelle;GO:0044464//cell part;GO:0005622//intracellular;GO:0031988//membrane-bounded vesicle;GO:0016020//membrane;GO:0044424//intracellular part;GO:0043226//organelle;GO:0031224//intrinsic component of membrane;GO:003198…
NM_001314253.1	53.90	70.59	67.24	52.29	55.84	56.76	44.01	57.11	56.99	15.22	9.11	6.03	16.86	15.88	20.71	17.49	12.75	20.47	15.22	21.54	13.93	1383.00	2240.00	1844.00	1585.00	1251.00	2216.00	1225.00	1724.00	1902.00	243.00	164.00	86.00	264.00	251.00	280.00	261.00	187.00	297.00	235.00	310.00	182.00	NM_001314253.1	UMP-CMP kinase [Capra hircus]	Metabolism	Nucleotide metabolism	ko00240//Pyrimidine metabolism	K13800	GO:0044464//cell part;GO:0043231//intracellular membrane-bounded organelle;GO:0031988//membrane-bounded vesicle;GO:0043226//organelle;GO:0043232//intracellular non-membrane-bounded organelle;GO:0005623//cell;GO:0043228//non-membrane-bounded organelle;GO:0043227//membrane-bounded organelle;GO:0005622//intracellular;GO:0043229//intracellular organelle;GO:0044424//intracellular part;GO:0031982//vesi…
NM_001314255.1	0.00	0.05	0.00	0.00	0.00	0.04	0.06	0.00	0.10	1.27	0.65	0.59	0.54	1.28	1.12	1.92	0.69	1.74	0.87	1.87	1.29	0.00	1.00	0.00	0.00	0.00	1.00	1.00	0.00	2.00	12.00	7.00	5.00	5.00	12.00	9.00	17.00	6.00	15.00	8.00	16.00	10.00	NM_001314255.1	prostaglandin E2 receptor EP2 subtype [Capra hircus]	Organismal Systems;Environmental Information Processing	Sensory system;Signaling molecules and interaction;Endocrine system;Signal transduction	ko04080//Neuroactive ligand-receptor interaction;ko04024//cAMP signaling pathway;ko04750//Inflammatory mediator regulation of TRP channels;ko04924//Renin secretion	K04259	GO:0016021//integral component of membrane;GO:0044425//membrane part;GO:0031224//intrinsic component of membrane;GO:0016020//membrane
NM_001314257.1	2.54	1.05	0.91	1.98	1.72	1.81	3.39	0.00	0.50	4.21	1.84	2.34	13.68	6.06	4.96	9.03	5.86	12.21	12.76	18.37	14.41	100.22	51.25	38.25	92.39	59.25	108.79	144.98	0.00	25.43	103.31	50.76	51.38	329.14	147.20	102.97	207.01	131.96	272.21	302.52	406.07	289.20	NM_001314257.1	elongation of very long chain fatty acids protein 6 [Capra hircus]	Metabolism	Lipid metabolism;Global and Overview	ko01212//Fatty acid metabolism;ko00062//Fatty acid elongation;ko01040//Biosynthesis of unsaturated fatty acids	K10203	GO:0005789//endoplasmic reticulum membrane;GO:0043229//intracellular organelle;GO:0031224//intrinsic component of membrane;GO:0044446//intracellular organelle part;GO:0044422//organelle part;GO:0043227//membrane-bounded organelle;GO:0044464//cell part;GO:0005783//endoplasmic reticulum;GO:0044432//endoplasmic reticulum part;GO:0005622//intracellular;GO:0031227//intrinsic component of endoplasmic r…
NM_001314259.1	3.82	3.26	3.04	3.37	5.97	3.94	7.00	7.76	12.60	9.98	17.11	20.31	2.60	3.61	4.57	2.23	1.27	1.56	0.97	0.06	0.84	54.36	57.36	46.28	56.60	74.23	85.27	108.07	129.92	233.37	88.38	170.86	160.79	22.62	31.62	34.26	18.46	10.31	12.59	8.28	0.48	6.10	NM_001314259.1	pituitary homeobox 2 [Capra hircus]	Environmental Information Processing	Signal transduction	ko04350//TGF-beta signaling pathway	K04686	GO:0005623//cell;GO:0043234//protein complex;GO:0043226//organelle;GO:0005622//intracellular;GO:0044424//intracellular part;GO:0043231//intracellular membrane-bounded organelle;GO:0032991//macromolecular complex;GO:0044464//cell part;GO:0043227//membrane-bounded organelle;GO:0043229//intracellular organelle
NM_001314262.1	0.00	0.04	0.00	0.00	0.05	0.03	0.00	0.00	0.00	0.00	0.00	0.00	0.00	0.00	0.00	0.00	0.00	0.00	0.00	0.00	0.00	0.00	1.00	0.00	0.00	1.00	1.00	0.00	0.00	0.00	0.00	0.00	0.00	0.00	0.00	0.00	0.00	0.00	0.00	0.00	0.00	0.00	NM_001314262.1	beta-1,4 N-acetylgalactosaminyltransferase 2 [Capra hircus]	-	-	-	-	GO:0098588//bounding membrane of organelle;GO:0031090//organelle membrane;GO:0043226//organelle;GO:0012505//endomembrane system;GO:0016020//membrane;GO:0005794//Golgi apparatus;GO:0005622//intracellular;GO:0005737//cytoplasm;GO:0044464//cell part;GO:0044446//intracellular organelle part;GO:0044425//membrane part;GO:0031300//intrinsic component of organelle membrane;GO:0043231//intracellular membr…
NM_001314264.1	0.00	0.00	0.00	0.00	0.00	0.00	0.00	0.00	0.00	0.00	0.00	0.00	3.29	1.76	10.13	346.78	410.49	406.91	577.22	552.54	720.71	0.00	0.00	0.00	0.00	0.00	0.00	0.00	0.00	0.00	0.00	0.00	0.00	36.36	19.61	96.72	3655.01	4250.58	4168.98	6292.95	5615.54	6649.51	NM_001314264.1	G-protein coupled receptor family C group 5 member D [Capra hircus]	-	-	-	-	GO:0031224//intrinsic component of membrane;GO:0016020//membrane;GO:0044425//membrane part
NM_001314266.1	27.36	46.18	24.21	24.59	31.04	21.23	15.79	21.08	24.69	20.92	15.24	15.45	24.83	13.11	33.62	111.59	111.86	87.95	104.10	106.55	151.12	439.27	916.84	415.32	466.37	435.12	518.66	274.91	398.12	515.61	208.94	171.61	137.93	243.31	129.62	284.36	1041.98	1026.18	798.34	1005.46	959.38	1235.23	NM_001314266.1	cathepsin L2 precursor [Capra hircus]	Organismal Systems;Cellular Processes	Transport and catabolism;Immune system	ko04145//Phagosome;ko04142//Lysosome;ko04612//Antigen processing and presentation	K01365	GO:0043231//intracellular membrane-bounded organelle;GO:0005737//cytoplasm;GO:0043227//membrane-bounded organelle;GO:0044464//cell part;GO:0043232//intracellular non-membrane-bounded organelle;GO:0043229//intracellular organelle;GO:0005576//extracellular region;GO:0043228//non-membrane-bounded organelle;GO:0043226//organelle;GO:0031982//vesicle;GO:0000323//lytic vacuole;GO:0044444//cytoplasmic pa…
NM_001314268.1	10.65	8.17	4.29	8.42	7.83	9.51	7.60	7.11	10.61	23.51	15.73	10.17	15.23	20.64	28.67	32.72	25.78	31.52	24.16	33.08	33.94	190.43	180.77	81.96	177.96	122.28	258.80	147.48	149.57	246.85	261.67	197.39	101.13	166.23	227.32	270.23	340.46	263.53	318.83	259.97	331.92	309.10	NM_001314268.1	translocating chain-associated membrane protein 1 [Capra hircus]	Genetic Information Processing	Folding, sorting and degradation	ko04141//Protein processing in endoplasmic reticulum	K14010	GO:0005622//intracellular;GO:0043229//intracellular organelle;GO:0016020//membrane;GO:0043227//membrane-bounded organelle;GO:0044424//intracellular part;GO:0044425//membrane part;GO:0043226//organelle;GO:0043231//intracellular membrane-bounded organelle;GO:0031224//intrinsic component of membrane;GO:0044464//cell part;GO:0044422//organelle part;GO:0005623//cell;GO:0031090//organelle membrane
NM_001314269.1	3.93	0.92	2.12	0.18	0.28	8.15	0.03	0.52	0.14	0.30	0.31	0.83	0.25	0.15	0.58	0.53	0.54	0.38	0.56	0.98	1.02	128.00	37.00	74.00	7.00	8.00	404.00	1.00	20.00	6.00	6.00	7.00	15.00	5.00	3.00	10.00	10.00	10.00	7.00	11.00	18.00	17.00	NM_001314269.1	matrix metalloproteinase-9 precursor [Capra hircus]	Organismal Systems;Environmental Information Processing	Endocrine system;Signal transduction;Immune system	ko04670//Leukocyte transendothelial migration;ko04668//TNF signaling pathway;ko04915//Estrogen signaling pathway	K01403	GO:0044421//extracellular region part;GO:0031988//membrane-bounded vesicle;GO:0043226//organelle;GO:0043227//membrane-bounded organelle;GO:0031012//extracellular matrix;GO:0005576//extracellular region;GO:0031982//vesicle
NM_001314271.1	0.00	0.75	0.19	0.00	0.00	0.00	0.00	0.00	0.00	0.00	0.00	0.00	0.00	0.00	0.00	0.00	0.00	0.00	0.00	0.00	0.00	0.00	14.00	3.00	0.00	0.00	0.00	0.00	0.00	0.00	0.00	0.00	0.00	0.00	0.00	0.00	0.00	0.00	0.00	0.00	0.00	0.00	NM_001314271.1	homeobox protein NANOG [Capra hircus]	Cellular Processes	Cellular commiunity	ko04550//Signaling pathways regulating pluripotency of stem cells	K10164	GO:0043229//intracellular organelle;GO:0044424//intracellular part;GO:0031981//nuclear lumen;GO:0044446//intracellular organelle part;GO:0044464//cell part;GO:0043227//membrane-bounded organelle;GO:0005623//cell;GO:0070013//intracellular organelle lumen;GO:0043226//organelle;GO:0043232//intracellular non-membrane-bounded organelle;GO:0043228//non-membrane-bounded organelle;GO:0043231//intracellul…
NM_001314273.1	0.00	0.00	0.00	0.00	0.00	0.05	0.00	0.05	0.00	1.94	0.00	0.31	0.00	0.30	0.53	0.67	0.23	0.58	0.90	1.40	1.27	0.00	0.00	0.00	0.00	0.00	2.67	0.00	1.88	0.00	40.61	0.00	5.87	0.00	6.28	9.43	13.14	4.40	11.12	18.16	26.38	21.77	NM_001314273.1	zinc finger and BTB domain-containing protein 16 [Capra hircus]	-	-	-	-	GO:0031981//nuclear lumen;GO:0044424//intracellular part;GO:0044464//cell part;GO:0031974//membrane-enclosed lumen;GO:0070013//intracellular organelle lumen;GO:0043226//organelle;GO:0005634//nucleus;GO:0032991//macromolecular complex;GO:0044446//intracellular organelle part;GO:0005622//intracellular;GO:0043231//intracellular membrane-bounded organelle;GO:0016604//nuclear body;GO:0005623//cell;GO:…
NM_001314275.1	0.00	0.00	0.00	0.00	0.00	0.00	0.00	0.08	0.00	0.00	0.00	0.00	0.00	0.00	0.00	0.00	0.00	0.00	0.00	0.00	2.95	0.00	0.00	0.00	0.00	0.00	0.00	0.00	3.25	0.00	0.00	0.00	0.00	0.00	0.00	0.00	0.00	0.00	0.00	0.00	0.00	52.70	NM_001314275.1	CSC1-like protein 1 [Capra hircus]	-	-	-	-	GO:0016020//membrane;GO:0031982//vesicle;GO:0044422//organelle part;GO:0043229//intracellular organelle;GO:0031090//organelle membrane;GO:0044437//vacuolar part;GO:0044446//intracellular organelle part;GO:0005737//cytoplasm;GO:0005773//vacuole;GO:0005623//cell;GO:0005622//intracellular;GO:0005774//vacuolar membrane;GO:0043231//intracellular membrane-bounded organelle;GO:0043226//organelle;GO:0098…
NM_001314278.1	8.23	10.53	12.21	11.06	9.64	14.96	15.11	9.26	11.98	0.00	0.00	1.46	0.00	0.00	0.00	0.00	0.46	3.52	0.00	6.00	6.42	277.17	438.56	439.17	439.88	283.40	766.19	551.68	366.75	524.46	0.00	0.00	27.33	0.00	0.00	0.05	0.00	8.90	67.03	0.00	113.29	110.08	NM_001314278.1	signal transducer and activator of transcription 3 [Capra hircus]	Cellular Processes;Organismal Systems;Environmental Information Processing	Cellular commiunity;Endocrine system;Signal transduction;Immune system	ko04062//Chemokine signaling pathway;ko04630//Jak-STAT signaling pathway;ko04550//Signaling pathways regulating pluripotency of stem cells;ko04068//FoxO signaling pathway;ko04066//HIF-1 signaling pathway;ko04920//Adipocytokine signaling pathway;ko04917//Prolactin signaling pathway	K04692	GO:0043229//intracellular organelle;GO:0044446//intracellular organelle part;GO:0043233//organelle lumen;GO:0019866//organelle inner membrane;GO:0031974//membrane-enclosed lumen;GO:0005737//cytoplasm;GO:0005622//intracellular;GO:0070013//intracellular organelle lumen;GO:0044464//cell part;GO:0005623//cell;GO:0031975//envelope;GO:0044422//organelle part;GO:0043227//membrane-bounded organelle;GO:00…
NM_001314279.1	0.07	0.11	0.00	0.08	0.00	0.00	0.00	0.03	0.00	0.00	0.00	0.00	0.00	0.00	0.00	0.00	0.00	0.00	0.00	0.00	0.00	2.00	4.00	0.00	3.00	0.00	0.00	0.00	1.00	0.00	0.00	0.00	0.00	0.00	0.00	0.00	0.00	0.00	0.00	0.00	0.00	0.00	NM_001314279.1	lutropin-choriogonadotropic hormone receptor precursor [Capra hircus]	Organismal Systems;Environmental Information Processing	Signaling molecules and interaction;Endocrine system;Signal transduction	ko04080//Neuroactive ligand-receptor interaction;ko04020//Calcium signaling pathway;ko04917//Prolactin signaling pathway;ko04913//Ovarian Steroidogenesis	K04248	-
NM_001314281.1	5.39	7.77	5.24	10.49	6.66	8.49	8.91	10.48	10.38	14.50	20.40	21.70	26.33	27.13	21.58	26.43	18.68	21.34	26.71	25.51	21.49	101.00	180.00	105.00	232.00	109.00	242.00	181.00	231.00	253.00	169.00	268.00	226.00	301.00	313.00	213.00	288.00	200.00	226.00	301.00	268.00	205.00	NM_001314281.1	tumor necrosis factor receptor superfamily member 3 precursor [Capra hircus]	Organismal Systems;Environmental Information Processing	Signaling molecules and interaction;Immune system;Signal transduction	ko04060//Cytokine-cytokine receptor interaction;ko04066//HIF-1 signaling pathway;ko04064//NF-kappa B signaling pathway;ko04672//Intestinal immune network for IgA production	K03159	-
NM_001314283.1	0.00	0.00	0.00	0.00	0.00	0.00	0.00	0.00	0.00	0.00	0.00	0.00	0.00	0.00	0.00	0.59	0.26	1.63	0.00	0.63	1.33	0.00	0.00	0.00	0.00	0.00	0.00	0.00	0.00	0.00	0.00	0.00	0.00	0.00	0.00	0.00	17.33	7.39	46.50	0.00	17.99	34.30	NM_001314283.1	hamartin [Capra hircus]	Organismal Systems;Environmental Information Processing	Aging;Endocrine system;Signal transduction	ko04151//PI3K-Akt signaling pathway;ko04072//Phospholipase D signaling pathway;ko04910//Insulin signaling pathway;ko04152//AMPK signaling pathway;ko04211//Longevity regulating pathway - mammal;ko04150//mTOR signaling pathway	K07206	-
NM_001314285.1	0.00	0.47	0.00	1.33	0.59	0.00	2.14	1.38	0.92	0.00	0.08	0.00	1.00	0.51	2.79	24.38	15.96	13.91	15.24	19.37	16.90	0.00	7.03	0.00	19.05	6.27	0.00	28.19	19.73	14.56	0.00	0.64	0.00	7.37	3.81	17.81	171.90	110.59	95.34	111.20	131.71	104.31	NM_001314285.1	ETS-related transcription factor Elf-5 [Capra hircus]	Organismal Systems	Endocrine system	ko04917//Prolactin signaling pathway	K17101	-
NM_001314287.1	52.44	59.04	67.81	53.90	66.67	70.61	31.78	24.61	44.42	70.14	70.71	107.19	54.80	54.01	48.15	44.56	38.77	28.02	21.19	19.26	20.15	864.00	1203.00	1194.00	1049.00	959.00	1770.00	568.00	477.00	952.00	719.00	817.00	982.00	551.00	548.00	418.00	427.00	365.00	261.00	210.00	178.00	169.00	NM_001314287.1	aldose reductase [Capra hircus]	Metabolism	Lipid metabolism;Carbohydrate metabolism	ko00561//Glycerolipid metabolism;ko00051//Fructose and mannose metabolism;ko00040//Pentose and glucuronate interconversions;ko00052//Galactose metabolism	K00011	GO:0044464//cell part;GO:0005622//intracellular;GO:0005623//cell;GO:0044424//intracellular part
NM_001314289.1	0.00	0.00	0.05	0.09	0.13	0.04	0.15	0.28	0.21	0.00	0.24	0.30	0.27	0.36	0.00	0.00	0.00	0.00	0.00	0.30	0.00	0.00	0.00	1.00	2.00	2.00	1.00	3.00	6.00	5.00	0.00	3.00	3.00	3.00	4.00	0.00	0.00	0.00	0.00	0.00	3.00	0.00	NM_001314289.1	indoleamine 2,3-dioxygenase 1 [Capra hircus]	Metabolism	Amino acid metabolism	ko00380//Tryptophan metabolism	K00463	GO:0044444//cytoplasmic part;GO:0043292//contractile fiber;GO:0043228//non-membrane-bounded organelle;GO:0044464//cell part;GO:0043232//intracellular non-membrane-bounded organelle;GO:0005622//intracellular;GO:0043229//intracellular organelle;GO:0005623//cell;GO:0043226//organelle;GO:0044424//intracellular part;GO:0005737//cytoplasm
NM_001314291.1	0.00	0.09	0.04	0.11	0.00	0.03	0.08	0.10	0.09	0.58	0.77	0.94	1.19	1.58	0.56	1.21	1.50	1.24	1.84	2.38	1.51	0.00	5.00	2.00	6.00	0.00	2.00	4.00	5.00	5.00	16.00	24.00	23.00	32.00	43.00	13.00	31.00	38.00	31.00	49.00	59.00	34.00	NM_001314291.1	nucleotide-binding oligomerization domain-containing protein 2 [Capra hircus]	Organismal Systems;Environmental Information Processing	Immune system;Signal transduction	ko04668//TNF signaling pathway;ko04621//NOD-like receptor signaling pathway	K10165	GO:0043234//protein complex;GO:0043229//intracellular organelle;GO:0043228//non-membrane-bounded organelle;GO:0044424//intracellular part;GO:0043226//organelle;GO:0044444//cytoplasmic part;GO:0044464//cell part;GO:0043232//intracellular non-membrane-bounded organelle;GO:0016020//membrane;GO:0005622//intracellular;GO:0005737//cytoplasm;GO:0032991//macromolecular complex;GO:0005623//cell
NM_001314293.1	0.00	0.00	0.00	0.00	0.02	0.00	0.00	0.01	0.00	0.00	0.00	0.00	1.61	0.60	3.66	37.51	24.15	54.00	42.53	56.78	54.90	0.00	0.00	0.00	0.00	1.00	0.00	0.00	1.00	0.00	0.00	0.00	0.00	56.00	21.00	110.00	1244.00	787.00	1741.00	1459.00	1816.00	1594.00	NM_001314293.1	desmoglein-4 precursor [Capra hircus]	-	-	-	-	GO:0005911//cell-cell junction;GO:0031224//intrinsic component of membrane;GO:0016020//membrane;GO:0044425//membrane part;GO:0030054//cell junction
NM_001314295.1	0.68	0.59	0.05	0.10	0.39	0.37	1.35	3.01	0.87	16.19	19.90	16.60	26.55	32.44	25.10	30.09	37.12	37.42	28.06	24.88	22.21	12.00	13.00	1.00	2.00	6.00	10.00	26.00	63.00	20.00	179.00	248.00	164.00	288.00	355.00	235.00	311.00	377.00	376.00	300.00	248.00	201.00	NM_001314295.1	LIM/homeobox protein Lhx2 [Capra hircus]	-	-	-	-	GO:0043231//intracellular membrane-bounded organelle;GO:0043226//organelle;GO:0005622//intracellular;GO:0044424//intracellular part;GO:0044464//cell part;GO:0043229//intracellular organelle;GO:0005623//cell;GO:0043227//membrane-bounded organelle
NM_001314299.1	114.28	229.32	130.36	53.30	72.10	85.27	24.04	19.50	34.74	25.68	15.49	28.74	23.46	15.46	21.35	21.87	21.81	16.84	9.24	7.18	12.93	1788.00	4437.00	2180.00	985.00	985.00	2030.00	408.00	359.00	707.00	250.00	170.00	250.00	224.00	149.00	176.00	199.00	195.00	149.00	87.00	63.00	103.00	NM_001314299.1	insulin-like growth factor-binding protein 2 precursor [Capra hircus]	-	-	-	-	-
NM_001314301.1	0.00	0.00	0.00	0.00	0.00	0.00	0.00	0.00	0.00	0.00	0.00	0.00	0.00	0.00	0.00	0.00	0.00	0.00	0.00	0.00	0.00	0.00	0.00	0.00	0.00	0.00	0.00	0.00	0.00	0.00	0.00	0.00	0.00	0.00	0.00	0.00	0.00	0.00	0.00	0.00	0.00	0.00	NM_001314301.1	serpin peptidase inhibitor, clade A (alpha-1 antiproteinase, antitrypsin), member 14 precursor [Capra hircus]	-	-	-	-	-
NM_001314303.1	5.73	10.95	7.01	3.60	3.75	3.38	5.71	5.17	5.18	2.37	4.47	4.14	6.08	5.96	7.65	25.69	26.59	29.74	41.42	41.54	40.24	159.00	376.00	208.00	118.00	91.00	143.00	172.00	169.00	187.00	41.00	87.00	64.00	103.00	102.00	112.00	415.00	422.00	467.00	692.00	647.00	569.00	NM_001314303.1	heat shock-related 70 kDa protein 2 [Capra hircus]	Genetic Information Processing;Organismal Systems;Cellular Processes;Environmental Information Processing	Transport and catabolism;Transcription;Aging;Endocrine system;Immune system;Signal transduction;Folding, sorting and degradation	ko04010//MAPK signaling pathway;ko04144//Endocytosis;ko04141//Protein processing in endoplasmic reticulum;ko03040//Spliceosome;ko04915//Estrogen signaling pathway;ko04213//Longevity regulating pathway - multiple species;ko04612//Antigen processing and presentation	K03283	GO:0005694//chromosome;GO:0034704//calcium channel complex;GO:0034702//ion channel complex;GO:0044424//intracellular part;GO:0043229//intracellular organelle;GO:0044454//nuclear chromosome part;GO:0070013//intracellular organelle lumen;GO:0044446//intracellular organelle part;GO:0005891//voltage-gated calcium channel complex;GO:0005634//nucleus;GO:0044421//extracellular region part;GO:1902495//tr…
NM_001314305.1	0.11	0.00	0.00	0.00	0.00	0.00	0.00	0.07	0.00	2.61	2.19	2.28	57.61	18.14	12.58	15.72	21.21	22.92	15.24	15.24	15.49	1.81	0.00	0.00	0.00	0.00	0.00	0.00	1.41	0.00	26.73	25.28	20.84	578.24	183.77	109.00	150.37	199.31	213.10	150.80	140.59	129.71	NM_001314305.1	diacylglycerol O-acyltransferase 2 [Capra hircus]	Organismal Systems;Metabolism	Digestive system;Lipid metabolism	ko00561//Glycerolipid metabolism;ko04975//Fat digestion and absorption	K11160	GO:0044424//intracellular part;GO:0044422//organelle part;GO:0005789//endoplasmic reticulum membrane;GO:0044425//membrane part;GO:0016020//membrane;GO:0044464//cell part;GO:0044432//endoplasmic reticulum part;GO:0042175//nuclear outer membrane-endoplasmic reticulum membrane network;GO:0044446//intracellular organelle part;GO:0043229//intracellular organelle;GO:0043228//non-membrane-bounded organe…
NM_001314307.1	0.00	0.00	0.00	0.00	0.00	0.00	0.00	0.71	0.27	0.00	0.00	0.00	0.00	0.00	0.00	0.00	0.00	0.00	0.00	0.00	0.00	0.00	0.00	0.00	0.00	0.00	0.00	0.00	14.70	6.27	0.00	0.00	0.00	0.00	0.00	0.00	0.00	0.00	0.00	0.00	0.00	0.00	NM_001314307.1	adiponectin receptor protein 2 [Capra hircus]	Organismal Systems;Environmental Information Processing	Aging;Endocrine system;Signal transduction	ko04152//AMPK signaling pathway;ko04211//Longevity regulating pathway - mammal;ko04920//Adipocytokine signaling pathway	K07297	GO:0031224//intrinsic component of membrane;GO:0016020//membrane;GO:0044425//membrane part
NM_001314309.1	31.67	39.26	30.17	32.49	33.96	28.00	29.11	31.08	36.96	67.40	72.65	84.04	72.01	75.42	67.02	85.29	84.63	69.41	86.29	72.54	77.84	330.00	506.00	336.00	400.00	309.00	444.00	329.00	381.00	501.00	437.00	531.00	487.00	458.00	484.00	368.00	517.00	504.00	409.00	541.00	424.00	413.00	NM_001314309.1	transmembrane protein 147 [Capra hircus]	-	-	-	-	GO:0044464//cell part;GO:0016020//membrane;GO:0031090//organelle membrane;GO:0043227//membrane-bounded organelle;GO:0031224//intrinsic component of membrane;GO:0044424//intracellular part;GO:0043229//intracellular organelle;GO:0043231//intracellular membrane-bounded organelle;GO:0043226//organelle;GO:0005623//cell;GO:0044425//membrane part;GO:0044422//organelle part;GO:0005622//intracellular
NM_001314312.1	0.00	0.23	0.16	0.25	0.11	0.00	0.10	0.08	0.00	7.85	6.80	6.14	4.94	3.06	7.98	7.52	8.52	5.32	3.65	4.46	8.71	0.00	6.69	3.99	6.95	2.18	0.00	2.45	2.23	0.00	115.19	112.46	80.51	71.06	44.37	99.19	103.19	114.80	70.95	51.82	58.94	104.56	NM_001314312.1	milk fat globule-EGF factor 8 protein precursor [Capra hircus]	-	-	-	-	GO:0044421//extracellular region part;GO:0098588//bounding membrane of organelle;GO:0005737//cytoplasm;GO:0071944//cell periphery;GO:0043226//organelle;GO:0098805//whole membrane;GO:0005623//cell;GO:0012505//endomembrane system;GO:0044425//membrane part;GO:0031410//cytoplasmic vesicle;GO:0043231//intracellular membrane-bounded organelle;GO:0043227//membrane-bounded organelle;GO:0005886//plasma me…
NM_001314314.1	700.52	784.58	826.52	931.05	816.08	960.87	945.92	1016.24	1012.06	459.21	464.75	547.73	509.25	406.81	411.46	375.42	334.51	293.56	383.46	306.69	345.65	7208.00	9984.00	9089.98	11316.98	7332.00	15043.97	10557.99	12302.95	13545.99	2940.00	3354.00	3134.00	3198.00	2578.00	2231.00	2247.00	1967.00	1708.00	2374.00	1770.00	1811.00	NM_001314314.1	elongation factor 1-beta [Capra hircus]	-	-	-	-	GO:0005737//cytoplasm;GO:0043226//organelle;GO:0043234//protein complex;GO:0032991//macromolecular complex;GO:0005622//intracellular;GO:0043227//membrane-bounded organelle;GO:0005623//cell;GO:0044424//intracellular part;GO:0043231//intracellular membrane-bounded organelle;GO:0044444//cytoplasmic part;GO:0044464//cell part;GO:0043229//intracellular organelle
NM_001314316.1	0.28	0.29	0.08	0.00	0.00	0.01	0.13	0.00	0.08	0.00	0.00	0.00	0.04	0.00	0.12	0.00	0.00	0.10	0.00	0.29	0.00	14.54	18.53	4.53	0.00	0.00	0.47	7.55	0.00	5.67	0.00	0.00	0.00	1.18	0.00	3.16	0.00	0.00	3.05	0.00	8.49	0.00	NM_001314316.1	integrin alpha-L precursor [Capra hircus]	Organismal Systems;Cellular Processes;Environmental Information Processing	Signaling molecules and interaction;Immune system;Cell motility;Signal transduction	ko04015//Rap1 signaling pathway;ko04810//Regulation of actin cytoskeleton;ko04514//Cell adhesion molecules (CAMs);ko04650//Natural killer cell mediated cytotoxicity;ko04670//Leukocyte transendothelial migration	K05718	GO:0043234//protein complex;GO:0032991//macromolecular complex;GO:0043235//receptor complex;GO:0030054//cell junction;GO:0071944//cell periphery;GO:0005886//plasma membrane;GO:0005887//integral component of plasma membrane;GO:0098636//protein complex involved in cell adhesion;GO:0044459//plasma membrane part;GO:0016020//membrane;GO:0043227//membrane-bounded organelle;GO:0044464//cell part;GO:0098…
NM_001314319.1	5.62	8.54	8.11	8.53	5.87	7.56	9.60	7.58	9.00	6.58	6.41	4.94	2.81	3.78	5.39	4.10	4.56	6.55	2.97	4.19	4.00	186.19	349.83	287.02	333.75	169.70	380.71	344.93	295.14	387.42	135.56	148.80	90.94	56.74	77.17	94.09	78.92	86.28	122.66	59.19	77.77	67.44	NM_001314319.1	NAD-dependent protein deacetylase sirtuin-1 [Capra hircus]	Organismal Systems;Environmental Information Processing	Aging;Endocrine system;Signal transduction	ko04152//AMPK signaling pathway;ko04068//FoxO signaling pathway;ko04922//Glucagon signaling pathway;ko04211//Longevity regulating pathway - mammal;ko04213//Longevity regulating pathway - multiple species	K11411	GO:0005694//chromosome;GO:0031090//organelle membrane;GO:0043229//intracellular organelle;GO:0005623//cell;GO:0031519//PcG protein complex;GO:0070013//intracellular organelle lumen;GO:0044422//organelle part;GO:0044427//chromosomal part;GO:0031975//envelope;GO:0043226//organelle;GO:0031981//nuclear lumen;GO:0044428//nuclear part;GO:0000792//heterochromatin;GO:0044454//nuclear chromosome part;GO:0…
NM_001314321.1	1.14	13.38	2.25	5.61	2.55	0.94	4.26	4.05	3.27	3.39	0.00	2.14	1.87	1.20	1.08	8.70	8.56	1.93	18.05	14.30	11.61	11.41	166.14	24.10	66.54	22.33	14.40	46.40	47.81	42.67	21.20	0.00	11.93	11.44	7.42	5.72	50.82	49.14	10.95	109.09	80.52	59.38	NM_001314321.1	glutathione S-transferase A1 [Capra hircus]	Metabolism	Xenobiotics biodegradation and metabolism;Metabolism of other amino acids	ko00980//Metabolism of xenobiotics by cytochrome P450;ko00982//Drug metabolism - cytochrome P450;ko00480//Glutathione metabolism	K00799	GO:0044424//intracellular part;GO:0005622//intracellular;GO:0005623//cell;GO:0044464//cell part
NM_001314323.1	0.00	0.06	0.00	0.00	0.00	0.02	0.03	0.00	0.00	0.00	0.00	0.00	0.17	0.20	0.33	0.00	0.05	0.10	0.75	1.34	0.32	0.00	2.00	0.00	0.00	0.00	1.00	1.00	0.00	0.00	0.00	0.00	0.00	3.00	3.59	5.00	0.00	0.89	1.64	13.02	21.78	4.73	NM_001314323.1	sodium/glucose cotransporter 1 [Capra hircus]	Organismal Systems	Digestive system	ko04976//Bile secretion;ko04978//Mineral absorption;ko04973//Carbohydrate digestion and absorption	K14158	GO:0044425//membrane part;GO:0005886//plasma membrane;GO:0016020//membrane;GO:0031988//membrane-bounded vesicle;GO:0043227//membrane-bounded organelle;GO:0044464//cell part;GO:0031224//intrinsic component of membrane;GO:0042995//cell projection;GO:0071944//cell periphery;GO:0043226//organelle;GO:0031982//vesicle;GO:0005623//cell
NM_001314325.1	4.06	4.36	4.38	4.84	3.39	3.39	4.97	4.65	5.03	7.18	6.84	9.48	4.85	4.95	3.82	3.26	4.20	3.51	2.16	2.11	2.21	137.00	182.00	158.00	193.00	100.00	174.00	182.00	185.00	221.00	151.00	162.00	178.00	100.00	103.00	68.00	64.00	81.00	67.00	44.00	40.00	38.00	NM_001314325.1	forkhead box protein M1 [Capra hircus]	-	-	-	-	-
NM_001314327.1	5.79	4.29	5.53	10.37	10.40	9.41	7.62	4.48	5.60	4.48	4.59	2.62	4.41	5.71	6.42	1.62	1.57	3.53	6.88	4.18	4.02	202.83	186.01	207.24	429.32	318.12	501.40	289.52	184.79	255.27	97.70	112.83	51.05	94.34	123.24	118.60	33.07	31.45	70.01	145.02	82.10	71.64	NM_001314327.1	nuclear factor erythroid 2-related factor 2 [Capra hircus]	Genetic Information Processing	Folding, sorting and degradation	ko04141//Protein processing in endoplasmic reticulum	K05638	GO:0043229//intracellular organelle;GO:0044464//cell part;GO:0043231//intracellular membrane-bounded organelle;GO:0016020//membrane;GO:0043226//organelle;GO:0044424//intracellular part;GO:0005622//intracellular;GO:0043232//intracellular non-membrane-bounded organelle;GO:0044446//intracellular organelle part;GO:0044422//organelle part;GO:0005815//microtubule organizing center;GO:0044430//cytoskele…
NM_001314329.1	0.00	0.00	0.00	0.10	0.00	0.00	0.00	0.00	0.00	0.00	0.00	0.00	0.00	0.31	0.00	0.16	0.00	0.00	0.13	0.00	0.37	0.00	0.00	0.00	1.19	0.00	0.00	0.00	0.00	0.00	0.00	0.00	0.00	0.00	2.00	0.00	1.00	0.00	0.00	0.85	0.00	2.00	NM_001314329.1	tumor necrosis factor ligand superfamily member 14 [Capra hircus]	Environmental Information Processing	Signaling molecules and interaction;Signal transduction	ko04060//Cytokine-cytokine receptor interaction;ko04064//NF-kappa B signaling pathway	K05477	GO:0031224//intrinsic component of membrane;GO:0044425//membrane part;GO:0005576//extracellular region;GO:0016020//membrane;GO:0044421//extracellular region part
NM_001314331.1	0.00	0.00	0.00	0.00	0.00	0.00	0.00	0.00	0.00	0.00	0.00	0.00	0.00	0.00	0.00	0.00	0.00	0.00	0.00	0.00	0.00	0.00	0.00	0.00	0.00	0.00	0.00	0.00	0.00	0.00	0.00	0.00	0.00	0.00	0.00	0.00	0.00	0.00	0.00	0.00	0.00	0.00	NM_001314331.1	60S acidic ribosomal protein P0 [Capra hircus]	Genetic Information Processing	Translation	ko03010//Ribosome	K02941	GO:0032991//macromolecular complex;GO:0035770//ribonucleoprotein granule;GO:0030054//cell junction;GO:1990904//ribonucleoprotein complex;GO:0005622//intracellular;GO:0043232//intracellular non-membrane-bounded organelle;GO:0043227//membrane-bounded organelle;GO:0044444//cytoplasmic part;GO:0030529//intracellular ribonucleoprotein complex;GO:0005912//adherens junction;GO:0044424//intracellular par…
NM_001314333.1	0.00	0.00	0.00	0.00	0.00	0.00	0.00	0.00	0.00	0.00	0.00	0.00	0.00	0.00	0.00	0.00	0.00	0.00	0.00	0.00	0.00	0.00	0.00	0.00	0.00	0.00	0.00	0.00	0.00	0.00	0.00	0.00	0.00	0.00	0.00	0.00	0.00	0.00	0.00	0.00	0.00	0.00	NM_001314333.1	outer dense fiber protein 1 [Capra hircus]	-	-	-	-	GO:0044424//intracellular part;GO:0005737//cytoplasm;GO:0005623//cell;GO:0044422//organelle part;GO:0043231//intracellular membrane-bounded organelle;GO:0042995//cell projection;GO:0044444//cytoplasmic part;GO:0005622//intracellular;GO:0097014//ciliary plasm;GO:0005929//cilium;GO:0043227//membrane-bounded organelle;GO:0044441//ciliary part;GO:0043226//organelle;GO:0044464//cell part;GO:0044463//c…
NM_001314338.1	0.00	0.00	0.00	0.00	0.00	0.00	0.00	0.00	0.00	0.14	0.00	0.00	0.00	0.00	0.00	0.00	0.00	0.00	0.00	0.00	0.00	0.00	0.00	0.00	0.00	0.00	0.00	0.00	0.00	0.00	1.00	0.00	0.00	0.00	0.00	0.00	0.00	0.00	0.00	0.00	0.00	0.00	NM_001314338.1	neurogenin-3 [Capra hircus]	-	-	-	-	GO:0043227//membrane-bounded organelle;GO:0043226//organelle;GO:0043229//intracellular organelle;GO:0043231//intracellular membrane-bounded organelle;GO:0005623//cell;GO:0044464//cell part;GO:0044424//intracellular part;GO:0005622//intracellular
NM_001314340.1	11.12	12.73	8.98	11.58	10.38	10.30	10.25	13.11	14.52	40.54	42.87	41.79	70.15	64.48	59.60	64.13	74.41	62.93	68.42	63.56	67.12	498.00	705.00	430.00	613.00	406.00	702.00	498.00	691.00	846.00	1130.00	1347.00	1041.00	1918.00	1779.00	1407.00	1671.00	1905.00	1594.00	1844.00	1597.00	1531.00	NM_001314340.1	lysosomal alpha-mannosidase [Capra hircus]	Cellular Processes;Metabolism	Transport and catabolism;Glycan biosynthesis and metabolism	ko04142//Lysosome;ko00511//Other glycan degradation	K12311	GO:0044464//cell part;GO:0005623//cell;GO:0044424//intracellular part;GO:0000323//lytic vacuole;GO:0043231//intracellular membrane-bounded organelle;GO:0005773//vacuole;GO:0044444//cytoplasmic part;GO:0043227//membrane-bounded organelle;GO:0043229//intracellular organelle;GO:0043226//organelle;GO:0005622//intracellular;GO:0005737//cytoplasm
NM_001314342.1	0.00	0.00	0.00	0.00	0.00	0.00	0.00	0.00	0.00	5.49	0.00	11.44	0.00	0.00	4.16	37.90	12.03	11.14	3.23	9.07	48.98	0.00	0.00	0.00	0.00	0.00	0.00	0.00	0.00	0.00	56.99	0.00	106.23	0.00	0.00	36.63	368.03	114.74	105.15	32.47	84.88	416.33	NM_001314342.1	actin, cytoplasmic 1 [Capra hircus]	Organismal Systems;Cellular Processes;Environmental Information Processing	Cellular commiunity;Transport and catabolism;Endocrine system;Immune system;Cell motility;Signal transduction	ko04015//Rap1 signaling pathway;ko04810//Regulation of actin cytoskeleton;ko04510//Focal adhesion;ko04390//Hippo signaling pathway;ko04921//Oxytocin signaling pathway;ko04530//Tight junction;ko04145//Phagosome;ko04919//Thyroid hormone signaling pathway;ko04520//Adherens junction;ko04611//Platelet activation;ko04670//Leukocyte transendothelial migration	K05692	GO:0005634//nucleus;GO:1902562//H4 histone acetyltransferase complex;GO:0005912//adherens junction;GO:1990904//ribonucleoprotein complex;GO:0043189//H4/H2A histone acetyltransferase complex;GO:0043226//organelle;GO:0016020//membrane;GO:0043231//intracellular membrane-bounded organelle;GO:0005737//cytoplasm;GO:0043005//neuron projection;GO:0045202//synapse;GO:0032991//macromolecular complex;GO:004…
NM_001314344.1	3.90	2.91	3.91	1.78	1.08	0.35	4.23	1.73	1.85	12.53	10.60	17.34	14.51	14.04	16.24	10.67	12.32	12.65	14.92	11.05	8.90	90.17	83.23	96.67	48.61	21.75	12.39	106.19	47.11	55.77	180.25	171.97	222.97	204.83	200.03	197.87	143.48	162.77	165.38	207.64	143.39	104.82	NM_001314344.1	heat shock transcription factor 1 [Capra hircus]	-	-	-	-	GO:0043226//organelle;GO:0044464//cell part;GO:0044424//intracellular part;GO:0005622//intracellular;GO:0005623//cell;GO:0043227//membrane-bounded organelle;GO:0043229//intracellular organelle;GO:0043231//intracellular membrane-bounded organelle;GO:0032991//macromolecular complex;GO:0005634//nucleus
NM_001314346.1	21.86	27.04	28.63	59.59	29.60	29.53	56.13	49.14	49.52	24.40	22.85	27.58	18.72	22.16	26.34	16.87	15.97	12.61	11.85	9.16	10.84	285.00	436.00	399.00	918.00	337.00	586.00	794.00	754.00	840.00	198.00	209.00	200.00	149.00	178.00	181.00	128.00	119.00	93.00	93.00	67.00	72.00	NM_001314346.1	PTB-containing, cubilin and LRP1-interacting protein [Capra hircus]	-	-	-	-	GO:0043233//organelle lumen;GO:0031981//nuclear lumen;GO:0044424//intracellular part;GO:0044464//cell part;GO:0043229//intracellular organelle;GO:0070013//intracellular organelle lumen;GO:0044428//nuclear part;GO:0005634//nucleus;GO:0005622//intracellular;GO:0044446//intracellular organelle part;GO:0043231//intracellular membrane-bounded organelle;GO:0044422//organelle part;GO:0043226//organelle;…
NM_001314348.1	0.00	0.00	0.00	0.00	0.00	0.00	0.00	0.00	0.00	1.19	1.77	1.87	0.00	0.00	0.07	0.90	0.80	1.27	0.69	0.00	2.55	0.00	0.00	0.00	0.00	0.00	0.00	0.00	0.00	0.00	25.44	42.69	35.85	0.00	0.00	1.30	18.10	15.79	24.75	14.38	0.00	44.65	NM_001314348.1	integrin beta-6 precursor [Capra hircus]	Cellular Processes;Environmental Information Processing	Cellular commiunity;Signaling molecules and interaction;Cell motility;Signal transduction	ko04151//PI3K-Akt signaling pathway;ko04810//Regulation of actin cytoskeleton;ko04510//Focal adhesion;ko04512//ECM-receptor interaction	K06589	GO:0016021//integral component of membrane;GO:0071944//cell periphery;GO:0043234//protein complex;GO:0043226//organelle;GO:0044464//cell part;GO:0044459//plasma membrane part;GO:0005886//plasma membrane;GO:0031988//membrane-bounded vesicle;GO:0032991//macromolecular complex;GO:0031226//intrinsic component of plasma membrane;GO:0044425//membrane part;GO:0031224//intrinsic component of membrane;GO:…
NM_001314352.1	6.86	13.31	8.64	7.82	8.01	8.58	8.86	10.86	12.44	44.46	63.51	59.14	64.13	52.41	49.22	47.39	54.69	44.05	51.63	45.32	46.08	147.00	353.00	198.00	198.00	150.00	280.00	206.00	274.00	347.00	593.00	955.00	705.00	839.00	692.00	556.00	591.00	670.00	534.00	666.00	545.00	503.00	NM_001314352.1	cathepsin F precursor [Capra hircus]	Cellular Processes	Transport and catabolism	ko04142//Lysosome	K01373	GO:0043226//organelle;GO:0031982//vesicle;GO:0031988//membrane-bounded vesicle;GO:0043227//membrane-bounded organelle
NM_001319276.1	18.10	24.55	25.07	20.87	16.91	18.16	22.87	23.75	24.26	34.45	25.30	28.48	17.37	18.30	20.72	18.90	17.71	20.01	12.34	14.79	16.53	456.00	765.00	675.00	621.00	372.00	696.00	625.00	704.00	795.00	540.00	447.00	399.00	267.00	284.00	275.00	277.00	255.00	285.00	187.00	209.00	212.00	NM_001319276.1	alpha-ketoglutarate-dependent dioxygenase FTO [Capra hircus]	-	-	-	-	GO:0044451//nucleoplasm part;GO:0043229//intracellular organelle;GO:0005654//nucleoplasm;GO:0044422//organelle part;GO:0005623//cell;GO:0043227//membrane-bounded organelle;GO:0005622//intracellular;GO:0044424//intracellular part;GO:0043226//organelle;GO:0070013//intracellular organelle lumen;GO:0043231//intracellular membrane-bounded organelle;GO:0005634//nucleus;GO:0044464//cell part;GO:0043233/…
NM_001319277.1	7.62	10.81	6.42	7.53	8.22	7.32	8.99	7.82	9.39	9.17	8.28	8.60	5.40	5.85	7.38	7.12	7.23	7.23	3.94	6.47	5.39	110.82	194.35	99.73	129.41	104.35	161.88	141.80	133.69	177.55	82.94	84.41	69.52	47.95	52.34	56.58	60.23	60.04	59.41	34.49	52.79	39.92	NM_001319277.1	regulation of nuclear pre-mRNA domain-containing protein 1B [Capra hircus]	-	-	-	-	GO:0044424//intracellular part;GO:0044451//nucleoplasm part;GO:0044446//intracellular organelle part;GO:0005622//intracellular;GO:0043231//intracellular membrane-bounded organelle;GO:0044464//cell part;GO:0043226//organelle;GO:0005623//cell;GO:0031974//membrane-enclosed lumen;GO:0043227//membrane-bounded organelle;GO:0043229//intracellular organelle;GO:0005634//nucleus;GO:0044422//organelle part;…
NM_001319278.1	1.39	1.87	2.58	1.30	1.35	2.19	1.37	1.55	0.55	0.05	1.07	0.00	0.34	1.12	0.44	1.76	1.00	0.80	0.44	2.49	0.58	41.08	68.26	81.57	45.39	34.94	98.29	44.00	53.79	21.21	0.88	22.24	0.00	6.14	20.48	6.86	30.29	16.95	13.35	7.77	41.36	8.79	NM_001319278.1	stimulator of interferon genes protein [Capra hircus]	Organismal Systems	Immune system	ko04622//RIG-I-like receptor signaling pathway;ko04623//Cytosolic DNA-sensing pathway	K12654	GO:0044464//cell part;GO:0031224//intrinsic component of membrane;GO:0044424//intracellular part;GO:0043231//intracellular membrane-bounded organelle;GO:0044444//cytoplasmic part;GO:0044446//intracellular organelle part;GO:0031966//mitochondrial membrane;GO:0044425//membrane part;GO:0043226//organelle;GO:0016020//membrane;GO:0043229//intracellular organelle;GO:0031967//organelle envelope;GO:00057…
NR_129540.1,miRBase:MI0030579	0.00	0.00	0.00	0.00	0.00	0.00	0.00	0.00	0.00	0.00	0.00	0.00	0.00	0.00	0.00	0.00	0.00	0.00	0.00	0.00	0.00	0.00	0.00	0.00	0.00	0.00	0.00	0.00	0.00	0.00	0.00	0.00	0.00	0.00	0.00	0.00	0.00	0.00	0.00	0.00	0.00	0.00	-	-	-	-	-	-	-
NR_129541.1,miRBase:MI0030580	0.00	0.00	0.00	0.00	0.00	0.00	0.00	0.00	0.00	0.00	0.00	0.00	0.00	0.00	0.00	0.00	0.00	0.00	0.00	0.00	0.00	0.00	0.00	0.00	0.00	0.00	0.00	0.00	0.00	0.00	0.00	0.00	0.00	0.00	0.00	0.00	0.00	0.00	0.00	0.00	0.00	0.00	-	-	-	-	-	-	-
NR_129542.1,miRBase:MI0030581	0.00	0.00	0.00	0.00	0.00	0.00	0.00	0.00	0.00	0.00	0.00	0.00	0.00	0.00	0.00	0.00	0.00	0.00	0.00	0.00	0.00	0.00	0.00	0.00	0.00	0.00	0.00	0.00	0.00	0.00	0.00	0.00	0.00	0.00	0.00	0.00	0.00	0.00	0.00	0.00	0.00	0.00	-	-	-	-	-	-	-
NR_129543.1,miRBase:MI0030582	0.00	0.00	0.00	0.00	0.00	0.00	0.00	0.00	0.00	0.00	0.00	0.00	0.00	0.00	0.00	0.00	0.00	0.00	0.00	0.00	0.00	0.00	0.00	0.00	0.00	0.00	0.00	0.00	0.00	0.00	0.00	0.00	0.00	0.00	0.00	0.00	0.00	0.00	0.00	0.00	0.00	0.00	-	-	-	-	-	-	-
NR_129544.1,miRBase:MI0030583	0.00	0.00	0.00	0.00	0.00	0.00	0.00	0.00	0.00	0.00	0.00	0.00	0.00	0.00	0.00	0.00	0.00	0.00	0.00	0.00	0.00	0.00	0.00	0.00	0.00	0.00	0.00	0.00	0.00	0.00	0.00	0.00	0.00	0.00	0.00	0.00	0.00	0.00	0.00	0.00	0.00	0.00	-	-	-	-	-	-	-
NR_129545.1,miRBase:MI0030584	0.00	0.00	0.00	0.00	0.00	0.00	0.00	0.00	0.00	0.00	0.00	0.00	0.00	0.00	0.00	0.00	0.00	0.00	0.00	0.00	0.00	0.00	0.00	0.00	0.00	0.00	0.00	0.00	0.00	0.00	0.00	0.00	0.00	0.00	0.00	0.00	0.00	0.00	0.00	0.00	0.00	0.00	-	-	-	-	-	-	-
NR_129546.1,miRBase:MI0030585	0.00	0.00	0.00	0.00	0.00	0.00	0.00	0.00	0.00	0.00	0.00	0.00	0.00	0.00	0.00	0.00	0.00	0.00	0.00	0.00	0.00	0.00	0.00	0.00	0.00	0.00	0.00	0.00	0.00	0.00	0.00	0.00	0.00	0.00	0.00	0.00	0.00	0.00	0.00	0.00	0.00	0.00	-	-	-	-	-	-	-
NR_129547.1,miRBase:MI0030586	0.00	0.00	0.00	0.00	0.00	0.00	0.00	0.00	0.00	0.00	0.00	0.00	0.00	0.00	0.00	0.00	0.00	0.00	0.00	0.00	0.00	0.00	0.00	0.00	0.00	0.00	0.00	0.00	0.00	0.00	0.00	0.00	0.00	0.00	0.00	0.00	0.00	0.00	0.00	0.00	0.00	0.00	-	-	-	-	-	-	-
NR_129548.1,miRBase:MI0030587	0.00	0.00	0.00	0.00	0.00	0.00	0.00	0.00	0.00	0.00	0.00	0.00	0.00	0.00	0.00	0.00	0.00	0.00	0.00	0.00	0.00	0.00	0.00	0.00	0.00	0.00	0.00	0.00	0.00	0.00	0.00	0.00	0.00	0.00	0.00	0.00	0.00	0.00	0.00	0.00	0.00	0.00	-	-	-	-	-	-	-
NR_129549.1,miRBase:MI0030588	0.00	0.00	0.00	0.00	0.00	0.00	0.00	0.00	0.00	0.00	0.00	0.00	0.00	0.00	0.00	0.00	0.00	0.00	0.00	0.00	0.00	0.00	0.00	0.00	0.00	0.00	0.00	0.00	0.00	0.00	0.00	0.00	0.00	0.00	0.00	0.00	0.00	0.00	0.00	0.00	0.00	0.00	-	-	-	-	-	-	-
NR_129550.1,miRBase:MI0030589	0.00	0.00	0.00	0.00	0.00	0.00	0.00	0.00	0.00	0.00	0.00	0.00	0.00	0.00	0.00	0.00	0.00	0.00	0.00	0.00	0.00	0.00	0.00	0.00	0.00	0.00	0.00	0.00	0.00	0.00	0.00	0.00	0.00	0.00	0.00	0.00	0.00	0.00	0.00	0.00	0.00	0.00	-	-	-	-	-	-	-
NR_129551.1,miRBase:MI0030590	0.00	0.00	0.00	0.00	0.00	0.00	0.00	0.00	0.00	0.00	0.00	0.00	0.00	0.00	0.00	0.00	0.00	0.00	0.00	0.00	0.00	0.00	0.00	0.00	0.00	0.00	0.00	0.00	0.00	0.00	0.00	0.00	0.00	0.00	0.00	0.00	0.00	0.00	0.00	0.00	0.00	0.00	-	-	-	-	-	-	-
NR_129555.1,miRBase:MI0030594	0.00	0.00	0.00	0.00	0.00	0.00	0.00	0.00	0.00	0.00	0.00	0.00	0.00	0.00	0.00	0.00	0.00	0.00	0.00	0.00	0.00	0.00	0.00	0.00	0.00	0.00	0.00	0.00	0.00	0.00	0.00	0.00	0.00	0.00	0.00	0.00	0.00	0.00	0.00	0.00	0.00	0.00	-	-	-	-	-	-	-
NR_129556.1,miRBase:MI0030595	0.00	0.00	0.00	0.00	0.00	0.00	0.00	0.00	0.00	0.00	0.00	0.00	0.00	0.00	0.00	0.00	0.00	0.00	0.00	0.00	0.00	0.00	0.00	0.00	0.00	0.00	0.00	0.00	0.00	0.00	0.00	0.00	0.00	0.00	0.00	0.00	0.00	0.00	0.00	0.00	0.00	0.00	-	-	-	-	-	-	-
NR_129557.1,miRBase:MI0030596	0.00	0.00	0.00	0.00	0.00	0.00	0.00	0.00	0.00	0.00	0.00	0.00	0.00	0.00	0.00	0.00	0.00	0.00	0.00	0.00	0.00	0.00	0.00	0.00	0.00	0.00	0.00	0.00	0.00	0.00	0.00	0.00	0.00	0.00	0.00	0.00	0.00	0.00	0.00	0.00	0.00	0.00	-	-	-	-	-	-	-
NR_129558.1,miRBase:MI0030597	0.00	0.00	0.00	0.00	0.00	0.00	0.00	0.00	0.00	0.00	0.00	0.00	0.00	0.00	0.00	0.00	0.00	0.00	0.00	0.00	0.00	0.00	0.00	0.00	0.00	0.00	0.00	0.00	0.00	0.00	0.00	0.00	0.00	0.00	0.00	0.00	0.00	0.00	0.00	0.00	0.00	0.00	-	-	-	-	-	-	-
NR_129559.1,miRBase:MI0030598	0.00	0.00	0.00	0.00	0.00	0.00	0.00	0.00	0.00	0.00	0.00	0.00	0.00	0.00	0.00	0.00	0.00	0.00	0.00	0.00	0.00	0.00	0.00	0.00	0.00	0.00	0.00	0.00	0.00	0.00	0.00	0.00	0.00	0.00	0.00	0.00	0.00	0.00	0.00	0.00	0.00	0.00	-	-	-	-	-	-	-
NR_129560.1,miRBase:MI0030599	0.00	0.00	0.00	0.00	0.00	0.00	0.00	0.00	0.00	0.00	0.00	0.00	0.00	0.00	0.00	0.00	0.00	0.00	0.00	0.00	0.00	0.00	0.00	0.00	0.00	0.00	0.00	0.00	0.00	0.00	0.00	0.00	0.00	0.00	0.00	0.00	0.00	0.00	0.00	0.00	0.00	0.00	-	-	-	-	-	-	-
NR_129561.1,miRBase:MI0030600	0.00	0.00	0.00	0.00	0.00	0.00	0.00	0.00	0.00	0.00	0.00	0.00	0.00	0.00	0.00	0.00	0.00	0.00	0.00	0.00	0.00	0.00	0.00	0.00	0.00	0.00	0.00	0.00	0.00	0.00	0.00	0.00	0.00	0.00	0.00	0.00	0.00	0.00	0.00	0.00	0.00	0.00	-	-	-	-	-	-	-
NR_129562.1,miRBase:MI0030601	0.00	0.00	0.00	0.00	0.00	0.00	0.00	0.00	0.00	0.00	0.00	0.00	0.00	0.00	0.00	0.00	0.00	0.00	0.00	0.00	0.00	0.00	0.00	0.00	0.00	0.00	0.00	0.00	0.00	0.00	0.00	0.00	0.00	0.00	0.00	0.00	0.00	0.00	0.00	0.00	0.00	0.00	-	-	-	-	-	-	-
NR_129563.1,miRBase:MI0030602	0.00	0.00	0.00	0.00	0.00	0.00	0.00	0.00	0.00	0.00	0.00	1.18	0.00	0.00	0.00	0.00	0.00	0.00	0.00	0.00	0.00	0.00	0.00	0.00	0.00	0.00	0.00	0.00	0.00	0.00	0.00	0.00	1.00	0.00	0.00	0.00	0.00	0.00	0.00	0.00	0.00	0.00	-	-	-	-	-	-	-
NR_129564.1,miRBase:MI0030603	0.00	0.00	0.00	0.00	0.00	0.00	0.00	0.00	0.00	0.00	0.00	0.00	0.00	0.00	0.00	0.00	0.00	0.00	0.00	0.00	0.00	0.00	0.00	0.00	0.00	0.00	0.00	0.00	0.00	0.00	0.00	0.00	0.00	0.00	0.00	0.00	0.00	0.00	0.00	0.00	0.00	0.00	-	-	-	-	-	-	-
NR_129565.1,miRBase:MI0030604	0.00	0.00	0.00	0.00	0.00	0.00	0.00	0.00	0.00	0.00	0.00	0.00	0.00	0.00	0.00	0.00	0.00	0.00	0.00	0.00	0.00	0.00	0.00	0.00	0.00	0.00	0.00	0.00	0.00	0.00	0.00	0.00	0.00	0.00	0.00	0.00	0.00	0.00	0.00	0.00	0.00	0.00	-	-	-	-	-	-	-
NR_129567.1,miRBase:MI0030606	0.00	0.00	0.00	0.00	0.00	0.00	0.00	0.00	0.00	0.00	0.00	0.00	0.00	0.00	0.00	0.00	0.00	0.00	0.00	0.00	0.00	0.00	0.00	0.00	0.00	0.00	0.00	0.00	0.00	0.00	0.00	0.00	0.00	0.00	0.00	0.00	0.00	0.00	0.00	0.00	0.00	0.00	-	-	-	-	-	-	-
NR_129568.1,miRBase:MI0030607	0.00	0.00	0.00	0.00	0.00	0.00	0.00	0.00	0.00	0.00	0.00	0.00	0.00	0.00	0.00	0.00	0.00	0.00	0.00	0.00	0.00	0.00	0.00	0.00	0.00	0.00	0.00	0.00	0.00	0.00	0.00	0.00	0.00	0.00	0.00	0.00	0.00	0.00	0.00	0.00	0.00	0.00	-	-	-	-	-	-	-
NR_129569.1,miRBase:MI0030608	0.00	0.00	0.00	0.00	0.00	0.00	0.00	0.00	0.00	0.00	0.00	0.00	0.00	0.00	0.00	0.00	0.00	0.00	0.00	0.00	0.00	0.00	0.00	0.00	0.00	0.00	0.00	0.00	0.00	0.00	0.00	0.00	0.00	0.00	0.00	0.00	0.00	0.00	0.00	0.00	0.00	0.00	-	-	-	-	-	-	-
NR_129570.1,miRBase:MI0030609	0.00	0.00	0.00	0.00	0.00	0.00	0.00	0.00	0.00	0.00	0.00	0.00	0.00	0.00	0.00	0.00	0.00	0.00	0.00	0.00	0.00	0.00	0.00	0.00	0.00	0.00	0.00	0.00	0.00	0.00	0.00	0.00	0.00	0.00	0.00	0.00	0.00	0.00	0.00	0.00	0.00	0.00	-	-	-	-	-	-	-
NR_129571.1,miRBase:MI0030610	0.00	0.00	0.00	0.00	0.00	0.00	0.00	0.00	0.00	0.00	0.00	0.00	0.00	0.00	0.00	0.00	0.00	0.00	0.00	0.00	0.00	0.00	0.00	0.00	0.00	0.00	0.00	0.00	0.00	0.00	0.00	0.00	0.00	0.00	0.00	0.00	0.00	0.00	0.00	0.00	0.00	0.00	-	-	-	-	-	-	-
NR_129572.1,miRBase:MI0030611	0.00	0.00	0.00	0.00	0.00	0.00	0.00	0.00	0.00	0.00	0.00	0.00	0.00	0.00	0.00	0.00	0.00	0.00	0.00	0.00	0.00	0.00	0.00	0.00	0.00	0.00	0.00	0.00	0.00	0.00	0.00	0.00	0.00	0.00	0.00	0.00	0.00	0.00	0.00	0.00	0.00	0.00	-	-	-	-	-	-	-
NR_129573.1,miRBase:MI0030612	0.00	0.00	0.00	0.00	0.00	0.00	0.00	0.00	0.00	0.00	0.00	0.00	0.00	0.00	0.00	0.00	0.00	0.00	0.00	0.00	0.00	0.00	0.00	0.00	0.00	0.00	0.00	0.00	0.00	0.00	0.00	0.00	0.00	0.00	0.00	0.00	0.00	0.00	0.00	0.00	0.00	0.00	-	-	-	-	-	-	-
NR_129574.1,miRBase:MI0030613	0.00	0.00	0.00	0.00	0.00	0.00	0.00	0.00	0.00	0.00	0.00	0.00	0.00	0.00	0.00	0.00	0.00	0.00	0.00	0.00	0.00	0.00	0.00	0.00	0.00	0.00	0.00	0.00	0.00	0.00	0.00	0.00	0.00	0.00	0.00	0.00	0.00	0.00	0.00	0.00	0.00	0.00	-	-	-	-	-	-	-
NR_129576.1,miRBase:MI0030615	0.00	0.00	0.00	0.00	0.00	0.00	0.00	0.00	0.00	0.00	0.00	0.00	0.00	0.00	0.00	0.00	0.00	0.00	0.00	0.00	0.00	0.00	0.00	0.00	0.00	0.00	0.00	0.00	0.00	0.00	0.00	0.00	0.00	0.00	0.00	0.00	0.00	0.00	0.00	0.00	0.00	0.00	-	-	-	-	-	-	-
NR_129577.1,miRBase:MI0030616	0.00	0.00	0.00	0.00	0.00	0.00	0.00	0.00	0.00	0.00	0.00	0.00	0.00	0.00	0.00	0.00	0.00	0.00	0.00	0.00	0.00	0.00	0.00	0.00	0.00	0.00	0.00	0.00	0.00	0.00	0.00	0.00	0.00	0.00	0.00	0.00	0.00	0.00	0.00	0.00	0.00	0.00	-	-	-	-	-	-	-
NR_129579.1,miRBase:MI0030618	0.00	0.00	0.00	0.00	0.00	0.00	0.00	0.00	0.00	0.00	0.00	0.00	0.00	0.00	0.00	0.00	0.00	0.00	0.00	0.00	0.00	0.00	0.00	0.00	0.00	0.00	0.00	0.00	0.00	0.00	0.00	0.00	0.00	0.00	0.00	0.00	0.00	0.00	0.00	0.00	0.00	0.00	-	-	-	-	-	-	-
NR_129580.1,miRBase:MI0030619	0.00	0.00	0.00	0.00	0.00	0.00	0.00	0.00	0.00	0.00	0.00	0.00	0.00	0.00	0.00	0.00	0.00	0.00	0.00	0.00	0.00	0.00	0.00	0.00	0.00	0.00	0.00	0.00	0.00	0.00	0.00	0.00	0.00	0.00	0.00	0.00	0.00	0.00	0.00	0.00	0.00	0.00	-	-	-	-	-	-	-
NR_129581.1,miRBase:MI0030620	0.00	0.00	0.00	0.00	0.00	0.00	0.00	0.00	0.00	0.00	0.00	0.00	0.00	0.00	0.00	0.00	0.00	0.00	0.00	0.00	0.00	0.00	0.00	0.00	0.00	0.00	0.00	0.00	0.00	0.00	0.00	0.00	0.00	0.00	0.00	0.00	0.00	0.00	0.00	0.00	0.00	0.00	-	-	-	-	-	-	-
NR_129582.1,miRBase:MI0030621	0.00	0.00	0.00	0.00	0.00	0.00	0.00	0.00	0.00	0.00	0.00	0.00	0.00	0.00	0.00	0.00	0.00	0.00	0.00	0.00	0.00	0.00	0.00	0.00	0.00	0.00	0.00	0.00	0.00	0.00	0.00	0.00	0.00	0.00	0.00	0.00	0.00	0.00	0.00	0.00	0.00	0.00	-	-	-	-	-	-	-
NR_129583.1,miRBase:MI0030622	0.00	0.00	0.00	0.00	0.00	0.00	0.00	0.00	0.00	0.00	0.00	0.00	0.00	0.00	0.00	0.00	0.00	0.00	0.00	0.00	0.00	0.00	0.00	0.00	0.00	0.00	0.00	0.00	0.00	0.00	0.00	0.00	0.00	0.00	0.00	0.00	0.00	0.00	0.00	0.00	0.00	0.00	-	-	-	-	-	-	-
NR_129584.1,miRBase:MI0030623	0.00	0.00	0.00	0.00	0.00	0.00	0.00	0.00	0.00	0.00	0.00	0.00	0.00	0.00	0.00	0.00	0.00	0.00	0.00	0.00	0.00	0.00	0.00	0.00	0.00	0.00	0.00	0.00	0.00	0.00	0.00	0.00	0.00	0.00	0.00	0.00	0.00	0.00	0.00	0.00	0.00	0.00	-	-	-	-	-	-	-
NR_129585.1,miRBase:MI0030624	0.00	0.00	0.00	0.00	0.00	0.00	0.00	0.00	0.00	0.00	0.00	0.00	0.00	0.00	0.00	0.00	0.00	0.00	0.00	0.00	0.00	0.00	0.00	0.00	0.00	0.00	0.00	0.00	0.00	0.00	0.00	0.00	0.00	0.00	0.00	0.00	0.00	0.00	0.00	0.00	0.00	0.00	-	-	-	-	-	-	-
NR_129586.1,miRBase:MI0030625	0.00	0.00	0.00	0.00	0.00	0.00	0.00	0.00	0.00	0.00	0.00	0.00	0.00	0.00	0.00	0.00	0.00	0.00	0.00	0.00	0.00	0.00	0.00	0.00	0.00	0.00	0.00	0.00	0.00	0.00	0.00	0.00	0.00	0.00	0.00	0.00	0.00	0.00	0.00	0.00	0.00	0.00	-	-	-	-	-	-	-
NR_129587.1,miRBase:MI0030626	0.00	0.00	0.00	0.00	0.00	0.00	0.00	0.00	0.00	0.00	0.00	0.00	0.00	0.00	0.00	0.00	0.00	0.00	0.00	0.00	0.00	0.00	0.00	0.00	0.00	0.00	0.00	0.00	0.00	0.00	0.00	0.00	0.00	0.00	0.00	0.00	0.00	0.00	0.00	0.00	0.00	0.00	-	-	-	-	-	-	-
NR_129588.1,miRBase:MI0030627	0.00	0.00	0.00	0.00	0.00	0.00	0.00	0.00	0.00	0.00	0.00	0.00	0.00	0.00	0.00	0.00	0.00	0.00	0.00	0.00	0.00	0.00	0.00	0.00	0.00	0.00	0.00	0.00	0.00	0.00	0.00	0.00	0.00	0.00	0.00	0.00	0.00	0.00	0.00	0.00	0.00	0.00	-	-	-	-	-	-	-
NR_129589.1,miRBase:MI0030628	0.00	0.00	0.00	0.00	0.00	0.00	0.00	0.00	0.00	0.00	0.00	0.00	0.00	0.00	0.00	0.00	0.00	0.00	0.00	0.00	0.00	0.00	0.00	0.00	0.00	0.00	0.00	0.00	0.00	0.00	0.00	0.00	0.00	0.00	0.00	0.00	0.00	0.00	0.00	0.00	0.00	0.00	-	-	-	-	-	-	-
NR_129590.1,miRBase:MI0030629	0.00	0.00	0.00	0.00	0.00	0.00	0.00	0.00	0.00	0.00	0.00	0.00	0.00	0.00	0.00	0.00	0.00	0.00	0.00	0.00	0.00	0.00	0.00	0.00	0.00	0.00	0.00	0.00	0.00	0.00	0.00	0.00	0.00	0.00	0.00	0.00	0.00	0.00	0.00	0.00	0.00	0.00	-	-	-	-	-	-	-
NR_129591.1,miRBase:MI0030630	0.00	0.00	0.00	0.00	0.00	0.00	0.00	0.00	0.00	0.00	0.00	0.00	0.00	0.00	0.00	0.00	0.00	0.00	0.00	0.00	0.00	0.00	0.00	0.00	0.00	0.00	0.00	0.00	0.00	0.00	0.00	0.00	0.00	0.00	0.00	0.00	0.00	0.00	0.00	0.00	0.00	0.00	-	-	-	-	-	-	-
NR_129592.1,miRBase:MI0030631	0.00	0.00	0.00	0.00	0.00	0.00	0.00	0.00	0.00	0.00	0.00	0.00	0.00	0.00	0.00	0.00	0.00	0.00	0.00	0.00	0.00	0.00	0.00	0.00	0.00	0.00	0.00	0.00	0.00	0.00	0.00	0.00	0.00	0.00	0.00	0.00	0.00	0.00	0.00	0.00	0.00	0.00	-	-	-	-	-	-	-
NR_129594.1,miRBase:MI0030633	0.00	0.00	0.00	0.00	0.00	0.00	0.00	0.00	0.00	0.00	0.00	0.00	0.00	0.00	0.00	0.00	0.00	0.00	0.00	0.00	0.00	0.00	0.00	0.00	0.00	0.00	0.00	0.00	0.00	0.00	0.00	0.00	0.00	0.00	0.00	0.00	0.00	0.00	0.00	0.00	0.00	0.00	-	-	-	-	-	-	-
NR_129595.1,miRBase:MI0030634	0.00	0.00	0.00	0.00	0.00	0.00	0.00	0.00	0.00	0.00	0.00	0.00	0.00	0.00	0.00	0.00	0.00	0.00	0.00	0.00	0.00	0.00	0.00	0.00	0.00	0.00	0.00	0.00	0.00	0.00	0.00	0.00	0.00	0.00	0.00	0.00	0.00	0.00	0.00	0.00	0.00	0.00	-	-	-	-	-	-	-
NR_129596.1,miRBase:MI0030635	0.00	0.00	0.00	0.00	0.00	0.00	0.00	0.00	0.00	0.00	0.00	0.00	0.00	0.00	0.00	0.00	0.00	0.00	0.00	0.00	0.00	0.00	0.00	0.00	0.00	0.00	0.00	0.00	0.00	0.00	0.00	0.00	0.00	0.00	0.00	0.00	0.00	0.00	0.00	0.00	0.00	0.00	-	-	-	-	-	-	-
NR_129597.1,miRBase:MI0030636	0.00	0.00	0.00	0.00	0.00	0.00	0.00	0.00	0.00	0.00	0.00	0.00	0.00	0.00	0.00	0.00	0.00	0.00	0.00	0.00	0.00	0.00	0.00	0.00	0.00	0.00	0.00	0.00	0.00	0.00	0.00	0.00	0.00	0.00	0.00	0.00	0.00	0.00	0.00	0.00	0.00	0.00	-	-	-	-	-	-	-
NR_129598.1,miRBase:MI0030637	0.00	0.00	0.00	0.00	0.00	0.00	0.00	0.00	0.00	0.00	0.00	0.00	0.00	0.00	0.00	0.00	0.00	0.00	0.00	0.00	0.00	0.00	0.00	0.00	0.00	0.00	0.00	0.00	0.00	0.00	0.00	0.00	0.00	0.00	0.00	0.00	0.00	0.00	0.00	0.00	0.00	0.00	-	-	-	-	-	-	-
NR_129599.1,miRBase:MI0030638	0.00	0.00	0.00	0.00	0.00	0.00	0.00	0.00	0.00	0.00	0.00	0.00	0.00	0.00	0.00	0.00	0.00	0.00	0.00	0.00	0.00	0.00	0.00	0.00	0.00	0.00	0.00	0.00	0.00	0.00	0.00	0.00	0.00	0.00	0.00	0.00	0.00	0.00	0.00	0.00	0.00	0.00	-	-	-	-	-	-	-
NR_129600.1,miRBase:MI0030639	0.00	0.00	0.00	0.00	0.00	0.00	0.00	0.00	0.00	0.00	0.00	0.00	0.00	0.00	0.00	0.00	0.00	0.00	0.00	0.00	0.00	0.00	0.00	0.00	0.00	0.00	0.00	0.00	0.00	0.00	0.00	0.00	0.00	0.00	0.00	0.00	0.00	0.00	0.00	0.00	0.00	0.00	-	-	-	-	-	-	-
NR_129601.1,miRBase:MI0030640	0.00	0.00	0.00	0.00	0.00	0.00	0.00	0.00	0.00	0.00	0.00	0.00	0.00	0.00	0.00	0.00	0.00	0.00	0.00	0.00	0.00	0.00	0.00	0.00	0.00	0.00	0.00	0.00	0.00	0.00	0.00	0.00	0.00	0.00	0.00	0.00	0.00	0.00	0.00	0.00	0.00	0.00	-	-	-	-	-	-	-
NR_129602.1,miRBase:MI0030641	0.00	0.00	0.00	0.00	0.00	0.00	0.00	0.00	0.00	0.00	0.00	0.00	0.00	0.00	0.00	0.00	0.00	0.00	0.00	0.00	0.00	0.00	0.00	0.00	0.00	0.00	0.00	0.00	0.00	0.00	0.00	0.00	0.00	0.00	0.00	0.00	0.00	0.00	0.00	0.00	0.00	0.00	-	-	-	-	-	-	-
NR_129603.1,miRBase:MI0030642	0.00	0.00	0.00	0.00	0.00	0.00	0.00	0.00	0.00	0.00	0.00	0.00	0.00	0.00	0.00	0.00	0.00	0.00	0.00	0.00	0.00	0.00	0.00	0.00	0.00	0.00	0.00	0.00	0.00	0.00	0.00	0.00	0.00	0.00	0.00	0.00	0.00	0.00	0.00	0.00	0.00	0.00	-	-	-	-	-	-	-
NR_129604.1,miRBase:MI0030643	0.00	0.00	0.00	0.00	0.00	0.00	0.00	0.59	0.00	0.00	0.00	0.00	0.00	0.00	0.00	0.00	0.00	0.00	0.00	0.00	0.00	0.00	0.00	0.00	0.00	0.00	0.00	0.00	1.00	0.00	0.00	0.00	0.00	0.00	0.00	0.00	0.00	0.00	0.00	0.00	0.00	0.00	-	-	-	-	-	-	-
NR_129605.1,miRBase:MI0030644	0.00	0.00	0.00	0.00	0.00	0.00	0.00	0.00	0.00	0.00	0.00	0.00	0.00	0.00	0.00	0.00	0.00	0.00	0.00	0.00	0.00	0.00	0.00	0.00	0.00	0.00	0.00	0.00	0.00	0.00	0.00	0.00	0.00	0.00	0.00	0.00	0.00	0.00	0.00	0.00	0.00	0.00	-	-	-	-	-	-	-
NR_129606.1,miRBase:MI0030645	0.00	0.00	0.00	0.00	0.00	0.00	0.00	0.00	0.00	0.00	0.00	0.00	0.00	0.00	0.00	0.00	0.00	0.00	0.00	0.00	0.00	0.00	0.00	0.00	0.00	0.00	0.00	0.00	0.00	0.00	0.00	0.00	0.00	0.00	0.00	0.00	0.00	0.00	0.00	0.00	0.00	0.00	-	-	-	-	-	-	-
NR_129607.1,miRBase:MI0030646	0.00	0.00	0.00	0.00	0.00	0.00	0.00	0.00	0.00	0.00	0.00	0.00	0.00	0.00	0.00	0.00	0.00	0.00	0.00	0.00	0.00	0.00	0.00	0.00	0.00	0.00	0.00	0.00	0.00	0.00	0.00	0.00	0.00	0.00	0.00	0.00	0.00	0.00	0.00	0.00	0.00	0.00	-	-	-	-	-	-	-
NR_129608.1,miRBase:MI0030647	0.00	0.00	0.00	0.00	0.00	0.00	0.00	0.00	0.00	0.00	0.00	0.00	0.00	0.00	0.00	0.00	0.00	0.00	0.00	0.00	0.00	0.00	0.00	0.00	0.00	0.00	0.00	0.00	0.00	0.00	0.00	0.00	0.00	0.00	0.00	0.00	0.00	0.00	0.00	0.00	0.00	0.00	-	-	-	-	-	-	-
NR_129609.1,miRBase:MI0030648	0.00	0.00	0.00	0.00	0.00	0.00	0.00	0.00	0.00	0.00	0.00	0.00	0.00	0.00	0.00	0.00	0.00	0.00	0.00	0.00	0.00	0.00	0.00	0.00	0.00	0.00	0.00	0.00	0.00	0.00	0.00	0.00	0.00	0.00	0.00	0.00	0.00	0.00	0.00	0.00	0.00	0.00	-	-	-	-	-	-	-
NR_129610.1,miRBase:MI0030649	0.00	0.00	0.00	0.00	0.00	0.00	0.00	0.00	0.00	0.00	0.00	0.00	0.00	0.00	0.00	0.00	0.00	0.00	0.00	0.00	0.00	0.00	0.00	0.00	0.00	0.00	0.00	0.00	0.00	0.00	0.00	0.00	0.00	0.00	0.00	0.00	0.00	0.00	0.00	0.00	0.00	0.00	-	-	-	-	-	-	-
NR_129611.1,miRBase:MI0030650	0.00	0.00	0.00	0.00	0.00	0.00	0.00	0.00	0.00	0.00	0.00	0.00	0.00	0.00	0.00	0.00	0.00	0.00	0.00	0.00	0.00	0.00	0.00	0.00	0.00	0.00	0.00	0.00	0.00	0.00	0.00	0.00	0.00	0.00	0.00	0.00	0.00	0.00	0.00	0.00	0.00	0.00	-	-	-	-	-	-	-
NR_129612.1,miRBase:MI0030651	0.00	0.00	0.00	0.00	0.00	0.00	0.00	0.00	0.00	0.00	0.00	0.00	0.00	0.00	0.00	0.00	0.00	0.00	0.00	0.00	0.00	0.00	0.00	0.00	0.00	0.00	0.00	0.00	0.00	0.00	0.00	0.00	0.00	0.00	0.00	0.00	0.00	0.00	0.00	0.00	0.00	0.00	-	-	-	-	-	-	-
NR_129613.1,miRBase:MI0030652	0.00	0.00	0.00	0.00	0.00	0.00	0.00	0.00	0.00	0.00	0.00	0.00	0.00	0.00	0.00	0.00	0.00	0.00	0.00	0.00	0.00	0.00	0.00	0.00	0.00	0.00	0.00	0.00	0.00	0.00	0.00	0.00	0.00	0.00	0.00	0.00	0.00	0.00	0.00	0.00	0.00	0.00	-	-	-	-	-	-	-
NR_129614.1,miRBase:MI0030653	0.00	0.00	0.00	0.00	0.00	0.00	0.00	0.00	0.00	0.00	0.00	0.00	0.00	0.00	0.00	0.00	0.00	0.00	0.00	0.00	0.00	0.00	0.00	0.00	0.00	0.00	0.00	0.00	0.00	0.00	0.00	0.00	0.00	0.00	0.00	0.00	0.00	0.00	0.00	0.00	0.00	0.00	-	-	-	-	-	-	-
NR_129615.1,miRBase:MI0030654	0.00	0.00	0.00	0.00	0.00	0.00	0.00	0.00	0.00	0.00	0.00	0.00	0.00	0.00	0.00	0.00	0.00	0.00	0.00	0.00	0.00	0.00	0.00	0.00	0.00	0.00	0.00	0.00	0.00	0.00	0.00	0.00	0.00	0.00	0.00	0.00	0.00	0.00	0.00	0.00	0.00	0.00	-	-	-	-	-	-	-
NR_129616.1,miRBase:MI0030655	0.00	0.00	0.00	0.00	0.00	0.00	0.00	0.00	0.00	0.00	0.00	0.00	0.00	0.00	0.00	0.00	0.00	0.00	0.00	0.00	0.00	0.00	0.00	0.00	0.00	0.00	0.00	0.00	0.00	0.00	0.00	0.00	0.00	0.00	0.00	0.00	0.00	0.00	0.00	0.00	0.00	0.00	-	-	-	-	-	-	-
NR_129617.1,miRBase:MI0030656	0.00	0.00	0.00	0.00	0.00	0.00	0.00	0.00	0.00	0.00	0.00	0.00	0.00	0.00	0.00	0.00	0.00	0.00	0.00	0.00	0.00	0.00	0.00	0.00	0.00	0.00	0.00	0.00	0.00	0.00	0.00	0.00	0.00	0.00	0.00	0.00	0.00	0.00	0.00	0.00	0.00	0.00	-	-	-	-	-	-	-
NR_129618.1,miRBase:MI0030657	0.00	0.00	0.00	0.00	0.00	0.00	0.00	0.00	0.00	0.00	0.00	0.00	0.00	0.00	0.00	0.00	0.00	0.00	0.00	0.00	0.00	0.00	0.00	0.00	0.00	0.00	0.00	0.00	0.00	0.00	0.00	0.00	0.00	0.00	0.00	0.00	0.00	0.00	0.00	0.00	0.00	0.00	-	-	-	-	-	-	-
NR_129619.1,miRBase:MI0030658	0.00	0.00	0.00	0.00	0.00	0.00	0.00	0.00	0.00	0.00	0.00	0.00	0.00	0.00	0.00	0.00	0.00	0.00	0.00	0.00	0.00	0.00	0.00	0.00	0.00	0.00	0.00	0.00	0.00	0.00	0.00	0.00	0.00	0.00	0.00	0.00	0.00	0.00	0.00	0.00	0.00	0.00	-	-	-	-	-	-	-
NR_129621.1,miRBase:MI0030660	0.00	0.00	0.00	0.00	0.00	0.00	0.00	0.00	0.00	0.00	0.00	0.00	0.00	0.00	0.00	0.00	0.00	0.00	0.00	0.00	0.00	0.00	0.00	0.00	0.00	0.00	0.00	0.00	0.00	0.00	0.00	0.00	0.00	0.00	0.00	0.00	0.00	0.00	0.00	0.00	0.00	0.00	-	-	-	-	-	-	-
NR_129623.1,miRBase:MI0030662	0.00	0.00	0.00	0.00	0.00	0.00	0.00	0.00	0.00	0.00	0.00	0.00	0.00	0.00	0.00	0.00	0.00	0.00	0.00	0.00	0.00	0.00	0.00	0.00	0.00	0.00	0.00	0.00	0.00	0.00	0.00	0.00	0.00	0.00	0.00	0.00	0.00	0.00	0.00	0.00	0.00	0.00	-	-	-	-	-	-	-
NR_129624.1,miRBase:MI0030663	0.00	0.00	0.00	0.00	0.00	0.00	0.00	0.00	0.00	0.00	0.00	0.00	0.00	0.00	0.00	0.00	0.00	0.00	0.00	0.00	0.00	0.00	0.00	0.00	0.00	0.00	0.00	0.00	0.00	0.00	0.00	0.00	0.00	0.00	0.00	0.00	0.00	0.00	0.00	0.00	0.00	0.00	-	-	-	-	-	-	-
NR_129625.1,miRBase:MI0030664	0.00	0.00	0.00	0.00	0.00	0.00	0.00	0.00	0.00	0.00	0.00	0.00	0.00	0.00	0.00	0.00	0.00	0.00	0.00	0.00	0.00	0.00	0.00	0.00	0.00	0.00	0.00	0.00	0.00	0.00	0.00	0.00	0.00	0.00	0.00	0.00	0.00	0.00	0.00	0.00	0.00	0.00	-	-	-	-	-	-	-
NR_129626.1,miRBase:MI0030665	0.00	0.00	0.00	0.00	0.00	0.00	0.00	0.00	0.00	0.00	0.00	0.00	0.00	0.00	0.00	0.00	0.00	0.00	0.00	0.00	0.00	0.00	0.00	0.00	0.00	0.00	0.00	0.00	0.00	0.00	0.00	0.00	0.00	0.00	0.00	0.00	0.00	0.00	0.00	0.00	0.00	0.00	-	-	-	-	-	-	-
NR_129627.1,miRBase:MI0030666	0.00	0.00	0.00	0.00	0.00	0.00	0.00	0.00	0.00	0.00	0.00	0.00	0.00	0.00	0.00	0.00	0.00	0.00	0.00	0.00	0.00	0.00	0.00	0.00	0.00	0.00	0.00	0.00	0.00	0.00	0.00	0.00	0.00	0.00	0.00	0.00	0.00	0.00	0.00	0.00	0.00	0.00	-	-	-	-	-	-	-
NR_129629.1,miRBase:MI0030668	0.00	0.00	0.00	0.00	0.00	0.00	0.00	0.00	0.00	0.00	0.00	0.00	0.00	0.00	0.00	0.00	0.00	0.00	0.00	0.00	0.00	0.00	0.00	0.00	0.00	0.00	0.00	0.00	0.00	0.00	0.00	0.00	0.00	0.00	0.00	0.00	0.00	0.00	0.00	0.00	0.00	0.00	-	-	-	-	-	-	-
NR_129630.1,miRBase:MI0030670	0.00	0.00	0.00	0.00	0.00	0.00	0.00	0.00	0.00	0.00	0.00	0.00	0.00	0.00	0.00	0.00	0.00	0.00	0.00	0.00	0.00	0.00	0.00	0.00	0.00	0.00	0.00	0.00	0.00	0.00	0.00	0.00	0.00	0.00	0.00	0.00	0.00	0.00	0.00	0.00	0.00	0.00	-	-	-	-	-	-	-
NR_129631.1,miRBase:MI0030671	0.00	0.00	0.00	0.00	0.00	0.00	0.00	0.00	0.00	0.00	0.00	0.00	0.00	0.00	0.00	0.00	0.00	0.00	0.00	0.00	0.00	0.00	0.00	0.00	0.00	0.00	0.00	0.00	0.00	0.00	0.00	0.00	0.00	0.00	0.00	0.00	0.00	0.00	0.00	0.00	0.00	0.00	-	-	-	-	-	-	-
NR_129632.1,miRBase:MI0030672	0.00	0.00	0.00	0.00	0.00	0.00	0.00	0.00	0.00	0.00	0.00	0.00	0.00	0.00	0.00	0.00	0.00	0.00	0.00	0.00	0.00	0.00	0.00	0.00	0.00	0.00	0.00	0.00	0.00	0.00	0.00	0.00	0.00	0.00	0.00	0.00	0.00	0.00	0.00	0.00	0.00	0.00	-	-	-	-	-	-	-
NR_129633.1,miRBase:MI0030673	0.00	0.00	0.00	0.00	0.00	0.00	0.00	0.00	0.00	0.00	0.00	0.00	0.00	0.00	0.00	0.00	0.00	0.00	0.00	0.00	0.00	0.00	0.00	0.00	0.00	0.00	0.00	0.00	0.00	0.00	0.00	0.00	0.00	0.00	0.00	0.00	0.00	0.00	0.00	0.00	0.00	0.00	-	-	-	-	-	-	-
NR_129634.1,miRBase:MI0030674	0.00	0.00	0.00	0.00	0.00	0.00	0.00	0.00	0.00	0.00	0.00	0.00	0.00	0.00	0.00	0.00	0.00	0.00	0.00	0.00	0.00	0.00	0.00	0.00	0.00	0.00	0.00	0.00	0.00	0.00	0.00	0.00	0.00	0.00	0.00	0.00	0.00	0.00	0.00	0.00	0.00	0.00	-	-	-	-	-	-	-
NR_129635.1,miRBase:MI0030675	0.00	0.00	0.00	0.00	0.00	0.00	0.00	0.00	0.00	0.00	0.00	0.00	0.00	0.00	0.00	0.00	0.00	0.00	0.00	0.00	0.00	0.00	0.00	0.00	0.00	0.00	0.00	0.00	0.00	0.00	0.00	0.00	0.00	0.00	0.00	0.00	0.00	0.00	0.00	0.00	0.00	0.00	-	-	-	-	-	-	-
NR_129637.1,miRBase:MI0030677	0.00	0.00	0.00	0.00	0.00	0.00	0.00	0.00	0.00	0.00	0.00	0.00	0.00	0.00	0.00	0.00	0.00	0.00	0.00	0.00	0.00	0.00	0.00	0.00	0.00	0.00	0.00	0.00	0.00	0.00	0.00	0.00	0.00	0.00	0.00	0.00	0.00	0.00	0.00	0.00	0.00	0.00	-	-	-	-	-	-	-
NR_129638.1,miRBase:MI0030678	0.00	0.00	0.00	0.00	0.00	0.00	0.00	0.00	0.00	0.00	0.00	0.00	0.00	0.00	0.00	0.00	0.00	0.00	0.00	0.00	0.00	0.00	0.00	0.00	0.00	0.00	0.00	0.00	0.00	0.00	0.00	0.00	0.00	0.00	0.00	0.00	0.00	0.00	0.00	0.00	0.00	0.00	-	-	-	-	-	-	-
NR_129639.1,miRBase:MI0030679	0.00	0.00	0.00	0.00	0.00	0.00	0.00	0.00	0.00	0.00	0.00	0.00	0.00	0.00	0.00	0.00	0.00	0.00	0.00	0.00	0.00	0.00	0.00	0.00	0.00	0.00	0.00	0.00	0.00	0.00	0.00	0.00	0.00	0.00	0.00	0.00	0.00	0.00	0.00	0.00	0.00	0.00	-	-	-	-	-	-	-
NR_129640.1,miRBase:MI0030680	0.00	0.00	0.00	0.00	0.00	0.00	0.00	0.00	0.00	0.00	0.00	0.00	0.00	0.00	0.00	0.00	0.00	0.00	0.00	0.00	0.00	0.00	0.00	0.00	0.00	0.00	0.00	0.00	0.00	0.00	0.00	0.00	0.00	0.00	0.00	0.00	0.00	0.00	0.00	0.00	0.00	0.00	-	-	-	-	-	-	-
NR_129641.1,miRBase:MI0030681	0.00	0.00	0.00	0.00	0.00	0.00	0.00	0.00	0.00	0.00	0.00	0.00	0.00	0.00	0.00	0.00	0.00	0.00	0.00	0.00	0.00	0.00	0.00	0.00	0.00	0.00	0.00	0.00	0.00	0.00	0.00	0.00	0.00	0.00	0.00	0.00	0.00	0.00	0.00	0.00	0.00	0.00	-	-	-	-	-	-	-
NR_129642.1,miRBase:MI0030682	0.00	0.00	0.00	0.00	0.00	0.00	0.00	0.00	0.00	0.00	0.00	0.00	0.00	0.00	0.00	0.00	0.00	0.00	0.00	0.00	0.00	0.00	0.00	0.00	0.00	0.00	0.00	0.00	0.00	0.00	0.00	0.00	0.00	0.00	0.00	0.00	0.00	0.00	0.00	0.00	0.00	0.00	-	-	-	-	-	-	-
NR_129643.1,miRBase:MI0030683	0.00	0.00	0.00	0.00	0.00	0.00	0.00	0.00	0.00	0.00	0.00	0.00	0.00	0.00	0.00	0.00	0.00	0.00	0.00	0.00	0.00	0.00	0.00	0.00	0.00	0.00	0.00	0.00	0.00	0.00	0.00	0.00	0.00	0.00	0.00	0.00	0.00	0.00	0.00	0.00	0.00	0.00	-	-	-	-	-	-	-
NR_129644.1,miRBase:MI0030684	0.00	0.00	0.00	0.00	0.00	0.00	0.00	0.00	0.00	0.00	0.00	0.00	0.00	0.00	0.00	0.00	0.00	0.00	0.00	0.00	0.00	0.00	0.00	0.00	0.00	0.00	0.00	0.00	0.00	0.00	0.00	0.00	0.00	0.00	0.00	0.00	0.00	0.00	0.00	0.00	0.00	0.00	-	-	-	-	-	-	-
NR_129645.1,miRBase:MI0030685	0.00	0.00	0.00	0.00	0.00	0.00	0.00	0.00	0.00	0.00	0.00	0.00	0.00	0.00	0.00	0.00	0.00	0.00	0.00	0.00	0.00	0.00	0.00	0.00	0.00	0.00	0.00	0.00	0.00	0.00	0.00	0.00	0.00	0.00	0.00	0.00	0.00	0.00	0.00	0.00	0.00	0.00	-	-	-	-	-	-	-
NR_129646.1,miRBase:MI0030686	0.00	0.00	0.00	0.00	0.00	0.00	0.00	0.00	0.00	0.00	0.00	0.00	0.00	0.00	0.00	0.00	0.00	0.00	0.00	0.00	0.00	0.00	0.00	0.00	0.00	0.00	0.00	0.00	0.00	0.00	0.00	0.00	0.00	0.00	0.00	0.00	0.00	0.00	0.00	0.00	0.00	0.00	-	-	-	-	-	-	-
NR_129648.1,miRBase:MI0030688	0.00	0.00	0.00	0.00	0.00	0.00	0.00	0.00	0.00	0.00	0.00	0.00	0.00	0.00	0.00	0.00	0.00	0.00	0.00	0.00	0.00	0.00	0.00	0.00	0.00	0.00	0.00	0.00	0.00	0.00	0.00	0.00	0.00	0.00	0.00	0.00	0.00	0.00	0.00	0.00	0.00	0.00	-	-	-	-	-	-	-
NR_129649.1,miRBase:MI0030689	0.00	0.00	0.00	0.00	0.00	0.00	0.00	0.00	0.00	0.00	0.00	0.00	0.00	0.00	0.00	0.00	0.00	0.00	0.00	0.00	0.00	0.00	0.00	0.00	0.00	0.00	0.00	0.00	0.00	0.00	0.00	0.00	0.00	0.00	0.00	0.00	0.00	0.00	0.00	0.00	0.00	0.00	-	-	-	-	-	-	-
NR_129650.1,miRBase:MI0030690	0.00	0.00	0.00	0.00	0.00	0.00	0.00	0.00	0.00	0.00	0.00	0.00	0.00	0.00	0.00	0.00	0.00	0.00	0.00	0.00	0.00	0.00	0.00	0.00	0.00	0.00	0.00	0.00	0.00	0.00	0.00	0.00	0.00	0.00	0.00	0.00	0.00	0.00	0.00	0.00	0.00	0.00	-	-	-	-	-	-	-
NR_129651.1,miRBase:MI0030691	0.00	0.00	0.00	0.00	0.00	0.00	0.00	0.00	0.00	0.00	0.00	0.00	0.00	0.00	0.00	0.00	0.00	0.00	0.00	0.00	0.00	0.00	0.00	0.00	0.00	0.00	0.00	0.00	0.00	0.00	0.00	0.00	0.00	0.00	0.00	0.00	0.00	0.00	0.00	0.00	0.00	0.00	-	-	-	-	-	-	-
NR_129652.1,miRBase:MI0030692	0.00	0.00	0.00	0.00	0.00	0.00	0.00	0.00	0.00	0.00	0.00	0.00	0.00	0.00	0.00	0.00	0.00	0.00	0.00	0.00	0.00	0.00	0.00	0.00	0.00	0.00	0.00	0.00	0.00	0.00	0.00	0.00	0.00	0.00	0.00	0.00	0.00	0.00	0.00	0.00	0.00	0.00	-	-	-	-	-	-	-
NR_129653.1,miRBase:MI0030693	0.00	0.00	0.00	0.00	0.00	0.00	0.00	0.00	0.00	0.00	0.00	0.00	0.00	0.00	0.00	0.00	0.00	0.00	0.00	0.00	0.00	0.00	0.00	0.00	0.00	0.00	0.00	0.00	0.00	0.00	0.00	0.00	0.00	0.00	0.00	0.00	0.00	0.00	0.00	0.00	0.00	0.00	-	-	-	-	-	-	-
NR_129654.1,miRBase:MI0030694	0.00	0.00	0.00	0.00	0.00	0.00	0.00	0.00	0.00	0.00	0.00	0.00	0.00	0.00	0.00	0.00	0.00	0.00	0.00	0.00	0.00	0.00	0.00	0.00	0.00	0.00	0.00	0.00	0.00	0.00	0.00	0.00	0.00	0.00	0.00	0.00	0.00	0.00	0.00	0.00	0.00	0.00	-	-	-	-	-	-	-
NR_129655.1,miRBase:MI0030695	0.00	0.00	0.00	0.00	0.00	0.00	0.00	0.00	0.00	0.00	0.00	0.00	0.00	0.00	0.00	0.00	0.00	0.00	0.00	0.00	0.00	0.00	0.00	0.00	0.00	0.00	0.00	0.00	0.00	0.00	0.00	0.00	0.00	0.00	0.00	0.00	0.00	0.00	0.00	0.00	0.00	0.00	-	-	-	-	-	-	-
NR_129660.1,miRBase:MI0030700	0.00	0.00	0.00	0.00	0.00	0.00	0.00	0.00	0.00	0.00	0.00	0.00	0.00	0.00	0.00	0.00	0.00	0.00	0.00	0.00	0.00	0.00	0.00	0.00	0.00	0.00	0.00	0.00	0.00	0.00	0.00	0.00	0.00	0.00	0.00	0.00	0.00	0.00	0.00	0.00	0.00	0.00	-	-	-	-	-	-	-
NR_129661.1,miRBase:MI0030701	0.00	0.00	0.00	0.00	0.00	0.00	0.00	0.00	0.00	0.00	0.00	0.00	0.00	0.00	0.00	0.00	0.00	0.00	0.00	0.00	0.00	0.00	0.00	0.00	0.00	0.00	0.00	0.00	0.00	0.00	0.00	0.00	0.00	0.00	0.00	0.00	0.00	0.00	0.00	0.00	0.00	0.00	-	-	-	-	-	-	-
NR_129663.1,miRBase:MI0030703	0.00	0.00	0.00	0.00	0.00	0.00	0.00	0.00	0.00	0.00	0.00	0.00	0.00	0.00	0.00	0.00	0.00	0.00	0.00	0.00	0.00	0.00	0.00	0.00	0.00	0.00	0.00	0.00	0.00	0.00	0.00	0.00	0.00	0.00	0.00	0.00	0.00	0.00	0.00	0.00	0.00	0.00	-	-	-	-	-	-	-
NR_129664.1,miRBase:MI0030704	0.00	0.00	0.00	0.00	0.00	0.00	0.00	0.00	0.00	0.00	0.00	0.00	0.00	0.00	0.00	0.00	0.00	0.00	0.00	0.00	0.00	0.00	0.00	0.00	0.00	0.00	0.00	0.00	0.00	0.00	0.00	0.00	0.00	0.00	0.00	0.00	0.00	0.00	0.00	0.00	0.00	0.00	-	-	-	-	-	-	-
NR_129665.1,miRBase:MI0030705	0.00	0.00	0.00	0.00	0.00	0.00	0.00	0.00	0.00	0.00	0.00	0.00	0.00	0.00	0.00	0.00	0.00	0.00	0.00	0.00	0.00	0.00	0.00	0.00	0.00	0.00	0.00	0.00	0.00	0.00	0.00	0.00	0.00	0.00	0.00	0.00	0.00	0.00	0.00	0.00	0.00	0.00	-	-	-	-	-	-	-
NR_129666.1,miRBase:MI0030706	0.00	0.00	0.00	0.00	0.00	0.00	0.00	0.00	0.00	0.00	0.00	0.00	0.00	0.00	0.00	0.00	0.00	0.00	0.00	0.00	0.00	0.00	0.00	0.00	0.00	0.00	0.00	0.00	0.00	0.00	0.00	0.00	0.00	0.00	0.00	0.00	0.00	0.00	0.00	0.00	0.00	0.00	-	-	-	-	-	-	-
NR_129667.1,miRBase:MI0030707	0.00	0.00	0.00	0.00	0.00	0.00	0.00	0.00	0.00	0.00	0.00	0.00	0.00	0.00	0.00	0.00	0.00	0.00	0.00	0.00	0.00	0.00	0.00	0.00	0.00	0.00	0.00	0.00	0.00	0.00	0.00	0.00	0.00	0.00	0.00	0.00	0.00	0.00	0.00	0.00	0.00	0.00	-	-	-	-	-	-	-
NR_129668.1,miRBase:MI0030708	0.00	0.00	0.00	0.00	0.00	0.00	0.00	0.00	0.00	0.00	0.00	0.00	0.00	0.00	0.00	0.00	0.00	0.00	0.00	0.00	0.00	0.00	0.00	0.00	0.00	0.00	0.00	0.00	0.00	0.00	0.00	0.00	0.00	0.00	0.00	0.00	0.00	0.00	0.00	0.00	0.00	0.00	-	-	-	-	-	-	-
NR_129669.1,miRBase:MI0030709	0.00	0.00	0.00	0.00	0.00	0.00	0.00	0.00	0.00	0.00	0.00	0.00	0.00	0.00	0.00	0.00	0.00	0.00	0.00	0.00	0.00	0.00	0.00	0.00	0.00	0.00	0.00	0.00	0.00	0.00	0.00	0.00	0.00	0.00	0.00	0.00	0.00	0.00	0.00	0.00	0.00	0.00	-	-	-	-	-	-	-
NR_129670.1,miRBase:MI0030710	0.00	0.00	0.00	0.00	0.00	0.00	0.00	0.00	0.00	0.00	0.00	0.00	0.00	0.00	0.00	0.00	0.00	0.00	0.00	0.00	0.00	0.00	0.00	0.00	0.00	0.00	0.00	0.00	0.00	0.00	0.00	0.00	0.00	0.00	0.00	0.00	0.00	0.00	0.00	0.00	0.00	0.00	-	-	-	-	-	-	-
NR_129671.1,miRBase:MI0030711	0.00	0.00	0.00	0.00	0.00	0.00	0.00	0.00	0.00	0.00	0.00	0.00	0.00	0.00	0.00	0.00	0.00	0.00	0.00	0.00	0.00	0.00	0.00	0.00	0.00	0.00	0.00	0.00	0.00	0.00	0.00	0.00	0.00	0.00	0.00	0.00	0.00	0.00	0.00	0.00	0.00	0.00	-	-	-	-	-	-	-
NR_129672.1,miRBase:MI0030712	0.00	0.00	0.00	0.00	0.00	0.00	0.00	0.00	0.00	0.00	0.00	0.00	0.00	0.00	0.00	0.00	0.00	0.00	0.00	0.00	0.00	0.00	0.00	0.00	0.00	0.00	0.00	0.00	0.00	0.00	0.00	0.00	0.00	0.00	0.00	0.00	0.00	0.00	0.00	0.00	0.00	0.00	-	-	-	-	-	-	-
NR_129673.1,miRBase:MI0030713	0.00	0.00	0.00	0.00	0.00	0.00	0.00	0.00	0.00	0.00	0.00	0.00	0.00	0.00	0.00	0.00	0.00	0.00	0.00	0.00	0.00	0.00	0.00	0.00	0.00	0.00	0.00	0.00	0.00	0.00	0.00	0.00	0.00	0.00	0.00	0.00	0.00	0.00	0.00	0.00	0.00	0.00	-	-	-	-	-	-	-
NR_129674.1,miRBase:MI0030714	0.00	0.00	0.00	0.00	0.00	0.00	0.00	0.00	0.00	0.00	0.00	0.00	0.00	0.00	0.00	0.00	0.00	0.00	0.00	0.00	0.00	0.00	0.00	0.00	0.00	0.00	0.00	0.00	0.00	0.00	0.00	0.00	0.00	0.00	0.00	0.00	0.00	0.00	0.00	0.00	0.00	0.00	-	-	-	-	-	-	-
NR_129675.1,miRBase:MI0030715	0.00	0.00	0.00	0.00	0.00	0.00	0.00	0.00	0.00	0.00	0.00	0.00	0.00	0.00	0.00	0.00	0.00	0.00	0.00	0.00	0.00	0.00	0.00	0.00	0.00	0.00	0.00	0.00	0.00	0.00	0.00	0.00	0.00	0.00	0.00	0.00	0.00	0.00	0.00	0.00	0.00	0.00	-	-	-	-	-	-	-
NR_129676.1,miRBase:MI0030716	0.00	0.00	0.00	0.00	0.00	0.00	0.00	0.00	0.00	0.00	0.00	0.00	0.00	0.00	0.00	0.00	0.00	0.00	0.00	0.00	0.00	0.00	0.00	0.00	0.00	0.00	0.00	0.00	0.00	0.00	0.00	0.00	0.00	0.00	0.00	0.00	0.00	0.00	0.00	0.00	0.00	0.00	-	-	-	-	-	-	-
NR_129677.1,miRBase:MI0030717	0.00	0.00	0.00	0.00	0.00	0.00	0.00	0.00	0.00	0.00	0.00	0.00	0.00	0.00	0.00	0.00	0.00	0.00	0.00	0.00	0.00	0.00	0.00	0.00	0.00	0.00	0.00	0.00	0.00	0.00	0.00	0.00	0.00	0.00	0.00	0.00	0.00	0.00	0.00	0.00	0.00	0.00	-	-	-	-	-	-	-
NR_129679.1,miRBase:MI0030719	0.00	0.00	0.00	0.00	0.00	0.00	0.00	0.59	0.00	0.00	0.00	0.00	0.00	0.00	0.00	0.00	0.00	0.00	0.00	0.00	0.00	0.00	0.00	0.00	0.00	0.00	0.00	0.00	1.00	0.00	0.00	0.00	0.00	0.00	0.00	0.00	0.00	0.00	0.00	0.00	0.00	0.00	-	-	-	-	-	-	-
NR_129680.1,miRBase:MI0030720	0.00	0.00	0.00	0.00	0.00	0.00	0.00	0.00	0.00	0.00	0.00	0.00	0.00	0.00	0.00	0.00	0.00	0.00	0.00	0.00	0.00	0.00	0.00	0.00	0.00	0.00	0.00	0.00	0.00	0.00	0.00	0.00	0.00	0.00	0.00	0.00	0.00	0.00	0.00	0.00	0.00	0.00	-	-	-	-	-	-	-
NR_129681.1,miRBase:MI0030721	0.00	0.00	0.00	0.00	0.00	0.00	0.00	0.00	0.00	0.00	0.00	0.00	0.00	0.00	0.00	0.00	0.00	0.00	0.00	0.00	0.00	0.00	0.00	0.00	0.00	0.00	0.00	0.00	0.00	0.00	0.00	0.00	0.00	0.00	0.00	0.00	0.00	0.00	0.00	0.00	0.00	0.00	-	-	-	-	-	-	-
NR_129682.1,miRBase:MI0030722	0.00	0.00	0.00	0.00	0.00	0.00	0.00	0.00	0.00	0.00	0.00	0.00	0.00	0.00	0.00	0.00	0.00	0.00	0.00	0.00	0.00	0.00	0.00	0.00	0.00	0.00	0.00	0.00	0.00	0.00	0.00	0.00	0.00	0.00	0.00	0.00	0.00	0.00	0.00	0.00	0.00	0.00	-	-	-	-	-	-	-
NR_129683.1,miRBase:MI0030723	0.00	0.00	0.00	0.00	0.00	0.00	0.00	0.00	0.00	0.00	0.00	0.00	0.00	0.00	0.00	0.00	0.00	0.00	0.00	0.00	0.00	0.00	0.00	0.00	0.00	0.00	0.00	0.00	0.00	0.00	0.00	0.00	0.00	0.00	0.00	0.00	0.00	0.00	0.00	0.00	0.00	0.00	-	-	-	-	-	-	-
NR_129684.1,miRBase:MI0030724	0.00	0.00	0.00	0.00	0.00	0.00	0.00	0.00	0.00	0.00	0.00	0.00	0.00	0.00	0.00	0.00	0.00	0.00	0.00	0.00	0.00	0.00	0.00	0.00	0.00	0.00	0.00	0.00	0.00	0.00	0.00	0.00	0.00	0.00	0.00	0.00	0.00	0.00	0.00	0.00	0.00	0.00	-	-	-	-	-	-	-
NR_129685.1,miRBase:MI0030725	0.00	0.00	0.00	0.00	0.00	0.00	0.00	0.00	0.00	0.00	0.00	0.00	0.00	0.00	0.00	0.00	0.00	0.00	0.00	0.00	0.00	0.00	0.00	0.00	0.00	0.00	0.00	0.00	0.00	0.00	0.00	0.00	0.00	0.00	0.00	0.00	0.00	0.00	0.00	0.00	0.00	0.00	-	-	-	-	-	-	-
NR_129686.1,miRBase:MI0030726	0.00	0.00	0.00	0.00	0.00	0.00	0.00	0.00	0.00	0.00	0.00	0.00	0.00	0.00	0.00	0.00	0.00	0.00	0.00	0.00	0.00	0.00	0.00	0.00	0.00	0.00	0.00	0.00	0.00	0.00	0.00	0.00	0.00	0.00	0.00	0.00	0.00	0.00	0.00	0.00	0.00	0.00	-	-	-	-	-	-	-
NR_129687.1,miRBase:MI0030727	0.00	0.00	0.00	0.00	0.00	0.00	0.00	0.00	0.00	0.00	0.00	0.00	0.00	0.00	0.00	0.00	0.00	0.00	0.00	0.00	0.00	0.00	0.00	0.00	0.00	0.00	0.00	0.00	0.00	0.00	0.00	0.00	0.00	0.00	0.00	0.00	0.00	0.00	0.00	0.00	0.00	0.00	-	-	-	-	-	-	-
NR_129688.1,miRBase:MI0030728	0.00	0.00	0.00	0.00	0.00	0.00	0.00	0.00	0.00	0.00	0.00	0.00	0.00	0.00	0.00	0.00	0.00	0.00	0.00	0.00	0.00	0.00	0.00	0.00	0.00	0.00	0.00	0.00	0.00	0.00	0.00	0.00	0.00	0.00	0.00	0.00	0.00	0.00	0.00	0.00	0.00	0.00	-	-	-	-	-	-	-
NR_129689.1,miRBase:MI0030729	0.00	0.00	0.00	0.00	0.00	0.00	0.00	0.00	0.00	0.00	0.00	0.00	0.00	0.00	0.00	0.00	0.00	0.00	0.00	0.00	0.00	0.00	0.00	0.00	0.00	0.00	0.00	0.00	0.00	0.00	0.00	0.00	0.00	0.00	0.00	0.00	0.00	0.00	0.00	0.00	0.00	0.00	-	-	-	-	-	-	-
NR_129691.1,miRBase:MI0030731	0.00	0.00	0.00	0.00	0.00	0.00	0.00	0.00	0.00	0.00	0.00	0.00	0.00	0.00	0.00	0.00	0.00	0.00	0.00	0.00	0.00	0.00	0.00	0.00	0.00	0.00	0.00	0.00	0.00	0.00	0.00	0.00	0.00	0.00	0.00	0.00	0.00	0.00	0.00	0.00	0.00	0.00	-	-	-	-	-	-	-
NR_129692.1,miRBase:MI0030732	0.00	0.00	0.00	0.00	0.00	0.00	0.00	0.00	0.00	0.00	0.00	0.00	0.00	0.00	0.00	0.00	0.00	0.00	0.00	0.00	0.00	0.00	0.00	0.00	0.00	0.00	0.00	0.00	0.00	0.00	0.00	0.00	0.00	0.00	0.00	0.00	0.00	0.00	0.00	0.00	0.00	0.00	-	-	-	-	-	-	-
NR_129693.1,miRBase:MI0030733	0.00	0.00	0.00	0.00	0.00	0.00	0.00	0.00	0.00	0.00	0.00	0.00	0.00	0.00	0.00	0.00	0.00	0.00	0.00	0.00	0.00	0.00	0.00	0.00	0.00	0.00	0.00	0.00	0.00	0.00	0.00	0.00	0.00	0.00	0.00	0.00	0.00	0.00	0.00	0.00	0.00	0.00	-	-	-	-	-	-	-
NR_129694.1,miRBase:MI0030734	0.00	0.00	0.00	0.00	0.00	0.00	0.00	0.00	0.00	0.00	0.00	0.00	0.00	0.00	0.00	0.00	0.00	0.00	0.00	0.00	0.00	0.00	0.00	0.00	0.00	0.00	0.00	0.00	0.00	0.00	0.00	0.00	0.00	0.00	0.00	0.00	0.00	0.00	0.00	0.00	0.00	0.00	-	-	-	-	-	-	-
NR_129695.1,miRBase:MI0030735	0.00	0.00	0.00	0.00	0.00	0.00	0.00	0.00	0.00	0.00	0.00	0.00	0.00	0.00	0.00	0.00	0.00	0.00	0.00	0.00	0.00	0.00	0.00	0.00	0.00	0.00	0.00	0.00	0.00	0.00	0.00	0.00	0.00	0.00	0.00	0.00	0.00	0.00	0.00	0.00	0.00	0.00	-	-	-	-	-	-	-
NR_129696.1,miRBase:MI0030736	0.00	0.00	0.00	0.00	0.00	0.00	0.00	0.00	0.00	0.00	0.00	0.00	0.00	0.00	0.00	0.00	0.00	0.00	0.00	0.00	0.00	0.00	0.00	0.00	0.00	0.00	0.00	0.00	0.00	0.00	0.00	0.00	0.00	0.00	0.00	0.00	0.00	0.00	0.00	0.00	0.00	0.00	-	-	-	-	-	-	-
NR_129697.1,miRBase:MI0030737	0.00	0.00	0.00	0.00	0.00	0.00	0.00	0.00	0.00	0.00	0.00	0.00	0.00	0.00	0.00	0.00	0.00	0.00	0.00	0.00	0.00	0.00	0.00	0.00	0.00	0.00	0.00	0.00	0.00	0.00	0.00	0.00	0.00	0.00	0.00	0.00	0.00	0.00	0.00	0.00	0.00	0.00	-	-	-	-	-	-	-
NR_129698.1,miRBase:MI0030738	0.00	0.00	0.00	0.00	0.00	0.00	0.00	0.00	0.00	0.00	0.00	0.00	0.00	0.00	0.00	0.00	0.00	0.00	0.00	0.00	0.00	0.00	0.00	0.00	0.00	0.00	0.00	0.00	0.00	0.00	0.00	0.00	0.00	0.00	0.00	0.00	0.00	0.00	0.00	0.00	0.00	0.00	-	-	-	-	-	-	-
NR_129699.1,miRBase:MI0030739	0.00	0.00	0.00	0.00	0.00	0.00	0.00	0.00	0.00	0.00	0.00	0.00	0.00	0.00	0.00	0.00	0.00	0.00	0.00	0.00	0.00	0.00	0.00	0.00	0.00	0.00	0.00	0.00	0.00	0.00	0.00	0.00	0.00	0.00	0.00	0.00	0.00	0.00	0.00	0.00	0.00	0.00	-	-	-	-	-	-	-
NR_129700.1,miRBase:MI0030740	0.00	0.00	0.00	0.00	0.00	0.00	0.00	0.00	0.00	0.00	0.00	0.00	0.00	0.00	0.00	0.00	0.00	0.00	0.00	0.00	0.00	0.00	0.00	0.00	0.00	0.00	0.00	0.00	0.00	0.00	0.00	0.00	0.00	0.00	0.00	0.00	0.00	0.00	0.00	0.00	0.00	0.00	-	-	-	-	-	-	-
NR_129701.1,miRBase:MI0030741	0.00	0.00	0.00	0.00	0.00	0.00	0.00	0.00	0.00	0.00	0.00	0.00	0.00	0.00	0.00	0.00	0.00	0.00	0.00	0.00	0.00	0.00	0.00	0.00	0.00	0.00	0.00	0.00	0.00	0.00	0.00	0.00	0.00	0.00	0.00	0.00	0.00	0.00	0.00	0.00	0.00	0.00	-	-	-	-	-	-	-
NR_129702.1,miRBase:MI0030742	0.00	0.00	0.00	0.00	0.00	0.00	0.00	0.00	0.00	0.00	0.00	0.00	0.00	0.00	0.00	0.00	0.00	0.00	0.00	0.00	0.00	0.00	0.00	0.00	0.00	0.00	0.00	0.00	0.00	0.00	0.00	0.00	0.00	0.00	0.00	0.00	0.00	0.00	0.00	0.00	0.00	0.00	-	-	-	-	-	-	-
NR_129703.1,miRBase:MI0030743	0.00	0.00	0.00	0.00	0.00	0.00	0.00	0.00	0.00	0.00	0.00	0.00	0.00	0.00	0.00	0.00	0.00	0.00	0.00	0.00	0.00	0.00	0.00	0.00	0.00	0.00	0.00	0.00	0.00	0.00	0.00	0.00	0.00	0.00	0.00	0.00	0.00	0.00	0.00	0.00	0.00	0.00	-	-	-	-	-	-	-
NR_129704.1,miRBase:MI0030744	0.00	0.00	0.00	0.00	0.00	0.00	0.00	0.00	0.00	0.00	0.00	0.00	0.00	0.00	0.00	0.00	0.00	0.00	0.00	0.00	0.00	0.00	0.00	0.00	0.00	0.00	0.00	0.00	0.00	0.00	0.00	0.00	0.00	0.00	0.00	0.00	0.00	0.00	0.00	0.00	0.00	0.00	-	-	-	-	-	-	-
NR_129705.1,miRBase:MI0030745	0.00	0.00	0.00	0.00	0.00	0.00	0.00	0.00	0.00	0.00	0.00	0.00	0.00	0.00	0.00	0.00	0.00	0.00	0.00	0.00	0.00	0.00	0.00	0.00	0.00	0.00	0.00	0.00	0.00	0.00	0.00	0.00	0.00	0.00	0.00	0.00	0.00	0.00	0.00	0.00	0.00	0.00	-	-	-	-	-	-	-
NR_129706.1,miRBase:MI0030746	0.00	0.00	0.00	0.00	0.00	0.00	0.00	0.00	0.00	0.00	0.00	0.00	0.00	0.00	0.00	0.00	0.00	0.00	0.00	0.00	0.00	0.00	0.00	0.00	0.00	0.00	0.00	0.00	0.00	0.00	0.00	0.00	0.00	0.00	0.00	0.00	0.00	0.00	0.00	0.00	0.00	0.00	-	-	-	-	-	-	-
NR_129707.1,miRBase:MI0030747	0.00	0.00	0.00	0.00	0.00	0.00	0.00	0.00	0.00	0.00	0.00	0.00	0.00	0.00	0.00	0.00	0.00	0.00	0.00	0.00	0.00	0.00	0.00	0.00	0.00	0.00	0.00	0.00	0.00	0.00	0.00	0.00	0.00	0.00	0.00	0.00	0.00	0.00	0.00	0.00	0.00	0.00	-	-	-	-	-	-	-
NR_129708.1,miRBase:MI0030748	0.00	0.00	0.00	0.00	0.00	0.00	0.00	0.00	0.00	0.00	0.00	0.00	0.00	0.00	0.00	0.00	0.00	0.00	0.00	0.00	0.00	0.00	0.00	0.00	0.00	0.00	0.00	0.00	0.00	0.00	0.00	0.00	0.00	0.00	0.00	0.00	0.00	0.00	0.00	0.00	0.00	0.00	-	-	-	-	-	-	-
NR_129709.1,miRBase:MI0030749	0.00	0.00	0.00	0.00	0.00	0.00	0.00	0.00	0.00	0.00	0.00	0.00	0.00	0.00	0.00	0.00	0.00	0.00	0.00	0.00	0.00	0.00	0.00	0.00	0.00	0.00	0.00	0.00	0.00	0.00	0.00	0.00	0.00	0.00	0.00	0.00	0.00	0.00	0.00	0.00	0.00	0.00	-	-	-	-	-	-	-
NR_129710.1,miRBase:MI0030750	0.00	0.00	0.00	0.00	0.00	0.00	0.00	0.00	0.00	0.00	0.00	0.00	0.00	0.00	0.00	0.00	0.00	0.00	0.00	0.00	0.00	0.00	0.00	0.00	0.00	0.00	0.00	0.00	0.00	0.00	0.00	0.00	0.00	0.00	0.00	0.00	0.00	0.00	0.00	0.00	0.00	0.00	-	-	-	-	-	-	-
NR_129711.1,miRBase:MI0030751	0.00	0.00	0.00	0.00	0.00	0.00	0.00	0.00	0.00	0.00	0.00	0.00	0.00	0.00	0.00	0.00	0.00	0.00	0.00	0.00	0.00	0.00	0.00	0.00	0.00	0.00	0.00	0.00	0.00	0.00	0.00	0.00	0.00	0.00	0.00	0.00	0.00	0.00	0.00	0.00	0.00	0.00	-	-	-	-	-	-	-
NR_129712.1,miRBase:MI0030752	0.00	0.00	0.00	0.00	0.00	0.00	0.00	0.00	0.00	0.00	0.00	0.00	0.00	0.00	0.00	0.00	0.00	0.00	0.00	0.00	0.00	0.00	0.00	0.00	0.00	0.00	0.00	0.00	0.00	0.00	0.00	0.00	0.00	0.00	0.00	0.00	0.00	0.00	0.00	0.00	0.00	0.00	-	-	-	-	-	-	-
NR_129714.1,miRBase:MI0030754	0.00	0.00	0.00	0.00	0.00	0.00	0.00	0.00	0.00	0.00	0.00	0.00	0.00	0.00	0.00	0.00	0.00	0.00	0.00	0.00	0.00	0.00	0.00	0.00	0.00	0.00	0.00	0.00	0.00	0.00	0.00	0.00	0.00	0.00	0.00	0.00	0.00	0.00	0.00	0.00	0.00	0.00	-	-	-	-	-	-	-
NR_129715.1,miRBase:MI0030755	0.00	0.00	0.00	0.00	0.00	0.00	0.00	0.00	0.00	0.00	0.00	0.00	0.00	0.00	0.00	0.00	0.00	0.00	0.00	0.00	0.00	0.00	0.00	0.00	0.00	0.00	0.00	0.00	0.00	0.00	0.00	0.00	0.00	0.00	0.00	0.00	0.00	0.00	0.00	0.00	0.00	0.00	-	-	-	-	-	-	-
NR_129716.1,miRBase:MI0030756	0.00	0.00	0.00	0.00	0.00	0.00	0.00	0.00	0.00	0.00	0.00	0.00	0.00	0.00	0.00	0.00	0.00	0.00	0.00	0.00	0.00	0.00	0.00	0.00	0.00	0.00	0.00	0.00	0.00	0.00	0.00	0.00	0.00	0.00	0.00	0.00	0.00	0.00	0.00	0.00	0.00	0.00	-	-	-	-	-	-	-
NR_129717.1,miRBase:MI0030757	0.00	0.00	0.00	0.00	0.00	0.00	0.00	0.00	0.00	0.00	0.00	0.00	0.00	0.00	0.00	0.00	0.00	0.00	0.00	0.00	0.00	0.00	0.00	0.00	0.00	0.00	0.00	0.00	0.00	0.00	0.00	0.00	0.00	0.00	0.00	0.00	0.00	0.00	0.00	0.00	0.00	0.00	-	-	-	-	-	-	-
NR_129718.1,miRBase:MI0030758	0.00	0.00	0.00	0.00	0.00	0.00	0.00	0.00	0.00	0.00	0.00	0.00	0.00	0.00	0.00	0.00	0.00	0.00	0.00	0.00	0.00	0.00	0.00	0.00	0.00	0.00	0.00	0.00	0.00	0.00	0.00	0.00	0.00	0.00	0.00	0.00	0.00	0.00	0.00	0.00	0.00	0.00	-	-	-	-	-	-	-
NR_129719.1,miRBase:MI0030759	0.00	0.00	0.00	0.00	0.00	0.00	0.00	0.00	0.00	0.00	0.00	0.00	0.00	0.00	0.00	0.00	0.00	0.00	0.00	0.00	0.00	0.00	0.00	0.00	0.00	0.00	0.00	0.00	0.00	0.00	0.00	0.00	0.00	0.00	0.00	0.00	0.00	0.00	0.00	0.00	0.00	0.00	-	-	-	-	-	-	-
NR_129723.1,miRBase:MI0030763	0.00	0.00	0.00	0.00	0.00	0.00	0.00	0.00	0.00	0.00	0.00	0.00	0.00	0.00	0.00	0.00	0.00	0.00	0.00	0.00	0.00	0.00	0.00	0.00	0.00	0.00	0.00	0.00	0.00	0.00	0.00	0.00	0.00	0.00	0.00	0.00	0.00	0.00	0.00	0.00	0.00	0.00	-	-	-	-	-	-	-
NR_129724.1,miRBase:MI0030764	0.00	0.00	0.00	0.00	0.00	0.00	0.00	0.00	0.00	0.00	0.00	0.00	0.00	0.00	0.00	0.00	0.00	0.00	0.00	0.00	0.00	0.00	0.00	0.00	0.00	0.00	0.00	0.00	0.00	0.00	0.00	0.00	0.00	0.00	0.00	0.00	0.00	0.00	0.00	0.00	0.00	0.00	-	-	-	-	-	-	-
NR_129727.1,miRBase:MI0030767	0.00	0.00	0.00	0.00	0.00	0.00	0.00	0.00	0.00	0.00	0.00	0.00	0.00	0.00	0.00	0.00	0.00	0.00	0.00	0.00	0.00	0.00	0.00	0.00	0.00	0.00	0.00	0.00	0.00	0.00	0.00	0.00	0.00	0.00	0.00	0.00	0.00	0.00	0.00	0.00	0.00	0.00	-	-	-	-	-	-	-
NR_129728.1,miRBase:MI0030768	0.00	0.00	0.00	0.00	0.00	0.00	0.00	0.00	0.00	0.00	0.00	0.00	0.00	0.00	0.00	0.00	0.00	0.00	0.00	0.00	0.00	0.00	0.00	0.00	0.00	0.00	0.00	0.00	0.00	0.00	0.00	0.00	0.00	0.00	0.00	0.00	0.00	0.00	0.00	0.00	0.00	0.00	-	-	-	-	-	-	-
NR_129729.1,miRBase:MI0030769	0.00	0.00	0.00	0.00	0.00	0.00	0.00	0.00	0.00	0.00	0.00	0.00	0.00	0.00	0.00	0.00	0.00	0.00	0.00	0.00	0.00	0.00	0.00	0.00	0.00	0.00	0.00	0.00	0.00	0.00	0.00	0.00	0.00	0.00	0.00	0.00	0.00	0.00	0.00	0.00	0.00	0.00	-	-	-	-	-	-	-
NR_129730.1,miRBase:MI0030770	0.00	0.00	0.00	0.00	0.00	0.00	0.00	0.00	0.00	0.00	0.00	0.00	0.00	0.00	0.00	0.00	0.00	0.00	0.00	0.00	0.00	0.00	0.00	0.00	0.00	0.00	0.00	0.00	0.00	0.00	0.00	0.00	0.00	0.00	0.00	0.00	0.00	0.00	0.00	0.00	0.00	0.00	-	-	-	-	-	-	-
NR_129731.1,miRBase:MI0030771	0.00	0.00	0.00	0.00	0.00	0.00	0.00	0.00	0.00	0.00	0.00	0.00	0.00	0.00	0.00	0.00	0.00	0.00	0.00	0.00	0.00	0.00	0.00	0.00	0.00	0.00	0.00	0.00	0.00	0.00	0.00	0.00	0.00	0.00	0.00	0.00	0.00	0.00	0.00	0.00	0.00	0.00	-	-	-	-	-	-	-
NR_129732.1,miRBase:MI0030772	0.00	0.00	0.00	0.00	0.00	0.00	0.00	0.00	0.00	0.00	0.00	0.00	0.00	0.00	0.00	0.00	0.00	0.00	0.00	0.00	0.00	0.00	0.00	0.00	0.00	0.00	0.00	0.00	0.00	0.00	0.00	0.00	0.00	0.00	0.00	0.00	0.00	0.00	0.00	0.00	0.00	0.00	-	-	-	-	-	-	-
NR_129733.1,miRBase:MI0030773	0.00	0.00	0.00	0.00	0.00	0.00	0.00	0.00	0.00	0.00	0.00	0.00	0.00	0.00	0.00	0.00	0.00	0.00	0.00	0.00	0.00	0.00	0.00	0.00	0.00	0.00	0.00	0.00	0.00	0.00	0.00	0.00	0.00	0.00	0.00	0.00	0.00	0.00	0.00	0.00	0.00	0.00	-	-	-	-	-	-	-
NR_129734.1,miRBase:MI0030774	0.00	0.00	0.00	0.00	0.00	0.00	0.00	0.00	0.00	0.00	0.00	0.00	0.00	0.00	0.00	0.00	0.00	0.00	0.00	0.00	0.00	0.00	0.00	0.00	0.00	0.00	0.00	0.00	0.00	0.00	0.00	0.00	0.00	0.00	0.00	0.00	0.00	0.00	0.00	0.00	0.00	0.00	-	-	-	-	-	-	-
NR_129735.1,miRBase:MI0030775	0.00	0.00	0.00	0.00	0.00	0.00	0.00	0.00	0.00	0.00	0.00	0.00	0.00	0.00	0.00	0.00	0.00	0.00	0.00	0.00	0.00	0.00	0.00	0.00	0.00	0.00	0.00	0.00	0.00	0.00	0.00	0.00	0.00	0.00	0.00	0.00	0.00	0.00	0.00	0.00	0.00	0.00	-	-	-	-	-	-	-
NR_129736.1,miRBase:MI0030776	0.00	0.00	0.00	0.00	0.00	0.00	0.00	0.00	0.00	0.00	0.00	0.00	0.00	0.00	0.00	0.00	0.00	0.00	0.00	0.00	0.00	0.00	0.00	0.00	0.00	0.00	0.00	0.00	0.00	0.00	0.00	0.00	0.00	0.00	0.00	0.00	0.00	0.00	0.00	0.00	0.00	0.00	-	-	-	-	-	-	-
NR_129737.1,miRBase:MI0030777	0.00	0.00	0.00	0.00	0.00	0.00	0.00	0.00	0.00	0.00	0.00	0.00	0.00	0.00	0.00	0.00	0.00	0.00	0.00	0.00	0.00	0.00	0.00	0.00	0.00	0.00	0.00	0.00	0.00	0.00	0.00	0.00	0.00	0.00	0.00	0.00	0.00	0.00	0.00	0.00	0.00	0.00	-	-	-	-	-	-	-
NR_129738.1,miRBase:MI0030778	0.00	0.00	0.00	0.00	0.00	0.00	0.00	0.00	0.00	0.00	0.00	0.00	0.00	0.00	0.00	0.00	0.00	0.00	0.00	0.00	0.00	0.00	0.00	0.00	0.00	0.00	0.00	0.00	0.00	0.00	0.00	0.00	0.00	0.00	0.00	0.00	0.00	0.00	0.00	0.00	0.00	0.00	-	-	-	-	-	-	-
NR_129739.1,miRBase:MI0030779	0.00	0.00	0.00	0.00	0.00	0.00	0.00	0.00	0.00	0.00	0.00	0.00	0.00	0.00	0.00	0.00	0.00	0.00	0.00	0.00	0.00	0.00	0.00	0.00	0.00	0.00	0.00	0.00	0.00	0.00	0.00	0.00	0.00	0.00	0.00	0.00	0.00	0.00	0.00	0.00	0.00	0.00	-	-	-	-	-	-	-
NR_129740.1,miRBase:MI0030780	0.00	0.00	0.00	0.00	0.00	0.00	0.00	0.00	0.00	0.00	0.00	0.00	0.00	0.00	0.00	0.00	0.00	0.00	0.00	0.00	0.00	0.00	0.00	0.00	0.00	0.00	0.00	0.00	0.00	0.00	0.00	0.00	0.00	0.00	0.00	0.00	0.00	0.00	0.00	0.00	0.00	0.00	-	-	-	-	-	-	-
NR_129741.1,miRBase:MI0030781	0.00	0.00	0.00	0.00	0.00	0.00	0.00	0.00	0.00	0.00	0.00	0.00	0.00	0.00	0.00	0.00	0.00	0.00	0.00	0.00	0.00	0.00	0.00	0.00	0.00	0.00	0.00	0.00	0.00	0.00	0.00	0.00	0.00	0.00	0.00	0.00	0.00	0.00	0.00	0.00	0.00	0.00	-	-	-	-	-	-	-
NR_129742.1,miRBase:MI0030782	0.00	0.00	0.00	0.00	0.00	0.00	0.00	0.00	0.00	0.00	0.00	0.00	0.00	0.00	0.00	0.00	0.00	0.00	0.00	0.00	0.00	0.00	0.00	0.00	0.00	0.00	0.00	0.00	0.00	0.00	0.00	0.00	0.00	0.00	0.00	0.00	0.00	0.00	0.00	0.00	0.00	0.00	-	-	-	-	-	-	-
NR_129743.1,miRBase:MI0030783	0.00	0.00	0.00	0.00	0.00	0.00	0.00	0.00	0.00	0.00	0.00	0.00	0.00	0.00	0.00	0.00	0.00	0.00	0.00	0.00	0.00	0.00	0.00	0.00	0.00	0.00	0.00	0.00	0.00	0.00	0.00	0.00	0.00	0.00	0.00	0.00	0.00	0.00	0.00	0.00	0.00	0.00	-	-	-	-	-	-	-
NR_129744.1,miRBase:MI0030784	0.00	0.00	0.00	0.00	0.00	0.00	0.00	0.00	0.00	0.00	0.00	0.00	0.00	0.00	0.00	0.00	0.00	0.00	0.00	0.00	0.00	0.00	0.00	0.00	0.00	0.00	0.00	0.00	0.00	0.00	0.00	0.00	0.00	0.00	0.00	0.00	0.00	0.00	0.00	0.00	0.00	0.00	-	-	-	-	-	-	-
NR_129745.1,miRBase:MI0030785	0.00	0.00	0.00	0.00	0.00	0.00	0.00	0.00	0.00	0.00	0.00	0.00	0.00	0.00	0.00	0.00	0.00	0.00	0.00	0.00	0.00	0.00	0.00	0.00	0.00	0.00	0.00	0.00	0.00	0.00	0.00	0.00	0.00	0.00	0.00	0.00	0.00	0.00	0.00	0.00	0.00	0.00	-	-	-	-	-	-	-
NR_129746.1,miRBase:MI0030786	0.00	0.00	0.00	0.00	0.00	0.00	0.00	0.00	0.00	0.00	0.00	0.00	0.00	0.00	0.00	0.00	0.00	0.00	0.00	0.00	0.00	0.00	0.00	0.00	0.00	0.00	0.00	0.00	0.00	0.00	0.00	0.00	0.00	0.00	0.00	0.00	0.00	0.00	0.00	0.00	0.00	0.00	-	-	-	-	-	-	-
NR_129748.1,miRBase:MI0030788	0.00	0.00	0.00	0.00	0.00	0.00	0.00	0.00	0.00	0.00	0.00	0.00	0.00	0.00	0.00	0.00	0.00	0.00	0.00	0.00	0.00	0.00	0.00	0.00	0.00	0.00	0.00	0.00	0.00	0.00	0.00	0.00	0.00	0.00	0.00	0.00	0.00	0.00	0.00	0.00	0.00	0.00	-	-	-	-	-	-	-
NR_129750.1,miRBase:MI0030790	0.00	0.00	0.00	0.00	0.00	0.00	0.00	0.00	0.00	0.00	0.00	0.00	0.00	0.00	0.00	0.00	0.00	0.00	0.00	0.00	0.00	0.00	0.00	0.00	0.00	0.00	0.00	0.00	0.00	0.00	0.00	0.00	0.00	0.00	0.00	0.00	0.00	0.00	0.00	0.00	0.00	0.00	-	-	-	-	-	-	-
NR_129751.1,miRBase:MI0030791	0.00	0.00	0.00	0.00	0.00	0.00	0.00	0.00	0.00	0.00	0.00	0.00	0.00	0.00	0.00	0.00	0.00	0.00	0.00	0.00	0.00	0.00	0.00	0.00	0.00	0.00	0.00	0.00	0.00	0.00	0.00	0.00	0.00	0.00	0.00	0.00	0.00	0.00	0.00	0.00	0.00	0.00	-	-	-	-	-	-	-
NR_129752.1,miRBase:MI0030792	0.00	0.00	0.00	0.00	0.00	0.00	0.00	0.00	0.00	0.00	0.00	0.00	0.00	0.00	0.00	0.00	0.00	0.00	0.00	0.00	0.00	0.00	0.00	0.00	0.00	0.00	0.00	0.00	0.00	0.00	0.00	0.00	0.00	0.00	0.00	0.00	0.00	0.00	0.00	0.00	0.00	0.00	-	-	-	-	-	-	-
NR_129753.1,miRBase:MI0030793	0.00	0.00	0.00	0.00	0.00	0.00	0.00	0.00	0.00	0.00	0.00	0.00	0.00	0.00	0.99	0.00	0.00	0.00	0.00	0.00	0.00	0.00	0.00	0.00	0.00	0.00	0.00	0.00	0.00	0.00	0.00	0.00	0.00	0.00	0.00	0.99	0.00	0.00	0.00	0.00	0.00	0.00	-	-	-	-	-	-	-
NR_129754.1,miRBase:MI0030794	0.00	0.00	0.00	0.00	0.00	0.00	0.00	0.00	0.00	0.00	0.00	0.00	0.00	0.00	0.00	0.00	0.00	0.00	0.00	0.00	0.00	0.00	0.00	0.00	0.00	0.00	0.00	0.00	0.00	0.00	0.00	0.00	0.00	0.00	0.00	0.00	0.00	0.00	0.00	0.00	0.00	0.00	-	-	-	-	-	-	-
NR_129755.1,miRBase:MI0030795	0.00	0.00	0.00	0.00	0.00	0.00	0.00	0.00	0.00	0.00	0.00	0.00	0.00	0.00	0.00	0.00	0.00	0.00	0.00	0.00	0.00	0.00	0.00	0.00	0.00	0.00	0.00	0.00	0.00	0.00	0.00	0.00	0.00	0.00	0.00	0.00	0.00	0.00	0.00	0.00	0.00	0.00	-	-	-	-	-	-	-
NR_129756.1,miRBase:MI0030796	0.00	0.00	0.00	0.00	0.00	0.00	0.00	0.00	0.00	0.00	0.00	0.00	0.00	0.00	0.00	0.00	0.00	0.00	0.00	0.00	0.00	0.00	0.00	0.00	0.00	0.00	0.00	0.00	0.00	0.00	0.00	0.00	0.00	0.00	0.00	0.00	0.00	0.00	0.00	0.00	0.00	0.00	-	-	-	-	-	-	-
NR_129758.1,miRBase:MI0030798	0.00	0.00	0.00	0.00	0.00	0.00	0.00	0.00	0.00	0.00	0.00	0.00	0.00	0.00	0.00	0.00	0.00	0.00	0.00	0.00	0.00	0.00	0.00	0.00	0.00	0.00	0.00	0.00	0.00	0.00	0.00	0.00	0.00	0.00	0.00	0.00	0.00	0.00	0.00	0.00	0.00	0.00	-	-	-	-	-	-	-
NR_129759.1,miRBase:MI0030799	0.00	0.00	0.00	0.00	0.00	0.00	0.00	0.00	0.00	0.00	0.00	0.00	0.00	0.00	0.00	0.00	0.00	0.00	0.00	0.00	0.00	0.00	0.00	0.00	0.00	0.00	0.00	0.00	0.00	0.00	0.00	0.00	0.00	0.00	0.00	0.00	0.00	0.00	0.00	0.00	0.00	0.00	-	-	-	-	-	-	-
NR_129760.1,miRBase:MI0030800	0.00	0.00	0.00	0.00	0.00	0.00	0.00	0.00	0.00	0.00	0.00	0.00	0.00	0.00	0.00	0.00	0.00	0.00	0.00	0.00	0.00	0.00	0.00	0.00	0.00	0.00	0.00	0.00	0.00	0.00	0.00	0.00	0.00	0.00	0.00	0.00	0.00	0.00	0.00	0.00	0.00	0.00	-	-	-	-	-	-	-
NR_129761.1,miRBase:MI0030801	0.00	0.00	0.00	0.00	0.00	0.00	0.00	0.00	0.00	0.00	0.00	0.00	0.00	0.00	0.00	0.00	0.00	0.00	0.00	0.00	0.00	0.00	0.00	0.00	0.00	0.00	0.00	0.00	0.00	0.00	0.00	0.00	0.00	0.00	0.00	0.00	0.00	0.00	0.00	0.00	0.00	0.00	-	-	-	-	-	-	-
NR_129762.1,miRBase:MI0030802	0.00	0.00	0.00	0.00	0.00	0.00	0.00	0.00	0.00	0.00	0.00	0.00	0.00	0.00	0.00	0.00	0.00	0.00	0.00	0.00	0.00	0.00	0.00	0.00	0.00	0.00	0.00	0.00	0.00	0.00	0.00	0.00	0.00	0.00	0.00	0.00	0.00	0.00	0.00	0.00	0.00	0.00	-	-	-	-	-	-	-
NR_129763.1,miRBase:MI0030803	0.00	0.00	0.00	0.00	0.00	0.00	0.00	0.00	0.00	0.00	0.00	0.00	0.00	0.00	0.00	0.00	0.00	0.00	0.00	0.00	0.00	0.00	0.00	0.00	0.00	0.00	0.00	0.00	0.00	0.00	0.00	0.00	0.00	0.00	0.00	0.00	0.00	0.00	0.00	0.00	0.00	0.00	-	-	-	-	-	-	-
NR_129764.1,miRBase:MI0030804	0.00	0.00	0.00	0.00	0.00	0.00	0.00	0.00	0.00	0.00	0.00	0.00	0.00	0.00	0.00	0.00	0.00	0.00	0.00	0.00	0.00	0.00	0.00	0.00	0.00	0.00	0.00	0.00	0.00	0.00	0.00	0.00	0.00	0.00	0.00	0.00	0.00	0.00	0.00	0.00	0.00	0.00	-	-	-	-	-	-	-
NR_129765.1,miRBase:MI0030805	0.00	0.00	0.00	0.00	0.00	0.00	0.00	0.00	0.00	0.00	0.00	0.00	0.00	0.00	0.00	0.00	0.00	0.00	0.00	0.00	0.00	0.00	0.00	0.00	0.00	0.00	0.00	0.00	0.00	0.00	0.00	0.00	0.00	0.00	0.00	0.00	0.00	0.00	0.00	0.00	0.00	0.00	-	-	-	-	-	-	-
NR_129766.1,miRBase:MI0030806	0.00	0.00	0.00	0.00	0.00	0.00	0.00	0.00	0.00	0.00	0.00	0.00	0.00	0.00	0.00	0.00	0.00	0.00	0.00	0.00	0.00	0.00	0.00	0.00	0.00	0.00	0.00	0.00	0.00	0.00	0.00	0.00	0.00	0.00	0.00	0.00	0.00	0.00	0.00	0.00	0.00	0.00	-	-	-	-	-	-	-
NR_129767.1,miRBase:MI0030807	0.00	0.00	0.00	0.00	0.00	0.00	0.00	0.00	0.00	0.00	0.00	0.00	0.00	0.00	0.00	0.00	0.00	0.00	0.00	0.00	0.00	0.00	0.00	0.00	0.00	0.00	0.00	0.00	0.00	0.00	0.00	0.00	0.00	0.00	0.00	0.00	0.00	0.00	0.00	0.00	0.00	0.00	-	-	-	-	-	-	-
NR_129768.1,miRBase:MI0030808	0.00	0.00	0.00	0.00	0.00	0.00	0.00	0.00	0.00	0.00	0.00	0.00	0.00	0.00	0.00	0.00	0.00	0.00	0.00	0.00	0.00	0.00	0.00	0.00	0.00	0.00	0.00	0.00	0.00	0.00	0.00	0.00	0.00	0.00	0.00	0.00	0.00	0.00	0.00	0.00	0.00	0.00	-	-	-	-	-	-	-
NR_129769.1,miRBase:MI0030809	0.00	0.00	0.00	0.00	0.00	0.00	0.00	0.00	0.00	0.00	0.00	0.00	0.00	0.00	0.00	0.00	0.00	0.00	0.00	0.00	0.00	0.00	0.00	0.00	0.00	0.00	0.00	0.00	0.00	0.00	0.00	0.00	0.00	0.00	0.00	0.00	0.00	0.00	0.00	0.00	0.00	0.00	-	-	-	-	-	-	-
NR_129770.1,miRBase:MI0030810	0.00	0.00	0.00	0.00	0.00	0.00	0.00	0.00	0.00	0.00	0.00	0.00	0.00	0.00	0.00	0.00	0.00	0.00	0.00	0.00	0.00	0.00	0.00	0.00	0.00	0.00	0.00	0.00	0.00	0.00	0.00	0.00	0.00	0.00	0.00	0.00	0.00	0.00	0.00	0.00	0.00	0.00	-	-	-	-	-	-	-
NR_129771.1,miRBase:MI0030811	0.00	0.00	0.00	0.00	0.00	0.00	0.00	0.00	0.00	0.00	0.00	0.00	0.00	0.00	0.00	0.00	0.00	0.00	0.00	0.00	0.00	0.00	0.00	0.00	0.00	0.00	0.00	0.00	0.00	0.00	0.00	0.00	0.00	0.00	0.00	0.00	0.00	0.00	0.00	0.00	0.00	0.00	-	-	-	-	-	-	-
NR_129772.1,miRBase:MI0030812	0.00	0.00	0.00	0.00	0.00	0.00	0.00	0.00	0.00	0.00	0.00	0.00	0.00	0.00	0.00	0.00	0.00	0.00	0.00	0.00	0.00	0.00	0.00	0.00	0.00	0.00	0.00	0.00	0.00	0.00	0.00	0.00	0.00	0.00	0.00	0.00	0.00	0.00	0.00	0.00	0.00	0.00	-	-	-	-	-	-	-
NR_129780.1,miRBase:MI0030820	0.00	0.00	0.00	0.00	0.00	0.00	0.00	0.00	0.00	0.00	0.00	0.00	0.00	0.00	0.00	0.00	0.00	0.00	0.00	0.00	0.00	0.00	0.00	0.00	0.00	0.00	0.00	0.00	0.00	0.00	0.00	0.00	0.00	0.00	0.00	0.00	0.00	0.00	0.00	0.00	0.00	0.00	-	-	-	-	-	-	-
NR_129781.1,miRBase:MI0030821	0.00	0.00	0.00	0.00	0.00	0.00	0.00	0.00	0.00	0.00	0.00	0.00	0.00	0.00	0.00	0.00	0.00	0.00	0.00	0.00	0.00	0.00	0.00	0.00	0.00	0.00	0.00	0.00	0.00	0.00	0.00	0.00	0.00	0.00	0.00	0.00	0.00	0.00	0.00	0.00	0.00	0.00	-	-	-	-	-	-	-
NR_129783.1,miRBase:MI0030823	0.00	0.00	0.00	0.00	0.00	0.00	0.00	0.00	0.00	0.00	0.00	0.00	0.00	0.00	0.00	0.00	0.00	0.00	0.00	0.00	0.00	0.00	0.00	0.00	0.00	0.00	0.00	0.00	0.00	0.00	0.00	0.00	0.00	0.00	0.00	0.00	0.00	0.00	0.00	0.00	0.00	0.00	-	-	-	-	-	-	-
NR_129784.1,miRBase:MI0030824	0.00	0.00	0.00	0.00	0.00	0.00	0.00	0.00	0.00	0.00	0.00	0.00	0.00	0.00	0.00	0.00	0.00	0.00	0.00	0.00	0.00	0.00	0.00	0.00	0.00	0.00	0.00	0.00	0.00	0.00	0.00	0.00	0.00	0.00	0.00	0.00	0.00	0.00	0.00	0.00	0.00	0.00	-	-	-	-	-	-	-
NR_129785.1,miRBase:MI0030825	0.00	0.00	0.00	0.00	0.00	0.00	0.00	0.00	0.00	0.00	0.00	0.00	0.00	0.00	0.00	0.00	0.00	0.00	0.00	0.00	0.00	0.00	0.00	0.00	0.00	0.00	0.00	0.00	0.00	0.00	0.00	0.00	0.00	0.00	0.00	0.00	0.00	0.00	0.00	0.00	0.00	0.00	-	-	-	-	-	-	-
NR_129786.1,miRBase:MI0030826	0.00	0.00	0.00	0.00	0.00	0.00	0.00	0.00	0.00	0.00	0.00	0.00	0.00	0.00	0.00	0.00	0.00	0.00	0.00	0.00	0.00	0.00	0.00	0.00	0.00	0.00	0.00	0.00	0.00	0.00	0.00	0.00	0.00	0.00	0.00	0.00	0.00	0.00	0.00	0.00	0.00	0.00	-	-	-	-	-	-	-
NR_129787.1,miRBase:MI0030827	0.00	0.00	0.00	0.00	0.00	0.00	0.00	0.00	0.00	0.00	0.00	0.00	0.00	0.00	0.00	0.00	0.00	0.00	0.00	0.00	0.00	0.00	0.00	0.00	0.00	0.00	0.00	0.00	0.00	0.00	0.00	0.00	0.00	0.00	0.00	0.00	0.00	0.00	0.00	0.00	0.00	0.00	-	-	-	-	-	-	-
NR_129789.1,miRBase:MI0030829	0.00	0.00	0.00	0.00	0.00	0.00	0.00	0.00	0.00	0.00	0.00	0.00	0.00	0.00	0.00	0.00	0.00	0.00	0.00	0.00	0.00	0.00	0.00	0.00	0.00	0.00	0.00	0.00	0.00	0.00	0.00	0.00	0.00	0.00	0.00	0.00	0.00	0.00	0.00	0.00	0.00	0.00	-	-	-	-	-	-	-
NR_129790.1,miRBase:MI0030830	0.00	0.00	0.00	0.00	0.00	0.00	0.00	0.00	0.00	0.00	0.00	0.00	0.00	0.00	0.00	0.00	0.00	0.00	0.00	0.00	0.00	0.00	0.00	0.00	0.00	0.00	0.00	0.00	0.00	0.00	0.00	0.00	0.00	0.00	0.00	0.00	0.00	0.00	0.00	0.00	0.00	0.00	-	-	-	-	-	-	-
NR_129791.1,miRBase:MI0030831	0.00	0.00	0.00	0.00	0.00	0.00	0.00	0.00	0.00	0.00	0.00	0.00	0.00	0.00	0.00	0.00	0.00	0.83	0.00	0.00	0.00	0.00	0.00	0.00	0.00	0.00	0.00	0.00	0.00	0.00	0.00	0.00	0.00	0.00	0.00	0.00	0.00	0.00	1.00	0.00	0.00	0.00	-	-	-	-	-	-	-
NR_129792.1,miRBase:MI0030832	0.00	0.00	0.00	0.00	0.00	0.00	0.00	0.00	0.00	0.00	0.00	0.00	0.00	0.00	0.00	0.00	0.00	0.00	0.00	0.00	0.00	0.00	0.00	0.00	0.00	0.00	0.00	0.00	0.00	0.00	0.00	0.00	0.00	0.00	0.00	0.00	0.00	0.00	0.00	0.00	0.00	0.00	-	-	-	-	-	-	-
NR_129793.1,miRBase:MI0030833	0.00	0.00	0.00	0.00	0.00	0.00	0.00	0.00	0.00	0.00	0.00	0.00	0.00	0.00	0.00	0.00	0.00	0.00	0.00	0.00	0.00	0.00	0.00	0.00	0.00	0.00	0.00	0.00	0.00	0.00	0.00	0.00	0.00	0.00	0.00	0.00	0.00	0.00	0.00	0.00	0.00	0.00	-	-	-	-	-	-	-
NR_129795.1,miRBase:MI0030835	0.00	0.00	0.00	0.00	0.00	0.00	0.00	0.00	0.00	0.00	0.00	0.00	0.00	0.00	0.00	0.00	0.00	0.00	0.00	0.00	0.00	0.00	0.00	0.00	0.00	0.00	0.00	0.00	0.00	0.00	0.00	0.00	0.00	0.00	0.00	0.00	0.00	0.00	0.00	0.00	0.00	0.00	-	-	-	-	-	-	-
NR_129796.1,miRBase:MI0030836	0.00	0.00	0.00	0.00	0.00	0.00	0.00	0.00	0.00	0.00	0.00	0.00	0.00	0.00	0.00	0.00	0.00	0.00	0.00	0.00	0.00	0.00	0.00	0.00	0.00	0.00	0.00	0.00	0.00	0.00	0.00	0.00	0.00	0.00	0.00	0.00	0.00	0.00	0.00	0.00	0.00	0.00	-	-	-	-	-	-	-
NR_129797.1,miRBase:MI0030837	0.00	0.00	0.00	0.00	0.00	0.00	0.00	0.00	0.00	0.00	0.00	0.00	0.00	0.00	0.00	0.00	0.00	0.00	0.00	0.00	0.00	0.00	0.00	0.00	0.00	0.00	0.00	0.00	0.00	0.00	0.00	0.00	0.00	0.00	0.00	0.00	0.00	0.00	0.00	0.00	0.00	0.00	-	-	-	-	-	-	-
NR_129798.1,miRBase:MI0030838	0.00	0.00	0.00	0.00	0.00	0.00	0.00	0.00	0.00	0.00	0.00	0.00	0.00	0.00	0.00	0.00	0.00	0.00	0.00	0.00	0.00	0.00	0.00	0.00	0.00	0.00	0.00	0.00	0.00	0.00	0.00	0.00	0.00	0.00	0.00	0.00	0.00	0.00	0.00	0.00	0.00	0.00	-	-	-	-	-	-	-
NR_129799.1,miRBase:MI0030839	0.00	0.00	0.00	0.00	0.00	0.00	0.00	0.00	0.00	0.00	0.00	0.00	0.00	0.00	0.00	0.00	0.00	0.00	0.00	0.00	0.00	0.00	0.00	0.00	0.00	0.00	0.00	0.00	0.00	0.00	0.00	0.00	0.00	0.00	0.00	0.00	0.00	0.00	0.00	0.00	0.00	0.00	-	-	-	-	-	-	-
NR_129801.1,miRBase:MI0030841	0.00	0.00	0.00	0.00	0.00	0.00	0.00	0.00	0.00	0.00	0.00	0.00	0.00	0.00	0.00	0.00	0.00	0.00	0.00	0.00	0.00	0.00	0.00	0.00	0.00	0.00	0.00	0.00	0.00	0.00	0.00	0.00	0.00	0.00	0.00	0.00	0.00	0.00	0.00	0.00	0.00	0.00	-	-	-	-	-	-	-
NR_129802.1,miRBase:MI0030842	0.00	0.00	0.00	0.00	0.00	0.00	0.00	0.00	0.00	0.00	0.00	0.00	0.00	0.00	0.00	0.00	0.00	0.00	0.00	0.00	0.00	0.00	0.00	0.00	0.00	0.00	0.00	0.00	0.00	0.00	0.00	0.00	0.00	0.00	0.00	0.00	0.00	0.00	0.00	0.00	0.00	0.00	-	-	-	-	-	-	-
NR_129803.1,miRBase:MI0030843	0.00	0.00	0.00	0.00	0.00	0.00	0.00	0.00	0.00	0.00	0.00	0.00	0.00	0.00	0.00	0.00	0.00	0.00	0.00	0.00	0.00	0.00	0.00	0.00	0.00	0.00	0.00	0.00	0.00	0.00	0.00	0.00	0.00	0.00	0.00	0.00	0.00	0.00	0.00	0.00	0.00	0.00	-	-	-	-	-	-	-
NR_129805.1,miRBase:MI0030845	0.00	0.00	0.00	0.00	0.00	0.00	0.00	0.00	0.00	0.00	0.00	0.00	0.00	0.00	0.00	0.00	0.00	0.00	0.00	0.00	0.00	0.00	0.00	0.00	0.00	0.00	0.00	0.00	0.00	0.00	0.00	0.00	0.00	0.00	0.00	0.00	0.00	0.00	0.00	0.00	0.00	0.00	-	-	-	-	-	-	-
NR_129806.1,miRBase:MI0030846	0.00	0.00	0.00	0.00	0.00	0.00	0.00	0.00	0.00	0.00	0.00	0.00	0.00	0.00	0.00	0.00	0.00	0.00	0.00	0.00	0.00	0.00	0.00	0.00	0.00	0.00	0.00	0.00	0.00	0.00	0.00	0.00	0.00	0.00	0.00	0.00	0.00	0.00	0.00	0.00	0.00	0.00	-	-	-	-	-	-	-
XLOC_000047	0.42	0.40	0.07	0.53	0.16	0.18	0.26	0.36	0.59	0.23	0.00	0.00	0.00	0.00	0.00	0.12	0.00	0.00	0.12	0.00	0.00	6.00	7.00	1.00	9.00	2.00	4.00	4.00	6.00	11.00	2.00	0.00	0.00	0.00	0.00	0.00	1.00	0.00	0.00	1.00	0.00	0.00	TCONS_00000131	-	-	-	-	-	-
XLOC_000117	0.00	0.78	0.09	0.00	0.00	0.00	0.00	0.00	0.00	0.00	0.00	0.00	0.00	0.00	0.00	0.00	0.00	0.00	0.00	0.00	0.00	0.00	10.00	1.00	0.00	0.00	0.00	0.00	0.00	0.00	0.00	0.00	0.00	0.00	0.00	0.00	0.00	0.00	0.00	0.00	0.00	0.00	TCONS_00000294	TPA: mCG127784-like [Bos taurus]	-	-	-	-	-
XLOC_000131	0.89	1.46	1.66	1.41	1.27	1.10	1.60	0.95	0.75	0.74	0.64	1.07	1.29	0.42	0.66	1.64	0.52	1.13	0.30	0.46	0.51	16.00	30.00	34.00	26.00	19.00	29.00	27.00	20.00	18.00	7.00	6.00	8.00	12.00	5.00	7.00	14.00	4.00	9.00	4.00	5.00	4.00	TCONS_00000340	-	-	-	-	-	-
XLOC_000217	0.05	0.08	0.09	0.16	0.11	0.63	0.84	0.29	0.81	0.08	0.07	0.00	0.39	0.08	0.00	0.08	0.00	0.08	0.00	0.17	0.19	1.00	2.00	2.00	4.00	2.00	20.00	19.00	7.00	22.00	1.00	1.00	0.00	5.00	1.00	0.00	1.00	0.00	1.00	0.00	2.00	2.00	TCONS_00000618	-	-	-	-	-	-
XLOC_000218	3.98	4.01	3.50	3.34	3.40	4.26	5.51	5.34	4.36	3.16	3.97	3.70	2.29	3.37	2.62	2.14	1.78	2.35	1.35	1.58	1.63	381.00	475.00	358.69	378.00	284.07	621.00	572.00	602.00	543.00	188.00	266.68	197.00	134.00	199.00	132.00	119.00	97.63	127.02	78.01	85.00	79.43	TCONS_00000619	PREDICTED: taste receptor type 2 member 42, partial [Bos mutus]	-	-	-	-	GO:0044425//membrane part;GO:0016020//membrane;GO:0031224//intrinsic component of membrane
XLOC_000327	0.55	0.60	0.81	0.73	0.73	0.91	0.04	0.00	0.18	0.14	0.00	0.08	0.07	0.14	0.00	0.00	0.00	0.00	0.00	0.00	0.00	11.00	11.00	13.00	14.00	9.00	26.00	1.00	0.00	5.00	2.00	0.00	1.00	1.00	2.00	0.00	0.00	0.00	0.00	0.00	0.00	0.00	TCONS_00000956	PR domain zinc finger protein 12, partial [Bos mutus]	Genetic Information Processing	Replication and repair	ko03420//Nucleotide excision repair	K10838	GO:0044464//cell part;GO:0005623//cell;GO:0005622//intracellular
XLOC_000427	0.00	0.00	0.00	0.00	0.00	0.00	0.00	0.00	0.00	0.19	0.00	0.00	0.00	0.56	0.44	2.39	0.40	0.20	0.19	1.44	0.23	0.00	0.00	0.00	0.00	0.00	0.00	0.00	0.00	0.00	1.00	0.00	0.00	0.00	3.00	2.00	12.00	2.00	1.00	1.00	7.00	1.00	TCONS_00001278	-	-	-	-	-	-
XLOC_000437	0.00	0.09	0.18	0.42	0.16	0.02	0.59	0.35	0.55	0.27	0.55	1.05	0.05	0.32	0.37	0.00	0.19	0.15	0.00	0.00	0.11	0.00	4.00	7.00	18.00	5.00	1.00	23.00	15.00	26.00	6.00	14.00	21.00	1.00	7.00	7.00	0.00	4.00	3.00	0.00	0.00	2.00	TCONS_00001316	PREDICTED: 60S ribosomal protein L36a isoform X1 [Bos mutus]	Organismal Systems	Sensory system	ko04742//Taste transduction	K08474	-
XLOC_000438	0.52	0.51	0.62	1.13	0.37	0.19	2.16	2.43	1.94	1.22	1.22	1.87	0.61	0.76	0.91	0.13	0.13	0.26	0.12	0.00	0.07	14.00	17.00	18.00	36.00	9.00	8.00	64.00	78.00	68.00	21.00	23.00	28.00	10.00	13.00	13.00	2.00	2.00	4.00	2.00	0.00	1.00	TCONS_00001319	reverse transcriptase-like [Bos taurus]	-	-	-	-	GO:0005623//cell;GO:0043231//intracellular membrane-bounded organelle;GO:0030054//cell junction;GO:0043227//membrane-bounded organelle;GO:0044424//intracellular part;GO:0005622//intracellular;GO:0043229//intracellular organelle;GO:0070161//anchoring junction;GO:0044464//cell part;GO:0031252//cell leading edge;GO:0043226//organelle
XLOC_000441	0.66	1.69	0.75	1.08	1.30	0.97	1.36	0.89	1.35	1.45	1.08	1.45	1.48	1.77	1.53	1.71	0.50	0.67	1.42	1.44	0.75	14.00	44.00	17.00	27.00	24.00	31.00	31.00	22.00	37.00	19.00	16.00	17.00	19.00	23.00	17.00	21.00	6.00	8.00	18.00	17.00	8.00	TCONS_00001324	PREDICTED: LOW QUALITY PROTEIN: cohesin subunit SA-2 [Bison bison bison]	Genetic Information Processing	Replication and repair	ko03420//Nucleotide excision repair	K10838	GO:0005737//cytoplasm;GO:0005623//cell;GO:0005622//intracellular;GO:0044464//cell part;GO:0044424//intracellular part
XLOC_000464	0.00	0.00	0.00	0.00	0.00	0.00	0.00	0.00	0.00	0.00	0.00	0.00	0.00	0.00	0.00	58.43	63.59	26.28	191.96	168.14	219.60	0.00	0.00	0.00	0.00	0.00	0.00	0.00	0.00	0.00	0.00	0.00	0.00	0.00	0.00	0.00	231.00	247.00	101.00	785.00	641.00	760.00	TCONS_00001380	-	-	-	-	-	-
XLOC_000491	94.49	96.63	93.62	90.52	140.79	88.22	78.58	12.09	11.46	0.00	0.24	0.30	0.00	0.00	0.00	0.00	0.00	0.00	0.00	0.00	0.00	574.80	726.97	608.75	650.50	747.86	816.67	518.58	86.54	90.69	0.00	1.02	1.01	0.00	0.00	0.00	0.00	0.00	0.00	0.00	0.00	0.00	TCONS_00001466	NADH dehydrogenase subunit 3 [Ovis aries]	Metabolism	Energy metabolism	ko00190//Oxidative phosphorylation	K03880	GO:0005737//cytoplasm;GO:0005740//mitochondrial envelope;GO:0044444//cytoplasmic part;GO:0005623//cell;GO:0044464//cell part;GO:0005622//intracellular;GO:0043226//organelle;GO:0044455//mitochondrial membrane part;GO:0044429//mitochondrial part;GO:0043231//intracellular membrane-bounded organelle;GO:0005739//mitochondrion;GO:0043229//intracellular organelle;GO:0031975//envelope;GO:0016020//membran…
XLOC_000492	824.51	739.84	753.13	653.17	868.57	700.86	760.66	381.31	414.20	207.93	167.38	160.05	306.79	131.11	366.76	374.92	341.99	268.61	268.06	343.42	123.12	24035.29	26672.77	23466.09	22492.99	22108.52	31088.00	24053.71	13078.20	15706.54	3771.59	3422.33	2594.43	5458.32	2353.98	5633.96	6357.34	5697.34	4427.63	4701.74	5615.27	1827.60	TCONS_00001467	NADH dehydrogenase subunit 5 (mitochondrion) [Capra hircus]	Metabolism	Energy metabolism	ko00190//Oxidative phosphorylation	K03883	GO:0044422//organelle part;GO:0043229//intracellular organelle;GO:0043226//organelle;GO:0043227//membrane-bounded organelle;GO:0044424//intracellular part;GO:0043231//intracellular membrane-bounded organelle;GO:0044425//membrane part;GO:0044446//intracellular organelle part;GO:0005623//cell;GO:0031224//intrinsic component of membrane;GO:0044464//cell part;GO:0019866//organelle inner membrane;GO:0…
XLOC_000496	1.00	0.90	1.37	0.30	0.20	0.15	0.38	1.10	0.41	0.09	0.17	0.11	0.00	0.19	0.00	0.00	0.00	0.00	0.00	0.00	0.00	17.00	19.00	25.00	6.00	3.00	4.00	7.00	22.00	9.00	1.00	2.00	1.00	0.00	2.00	0.00	0.00	0.00	0.00	0.00	0.00	0.00	TCONS_00001481	-	-	-	-	-	-
XLOC_000617	0.05	0.06	0.03	0.08	0.00	0.00	0.05	0.07	0.04	0.08	0.15	0.00	0.04	0.04	0.00	0.49	0.36	0.55	0.60	0.09	0.71	2.00	3.00	1.03	3.80	0.00	0.00	2.00	3.00	2.00	2.00	4.00	0.00	1.00	1.00	0.00	11.00	8.00	12.00	14.00	2.02	14.00	TCONS_00001898	reverse transcriptase-like [Bos taurus]	-	-	-	-	GO:0031012//extracellular matrix;GO:0044425//membrane part;GO:0016020//membrane;GO:0031224//intrinsic component of membrane
XLOC_000638	0.21	0.00	0.00	0.00	0.48	0.00	0.00	0.00	0.00	0.00	0.00	0.00	1.85	0.11	0.53	2.30	3.20	3.98	3.39	2.64	4.29	3.00	0.00	0.00	0.00	6.00	0.00	0.00	0.00	0.00	0.00	0.00	0.00	16.00	1.00	4.00	19.00	26.00	32.00	29.00	21.00	31.00	TCONS_00001968	-	-	-	-	-	-
XLOC_000657	0.88	0.48	0.74	0.43	0.43	0.72	0.32	0.27	0.22	0.05	0.00	0.00	0.00	0.00	0.00	0.05	0.11	0.00	0.00	0.00	0.12	28.00	19.00	25.00	16.00	12.00	35.00	11.00	10.00	9.00	1.00	0.00	0.00	0.00	0.00	0.00	1.00	2.00	0.00	0.00	0.00	2.00	TCONS_00002017	-	-	-	-	-	-
XLOC_000716	1.28	1.08	2.01	0.00	0.23	0.47	0.14	0.09	0.16	0.00	0.00	0.00	0.08	0.00	0.00	0.00	0.00	0.00	0.00	0.00	0.10	25.00	26.00	42.00	0.00	4.00	14.00	3.00	2.00	4.00	0.00	0.00	0.00	1.00	0.00	0.00	0.00	0.00	0.00	0.00	0.00	1.00	TCONS_00002191	PREDICTED: LOW QUALITY PROTEIN: multiple epidermal growth factor-like domains protein 6 isoform X1 [Ovis aries]	-	-	-	-	-
XLOC_000753	0.00	0.00	0.00	0.00	0.00	0.19	2.35	0.72	0.00	0.00	0.00	0.00	0.00	0.00	0.00	0.00	0.00	0.00	0.00	0.00	0.00	0.00	0.00	0.00	0.00	0.00	1.00	9.00	3.00	0.00	0.00	0.00	0.00	0.00	0.00	0.00	0.00	0.00	0.00	0.00	0.00	0.00	TCONS_00002273	-	-	-	-	-	-
XLOC_000845	0.33	0.80	0.81	0.62	0.53	0.65	0.00	0.23	0.31	0.53	0.47	0.48	0.98	0.11	0.13	0.68	0.35	0.47	0.11	0.35	0.13	5.00	15.00	13.00	11.00	7.00	15.00	0.00	4.00	6.00	5.00	5.00	4.00	9.00	1.00	1.00	6.00	3.00	4.00	1.00	3.00	1.00	TCONS_00002577	PREDICTED: uncharacterized protein LOC103012747 [Balaenoptera acutorostrata scammoni]	-	-	-	-	-
XLOC_000854	1.83	3.74	2.51	4.56	2.66	2.33	3.39	2.88	3.71	7.24	7.00	10.80	4.63	9.09	6.56	6.89	7.73	6.56	4.50	7.72	6.54	62.00	157.00	91.00	183.00	79.00	120.00	125.00	115.00	164.00	153.00	166.00	202.00	96.00	189.00	116.00	136.00	150.00	126.00	92.00	147.00	113.00	TCONS_00002600	PREDICTED: phosphoinositide 3-kinase regulatory subunit 4 [Mustela putorius furo]	Cellular Processes	Transport and catabolism	ko04140//Regulation of autophagy	K08333	-
XLOC_001245	3.15	5.46	7.41	5.76	4.02	5.00	6.06	5.24	5.95	10.13	10.46	7.13	7.30	4.61	5.38	8.13	7.72	7.72	5.54	7.71	6.01	70.00	150.00	176.00	151.00	78.00	169.00	146.00	137.00	172.00	140.00	163.00	88.00	99.00	63.00	63.00	105.00	98.00	97.00	74.00	96.00	68.00	TCONS_00003124	-	-	-	-	-	-
XLOC_001246	1.56	2.66	2.76	1.87	1.50	2.24	1.69	2.92	2.33	5.31	5.44	6.10	5.37	3.95	4.12	4.50	4.10	4.79	3.53	4.57	3.94	107.00	226.00	203.00	152.00	90.00	234.00	126.00	236.00	208.00	227.00	262.00	233.00	225.00	167.00	149.00	180.00	161.00	186.00	146.00	176.00	138.00	TCONS_00003125	PREDICTED: transcription factor IIIB 90 kDa subunit isoform X1 [Bos taurus]	-	-	-	-	GO:0043227//membrane-bounded organelle;GO:0043231//intracellular membrane-bounded organelle;GO:0043229//intracellular organelle;GO:0044464//cell part;GO:0044424//intracellular part;GO:0042579//microbody;GO:0044444//cytoplasmic part;GO:0005623//cell;GO:0005737//cytoplasm;GO:0005622//intracellular;GO:0043226//organelle
XLOC_001252	0.02	0.00	0.00	0.00	0.00	0.02	0.00	0.00	0.04	0.26	0.00	0.00	0.10	0.09	0.43	1.70	2.33	2.01	0.63	0.88	0.97	1.00	0.00	0.00	0.00	0.00	1.00	0.00	0.00	2.00	3.00	0.00	0.00	2.00	1.00	5.00	33.00	50.00	33.00	15.00	17.00	19.00	TCONS_00003140	natural cytotoxicity triggering receptor 3 ligand 1 precursor [Bos taurus]	Genetic Information Processing	Replication and repair	ko03420//Nucleotide excision repair	K10838	-
XLOC_001253	0.02	0.01	0.02	0.00	0.08	0.04	0.06	0.10	0.03	0.16	0.10	0.03	0.44	0.22	0.45	0.72	1.06	0.89	0.81	1.19	0.79	1.00	1.00	1.00	0.00	4.00	4.00	4.00	7.00	2.00	6.00	4.00	1.00	16.00	8.00	14.00	25.00	36.00	30.00	29.00	40.00	24.00	TCONS_00003143	reverse transcriptase-like [Bos taurus]	-	-	-	-	GO:0043226//organelle;GO:0005623//cell;GO:0044444//cytoplasmic part;GO:0043227//membrane-bounded organelle;GO:0005737//cytoplasm;GO:0044424//intracellular part;GO:0016020//membrane;GO:0043229//intracellular organelle;GO:0032991//macromolecular complex;GO:0031224//intrinsic component of membrane;GO:0043234//protein complex;GO:0044425//membrane part;GO:0005622//intracellular;GO:0044464//cell part;G…
XLOC_001260	0.00	0.00	0.00	0.00	0.00	0.00	0.00	0.00	0.00	0.00	0.12	0.33	0.22	0.36	0.25	0.53	0.58	0.55	0.77	0.51	0.61	0.00	0.00	0.00	0.00	0.00	0.00	0.00	0.00	0.00	0.00	4.00	9.00	6.00	10.00	6.00	14.00	16.00	14.00	21.00	13.00	14.00	TCONS_00003160	-	-	-	-	-	-
XLOC_001268	0.12	0.94	0.44	0.02	0.03	0.07	1.37	1.99	1.69	0.27	0.40	1.08	0.35	0.00	0.19	0.05	0.90	0.05	0.56	0.95	1.59	2.00	36.00	17.00	1.00	1.00	4.00	30.00	64.00	69.00	6.00	10.00	9.00	5.00	0.00	2.00	1.00	10.00	1.00	12.00	19.00	29.00	TCONS_00003179	CCNT1 protein [Bos taurus]	Cellular Processes;Environmental Information Processing	Cell motility;Signal transduction	ko04151//PI3K-Akt signaling pathway;ko04010//MAPK signaling pathway;ko04015//Rap1 signaling pathway;ko04014//Ras signaling pathway;ko04810//Regulation of actin cytoskeleton	K04358	GO:0031981//nuclear lumen;GO:0044428//nuclear part;GO:0044451//nucleoplasm part;GO:0043233//organelle lumen;GO:0044424//intracellular part;GO:0005622//intracellular;GO:0008023//transcription elongation factor complex;GO:0032991//macromolecular complex;GO:0043231//intracellular membrane-bounded organelle;GO:0005634//nucleus;GO:0044464//cell part;GO:0044446//intracellular organelle part;GO:0043229/…
XLOC_001273	1.06	1.88	1.73	0.76	1.03	1.49	2.10	0.72	1.06	0.76	1.43	2.00	1.13	1.80	1.10	0.36	1.29	0.56	0.61	0.94	0.52	20.00	44.00	35.00	17.00	17.00	43.00	43.00	16.00	26.00	9.00	19.00	21.00	13.00	21.00	11.00	4.00	14.00	6.00	7.00	10.00	5.00	TCONS_00003189	LINE-1 element ORF2 (predicted) [Sorex araneus]	-	-	-	-	-
XLOC_001302	0.35	0.20	0.36	0.76	0.47	0.45	0.54	1.06	1.04	0.50	0.15	0.00	0.11	0.00	0.13	0.12	0.18	0.18	0.29	0.25	0.14	10.00	7.00	11.00	26.00	12.00	20.00	17.00	36.00	39.00	9.00	3.00	0.00	2.00	0.00	2.00	2.00	3.00	3.00	5.00	4.00	2.00	TCONS_00003262	-	-	-	-	-	-
XLOC_001328	0.00	0.12	0.10	0.23	0.14	0.14	0.46	0.48	0.35	1.15	1.61	0.89	0.64	1.32	1.47	2.24	1.82	2.37	2.78	2.45	2.98	0.00	4.17	3.00	7.56	3.35	6.11	14.00	16.03	13.00	20.20	32.00	14.00	11.00	23.00	22.00	37.00	29.51	38.00	47.50	39.00	43.00	TCONS_00003347	PREDICTED: glypican-5 isoform X5 [Ovis aries]	-	-	-	-	GO:0016020//membrane;GO:0031012//extracellular matrix;GO:0044425//membrane part;GO:0031224//intrinsic component of membrane
XLOC_001347	0.99	1.80	1.69	1.28	1.62	1.58	1.27	1.14	1.19	2.39	1.36	0.76	0.87	1.55	1.14	1.58	1.73	2.37	1.24	1.14	0.97	28.00	63.00	51.00	43.00	40.00	68.00	39.00	38.00	44.00	42.00	27.00	12.00	15.00	27.00	17.00	26.00	28.00	38.00	21.00	18.00	14.00	TCONS_00003413	endonuclease/reverse transcriptase [Sus scrofa]	-	-	-	-	-
XLOC_001386	0.59	0.36	0.27	0.37	0.34	0.63	0.34	0.19	0.56	0.59	0.63	0.79	1.68	1.31	0.42	0.38	1.15	0.91	1.34	0.91	0.29	8.00	6.00	4.00	6.00	4.00	13.00	5.00	3.00	10.00	5.00	6.00	6.00	14.00	11.00	3.00	3.00	9.00	7.00	11.00	7.00	2.00	TCONS_00003546	PREDICTED: LOW QUALITY PROTEIN: clustered mitochondria protein homolog [Tursiops truncatus]	-	-	-	-	-
XLOC_001400	0.00	0.06	0.00	0.00	0.00	0.00	0.07	0.00	0.00	0.00	0.00	0.00	1.57	0.78	2.42	4.25	3.35	3.25	2.92	2.28	4.55	0.00	1.00	0.00	0.00	0.00	0.00	1.00	0.00	0.00	0.00	0.00	0.00	12.00	6.00	16.00	31.00	24.00	23.00	22.00	16.00	29.00	TCONS_00003609	-	-	-	-	-	-
XLOC_001528	0.00	0.00	0.00	0.11	0.05	0.06	0.36	0.59	0.50	0.77	0.25	0.55	0.78	1.55	0.08	0.52	0.38	0.23	0.43	0.39	0.34	0.00	0.00	0.00	3.00	1.00	2.00	9.00	16.00	15.00	11.00	4.00	7.00	11.00	22.00	1.00	7.00	5.00	3.00	6.00	5.00	4.00	TCONS_00004027	Zinc finger protein 879, partial [Bos mutus]	-	-	-	-	GO:0043227//membrane-bounded organelle;GO:0043231//intracellular membrane-bounded organelle;GO:0043229//intracellular organelle;GO:0043232//intracellular non-membrane-bounded organelle;GO:0043226//organelle;GO:0044464//cell part;GO:0005623//cell;GO:0043228//non-membrane-bounded organelle;GO:0005622//intracellular;GO:0044424//intracellular part
XLOC_001608	0.00	0.00	0.65	0.00	0.00	0.00	0.64	0.98	0.00	0.00	0.00	0.00	0.00	0.00	0.00	0.00	0.00	0.00	0.00	0.00	0.00	0.00	0.00	3.00	0.00	0.00	0.00	3.00	5.00	0.00	0.00	0.00	0.00	0.00	0.00	0.00	0.00	0.00	0.00	0.00	0.00	0.00	TCONS_00004359	-	-	-	-	-	-
XLOC_001620	0.00	0.00	0.00	0.83	0.61	0.11	0.84	0.19	1.16	1.05	0.03	0.07	0.00	0.07	0.00	0.00	0.00	0.00	0.00	0.00	0.00	0.00	0.00	0.00	48.00	26.00	8.00	45.00	11.00	74.00	32.00	1.00	2.00	0.00	2.00	0.00	0.00	0.00	0.00	0.00	0.00	0.00	TCONS_00004391	PREDICTED: NXPE family member 2-like, partial [Ovis aries]	Genetic Information Processing	Replication and repair	ko03420//Nucleotide excision repair	K10838	GO:0044444//cytoplasmic part;GO:0043231//intracellular membrane-bounded organelle;GO:0016020//membrane;GO:0005623//cell;GO:0044424//intracellular part;GO:0043227//membrane-bounded organelle;GO:0005737//cytoplasm;GO:0044464//cell part;GO:0005622//intracellular;GO:0042579//microbody;GO:0043229//intracellular organelle;GO:0043226//organelle
XLOC_001673	0.00	0.04	0.00	0.09	0.00	0.00	0.00	0.04	0.00	0.00	0.00	0.47	0.09	0.00	0.30	0.09	0.18	0.09	0.17	0.09	0.92	0.00	1.00	0.00	2.00	0.00	0.00	0.00	1.00	0.00	0.00	0.00	5.00	1.00	0.00	3.00	1.00	2.00	1.00	2.00	1.00	9.00	TCONS_00004570	-	-	-	-	-	-
XLOC_001684	0.00	0.00	0.00	0.06	0.00	0.05	0.00	0.06	0.00	0.00	0.00	0.00	0.12	0.35	0.69	0.00	0.88	0.51	0.36	0.39	1.42	0.00	0.00	0.00	1.00	0.00	1.00	0.00	1.00	0.00	0.00	0.00	0.00	1.00	3.00	5.00	0.00	7.00	4.00	3.00	3.00	10.00	TCONS_00004600	PREDICTED: LOW QUALITY PROTEIN: cohesin subunit SA-2 [Bison bison bison]	Environmental Information Processing	Signaling molecules and interaction	ko04514//Cell adhesion molecules (CAMs)	K06797	GO:0005622//intracellular;GO:0005623//cell;GO:0005737//cytoplasm;GO:0044424//intracellular part;GO:0044464//cell part;GO:0044297//cell body
XLOC_001685	0.00	0.00	0.00	0.03	0.14	0.00	0.02	0.02	0.02	0.07	0.12	0.00	0.27	0.30	0.42	0.80	0.89	1.29	0.77	1.34	0.76	0.00	0.00	0.00	2.00	6.00	0.00	1.00	1.00	1.00	2.00	4.00	0.00	8.00	9.00	11.00	23.00	25.00	36.00	23.00	37.00	19.00	TCONS_00004601	PREDICTED: LOW QUALITY PROTEIN: cohesin subunit SA-2 [Bison bison bison]	Organismal Systems;Cellular Processes	Transport and catabolism;Digestive system	ko04142//Lysosome;ko04978//Mineral absorption	K12347	GO:0005623//cell;GO:0043231//intracellular membrane-bounded organelle;GO:0005622//intracellular;GO:0044297//cell body;GO:0044424//intracellular part;GO:0043226//organelle;GO:0044464//cell part;GO:0005737//cytoplasm;GO:0044444//cytoplasmic part;GO:0043229//intracellular organelle;GO:0043227//membrane-bounded organelle
XLOC_001695	0.43	4.87	0.33	0.30	0.49	0.37	0.13	2.91	2.39	2.56	1.69	1.25	2.16	0.34	1.19	0.72	2.81	2.70	1.84	1.36	1.23	6.19	87.01	5.15	5.08	6.16	8.04	2.05	49.44	44.86	23.00	17.09	10.02	19.04	3.02	9.03	6.06	23.22	22.08	16.00	11.00	9.04	TCONS_00004621	PREDICTED: aflatoxin B1 aldehyde reductase member 2-like isoform X1 [Ovis aries]	Metabolism	Xenobiotics biodegradation and metabolism	ko00980//Metabolism of xenobiotics by cytochrome P450	K15303	-
XLOC_001853	2.04	3.00	1.56	1.10	1.27	2.80	1.88	1.73	1.14	0.00	0.53	0.33	0.91	0.90	0.35	0.64	0.32	0.00	0.00	0.00	1.09	11.00	20.00	9.00	7.00	6.00	23.00	11.00	11.00	8.00	0.00	2.00	1.00	3.00	3.00	1.00	2.00	1.00	0.00	0.00	0.00	3.00	TCONS_00005132	PREDICTED: uncharacterized protein LOC106990441 [Ovis aries musimon]	-	-	-	-	-
XLOC_001893	1.14	1.60	1.85	1.31	1.84	2.23	1.24	0.74	0.98	0.22	0.43	0.18	0.33	0.38	0.13	0.23	0.23	0.24	0.39	0.18	0.13	34.00	59.00	59.00	46.00	48.00	101.00	40.00	26.00	38.00	4.00	9.00	3.00	6.00	7.00	2.00	4.00	4.00	4.00	7.00	3.00	2.00	TCONS_00005264	-	-	-	-	-	-
XLOC_001947	1.95	1.37	2.98	0.57	0.69	1.17	0.32	0.00	0.08	0.13	0.00	0.00	0.00	0.00	0.09	0.00	0.00	0.00	0.00	0.00	0.00	20.00	19.00	39.00	7.00	6.00	23.00	4.00	0.00	1.00	1.00	0.00	0.00	0.00	0.00	1.00	0.00	0.00	0.00	0.00	0.00	0.00	TCONS_00005489	-	-	-	-	-	-
XLOC_001978	4.99	4.97	6.20	4.16	4.46	3.80	4.16	5.48	5.22	2.87	3.22	3.21	2.32	2.74	1.65	1.79	1.30	1.93	1.15	1.02	0.93	201.00	248.00	267.00	198.00	157.00	233.00	182.00	260.00	274.00	72.00	91.00	72.00	57.00	68.00	35.00	42.00	30.00	44.00	28.00	23.00	19.00	TCONS_00005594	-	-	-	-	-	-
XLOC_002008	1.20	1.04	0.96	0.58	0.89	0.70	0.70	0.77	1.11	0.89	0.73	0.60	1.35	1.15	0.76	0.50	0.43	0.75	0.59	0.63	0.39	54.00	58.00	46.00	31.00	35.00	48.00	34.00	41.00	65.00	25.00	23.00	15.00	37.00	32.00	18.00	13.00	11.00	19.00	16.00	16.00	9.00	TCONS_00005723	PREDICTED: taste receptor type 2 member 42, partial [Bos mutus]	-	-	-	-	GO:0016020//membrane;GO:0031224//intrinsic component of membrane;GO:0044425//membrane part
XLOC_002054	0.00	0.38	0.81	0.00	0.00	0.00	0.00	0.00	0.00	0.00	0.00	0.00	0.00	0.00	0.00	0.00	0.00	0.00	0.00	0.00	0.00	0.00	7.00	13.00	0.00	0.00	0.00	0.00	0.00	0.00	0.00	0.00	0.00	0.00	0.00	0.00	0.00	0.00	0.00	0.00	0.00	0.00	TCONS_00005912	-	-	-	-	-	-
XLOC_002071	0.76	0.31	0.82	1.21	0.11	1.00	0.00	0.00	0.08	0.00	0.00	0.17	0.00	0.00	0.00	0.00	0.00	0.00	0.00	0.00	0.00	8.00	4.00	9.00	15.00	1.00	16.00	0.00	0.00	1.00	0.00	0.00	1.00	0.00	0.00	0.00	0.00	0.00	0.00	0.00	0.00	0.00	TCONS_00005961	-	-	-	-	-	-
XLOC_002075	0.49	0.56	0.74	1.07	0.81	0.41	0.55	0.79	0.91	0.77	0.77	1.09	0.68	0.75	0.70	0.55	0.35	0.14	0.13	0.00	0.13	14.00	20.00	23.00	36.00	21.00	18.00	16.00	28.00	33.00	12.00	15.00	16.00	11.00	12.00	10.00	8.00	5.00	2.00	2.00	0.00	2.00	TCONS_00005968	Sodium channel protein type 11 subunit alpha, partial [Bos mutus]	-	-	-	-	GO:0031224//intrinsic component of membrane;GO:0044425//membrane part;GO:0005887//integral component of plasma membrane;GO:0071944//cell periphery;GO:0016021//integral component of membrane;GO:0044464//cell part;GO:0016020//membrane;GO:0005886//plasma membrane;GO:0031226//intrinsic component of plasma membrane;GO:0005623//cell;GO:0044459//plasma membrane part
XLOC_002076	0.24	0.00	0.23	0.00	0.00	0.00	0.45	0.00	0.00	0.00	0.00	0.00	0.00	0.00	0.00	0.00	0.00	0.00	0.00	0.00	0.00	1.00	0.00	1.00	0.00	0.00	0.00	2.00	0.00	0.00	0.00	0.00	0.00	0.00	0.00	0.00	0.00	0.00	0.00	0.00	0.00	0.00	TCONS_00005971	-	-	-	-	-	-
XLOC_002078	2.54	1.74	3.90	2.56	2.86	4.53	0.85	0.71	2.03	0.17	0.20	0.12	0.00	0.34	0.25	0.18	0.18	0.00	0.23	0.06	0.00	74.00	63.00	122.00	90.00	72.00	203.00	27.00	24.00	77.00	3.00	4.00	2.00	0.00	6.00	4.00	3.00	3.00	0.00	4.00	1.00	0.00	TCONS_00005976	-	-	-	-	-	-
XLOC_002080	0.39	0.00	0.45	1.31	0.66	1.90	0.44	0.00	0.30	0.15	0.00	0.17	0.32	0.00	0.37	0.00	0.00	0.00	0.00	0.00	0.00	4.00	0.00	5.00	16.00	6.00	30.00	5.00	0.00	4.00	1.00	0.00	1.00	2.00	0.00	2.00	0.00	0.00	0.00	0.00	0.00	0.00	TCONS_00005979	Syntaxin-binding protein 5 [Bos mutus]	-	-	-	-	GO:0016020//membrane;GO:0044425//membrane part;GO:0031224//intrinsic component of membrane
XLOC_002084	1.47	2.35	1.91	0.84	1.39	1.24	1.82	1.82	2.21	1.03	0.46	0.69	0.89	1.04	0.79	0.99	0.67	0.73	1.37	1.25	0.44	46.04	91.00	64.00	31.00	38.00	59.00	62.00	67.00	90.00	20.00	10.00	12.00	17.00	20.00	13.00	18.00	12.00	13.00	25.75	22.00	7.00	TCONS_00005984	PREDICTED: taste receptor type 2 member 42, partial [Bos mutus]	Organismal Systems	Sensory system	ko04742//Taste transduction	K08474	GO:0005856//cytoskeleton;GO:0043228//non-membrane-bounded organelle;GO:0044446//intracellular organelle part;GO:0042995//cell projection;GO:0043229//intracellular organelle;GO:0015630//microtubule cytoskeleton;GO:0044464//cell part;GO:0044425//membrane part;GO:0043226//organelle;GO:0031224//intrinsic component of membrane;GO:0005622//intracellular;GO:0044444//cytoplasmic part;GO:0005737//cytoplas…
XLOC_002471	0.72	0.79	1.66	0.47	0.73	0.81	1.03	0.83	0.74	0.48	0.46	0.52	0.28	0.54	0.53	3.01	2.11	3.24	3.75	4.10	4.15	30.12	34.03	65.02	32.00	27.26	49.04	45.03	33.12	33.02	22.85	17.00	20.00	13.00	24.09	15.00	100.00	48.00	69.00	77.15	79.00	65.00	TCONS_00006535	reverse transcriptase-like [Bos taurus]	-	-	-	-	GO:0044425//membrane part;GO:0031012//extracellular matrix;GO:0031224//intrinsic component of membrane;GO:0016020//membrane
XLOC_002472	0.02	0.05	0.05	0.16	0.11	0.08	0.21	0.29	0.16	0.68	0.20	0.71	1.12	0.87	1.18	3.68	3.99	5.15	4.36	4.83	4.21	4.00	11.00	9.00	36.00	18.00	23.00	42.00	64.00	40.00	79.00	26.00	74.00	129.00	101.00	116.00	401.00	427.00	545.00	490.00	507.00	402.00	TCONS_00006537	reverse transcriptase-like [Bos taurus]	-	-	-	-	GO:0031224//intrinsic component of membrane;GO:0005623//cell;GO:0031012//extracellular matrix;GO:0016020//membrane;GO:0044464//cell part;GO:0044425//membrane part
XLOC_002475	1.58	2.03	2.51	1.29	1.41	1.51	1.04	1.28	1.78	0.80	0.11	0.72	0.80	0.50	0.23	0.91	0.26	0.86	0.28	0.71	0.29	64.00	102.00	109.00	62.00	50.00	89.00	46.00	61.00	94.00	16.00	3.00	13.00	15.00	11.00	5.00	14.00	6.00	17.00	5.00	12.00	6.00	TCONS_00006543	PREDICTED: mothers against decapentaplegic homolog 6 isoform X2 [Ovis aries musimon]	-	-	-	-	GO:0005622//intracellular;GO:0005623//cell;GO:0044464//cell part;GO:0044424//intracellular part
XLOC_002486	1.27	1.54	1.13	1.18	1.09	1.55	1.14	1.41	1.34	2.91	4.44	2.17	4.90	3.30	2.78	1.64	2.67	1.29	2.06	3.06	1.69	40.00	60.00	38.00	44.00	30.00	74.00	39.00	52.00	55.00	57.00	98.00	38.00	94.00	64.00	46.00	30.00	48.00	23.00	39.00	54.00	27.00	TCONS_00006569	-	-	-	-	-	-
XLOC_002491	0.00	0.09	0.00	0.00	0.00	0.00	0.11	0.10	0.18	0.19	0.33	0.21	0.19	0.76	0.88	0.20	0.00	0.21	0.00	0.21	0.00	0.00	1.00	0.00	0.00	0.00	0.00	1.00	1.00	2.00	1.00	2.00	1.00	1.00	4.00	4.00	1.00	0.00	1.00	0.00	1.00	0.00	TCONS_00006589	PREDICTED: protein FAM47E isoform X4 [Ovis aries musimon]	-	-	-	-	-
XLOC_002528	0.14	0.31	0.43	0.44	0.28	0.34	0.65	0.65	0.40	1.01	0.95	0.88	1.89	1.65	1.66	1.62	1.35	1.67	1.45	2.25	2.13	4.00	11.00	13.00	15.00	7.00	15.00	20.00	22.00	15.00	18.00	19.00	14.00	33.00	29.00	25.00	27.00	22.00	27.00	25.00	36.00	31.00	TCONS_00006718	PREDICTED: LOW QUALITY PROTEIN: POU domain, class 3, transcription factor 1 [Ovis aries]	-	-	-	-	-
XLOC_002552	0.32	0.47	0.58	0.52	0.38	0.53	0.44	0.45	0.52	0.66	0.92	0.88	5.42	4.83	4.65	5.09	5.15	5.34	1.39	1.76	0.90	26.94	49.05	52.65	52.43	28.37	68.37	40.23	45.36	57.11	34.91	54.67	41.99	281.81	253.06	208.75	251.95	251.66	258.75	71.28	83.98	38.93	TCONS_00006799	reverse transcriptase-like [Bos taurus]	-	-	-	-	GO:0030054//cell junction;GO:0044464//cell part;GO:0070161//anchoring junction;GO:0005623//cell;GO:0031252//cell leading edge
XLOC_002623	0.00	0.00	0.00	0.20	0.00	0.00	0.00	0.21	0.00	0.97	0.86	1.52	0.79	0.59	0.46	1.04	0.21	0.85	0.40	0.22	0.47	0.00	0.00	0.00	2.00	0.00	0.00	0.00	2.00	0.00	5.00	5.00	7.00	4.00	3.00	2.00	5.00	1.00	4.00	2.00	1.00	2.00	TCONS_00006993	-	-	-	-	-	-
XLOC_002637	1.30	1.51	1.52	1.72	1.61	1.91	1.73	1.54	1.83	2.80	1.97	1.59	3.92	4.34	4.04	2.46	1.58	2.38	2.51	3.61	2.40	67.00	93.00	84.00	101.00	74.00	149.00	95.00	92.00	120.00	93.00	75.00	48.00	128.00	145.00	114.00	77.00	49.00	73.00	78.00	110.00	62.00	TCONS_00007034	PREDICTED: 40S ribosomal protein S20, partial [Callithrix jacchus]	Genetic Information Processing	Translation	ko03010//Ribosome	K02969	GO:0043226//organelle;GO:0005737//cytoplasm;GO:0044444//cytoplasmic part;GO:0032991//macromolecular complex;GO:0043228//non-membrane-bounded organelle;GO:0043227//membrane-bounded organelle;GO:0005622//intracellular;GO:0044422//organelle part;GO:0015935//small ribosomal subunit;GO:0044424//intracellular part;GO:0043232//intracellular non-membrane-bounded organelle;GO:1990904//ribonucleoprotein co…
XLOC_002654	0.17	0.59	0.24	0.26	0.30	0.23	0.92	0.33	0.46	0.63	0.35	0.70	1.35	0.70	1.39	1.31	1.48	0.86	1.74	1.18	0.96	4.00	17.00	6.00	8.00	6.00	8.00	24.00	9.00	14.00	10.00	6.00	10.00	20.00	11.00	18.00	19.00	20.00	12.00	26.00	17.00	12.00	TCONS_00007071	TPA: hypothetical protein BOS_3589 [Bos taurus]	-	-	-	-	-
XLOC_002657	0.04	0.53	0.17	0.23	0.65	0.00	0.35	0.13	0.09	0.00	0.04	0.05	0.23	0.08	0.00	0.00	0.05	0.21	0.00	0.01	0.12	1.40	21.41	6.06	8.87	18.66	0.00	12.50	4.96	3.95	0.00	1.00	0.98	4.70	1.57	0.00	0.00	1.00	4.00	0.00	0.24	2.00	TCONS_00007081	-	-	-	-	-	-
XLOC_002673	0.58	0.67	0.47	0.49	0.10	0.16	0.84	0.42	0.06	0.00	0.00	0.00	0.00	0.00	0.16	0.00	0.00	0.00	0.00	0.00	0.00	7.00	10.00	6.00	7.00	1.00	3.00	11.00	6.00	1.00	0.00	0.00	0.00	0.00	0.00	1.00	0.00	0.00	0.00	0.00	0.00	0.00	TCONS_00007125	-	-	-	-	-	-
XLOC_002709	0.00	0.00	0.00	0.00	0.00	0.00	0.00	0.00	0.00	0.00	0.00	0.00	0.00	0.00	0.00	1.33	0.60	1.22	0.86	0.92	0.84	0.00	0.00	0.00	0.00	0.00	0.00	0.00	0.00	0.00	0.00	0.00	0.00	0.00	0.00	0.00	9.00	4.00	8.00	6.00	6.00	5.00	TCONS_00007279	-	-	-	-	-	-
XLOC_002729	0.48	0.68	2.24	0.51	0.55	1.02	0.55	0.31	0.18	0.19	0.00	0.43	0.00	0.00	0.00	0.00	0.00	0.00	0.00	0.00	0.00	4.00	7.00	20.00	5.00	4.00	13.00	5.00	3.00	2.00	1.00	0.00	2.00	0.00	0.00	0.00	0.00	0.00	0.00	0.00	0.00	0.00	TCONS_00007332	-	-	-	-	-	-
XLOC_002774	0.18	1.17	1.53	0.46	0.21	0.36	0.50	0.15	0.14	0.00	0.00	0.00	0.00	0.00	0.34	0.00	0.00	0.00	0.00	0.00	0.00	1.00	8.00	9.00	3.00	1.00	3.00	3.00	1.00	1.00	0.00	0.00	0.00	0.00	0.00	1.00	0.00	0.00	0.00	0.00	0.00	0.00	TCONS_00007482	-	-	-	-	-	-
XLOC_002780	2703.76	2996.17	2550.86	2431.00	2901.79	2873.14	2845.01	1808.55	1980.86	1894.53	1605.53	562.91	2980.03	1842.20	2232.04	2911.10	2360.41	2559.98	2593.89	2723.66	2053.79	20658.54	28312.11	20832.25	21942.40	19359.62	33403.77	23580.44	16258.62	19687.91	9007.04	8604.05	2391.74	13896.67	8668.93	8986.87	12938.30	10306.80	11060.14	11924.78	11672.71	7990.49	TCONS_00007501	cytochrome c oxidase subunit 1 (mitochondrion) [Crocidura lasiura]	Organismal Systems;Metabolism	Circulatory system;Energy metabolism	ko00190//Oxidative phosphorylation;ko04260//Cardiac muscle contraction	K02256	GO:0043226//organelle;GO:0019866//organelle inner membrane;GO:0044464//cell part;GO:0043231//intracellular membrane-bounded organelle;GO:0031090//organelle membrane;GO:0044422//organelle part;GO:0043229//intracellular organelle;GO:0005622//intracellular;GO:0043227//membrane-bounded organelle;GO:0044425//membrane part;GO:0016020//membrane;GO:0031975//envelope;GO:0044446//intracellular organelle pa…
XLOC_002793	1.10	0.57	0.56	1.31	1.09	0.86	1.15	1.06	0.50	1.41	2.13	1.34	0.82	1.86	1.62	2.27	0.84	2.77	1.97	1.87	1.02	22.00	14.00	12.00	31.00	19.00	26.00	25.00	25.00	13.00	9.00	15.00	9.00	7.00	14.00	10.00	16.00	6.00	17.00	12.00	14.00	5.00	TCONS_00007534	PREDICTED: LOW QUALITY PROTEIN: DNA repair protein complementing XP-C cells isoform X1 [Ovis aries]	Organismal Systems;Cellular Processes	Transport and catabolism;Digestive system	ko04142//Lysosome;ko04978//Mineral absorption	K12347	GO:0098588//bounding membrane of organelle;GO:0043231//intracellular membrane-bounded organelle;GO:0044422//organelle part;GO:0098805//whole membrane;GO:0043226//organelle;GO:0005737//cytoplasm;GO:0044444//cytoplasmic part;GO:0043227//membrane-bounded organelle;GO:0005774//vacuolar membrane;GO:0043229//intracellular organelle;GO:0016020//membrane;GO:0005623//cell;GO:0031224//intrinsic component o…
XLOC_002887	0.69	0.76	0.90	0.41	0.33	0.35	0.77	0.88	0.81	0.20	0.11	0.08	0.14	0.17	0.13	0.10	0.06	0.10	0.00	0.07	0.02	64.00	87.00	87.00	45.00	27.00	48.00	74.00	95.00	97.00	9.00	7.00	4.00	6.00	10.00	5.00	5.00	3.00	5.00	0.00	3.00	1.00	TCONS_00007814	reverse transcriptase-like [Bos taurus]	-	-	-	-	GO:0030054//cell junction;GO:0005623//cell;GO:0070161//anchoring junction;GO:0044464//cell part;GO:0016020//membrane;GO:0031252//cell leading edge;GO:0031224//intrinsic component of membrane;GO:0044425//membrane part
XLOC_002897	8.53	10.21	9.81	9.99	8.02	7.69	10.28	10.98	8.12	2.87	2.41	1.84	1.34	1.87	2.81	2.45	1.68	4.84	1.60	3.45	2.92	1737.00	2572.00	2137.00	2405.00	1426.00	2384.00	2271.00	2632.00	2153.00	364.00	345.00	209.00	167.00	234.00	302.00	290.00	196.00	557.00	196.00	393.98	303.00	TCONS_00007861	reverse transcriptase-like [Bos taurus]	-	-	-	-	GO:0016020//membrane;GO:0031224//intrinsic component of membrane;GO:0044425//membrane part
XLOC_002926	0.00	0.00	0.00	0.00	0.00	0.00	0.00	0.00	0.00	0.00	0.00	0.00	0.00	0.19	0.00	1.59	1.22	1.64	1.35	1.86	2.05	0.00	0.00	0.00	0.00	0.00	0.00	0.00	0.00	0.00	0.00	0.00	0.00	0.00	1.00	0.00	8.00	6.00	8.00	7.00	9.00	9.00	TCONS_00007925	PREDICTED: LOW QUALITY PROTEIN: keratinocyte proline-rich protein [Ursus maritimus]	-	-	-	-	-
XLOC_002996	0.06	0.18	0.00	0.58	0.19	0.00	1.12	1.20	1.50	1.01	1.16	1.71	0.27	0.36	0.20	0.00	0.31	0.21	0.00	0.72	0.44	1.00	4.00	0.00	12.00	3.00	0.00	21.00	25.00	34.00	11.00	14.00	17.00	3.00	4.00	2.00	0.00	3.00	2.00	0.00	7.00	4.00	TCONS_00008155	-	-	-	-	-	-
XLOC_003037	0.18	0.17	0.17	0.13	0.15	0.15	0.12	0.18	0.18	0.13	0.09	0.12	0.19	0.24	0.15	2.29	3.44	2.48	0.74	0.84	0.63	9.08	10.33	9.00	7.53	6.30	11.12	6.65	10.48	11.82	4.01	3.00	3.26	5.84	7.42	4.02	69.92	101.82	73.00	22.50	25.23	17.00	TCONS_00008223	reverse transcriptase-like [Bos taurus]	-	-	-	-	-
XLOC_003088	0.00	0.00	0.00	0.21	0.29	0.78	0.00	0.00	0.38	0.00	0.35	0.45	0.00	0.00	0.00	0.00	0.00	0.00	0.00	0.00	0.00	0.00	0.00	0.00	1.00	1.00	5.00	0.00	0.00	2.00	0.00	1.00	1.00	0.00	0.00	0.00	0.00	0.00	0.00	0.00	0.00	0.00	TCONS_00008360	PREDICTED: inactive dual specificity phosphatase 27 [Capra hircus]	-	-	-	-	-
XLOC_003113	1.64	1.53	1.44	1.39	0.88	0.90	1.03	1.54	1.36	1.32	1.49	1.21	1.38	1.49	0.85	0.60	0.61	0.70	0.79	0.66	0.49	66.00	76.00	62.00	66.00	31.00	55.00	45.00	73.00	71.00	33.00	42.00	27.00	34.00	37.00	18.00	14.00	14.00	16.00	19.00	15.00	10.00	TCONS_00008424	-	-	-	-	-	-
XLOC_003135	0.23	0.40	0.27	0.88	0.40	0.67	0.61	0.15	0.22	0.28	0.58	0.42	0.57	0.66	0.28	0.20	0.15	0.36	0.29	0.16	0.23	8.00	17.00	10.00	36.00	12.00	35.00	23.00	6.00	10.00	6.00	14.00	8.00	12.00	14.00	5.00	4.00	3.00	7.00	6.00	3.00	4.00	TCONS_00008468	bitter taste receptor Bota-T2R65A [Bos taurus]	Organismal Systems	Sensory system	ko04742//Taste transduction	K08474	GO:0005576//extracellular region;GO:0016020//membrane;GO:0044421//extracellular region part
XLOC_003201	0.00	0.00	0.00	0.43	0.49	0.07	0.40	1.59	1.48	2.24	1.53	2.12	0.18	1.39	0.20	0.00	0.19	0.38	0.00	0.00	0.00	0.00	0.00	0.00	5.00	4.00	1.00	4.00	18.00	18.00	13.00	10.00	11.00	1.00	8.00	1.00	0.00	1.00	2.00	0.00	0.00	0.00	TCONS_00008712	-	-	-	-	-	-
XLOC_003202	0.00	0.00	0.00	0.49	0.15	0.04	0.88	0.60	1.08	1.03	0.55	0.00	0.10	0.41	0.73	0.11	0.00	0.23	0.00	0.00	0.00	0.00	0.00	0.00	9.00	2.00	1.00	15.00	11.00	22.00	10.00	6.00	0.00	1.00	4.00	6.00	1.00	0.00	2.00	0.00	0.00	0.00	TCONS_00008713	-	-	-	-	-	-
XLOC_003331	0.15	0.12	0.21	0.32	0.00	0.45	4.36	6.47	6.34	1.53	0.00	0.12	0.00	0.00	0.00	0.00	0.00	0.32	0.00	0.00	0.00	2.00	2.00	3.00	5.00	0.00	9.00	65.00	101.00	110.00	6.00	0.00	1.00	0.00	0.00	0.00	0.00	0.00	1.00	0.00	0.00	0.00	TCONS_00009099	Sodium channel protein type 7 subunit alpha, partial [Bos mutus]	Cellular Processes;Environmental Information Processing	Cellular commiunity;Signaling molecules and interaction	ko04514//Cell adhesion molecules (CAMs);ko04520//Adherens junction	K06531	GO:0005623//cell;GO:0044464//cell part;GO:0044424//intracellular part;GO:0030054//cell junction;GO:0005622//intracellular;GO:0016020//membrane
XLOC_003332	0.15	0.05	0.04	0.07	0.00	0.09	0.69	0.57	1.03	0.43	0.38	0.08	0.08	0.21	0.08	0.15	0.00	0.16	0.00	0.00	0.09	3.38	1.42	1.06	1.90	0.00	3.01	17.00	15.23	30.36	6.14	6.00	1.00	1.06	3.00	1.00	2.02	0.00	2.00	0.00	0.00	1.00	TCONS_00009101	reverse transcriptase-like [Bos taurus]	-	-	-	-	GO:0005622//intracellular;GO:0043229//intracellular organelle;GO:0043231//intracellular membrane-bounded organelle;GO:0044424//intracellular part;GO:0044464//cell part;GO:0043226//organelle;GO:0005623//cell;GO:0043227//membrane-bounded organelle
XLOC_003346	3.07	0.43	1.25	3.13	1.36	2.77	0.77	0.72	2.37	0.33	0.41	0.65	0.30	0.26	0.38	0.00	0.22	0.00	0.17	0.10	0.28	90.60	15.59	32.94	131.13	42.34	115.00	15.50	28.04	78.05	4.00	4.00	8.02	3.30	3.43	3.00	0.00	2.00	0.00	5.00	2.76	2.00	TCONS_00009151	-	-	-	-	-	-
XLOC_003434	0.00	0.00	0.00	0.00	0.00	0.00	0.00	0.00	0.00	0.00	0.00	0.00	0.00	0.18	1.00	3.63	1.85	4.21	8.34	1.44	2.59	0.00	0.00	0.00	0.00	0.00	0.00	0.00	0.00	0.00	0.00	0.00	0.00	0.00	1.00	6.00	24.00	12.00	27.00	55.00	9.00	15.00	TCONS_00009488	PR domain zinc finger protein 12, partial [Bos mutus]	Environmental Information Processing	Signaling molecules and interaction	ko04514//Cell adhesion molecules (CAMs)	K06797	-
XLOC_003450	1807.09	1755.94	1743.51	1539.62	1938.74	1623.40	1470.51	1138.05	1064.79	536.88	625.60	480.24	731.82	403.57	613.61	669.13	485.57	667.85	662.45	702.83	413.95	26720.65	32110.70	27555.52	26893.50	25031.45	36525.85	23586.89	19799.28	20480.63	4939.65	6488.04	3948.85	6604.31	3675.20	4781.14	5755.29	4103.21	5583.91	5893.67	5829.08	3116.77	TCONS_00009525	NADH dehydrogenase subunit 1 (mitochondrion) [Capra hircus]	Metabolism	Energy metabolism	ko00190//Oxidative phosphorylation	K03878	GO:0044464//cell part;GO:0005740//mitochondrial envelope;GO:0043229//intracellular organelle;GO:0044429//mitochondrial part;GO:0031090//organelle membrane;GO:0044446//intracellular organelle part;GO:0043231//intracellular membrane-bounded organelle;GO:0031975//envelope;GO:0044425//membrane part;GO:0005737//cytoplasm;GO:0005739//mitochondrion;GO:0044455//mitochondrial membrane part;GO:0043226//org…
XLOC_003462	0.00	0.00	0.00	0.00	0.00	0.00	0.00	0.00	0.00	0.00	0.00	0.00	0.38	0.25	0.15	0.94	0.55	1.11	0.52	0.56	0.15	0.00	0.00	0.00	0.00	0.00	0.00	0.00	0.00	0.00	0.00	0.00	0.00	3.00	2.00	1.00	7.00	4.00	8.00	4.00	4.00	1.00	TCONS_00009553	-	-	-	-	-	-
XLOC_003484	1.54	1.46	1.02	1.38	1.90	1.13	1.20	1.33	1.25	1.14	0.72	0.59	1.41	1.30	1.18	1.02	0.47	0.73	1.18	1.53	0.58	52.00	61.00	37.00	55.00	56.00	58.00	44.00	53.00	55.00	24.00	17.00	11.00	29.00	27.00	21.00	20.00	9.00	14.00	24.00	29.00	10.00	TCONS_00009611	-	-	-	-	-	-
XLOC_003516	1.92	2.70	1.24	1.39	1.45	1.06	1.57	2.63	3.06	2.04	2.01	2.00	1.52	3.24	2.02	2.72	2.27	2.96	2.26	3.92	2.49	60.00	105.00	42.00	52.00	40.00	51.00	54.00	98.00	123.00	39.00	44.00	35.22	29.00	62.00	33.00	50.00	41.00	53.00	43.00	68.00	39.00	TCONS_00009713	PREDICTED: AP-3 complex subunit mu-2 isoform X2 [Ovis aries musimon]	-	-	-	-	GO:0016021//integral component of membrane;GO:0005815//microtubule organizing center;GO:0016020//membrane;GO:0044422//organelle part;GO:0044430//cytoskeletal part;GO:0043228//non-membrane-bounded organelle;GO:0005623//cell;GO:0042995//cell projection;GO:0031224//intrinsic component of membrane;GO:0015630//microtubule cytoskeleton;GO:0005737//cytoplasm;GO:0032991//macromolecular complex;GO:0044424…
XLOC_003598	0.00	0.00	0.00	0.00	0.00	0.00	0.00	0.00	0.00	0.00	0.00	0.00	0.43	0.32	0.38	0.62	0.75	1.17	1.48	1.53	0.71	0.00	0.00	0.00	0.00	0.00	0.00	0.00	0.00	0.00	0.00	0.00	0.00	8.00	6.00	6.00	11.00	13.00	20.00	27.00	26.00	11.00	TCONS_00009956	Retrovirus-related Pol polyprotein LINE-1 [Bos mutus]	-	-	-	-	-
XLOC_003669	0.06	0.11	0.13	0.47	0.00	0.13	1.01	1.65	1.27	8.20	13.61	11.49	5.08	7.51	6.00	3.42	2.63	6.31	2.36	2.01	2.24	2.00	1.00	1.00	5.00	0.00	2.00	12.02	15.00	17.00	39.00	78.00	50.00	29.00	44.00	33.00	18.00	12.00	30.00	11.00	11.00	9.00	TCONS_00010181	Cleavage stimulation factor subunit 2 [Bos mutus]	Organismal Systems	Sensory system	ko04742//Taste transduction	K08474	GO:0044464//cell part;GO:0043232//intracellular non-membrane-bounded organelle;GO:0015630//microtubule cytoskeleton;GO:0044422//organelle part;GO:0042611//MHC protein complex;GO:0098797//plasma membrane protein complex;GO:0043234//protein complex;GO:0043229//intracellular organelle;GO:0005815//microtubule organizing center;GO:0044421//extracellular region part;GO:0044430//cytoskeletal part;GO:007…
XLOC_003704	0.23	0.76	0.44	0.26	0.18	0.00	0.29	0.53	0.06	0.13	0.22	0.00	0.00	0.00	0.00	0.00	0.00	0.00	0.00	0.00	0.00	3.00	12.00	6.00	4.00	2.00	0.00	4.00	8.00	1.00	1.00	2.00	0.00	0.00	0.00	0.00	0.00	0.00	0.00	0.00	0.00	0.00	TCONS_00010249	-	-	-	-	-	-
XLOC_003710	0.27	0.40	0.47	0.28	0.37	0.24	0.44	0.38	0.54	1.08	0.98	1.61	0.90	0.61	1.01	0.53	0.93	0.61	0.20	0.58	0.24	16.00	29.00	29.00	19.00	19.00	21.00	28.00	26.00	41.00	39.00	40.00	52.00	32.00	22.00	31.00	18.00	31.00	20.00	7.00	19.00	7.00	TCONS_00010256	reverse transcriptase-like [Bos taurus]	-	-	-	-	GO:0043226//organelle;GO:0044444//cytoplasmic part;GO:0005622//intracellular;GO:0042579//microbody;GO:0044424//intracellular part;GO:0043227//membrane-bounded organelle;GO:0016020//membrane;GO:0005737//cytoplasm;GO:0005623//cell;GO:0043229//intracellular organelle;GO:0044464//cell part;GO:0043231//intracellular membrane-bounded organelle
XLOC_004131	0.72	1.44	1.08	0.90	0.22	0.63	0.68	0.95	1.59	0.80	0.73	0.55	0.23	0.14	0.11	0.15	0.12	0.07	0.06	0.06	0.11	38.00	96.00	63.03	57.00	10.00	51.00	40.00	60.00	110.00	28.00	27.00	17.00	8.00	5.00	3.00	5.00	4.00	2.00	2.00	2.00	3.00	TCONS_00010801	PREDICTED: EF-hand calcium-binding domain-containing protein 1-like isoform X3 [Ovis aries]	-	-	-	-	GO:0016020//membrane;GO:0031224//intrinsic component of membrane;GO:0044425//membrane part
XLOC_004171	1.66	0.86	0.56	0.33	0.88	0.39	0.25	0.48	0.43	0.81	0.85	1.65	0.87	0.53	0.84	0.46	0.52	0.42	0.25	0.90	0.23	56.00	36.00	20.00	13.00	26.00	20.00	9.00	19.00	19.00	17.00	20.00	31.00	18.00	11.00	15.00	9.00	10.00	8.00	5.00	17.00	4.00	TCONS_00010938	reverse transcriptase-like [Bos taurus]	-	-	-	-	-
XLOC_004210	0.03	0.11	0.19	0.09	0.15	0.09	0.03	0.09	0.05	0.00	0.10	0.00	0.33	0.38	0.45	0.64	1.12	0.90	0.45	0.48	0.33	1.00	4.00	6.00	3.00	4.00	4.00	1.00	3.00	2.00	0.00	2.00	0.00	6.00	7.00	7.00	11.00	19.00	15.00	8.00	8.00	5.00	TCONS_00011039	-	-	-	-	-	-
XLOC_004217	0.06	0.56	0.24	1.07	0.65	0.70	0.64	0.48	0.87	0.10	0.54	0.23	0.31	0.10	0.36	0.00	0.00	0.00	0.10	0.00	0.12	1.00	11.00	4.00	20.00	9.00	17.00	11.00	9.00	18.00	1.00	6.00	2.00	3.00	1.00	3.00	0.00	0.00	0.00	1.00	0.00	1.00	TCONS_00011059	-	-	-	-	-	-
XLOC_004232	0.74	1.77	1.31	1.00	1.30	0.95	1.57	1.27	1.04	0.07	0.06	0.16	0.22	0.28	0.00	0.15	0.15	0.15	0.15	0.08	0.17	17.00	50.00	32.00	27.00	26.00	33.00	39.00	34.00	31.00	1.00	1.00	2.00	3.00	4.00	0.00	2.00	2.00	2.00	2.00	1.00	2.00	TCONS_00011096	PREDICTED: cytosolic carboxypeptidase 3 isoform X4 [Ovis aries musimon]	-	-	-	-	GO:0044444//cytoplasmic part;GO:0005737//cytoplasm;GO:0044424//intracellular part;GO:0044464//cell part;GO:0005623//cell;GO:0005622//intracellular
XLOC_004261	0.26	0.00	0.49	0.00	0.00	1.04	0.12	0.00	0.00	0.00	0.00	0.00	0.00	0.00	0.00	0.00	0.00	0.00	0.00	0.00	0.00	2.00	0.00	4.00	0.00	0.00	12.00	1.00	0.00	0.00	0.00	0.00	0.00	0.00	0.00	0.00	0.00	0.00	0.00	0.00	0.00	0.00	TCONS_00011155	-	-	-	-	-	-
XLOC_004271	0.35	0.35	0.26	0.38	0.46	0.37	0.39	0.44	0.53	0.19	0.40	0.19	0.20	0.26	0.38	0.21	0.28	1.01	0.15	0.48	0.37	26.00	32.00	21.00	34.00	30.00	42.00	32.00	39.00	52.00	9.00	21.00	8.00	9.00	12.00	15.00	9.00	12.00	43.00	7.00	20.00	14.00	TCONS_00011183	PREDICTED: EF-hand calcium-binding domain-containing protein 1 isoform X5 [Ovis aries]	Genetic Information Processing	Replication and repair	ko03420//Nucleotide excision repair	K10838	GO:0016020//membrane
XLOC_004299	0.38	0.00	0.00	1.19	0.58	0.25	0.94	1.52	1.76	15.78	18.54	14.90	10.86	13.45	14.27	12.49	13.16	11.50	5.51	4.32	5.51	3.00	0.00	0.00	11.00	4.00	3.00	8.00	14.00	18.00	77.00	102.00	65.00	52.00	65.00	59.00	57.00	59.00	51.00	26.00	19.00	22.00	TCONS_00011265	PREDICTED: formin-like protein 5 [Bos taurus]	-	-	-	-	-
XLOC_004310	0.09	0.07	0.17	0.24	0.00	0.00	0.00	0.00	0.07	0.00	0.00	0.00	0.00	0.00	0.00	0.00	0.16	0.16	0.15	0.17	1.09	1.00	1.00	2.00	3.00	0.00	0.00	0.00	0.00	1.00	0.00	0.00	0.00	0.00	0.00	0.00	0.00	1.00	1.00	1.00	1.00	6.00	TCONS_00011299	neurosecretory protein GL [Gallus gallus]	-	-	-	-	-
XLOC_004353	0.62	0.05	0.06	0.00	0.56	0.04	0.17	0.10	0.05	0.00	0.00	0.00	0.00	0.00	0.00	0.00	0.00	0.00	0.00	0.00	0.00	10.00	1.00	1.00	0.00	8.00	1.00	3.00	2.00	1.00	0.00	0.00	0.00	0.00	0.00	0.00	0.00	0.00	0.00	0.00	0.00	0.00	TCONS_00011402	-	-	-	-	-	-
XLOC_004361	0.57	0.73	0.76	0.16	0.11	0.34	0.75	0.32	0.37	0.08	0.07	0.09	0.08	0.23	0.00	0.00	0.00	0.34	0.00	0.26	0.09	12.00	19.00	17.00	4.00	2.00	11.00	17.00	8.00	10.00	1.00	1.00	1.00	1.00	3.00	0.00	0.00	0.00	4.00	0.00	3.00	1.00	TCONS_00011423	PREDICTED: LOW QUALITY PROTEIN: clustered mitochondria protein homolog [Tursiops truncatus]	-	-	-	-	-
XLOC_004390	0.23	0.12	0.14	0.45	0.09	0.15	0.42	0.19	0.00	0.00	0.11	0.00	0.00	0.12	0.00	0.00	0.00	0.13	0.00	0.00	0.00	3.00	2.00	2.00	7.00	1.00	3.00	6.00	3.00	0.00	0.00	1.00	0.00	0.00	1.00	0.00	0.00	0.00	1.00	0.00	0.00	0.00	TCONS_00011527	-	-	-	-	-	-
XLOC_004420	0.39	0.62	0.06	0.22	0.15	0.17	0.00	0.00	0.05	0.00	0.00	0.00	0.00	0.00	0.00	0.00	0.00	0.11	0.00	0.00	0.00	6.00	12.00	1.00	4.00	2.00	4.00	0.00	0.00	1.00	0.00	0.00	0.00	0.00	0.00	0.00	0.00	0.00	1.00	0.00	0.00	0.00	TCONS_00011620	PREDICTED: phosphatidylcholine translocator ABCB4 isoform X9 [Ovis aries musimon]	Organismal Systems;Environmental Information Processing	Digestive system;Membrane transport	ko04976//Bile secretion;ko02010//ABC transporters	K05659	-
XLOC_004421	0.12	0.19	0.67	0.20	0.07	0.04	0.05	0.10	0.05	0.00	0.00	0.00	0.00	0.00	0.11	0.10	0.10	0.00	0.00	0.00	0.12	2.00	4.00	12.00	4.00	1.00	1.00	1.00	2.00	1.00	0.00	0.00	0.00	0.00	0.00	1.00	1.00	1.00	0.00	0.00	0.00	1.00	TCONS_00011621	PREDICTED: solute carrier family 25 member 40 isoform X1 [Physeter catodon]	-	-	-	-	GO:0043226//organelle;GO:0005622//intracellular;GO:0005623//cell;GO:0016020//membrane;GO:0044464//cell part;GO:0031224//intrinsic component of membrane;GO:0044424//intracellular part;GO:0043227//membrane-bounded organelle;GO:0043229//intracellular organelle;GO:0043231//intracellular membrane-bounded organelle;GO:0044425//membrane part
XLOC_004471	0.11	0.00	0.00	0.10	0.13	0.67	0.00	0.00	0.00	0.00	0.00	0.00	0.00	0.00	0.00	0.00	0.00	0.00	0.00	0.00	0.00	1.00	0.00	0.00	1.00	1.00	9.00	0.00	0.00	0.00	0.00	0.00	0.00	0.00	0.00	0.00	0.00	0.00	0.00	0.00	0.00	0.00	TCONS_00011776	-	-	-	-	-	-
XLOC_004497	0.78	0.21	0.24	0.00	0.52	0.00	1.68	0.00	0.90	1.57	1.67	1.52	0.32	0.00	1.11	0.56	0.57	0.00	0.00	0.46	0.00	12.00	4.00	4.00	0.00	7.00	0.00	28.00	0.00	18.00	15.00	18.00	13.00	3.00	0.00	9.00	5.00	5.00	0.00	0.00	4.00	0.00	TCONS_00011839	-	-	-	-	-	-
XLOC_004625	0.44	0.18	0.00	0.09	0.13	0.07	0.00	0.19	0.17	0.00	0.00	0.20	0.00	0.00	0.00	0.00	0.00	0.00	0.00	0.00	0.00	4.00	2.00	0.00	1.00	1.00	1.00	0.00	2.00	2.00	0.00	0.00	1.00	0.00	0.00	0.00	0.00	0.00	0.00	0.00	0.00	0.00	TCONS_00012153	PREDICTED: cytosolic carboxypeptidase 3 isoform X3 [Ovis aries musimon]	-	-	-	-	-
XLOC_004633	3.12	1.66	2.13	0.78	1.77	1.78	0.45	0.58	0.43	0.00	0.00	0.00	0.00	0.00	0.00	0.00	0.00	0.00	0.00	0.00	0.00	64.00	42.00	47.00	19.00	32.00	54.00	10.00	14.00	11.00	0.00	0.00	0.00	0.00	0.00	0.00	0.00	0.00	0.00	0.00	0.00	0.00	TCONS_00012186	-	-	-	-	-	-
XLOC_004642	0.24	0.04	0.53	0.08	0.11	0.34	0.00	0.28	0.11	0.46	0.41	1.46	0.39	0.54	0.63	0.16	0.50	0.17	0.24	0.00	0.00	5.00	1.00	12.00	2.00	2.00	11.00	0.00	7.00	3.00	6.00	6.00	17.00	5.00	7.00	7.00	2.00	6.00	2.00	3.00	0.00	0.00	TCONS_00012206	Sodium channel protein type 11 subunit alpha, partial [Bos mutus]	Organismal Systems	Excretory system;Sensory system	ko04742//Taste transduction;ko04960//Aldosterone-regulated sodium reabsorption	K04825	GO:0005623//cell;GO:0043226//organelle;GO:0042579//microbody;GO:0005737//cytoplasm;GO:0005622//intracellular;GO:0044444//cytoplasmic part;GO:0043229//intracellular organelle;GO:0043231//intracellular membrane-bounded organelle;GO:0044424//intracellular part;GO:0043227//membrane-bounded organelle;GO:0044464//cell part
XLOC_004723	0.00	0.00	0.00	0.31	0.56	0.80	0.00	0.10	0.28	0.39	0.00	0.00	0.80	0.40	0.00	0.00	0.00	0.00	0.00	0.00	0.00	0.00	0.00	0.00	3.00	4.00	10.00	0.00	1.00	3.00	2.00	0.00	0.00	4.00	2.00	0.00	0.00	0.00	0.00	0.00	0.00	0.00	TCONS_00012441	-	-	-	-	-	-
XLOC_004843	1.38	0.95	1.54	2.33	2.91	2.44	0.76	1.23	1.43	0.00	0.98	0.62	2.14	1.56	1.04	0.47	0.60	1.09	0.23	0.74	0.14	20.00	17.00	24.00	40.00	37.00	54.00	12.00	21.00	27.00	0.00	10.00	5.00	19.00	14.00	8.00	4.00	5.00	9.00	2.00	6.00	1.00	TCONS_00012794	-	-	-	-	-	-
XLOC_004857	1.30	0.89	1.46	1.10	1.22	1.17	0.82	0.91	0.70	0.13	0.05	0.09	0.08	0.08	0.06	0.00	0.00	0.00	0.03	0.09	0.06	82.00	69.00	98.00	82.00	67.00	112.00	56.00	67.00	57.00	5.00	2.00	3.00	3.00	3.00	2.00	0.00	0.00	0.00	1.00	3.00	2.00	TCONS_00012851	Retrovirus-related Pol polyprotein LINE-1 [Bos mutus]	-	-	-	-	-
XLOC_004871	1.38	1.52	1.90	3.24	1.37	1.42	4.48	6.45	6.22	1.49	1.10	1.23	0.27	0.14	0.43	0.26	0.00	0.17	0.16	0.00	0.13	127.03	172.65	186.00	351.00	110.00	199.00	446.00	697.00	743.06	85.00	71.00	63.00	15.00	8.00	21.00	14.00	0.00	9.00	9.09	0.00	6.00	TCONS_00012904	endonuclease reverse transcriptase [Bos taurus]	-	-	-	-	-
XLOC_005156	1.65	1.81	2.63	0.72	0.54	1.01	0.54	0.50	1.27	1.38	0.97	1.90	1.35	1.32	2.21	0.40	1.24	0.21	1.37	0.99	1.16	14.00	19.00	23.00	5.00	3.00	9.00	5.00	5.00	14.00	6.00	4.00	9.00	7.00	6.00	8.00	2.00	6.00	1.00	7.00	4.00	5.00	TCONS_00013273	-	-	-	-	-	-
XLOC_005161	0.17	0.42	0.98	0.29	0.80	0.57	0.16	0.00	0.13	0.00	0.00	0.00	0.00	0.00	0.00	0.00	0.00	0.00	0.00	0.00	0.00	1.00	3.00	6.00	2.00	4.00	5.00	1.00	0.00	1.00	0.00	0.00	0.00	0.00	0.00	0.00	0.00	0.00	0.00	0.00	0.00	0.00	TCONS_00013282	-	-	-	-	-	-
XLOC_005166	0.79	1.10	1.48	0.10	0.52	0.22	1.56	0.77	0.61	0.00	0.00	0.00	0.00	0.18	0.00	0.00	0.00	0.00	0.19	0.00	0.89	7.00	12.00	14.00	1.00	4.00	3.00	15.00	8.00	7.00	0.00	0.00	0.00	0.00	1.00	0.00	0.00	0.00	0.00	1.00	0.00	4.00	TCONS_00013298	PREDICTED: uncharacterized protein LOC106992237 isoform X1 [Ovis aries musimon]	-	-	-	-	-
XLOC_005168	25.05	27.11	29.27	24.36	28.08	28.44	20.50	18.69	21.08	7.61	6.25	5.73	6.11	7.07	7.58	5.91	3.82	6.57	4.33	5.65	5.89	1127.00	1505.00	1402.00	1301.00	1112.00	1949.00	999.00	989.00	1231.00	231.00	214.00	156.00	182.00	212.00	196.00	168.00	107.00	182.00	123.00	155.00	146.00	TCONS_00013306	PREDICTED: vezatin isoform X1 [Capra hircus]	-	-	-	-	GO:0098862//cluster of actin-based cell projections;GO:0044464//cell part;GO:0043229//intracellular organelle;GO:0016020//membrane;GO:0005622//intracellular;GO:0044424//intracellular part;GO:0032421//stereocilium bundle;GO:0043227//membrane-bounded organelle;GO:0043226//organelle;GO:0097458//neuron part;GO:0043231//intracellular membrane-bounded organelle;GO:0002139//stereocilia coupling link;GO:…
XLOC_005181	1.38	3.71	1.71	2.76	1.98	1.72	2.09	6.09	2.54	0.24	0.63	0.36	0.16	0.16	0.28	0.00	0.00	0.09	0.00	0.00	0.10	28.00	93.00	37.00	66.00	35.00	53.00	46.00	145.00	67.00	3.00	9.00	4.00	2.00	2.00	3.00	0.00	0.00	1.00	0.00	0.00	1.00	TCONS_00013336	-	-	-	-	-	-
XLOC_005184	0.22	1.72	1.14	0.83	0.14	0.02	0.70	0.00	0.24	0.67	0.10	0.92	0.12	0.08	0.88	0.46	0.43	0.47	0.04	0.04	0.00	9.00	87.00	50.00	40.00	5.00	1.00	31.00	0.00	13.00	17.00	3.00	21.00	3.00	2.00	19.00	11.00	10.00	11.00	1.00	1.00	0.00	TCONS_00013347	-	-	-	-	-	-
XLOC_005185	0.16	3.66	0.09	0.03	0.00	0.00	0.17	0.00	0.02	0.66	0.00	0.00	0.05	0.00	0.95	0.43	0.27	0.22	0.05	0.11	0.06	5.00	144.00	3.00	1.00	0.00	0.00	6.00	0.00	1.00	13.00	0.00	0.00	1.00	0.00	16.00	8.00	5.00	4.00	1.00	2.00	1.00	TCONS_00013349	-	-	-	-	-	-
XLOC_005235	0.00	0.90	0.83	0.94	0.51	0.73	0.20	0.38	0.00	0.00	0.00	0.00	0.36	0.00	0.00	0.38	0.00	0.00	0.00	0.00	0.00	0.00	5.00	4.00	5.00	2.00	5.00	1.00	2.00	0.00	0.00	0.00	0.00	1.00	0.00	0.00	1.00	0.00	0.00	0.00	0.00	0.00	TCONS_00013474	PREDICTED: natural resistance-associated macrophage protein 2-like [Capra hircus]	Organismal Systems;Cellular Processes	Transport and catabolism;Digestive system	ko04142//Lysosome;ko04978//Mineral absorption	K12347	-
XLOC_005274	0.00	0.00	0.03	0.00	0.04	0.00	0.00	0.00	0.03	0.00	0.05	0.06	0.29	0.11	0.47	1.22	0.74	0.00	0.71	1.01	0.76	0.00	0.00	1.00	0.00	1.00	0.00	0.00	0.00	1.00	0.00	1.00	1.00	5.00	2.00	7.00	20.00	12.00	0.00	12.00	16.00	11.00	TCONS_00013584	PR domain zinc finger protein 12, partial [Bos mutus]	-	-	-	-	GO:0042579//microbody;GO:0043231//intracellular membrane-bounded organelle;GO:0043229//intracellular organelle;GO:0044424//intracellular part;GO:0016020//membrane;GO:0005623//cell;GO:0044444//cytoplasmic part;GO:0005737//cytoplasm;GO:0005622//intracellular;GO:0043227//membrane-bounded organelle;GO:0043226//organelle;GO:0044464//cell part
XLOC_005286	1.06	0.29	1.22	0.68	1.52	1.69	0.29	0.00	0.46	0.08	0.00	0.00	0.00	0.00	0.00	0.00	0.00	0.00	0.00	0.00	0.00	24.00	8.00	28.00	17.00	30.00	58.00	7.00	0.00	12.11	1.00	0.00	0.00	0.00	0.00	0.00	0.00	0.00	0.00	0.00	0.00	0.00	TCONS_00013623	reverse transcriptase-like [Bos taurus]	-	-	-	-	GO:0005623//cell;GO:0031224//intrinsic component of membrane;GO:0044425//membrane part;GO:0044464//cell part;GO:0016020//membrane;GO:0031012//extracellular matrix
XLOC_005318	1.58	0.78	1.15	1.04	0.60	0.63	0.81	0.67	0.54	0.14	0.00	0.16	0.14	0.28	0.17	0.00	0.00	0.00	0.00	0.00	0.00	18.00	11.00	14.00	14.00	6.00	11.00	10.00	9.00	8.00	1.00	0.00	1.00	1.00	2.00	1.00	0.00	0.00	0.00	0.00	0.00	0.00	TCONS_00013731	-	-	-	-	-	-
XLOC_005327	1.47	1.03	0.50	1.75	1.53	0.68	2.02	1.04	1.51	0.68	0.14	0.21	2.25	1.52	1.34	1.18	0.37	1.01	0.60	1.33	0.30	77.00	67.00	28.00	108.00	70.00	54.00	115.00	64.00	103.00	22.00	5.00	6.00	72.00	49.00	37.00	36.00	11.00	30.00	19.00	39.00	8.00	TCONS_00013743	-	-	-	-	-	-
XLOC_005400	0.07	1.12	2.50	0.14	0.00	0.06	0.09	0.20	0.23	0.00	0.00	0.00	0.00	0.00	0.00	0.00	0.30	0.00	0.00	0.13	0.00	1.00	19.00	35.00	3.00	0.00	1.00	1.00	4.00	4.00	0.00	0.00	0.00	0.00	0.00	0.00	0.00	2.00	0.00	0.00	1.00	0.00	TCONS_00013952	PREDICTED: dynein heavy chain 3, axonemal-like [Xenopus tropicalis]	-	-	-	-	-
XLOC_005479	0.10	0.16	0.36	0.00	0.00	0.00	0.00	0.00	0.00	0.00	0.00	0.00	0.00	0.00	0.18	0.50	0.67	0.68	2.24	1.54	0.57	1.00	2.00	4.00	0.00	0.00	0.00	0.00	0.00	0.00	0.00	0.00	0.00	0.00	0.00	1.00	3.00	4.00	4.00	14.00	9.00	3.00	TCONS_00014192	-	-	-	-	-	-
XLOC_005638	0.37	0.73	0.38	0.41	0.56	0.48	0.75	0.66	0.66	1.44	1.80	2.06	1.34	1.13	0.85	1.40	1.00	1.01	0.95	0.66	0.64	9.00	22.00	10.00	12.00	12.00	18.00	20.00	19.00	21.00	22.00	31.00	28.00	20.00	17.00	11.00	20.00	14.00	14.00	14.00	9.00	8.00	TCONS_00014673	-	-	-	-	-	-
XLOC_005721	0.00	0.00	0.04	0.00	0.00	0.00	0.00	0.00	0.00	0.00	0.00	0.00	0.22	0.14	0.25	2.42	1.84	1.94	0.66	1.88	1.81	0.00	0.00	1.00	0.00	0.00	0.00	0.00	0.00	0.00	0.00	0.00	0.00	3.00	2.00	3.00	32.00	24.00	25.00	9.00	24.00	21.00	TCONS_00014888	PREDICTED: uncharacterized protein LOC104987203 [Bison bison bison]	-	-	-	-	-
XLOC_005730	0.00	0.00	0.00	0.20	0.00	0.00	0.00	0.00	0.00	0.00	1.33	1.26	0.00	1.13	0.00	0.40	0.41	0.41	0.00	0.42	0.46	0.00	0.00	0.00	1.00	0.00	0.00	0.00	0.00	0.00	0.00	4.00	3.00	0.00	3.00	0.00	1.00	1.00	1.00	0.00	1.00	1.00	TCONS_00014910	PREDICTED: plexin-B2 [Capra hircus]	Organismal Systems	Development	ko04360//Axon guidance	K06821	GO:0016021//integral component of membrane;GO:0031224//intrinsic component of membrane;GO:0043227//membrane-bounded organelle;GO:0043226//organelle;GO:0044464//cell part;GO:0016020//membrane;GO:0031982//vesicle;GO:0044425//membrane part;GO:0031988//membrane-bounded vesicle;GO:0005623//cell
XLOC_005731	1.16	0.27	0.62	0.00	1.14	0.44	0.46	0.85	0.38	0.00	0.00	0.00	0.27	0.00	0.00	0.00	0.00	0.00	0.55	0.00	0.00	7.00	2.00	4.00	0.00	6.00	4.00	3.00	6.00	3.00	0.00	0.00	0.00	1.00	0.00	0.00	0.00	0.00	0.00	2.00	0.00	0.00	TCONS_00014911	PREDICTED: plexin-B2 isoform X3 [Ovis aries musimon]	Organismal Systems	Development	ko04360//Axon guidance	K06821	GO:0005623//cell;GO:0044464//cell part;GO:0016020//membrane
XLOC_005745	0.30	1.93	0.92	0.25	0.15	0.35	0.11	0.03	0.03	0.25	0.22	0.08	0.06	0.27	0.00	0.07	0.13	0.00	0.07	0.00	0.17	7.00	59.00	25.00	7.00	3.00	13.00	3.00	1.00	1.00	4.00	4.00	1.00	1.00	4.00	0.00	1.00	2.00	0.00	1.00	0.00	2.00	TCONS_00014963	PREDICTED: LOW QUALITY PROTEIN: thyrotropin-releasing hormone-degrading ectoenzyme [Bison bison bison]	-	-	-	-	GO:0044444//cytoplasmic part;GO:0043229//intracellular organelle;GO:0005622//intracellular;GO:0005737//cytoplasm;GO:0044424//intracellular part;GO:0043227//membrane-bounded organelle;GO:0005623//cell;GO:0043231//intracellular membrane-bounded organelle;GO:0043226//organelle;GO:0044464//cell part
XLOC_005783	0.20	0.29	0.17	0.65	0.34	0.17	1.89	4.08	3.86	0.06	0.11	0.14	0.26	0.19	0.00	0.03	0.03	0.10	0.00	0.04	0.04	10.00	18.00	9.00	39.00	15.00	13.00	104.00	244.00	255.00	2.00	4.00	4.00	8.00	6.00	0.00	1.00	1.00	3.00	0.00	1.00	1.00	TCONS_00015080	reverse transcriptase-like [Bos taurus]	-	-	-	-	GO:0005886//plasma membrane;GO:0043231//intracellular membrane-bounded organelle;GO:0043226//organelle;GO:0005622//intracellular;GO:0044424//intracellular part;GO:0031226//intrinsic component of plasma membrane;GO:0044459//plasma membrane part;GO:0031224//intrinsic component of membrane;GO:0016020//membrane;GO:0071944//cell periphery;GO:0016021//integral component of membrane;GO:0043227//membrane…
XLOC_005803	6.24	4.38	10.28	23.46	5.43	7.61	6.94	14.01	12.53	1.33	1.33	1.36	0.86	0.49	0.56	0.22	0.22	0.78	0.23	0.11	0.81	77.00	107.00	153.00	386.00	81.00	158.00	128.00	197.00	253.00	27.00	27.00	25.00	12.00	10.00	9.00	5.00	5.00	12.00	4.00	2.00	5.00	TCONS_00015144	-	-	-	-	-	-
XLOC_005804	2.95	7.59	3.87	7.55	3.42	2.76	4.08	10.47	7.86	4.03	6.64	6.43	2.91	3.17	2.57	1.40	1.31	1.42	0.94	1.04	0.81	207.00	586.00	303.00	545.00	225.00	282.00	341.00	846.00	604.00	87.00	152.00	121.00	63.00	64.00	54.00	29.00	20.00	25.00	18.00	17.00	12.00	TCONS_00015149	-	-	-	-	-	-
XLOC_005833	0.00	0.00	0.00	0.00	0.00	0.00	0.00	0.00	0.00	0.00	0.00	0.00	0.00	0.00	0.09	1.77	0.63	0.77	1.91	1.24	1.75	0.00	0.00	0.00	0.00	0.00	0.00	0.00	0.00	0.00	0.00	0.00	0.00	0.00	0.00	1.00	23.00	8.00	9.00	24.00	14.00	18.00	TCONS_00015245	-	-	-	-	-	-
XLOC_005837	0.29	0.12	0.23	0.49	0.33	0.13	0.67	0.25	0.22	0.23	0.55	0.61	0.32	0.78	0.37	1.41	1.18	1.11	1.20	1.55	1.14	6.00	3.00	5.00	12.00	6.00	4.00	15.00	6.00	6.00	3.00	8.00	7.00	4.00	10.00	4.00	17.00	14.00	13.00	15.00	18.00	12.00	TCONS_00015249	PREDICTED: LOW QUALITY PROTEIN: keratin, type II cuticular Hb1-like [Capra hircus]	-	-	-	-	GO:0043226//organelle;GO:0005623//cell;GO:0099513//polymeric cytoskeletal fiber;GO:0005882//intermediate filament;GO:0045111//intermediate filament cytoskeleton;GO:0005622//intracellular;GO:0044421//extracellular region part;GO:0043229//intracellular organelle;GO:0043232//intracellular non-membrane-bounded organelle;GO:0044424//intracellular part;GO:0044422//organelle part;GO:0044464//cell part;G…
XLOC_005843	0.11	0.03	0.03	0.66	0.55	0.80	0.34	0.03	0.37	0.18	0.21	0.73	0.12	0.36	0.56	0.25	0.26	0.39	0.12	0.13	0.07	3.00	1.00	1.00	21.00	13.00	33.00	10.00	1.00	13.00	3.00	4.00	11.00	2.00	6.00	8.00	4.00	4.00	6.00	2.00	2.00	1.00	TCONS_00015271	PREDICTED: general receptor for phosphoinositides 1-associated scaffold protein [Bison bison bison]	-	-	-	-	-
XLOC_005941	0.59	0.36	0.83	0.38	0.43	1.07	0.07	0.00	0.17	0.00	0.00	0.00	0.12	0.00	0.00	0.00	0.00	0.00	0.12	0.00	0.00	8.00	6.00	12.00	6.00	5.00	22.00	1.00	0.00	3.00	0.00	0.00	0.00	1.00	0.00	0.00	0.00	0.00	0.00	1.00	0.00	0.00	TCONS_00015606	reverse transcriptase-like [Bos taurus]	-	-	-	-	-
XLOC_005942	0.38	0.08	0.62	0.24	0.87	0.62	0.09	0.00	0.15	0.00	0.00	0.00	0.16	0.00	0.00	0.00	0.00	0.00	0.00	0.00	0.00	4.00	1.00	7.00	3.00	8.00	10.00	1.00	0.00	2.00	0.00	0.00	0.00	1.00	0.00	0.00	0.00	0.00	0.00	0.00	0.00	0.00	TCONS_00015607	-	-	-	-	-	-
XLOC_005951	0.37	0.24	0.24	0.15	0.29	0.12	0.13	0.16	0.25	0.12	0.10	0.13	0.30	0.12	0.21	0.31	0.70	0.78	0.18	0.39	0.00	10.00	8.00	7.00	5.00	7.00	5.00	4.00	5.00	9.00	2.00	2.00	2.00	5.00	2.00	3.00	5.00	11.00	12.00	3.00	6.00	0.00	TCONS_00015637	PREDICTED: EF-hand calcium-binding domain-containing protein 1 isoform X5 [Ovis aries musimon]	-	-	-	-	-
XLOC_006123	0.32	1.17	0.90	0.20	0.09	0.11	0.07	0.14	0.19	0.00	0.00	0.00	0.00	0.00	0.15	0.00	0.00	0.14	0.00	0.00	0.16	4.00	18.00	12.00	3.00	1.00	2.00	1.00	2.00	3.00	0.00	0.00	0.00	0.00	0.00	1.00	0.00	0.00	1.00	0.00	0.00	1.00	TCONS_00016100	-	-	-	-	-	-
XLOC_006163	0.00	0.00	0.00	0.00	0.00	0.00	0.00	0.00	0.00	0.00	0.00	0.00	0.00	0.00	0.00	0.62	1.44	1.08	1.43	1.02	0.77	0.00	0.00	0.00	0.00	0.00	0.00	0.00	0.00	0.00	0.00	0.00	0.00	0.00	0.00	0.00	10.00	23.00	17.00	24.00	16.00	11.00	TCONS_00016203	-	-	-	-	-	-
XLOC_006258	0.07	0.23	0.22	0.40	0.26	0.21	2.01	1.58	2.32	1.86	2.73	2.04	0.76	0.80	0.50	0.85	1.08	0.77	0.26	0.64	0.49	4.00	16.00	14.00	28.00	14.00	19.00	125.00	106.00	175.00	68.00	110.00	65.00	27.00	28.00	16.00	28.00	36.00	25.00	9.00	21.00	14.00	TCONS_00016388	reverse transcriptase-like [Bos taurus]	-	-	-	-	-
XLOC_006261	0.22	0.31	0.24	2.10	0.35	1.99	0.09	0.03	0.27	0.00	0.14	0.11	0.36	0.16	0.12	0.00	0.11	0.06	0.05	0.17	0.00	7.00	12.00	8.00	78.00	9.72	95.21	3.00	1.02	11.00	0.00	3.00	2.00	7.00	3.03	2.00	0.00	2.00	1.00	1.00	2.99	0.00	TCONS_00016395	reverse transcriptase-like [Bos taurus]	-	-	-	-	GO:0044424//intracellular part;GO:0005623//cell;GO:0043226//organelle;GO:0043231//intracellular membrane-bounded organelle;GO:0044425//membrane part;GO:0043229//intracellular organelle;GO:0016020//membrane;GO:0005622//intracellular;GO:0044464//cell part;GO:0043227//membrane-bounded organelle;GO:0031224//intrinsic component of membrane
XLOC_006285	0.93	1.67	0.99	1.24	0.61	0.83	1.41	2.43	1.79	3.52	5.97	5.97	2.61	3.02	3.91	1.94	1.28	1.76	1.21	1.54	1.17	14.00	31.00	16.00	22.00	8.00	19.00	23.00	43.00	35.00	33.00	63.00	50.00	24.00	28.00	31.00	17.00	11.00	15.00	11.00	13.00	9.00	TCONS_00016469	PREDICTED: uncharacterized protein LOC105609488 [Ovis aries musimon]	-	-	-	-	-
XLOC_006330	0.10	0.89	0.37	0.17	0.11	0.00	0.18	0.08	0.08	0.16	0.00	0.18	0.00	0.00	0.00	0.00	0.00	0.00	0.00	0.00	0.00	1.00	11.00	4.00	2.00	1.00	0.00	2.00	1.00	1.00	1.00	0.00	1.00	0.00	0.00	0.00	0.00	0.00	0.00	0.00	0.00	0.00	TCONS_00016589	PREDICTED: neuronal-specific septin-3 isoform X8 [Ovis aries musimon]	-	-	-	-	-
XLOC_006335	0.66	1.00	1.04	0.51	1.02	0.59	1.35	1.89	1.17	0.55	1.54	1.46	1.16	1.31	2.54	1.48	1.44	1.45	1.71	1.51	1.62	6.00	13.00	12.00	7.00	9.00	8.00	15.00	21.00	16.00	4.00	12.00	8.00	7.00	8.00	13.00	9.00	8.00	8.00	9.00	9.00	10.00	TCONS_00016610	PREDICTED: uncharacterized protein LOC102987532 [Physeter catodon]	-	-	-	-	-
XLOC_006365	0.15	0.30	0.03	0.26	0.17	0.10	0.10	0.32	0.23	0.06	0.05	0.07	0.49	0.24	0.21	0.77	0.96	0.53	1.11	1.06	0.66	4.00	10.00	1.00	8.22	4.00	4.00	3.00	10.00	8.00	1.00	1.00	1.00	8.00	4.00	3.00	12.00	15.00	8.00	18.00	16.00	9.00	TCONS_00016697	reverse transcriptase-like [Bos taurus]	Genetic Information Processing	Replication and repair	ko03420//Nucleotide excision repair	K10838	GO:0044424//intracellular part;GO:0044444//cytoplasmic part;GO:0030119//AP-type membrane coat adaptor complex;GO:0044425//membrane part;GO:0032991//macromolecular complex;GO:0044464//cell part;GO:0005737//cytoplasm;GO:0016020//membrane;GO:0098796//membrane protein complex;GO:0005623//cell;GO:0030117//membrane coat;GO:0005622//intracellular;GO:0031224//intrinsic component of membrane;GO:0043234//p…
XLOC_006366	7.15	11.17	8.97	8.93	8.50	7.48	9.01	10.24	9.90	6.17	6.78	7.96	5.36	4.94	6.67	7.96	5.69	6.59	4.52	6.61	5.83	356.34	688.72	478.88	526.56	369.42	568.91	488.24	601.74	641.92	193.00	237.00	221.61	162.00	153.00	176.00	232.00	162.00	186.00	135.00	185.00	147.98	TCONS_00016698	reverse transcriptase-like [Bos taurus]	-	-	-	-	GO:0070161//anchoring junction;GO:0030054//cell junction;GO:0005623//cell;GO:0031252//cell leading edge;GO:0044464//cell part
XLOC_006367	0.08	0.00	0.00	0.00	0.09	0.00	0.00	0.07	0.06	0.26	0.00	0.15	0.27	0.13	0.47	0.28	0.43	0.44	1.50	0.15	0.64	1.00	0.00	0.00	0.00	1.00	0.00	0.00	1.00	1.00	2.00	0.00	1.00	2.00	1.00	3.00	2.00	3.00	3.00	11.00	1.00	4.00	TCONS_00016700	-	-	-	-	-	-
XLOC_006788	0.32	0.52	0.60	0.82	0.92	1.79	0.00	0.27	0.49	0.00	0.00	0.00	0.00	0.00	0.00	0.00	0.00	0.00	0.00	0.00	0.00	2.00	4.00	4.00	6.00	5.00	17.00	0.00	2.00	4.00	0.00	0.00	0.00	0.00	0.00	0.00	0.00	0.00	0.00	0.00	0.00	0.00	TCONS_00017247	-	-	-	-	-	-
XLOC_006853	0.00	0.15	0.34	0.53	0.31	0.53	0.08	0.08	0.28	0.00	0.13	0.16	0.59	0.00	0.00	0.16	0.16	0.00	0.15	0.16	0.00	0.00	2.00	4.00	7.00	3.00	9.00	1.00	1.00	4.00	0.00	1.00	1.00	4.00	0.00	0.00	1.00	1.00	0.00	1.00	1.00	0.00	TCONS_00017456	-	-	-	-	-	-
XLOC_006949	2.80	3.87	3.63	2.83	2.79	3.05	3.06	2.61	3.21	2.17	1.12	0.62	2.01	2.27	2.94	1.48	0.90	1.96	1.31	1.36	0.82	114.00	195.00	158.00	136.00	99.00	189.00	135.00	125.00	170.00	55.00	32.00	14.00	50.00	57.00	63.00	35.00	21.00	45.00	32.00	31.00	17.00	TCONS_00017781	bitter taste receptor Bota-T2R65A [Bos taurus]	Organismal Systems	Sensory system	ko04742//Taste transduction	K08474	GO:0031224//intrinsic component of membrane;GO:0016020//membrane;GO:0044425//membrane part
XLOC_006973	2.07	0.58	0.87	0.09	0.00	0.07	0.10	0.00	0.16	0.00	0.00	0.00	0.00	0.00	0.00	0.00	0.00	0.00	0.00	0.00	0.00	20.00	7.00	9.00	1.00	0.00	1.00	1.00	0.00	2.00	0.00	0.00	0.00	0.00	0.00	0.00	0.00	0.00	0.00	0.00	0.00	0.00	TCONS_00017823	-	-	-	-	-	-
XLOC_006995	4.94	5.58	4.84	4.55	4.72	3.97	3.51	4.31	4.71	2.69	1.86	1.20	1.61	2.19	2.13	1.56	1.40	2.25	1.25	1.39	1.33	792.00	1107.00	830.00	863.00	661.00	969.00	610.00	813.00	983.00	268.00	209.00	107.00	158.00	216.00	180.00	146.00	128.00	204.00	121.00	125.00	109.00	TCONS_00017905	reverse transcriptase-like [Bos taurus]	-	-	-	-	GO:0005622//intracellular;GO:0043231//intracellular membrane-bounded organelle;GO:0043229//intracellular organelle;GO:0005623//cell;GO:0044424//intracellular part;GO:0016020//membrane;GO:0043227//membrane-bounded organelle;GO:0044464//cell part;GO:0043226//organelle
XLOC_007047	0.00	0.00	0.00	0.00	0.00	0.00	0.00	0.00	0.12	0.00	0.00	0.00	0.00	0.26	0.00	0.00	0.00	0.00	0.00	0.28	0.00	0.00	0.00	0.00	0.00	0.00	0.00	0.00	0.00	1.00	0.00	0.00	0.00	0.00	1.00	0.00	0.00	0.00	0.00	0.00	1.00	0.00	TCONS_00018066	PREDICTED: fibroblast growth factor receptor 3 isoform X4 [Bubalus bubalis]	Cellular Processes;Environmental Information Processing	Cellular commiunity;Transport and catabolism;Cell motility;Signal transduction	ko04151//PI3K-Akt signaling pathway;ko04010//MAPK signaling pathway;ko04144//Endocytosis;ko04015//Rap1 signaling pathway;ko04014//Ras signaling pathway;ko04810//Regulation of actin cytoskeleton;ko04550//Signaling pathways regulating pluripotency of stem cells	K05094	-
XLOC_007048	8.12	14.65	9.93	11.10	10.97	9.99	16.32	17.87	12.00	6.36	5.05	6.74	3.07	3.38	4.74	2.51	3.64	7.00	1.73	1.48	3.27	39.00	87.00	51.00	63.00	46.00	73.00	85.00	101.00	75.00	19.00	17.00	18.00	9.00	10.00	12.00	7.00	10.00	19.00	5.00	4.00	8.00	TCONS_00018068	PREDICTED: transforming acidic coiled-coil-containing protein 3 [Capra hircus]	Genetic Information Processing	Translation	ko03013//RNA transport	K14283	GO:0043229//intracellular organelle;GO:0044446//intracellular organelle part;GO:0005623//cell;GO:0043228//non-membrane-bounded organelle;GO:0015630//microtubule cytoskeleton;GO:0005622//intracellular;GO:0044464//cell part;GO:0005856//cytoskeleton;GO:0044422//organelle part;GO:0043232//intracellular non-membrane-bounded organelle;GO:0044424//intracellular part;GO:0043226//organelle;GO:0044430//cyt…
XLOC_007049	1.21	1.01	0.74	0.99	0.99	1.02	0.52	0.64	0.73	0.30	0.22	0.61	0.06	0.31	0.07	0.19	0.13	0.07	0.00	0.27	0.15	32.00	33.00	21.00	31.00	23.00	41.00	15.00	20.00	25.00	5.00	4.00	9.00	1.00	5.00	1.00	3.00	2.00	1.00	0.00	4.00	2.00	TCONS_00018069	-	-	-	-	-	-
XLOC_007073	0.34	1.92	0.32	0.00	0.31	0.27	0.00	0.00	0.00	0.00	0.00	0.00	0.00	0.00	0.00	0.00	0.00	0.00	0.00	0.00	0.00	5.00	35.00	5.00	0.00	4.00	6.00	0.00	0.00	0.00	0.00	0.00	0.00	0.00	0.00	0.00	0.00	0.00	0.00	0.00	0.00	0.00	TCONS_00018152	DLC1 protein [Bos taurus]	Environmental Information Processing	Signaling molecules and interaction	ko04514//Cell adhesion molecules (CAMs)	K06797	GO:0044425//membrane part;GO:0043226//organelle;GO:0030054//cell junction;GO:0043229//intracellular organelle;GO:0044464//cell part;GO:0005623//cell;GO:0005737//cytoplasm;GO:0044424//intracellular part;GO:0071944//cell periphery;GO:0005886//plasma membrane;GO:0044444//cytoplasmic part;GO:0016020//membrane;GO:0005622//intracellular;GO:0043231//intracellular membrane-bounded organelle;GO:0043227//m…
XLOC_007088	0.74	1.70	0.69	1.04	1.27	1.13	2.62	1.78	1.04	0.40	0.70	0.00	0.40	0.80	1.17	0.64	0.22	0.22	0.62	0.22	0.48	6.00	17.00	6.00	10.00	9.00	14.00	23.00	17.00	11.00	2.00	4.00	0.00	2.00	4.00	5.00	3.00	1.00	1.00	3.00	1.00	2.00	TCONS_00018189	PREDICTED: uncharacterized protein LOC105002055 [Bison bison bison]	-	-	-	-	-
XLOC_007107	0.05	0.18	0.25	0.61	0.26	0.27	1.08	1.88	1.32	0.72	0.26	0.08	0.15	0.59	0.86	0.39	0.24	0.72	0.00	0.08	0.44	1.00	5.00	6.00	16.00	5.00	9.00	26.00	49.00	38.00	10.00	4.00	1.00	2.00	8.00	10.00	5.00	3.00	9.00	0.00	1.00	5.00	TCONS_00018238	PREDICTED: uncharacterized protein LOC102971979 [Panthera tigris altaica]	-	-	-	-	-
XLOC_007117	0.71	0.67	0.55	0.65	0.77	0.56	0.69	0.44	0.54	0.14	0.14	0.03	0.11	0.25	0.11	0.17	0.09	0.26	0.05	0.28	0.13	73.00	85.00	60.00	79.19	69.38	88.09	77.28	53.00	72.00	9.00	10.00	2.00	7.00	16.00	6.00	10.00	5.00	15.00	3.00	16.00	7.00	TCONS_00018267	endonuclease/reverse transcriptase [Sus scrofa]	-	-	-	-	-
XLOC_007126	0.39	1.35	0.92	0.42	0.56	0.45	0.45	2.00	0.75	0.63	0.14	0.00	0.16	0.16	0.00	0.00	0.00	1.22	0.82	0.00	0.39	4.00	17.00	10.00	5.00	5.00	7.00	5.00	24.00	10.00	4.00	1.00	0.00	1.00	1.00	0.00	0.00	0.00	7.00	5.00	0.00	2.00	TCONS_00018293	-	-	-	-	-	-
XLOC_007187	0.00	2.60	0.00	0.00	0.00	0.00	0.00	0.00	0.00	0.00	0.00	0.00	0.00	0.00	0.00	0.00	0.00	0.00	0.00	0.00	0.00	0.00	24.00	0.00	0.00	0.00	0.00	0.00	0.00	0.00	0.00	0.00	0.00	0.00	0.00	0.00	0.00	0.00	0.00	0.00	0.00	0.00	TCONS_00018504	-	-	-	-	-	-
XLOC_007272	0.00	0.00	0.00	0.00	0.00	0.00	0.00	0.00	0.00	0.00	0.00	0.00	0.00	0.00	0.00	0.00	0.24	0.48	0.45	2.19	0.80	0.00	0.00	0.00	0.00	0.00	0.00	0.00	0.00	0.00	0.00	0.00	0.00	0.00	0.00	0.00	0.00	1.00	2.00	2.00	9.00	3.00	TCONS_00018750	PREDICTED: LOW QUALITY PROTEIN: serine/threonine-protein phosphatase with EF-hands 2 [Condylura cristata]	-	-	-	-	-
XLOC_007350	0.00	0.00	0.00	0.00	0.00	0.00	0.09	0.00	0.15	1.67	0.13	2.55	0.62	2.46	0.72	0.00	0.99	1.00	1.57	3.71	2.41	0.00	0.00	0.00	0.00	0.00	0.00	1.00	0.00	2.00	11.00	1.00	15.00	4.00	16.00	4.00	0.00	6.00	6.00	10.00	22.00	13.00	TCONS_00019020	-	-	-	-	-	-
XLOC_007352	0.10	0.13	0.10	0.00	0.00	0.07	0.09	0.17	0.19	0.75	0.71	0.64	0.67	1.19	1.35	1.57	1.01	1.64	0.66	0.34	1.94	1.00	2.00	1.00	0.00	0.00	2.00	1.00	2.00	4.00	5.00	7.00	6.00	4.00	9.00	10.00	12.00	8.00	11.00	6.00	2.00	11.00	TCONS_00019023	PREDICTED: fibroblast growth factor receptor 3 [Capra hircus]	Cellular Processes;Environmental Information Processing	Cellular commiunity;Transport and catabolism;Cell motility;Signal transduction	ko04151//PI3K-Akt signaling pathway;ko04010//MAPK signaling pathway;ko04144//Endocytosis;ko04015//Rap1 signaling pathway;ko04014//Ras signaling pathway;ko04810//Regulation of actin cytoskeleton;ko04550//Signaling pathways regulating pluripotency of stem cells	K05094	GO:0044425//membrane part;GO:0016021//integral component of membrane;GO:0031410//cytoplasmic vesicle;GO:0031224//intrinsic component of membrane;GO:0005886//plasma membrane;GO:0044424//intracellular part;GO:0005912//adherens junction;GO:0043226//organelle;GO:0043231//intracellular membrane-bounded organelle;GO:0005622//intracellular;GO:0000323//lytic vacuole;GO:0070161//anchoring junction;GO:0044…
XLOC_007354	0.25	0.37	0.23	0.44	0.42	0.29	0.39	0.63	0.72	1.38	1.14	1.08	0.89	0.81	1.52	0.62	1.34	1.47	0.69	0.85	0.80	22.00	39.00	21.00	45.00	32.00	38.00	37.00	64.00	81.00	74.00	69.00	52.00	47.00	43.00	69.00	31.00	66.00	72.00	36.00	41.00	35.00	TCONS_00019028	PR domain zinc finger protein 12, partial [Bos mutus]	Genetic Information Processing	Replication and repair	ko03420//Nucleotide excision repair	K10838	GO:0043231//intracellular membrane-bounded organelle;GO:0005622//intracellular;GO:0043229//intracellular organelle;GO:0044464//cell part;GO:0043227//membrane-bounded organelle;GO:0043226//organelle;GO:0044444//cytoplasmic part;GO:0044297//cell body;GO:0005737//cytoplasm;GO:0044424//intracellular part;GO:0005623//cell
XLOC_007593	0.00	0.00	0.00	0.45	0.00	0.06	0.73	0.60	0.27	1.55	1.75	2.21	0.86	1.28	1.00	0.45	0.15	1.86	0.44	0.16	0.52	0.00	0.00	0.00	6.00	0.00	1.00	9.00	8.00	4.00	11.00	14.00	14.00	6.00	9.00	6.00	3.00	1.00	12.00	3.00	1.00	3.00	TCONS_00019323	-	-	-	-	-	-
XLOC_007629	0.34	0.41	0.79	0.43	0.19	0.45	0.16	0.00	0.65	0.00	0.00	0.00	0.00	0.00	0.00	0.00	0.00	0.00	0.00	0.00	0.00	2.00	3.00	5.00	3.00	1.00	4.00	1.00	0.00	5.00	0.00	0.00	0.00	0.00	0.00	0.00	0.00	0.00	0.00	0.00	0.00	0.00	TCONS_00019424	-	-	-	-	-	-
XLOC_007631	0.08	6.84	12.43	0.12	0.09	0.07	0.04	0.04	0.03	0.00	0.00	0.04	0.07	0.00	0.04	0.00	0.00	0.00	0.00	0.00	0.00	4.00	411.00	645.00	7.00	4.00	5.00	2.00	2.00	2.00	0.00	0.00	1.00	2.00	0.00	1.00	0.00	0.00	0.00	0.00	0.00	0.00	TCONS_00019439	hCG1812994, isoform CRA_a, partial [Homo sapiens]	-	-	-	-	-
XLOC_007675	1.06	0.90	0.54	1.68	1.61	1.13	0.54	0.90	0.61	0.18	0.19	0.34	0.49	0.37	0.11	0.28	0.29	0.15	0.05	0.49	0.27	38.71	40.74	21.03	72.72	51.48	63.04	21.64	38.69	28.91	4.18	4.94	7.00	10.96	8.41	2.04	6.02	6.00	3.02	1.04	10.00	5.00	TCONS_00019551	reverse transcriptase-like [Bos taurus]	-	-	-	-	GO:0016020//membrane;GO:0044425//membrane part;GO:0031012//extracellular matrix;GO:0031224//intrinsic component of membrane
XLOC_007762	4030.92	3195.88	3285.47	3190.69	4334.48	3513.55	3381.36	1872.88	1904.45	473.35	389.45	355.73	840.01	366.38	884.96	892.02	724.81	628.36	749.76	829.50	260.25	159222.43	156297.25	138870.48	148915.12	149675.02	211433.88	144983.64	87158.07	97868.06	11513.05	10581.31	7667.99	20079.96	8836.48	18251.11	20307.20	16212.07	13906.14	17663.73	18220.25	5150.26	TCONS_00019819	cytochrome b (mitochondrion) [Capra hircus]	Organismal Systems;Metabolism	Circulatory system;Energy metabolism	ko00190//Oxidative phosphorylation;ko04260//Cardiac muscle contraction	K00412	GO:0044446//intracellular organelle part;GO:0005622//intracellular;GO:0043226//organelle;GO:0019866//organelle inner membrane;GO:0031975//envelope;GO:0031967//organelle envelope;GO:0031090//organelle membrane;GO:0031224//intrinsic component of membrane;GO:0044464//cell part;GO:0043231//intracellular membrane-bounded organelle;GO:0043227//membrane-bounded organelle;GO:0016020//membrane;GO:0005623/…
XLOC_007957	1.02	1.17	1.63	0.57	0.89	0.92	0.49	1.11	0.48	1.01	1.52	1.74	1.43	0.86	1.56	1.16	1.78	1.37	1.45	1.12	1.05	21.00	30.00	36.00	14.00	16.00	29.00	11.00	27.00	13.00	13.00	22.00	20.00	18.00	11.00	17.00	14.00	21.00	16.00	18.00	13.00	11.00	TCONS_00020395	-	-	-	-	-	-
XLOC_008074	0.00	0.00	1.28	0.33	0.22	0.26	0.00	0.17	0.45	0.00	0.00	0.00	0.32	0.00	0.00	0.00	0.00	0.00	0.00	0.00	0.00	0.00	0.00	7.00	2.00	1.00	2.00	0.00	1.00	3.00	0.00	0.00	0.00	1.00	0.00	0.00	0.00	0.00	0.00	0.00	0.00	0.00	TCONS_00020741	-	-	-	-	-	-
XLOC_008199	4.89	8.54	11.04	9.26	9.56	9.21	11.50	8.40	9.37	4.94	4.79	4.83	4.09	4.36	3.64	3.46	3.19	5.94	3.51	3.59	4.71	51.00	110.00	123.00	114.00	87.00	146.00	130.00	103.00	127.00	32.00	35.00	28.00	26.00	28.00	20.00	21.00	19.00	35.00	22.00	21.00	25.00	TCONS_00021069	PREDICTED: synaptosomal-associated protein 47 [Capra hircus]	-	-	-	-	-
XLOC_008227	0.14	0.11	0.00	0.00	0.00	0.09	0.26	0.12	1.19	0.23	0.00	0.51	0.23	0.23	0.00	0.49	0.00	0.25	0.00	0.50	0.00	1.00	1.00	0.00	0.00	0.00	1.00	2.00	1.00	11.00	1.00	0.00	2.00	1.00	1.00	0.00	2.00	0.00	1.00	0.00	2.00	0.00	TCONS_00021215	PREDICTED: thymic stromal lymphopoietin [Bos taurus]	Environmental Information Processing	Signaling molecules and interaction;Signal transduction	ko04060//Cytokine-cytokine receptor interaction;ko04630//Jak-STAT signaling pathway	K05436	GO:0005576//extracellular region
XLOC_008234	0.23	1.14	0.55	0.89	0.67	0.31	1.57	0.95	2.07	13.00	11.54	11.39	7.88	6.66	5.67	4.13	5.33	7.98	4.29	5.54	8.06	4.00	24.00	10.00	18.00	10.00	8.00	29.00	19.00	46.00	138.00	138.00	108.00	82.00	70.00	51.00	41.00	52.00	77.00	44.00	53.00	70.00	TCONS_00021237	PREDICTED: protein transport protein SEC31-like, partial [Ovis aries musimon]	-	-	-	-	-
XLOC_008259	0.00	2.59	3.23	0.00	0.00	0.01	0.00	0.00	0.00	0.00	0.00	0.00	0.00	0.00	0.00	0.00	0.00	0.00	0.00	0.00	0.00	0.00	153.00	164.75	0.00	0.00	1.00	0.00	0.00	0.00	0.00	0.00	0.00	0.00	0.00	0.00	0.00	0.00	0.00	0.00	0.00	0.00	TCONS_00021327	reverse transcriptase-like [Bos taurus]	-	-	-	-	GO:0044425//membrane part;GO:0016020//membrane;GO:0031224//intrinsic component of membrane
XLOC_008290	1.44	2.07	2.22	1.42	1.28	1.16	2.53	2.45	2.83	1.35	1.53	0.92	1.22	0.61	1.15	0.56	0.65	0.49	0.39	0.50	0.18	31.00	55.00	51.00	36.00	24.00	38.00	59.00	62.00	79.00	18.00	23.00	11.00	16.00	8.00	13.00	7.00	8.00	6.00	5.00	6.00	2.00	TCONS_00021406	-	-	-	-	-	-
XLOC_008304	0.15	0.68	0.99	0.45	0.17	0.10	0.21	0.26	0.18	0.00	0.00	0.14	0.00	0.12	0.00	0.00	0.00	0.13	0.00	0.00	0.00	2.00	11.00	14.00	7.00	2.00	2.00	3.00	4.00	3.00	0.00	0.00	1.00	0.00	1.00	0.00	0.00	0.00	1.00	0.00	0.00	0.00	TCONS_00021446	PREDICTED: peroxisomal N(1)-acetyl-spermine/spermidine oxidase isoform X2 [Bos taurus]	Genetic Information Processing	Replication and repair	ko03420//Nucleotide excision repair	K10838	GO:0043227//membrane-bounded organelle;GO:0044464//cell part;GO:0005737//cytoplasm;GO:0044424//intracellular part;GO:0005622//intracellular;GO:0043231//intracellular membrane-bounded organelle;GO:0043229//intracellular organelle;GO:0005623//cell;GO:0043226//organelle
XLOC_008343	0.00	0.00	0.00	0.00	0.00	0.00	0.00	0.85	0.09	0.09	0.42	0.21	0.19	0.86	0.78	0.30	0.10	0.00	0.00	0.00	0.00	0.00	0.00	0.00	0.00	0.00	0.00	0.00	17.00	2.00	1.00	5.00	2.00	2.00	9.00	7.00	3.00	1.00	0.00	0.00	0.00	0.00	TCONS_00021589	PREDICTED: collagen alpha chain [Rousettus aegyptiacus]	-	-	-	-	-
XLOC_008374	0.47	0.38	1.20	0.30	0.13	0.15	0.81	0.55	0.27	0.00	0.00	0.00	0.00	0.09	0.00	0.00	0.00	0.10	0.00	0.00	0.00	8.00	8.00	22.00	6.00	2.00	4.00	15.00	11.00	6.00	0.00	0.00	0.00	0.00	1.00	0.00	0.00	0.00	1.00	0.00	0.00	0.00	TCONS_00021716	PREDICTED: LOW QUALITY PROTEIN: LINE-1 type transposase domain-containing protein 1 [Taeniopygia guttata]	-	-	-	-	-
XLOC_008415	1912.27	2163.44	2224.21	1739.17	2079.14	2416.03	1289.57	984.57	909.95	402.69	738.61	428.13	385.22	355.12	153.97	331.54	6.90	620.39	334.43	344.71	509.94	55048.71	77022.53	68437.07	59143.60	52261.50	105829.75	40269.81	33347.54	34074.58	7213.10	14912.97	6853.55	6768.14	6296.05	2335.70	5551.72	113.54	10098.45	5792.53	5566.01	7474.85	TCONS_00021835	cytochrome b (mitochondrion) [Capra hircus]	Organismal Systems;Metabolism	Circulatory system;Energy metabolism	ko00190//Oxidative phosphorylation;ko04260//Cardiac muscle contraction	K00412	GO:0044422//organelle part;GO:0019866//organelle inner membrane;GO:0005622//intracellular;GO:0016020//membrane;GO:0044425//membrane part;GO:0044464//cell part;GO:0044446//intracellular organelle part;GO:0043226//organelle;GO:0005623//cell;GO:0031975//envelope;GO:0043227//membrane-bounded organelle;GO:0031224//intrinsic component of membrane;GO:0043231//intracellular membrane-bounded organelle;GO:…
XLOC_008416	0.15	0.00	0.00	0.00	0.00	0.00	0.00	0.00	0.00	0.00	0.00	0.00	0.00	0.12	0.00	1.39	0.00	0.00	0.12	0.26	0.29	2.00	0.00	0.00	0.00	0.00	0.00	0.00	0.00	0.00	0.00	0.00	0.00	0.00	1.00	0.00	11.00	0.00	0.00	1.00	2.00	2.00	TCONS_00021836	-	-	-	-	-	-
XLOC_008417	0.97	1.81	2.05	1.89	1.45	1.86	0.82	0.83	1.20	2.51	1.99	3.19	1.80	0.96	0.96	1.09	0.74	0.82	1.05	1.13	1.08	23.00	53.00	52.00	53.00	30.00	67.00	21.00	23.00	37.00	37.00	33.00	42.00	26.00	14.00	12.00	15.00	10.00	11.00	15.00	15.00	13.00	TCONS_00021837	Short transient receptor potential channel 7 [Pteropus alecto]	-	-	-	-	GO:0031224//intrinsic component of membrane;GO:0016020//membrane;GO:0044425//membrane part
XLOC_008530	2.64	3.64	1.76	1.93	2.45	1.22	1.53	2.03	0.91	0.00	0.22	0.55	0.05	1.07	0.07	0.07	0.00	0.06	0.00	0.00	0.00	66.00	108.00	47.00	58.00	58.00	44.00	49.00	64.00	33.00	0.00	2.00	4.00	1.00	7.00	1.00	1.00	0.00	1.00	0.00	0.00	0.00	TCONS_00022101	-	-	-	-	-	-
XLOC_008552	0.00	0.00	0.00	0.00	0.00	0.00	0.00	0.00	0.00	0.00	0.00	0.00	0.12	0.04	0.19	0.57	1.40	1.86	0.60	1.44	0.70	0.00	0.00	0.00	0.00	0.00	0.00	0.00	0.00	0.00	0.00	0.00	0.00	3.00	1.00	4.00	14.00	34.00	43.00	15.00	34.00	15.00	TCONS_00022174	Zinc finger protein 184, partial [Bos mutus]	Genetic Information Processing	Replication and repair	ko03420//Nucleotide excision repair	K10838	GO:0016021//integral component of membrane;GO:0044464//cell part;GO:0044425//membrane part;GO:0031224//intrinsic component of membrane;GO:0016020//membrane;GO:0005623//cell
XLOC_008609	1.30	0.53	0.98	0.88	2.24	0.94	1.08	0.78	2.51	1.47	0.93	0.94	0.00	1.06	0.25	0.67	0.68	0.23	0.65	1.39	0.51	10.00	5.00	8.00	8.00	15.00	11.00	9.00	7.00	25.00	7.00	5.00	4.00	0.00	5.00	1.00	3.00	3.00	1.00	3.00	6.00	2.00	TCONS_00022342	-	-	-	-	-	-
XLOC_008649	0.49	0.51	0.53	0.30	0.40	0.28	0.45	0.36	0.54	0.23	0.40	0.38	0.00	0.23	0.00	0.00	0.00	0.12	0.23	0.00	0.14	7.00	9.00	8.00	5.00	5.00	6.00	7.00	6.00	10.00	2.00	4.00	3.00	0.00	2.00	0.00	0.00	0.00	1.00	2.00	0.00	1.00	TCONS_00022460	hCG2039021, partial [Homo sapiens]	-	-	-	-	-
XLOC_008691	2.23	2.23	2.06	1.71	2.18	1.66	1.94	1.58	1.37	1.18	0.76	1.07	1.07	0.99	1.09	0.60	0.79	1.12	0.75	0.84	0.60	109.00	135.00	108.00	99.00	93.00	124.00	103.00	91.00	87.00	36.00	26.00	29.00	32.00	30.00	28.00	17.00	22.00	31.00	22.00	23.00	15.00	TCONS_00022604	PREDICTED: LOW QUALITY PROTEIN: cohesin subunit SA-2 [Bison bison bison]	-	-	-	-	GO:0043226//organelle;GO:0043229//intracellular organelle;GO:0005737//cytoplasm;GO:0044424//intracellular part;GO:0005623//cell;GO:0043227//membrane-bounded organelle;GO:0043231//intracellular membrane-bounded organelle;GO:0043228//non-membrane-bounded organelle;GO:0044464//cell part;GO:0005622//intracellular;GO:0043232//intracellular non-membrane-bounded organelle
XLOC_008880	0.15	0.24	0.34	0.69	0.42	0.89	0.34	0.06	0.23	0.00	0.00	0.00	0.24	0.12	0.00	0.00	0.00	0.00	0.00	0.00	0.00	2.00	4.00	5.00	11.00	5.00	20.00	5.00	1.00	4.00	0.00	0.00	0.00	2.00	1.00	0.00	0.00	0.00	0.00	0.00	0.00	0.00	TCONS_00023064	-	-	-	-	-	-
XLOC_009184	0.07	0.06	0.03	0.06	0.08	0.02	0.14	0.14	0.55	0.70	0.10	0.00	0.23	0.28	0.00	0.00	0.18	0.14	0.06	0.00	0.00	2.00	2.00	1.00	2.00	2.00	1.00	4.45	4.69	20.52	12.35	2.00	0.00	4.04	4.95	0.00	0.00	3.00	2.30	1.00	0.00	0.00	TCONS_00023425	-	-	-	-	-	-
XLOC_009216	0.12	0.66	0.87	0.00	0.00	0.08	0.00	0.00	0.00	0.00	0.00	0.00	0.00	0.00	0.00	0.00	0.00	0.00	0.00	0.00	0.00	1.00	7.00	8.00	0.00	0.00	1.00	0.00	0.00	0.00	0.00	0.00	0.00	0.00	0.00	0.00	0.00	0.00	0.00	0.00	0.00	0.00	TCONS_00023492	-	-	-	-	-	-
XLOC_009273	0.00	0.00	0.14	0.00	0.00	0.58	0.00	0.00	0.00	0.00	0.00	0.00	0.00	0.00	0.00	0.00	0.00	0.00	0.00	0.00	0.00	0.00	0.00	1.00	0.00	0.00	6.00	0.00	0.00	0.00	0.00	0.00	0.00	0.00	0.00	0.00	0.00	0.00	0.00	0.00	0.00	0.00	TCONS_00023621	-	-	-	-	-	-
XLOC_009432	1.05	0.61	0.33	0.25	1.27	0.23	0.38	0.64	0.49	0.56	0.50	0.73	0.29	0.47	0.33	0.50	0.00	0.31	0.39	0.10	0.34	18.00	13.00	6.00	5.00	19.00	6.00	7.00	13.00	11.00	6.00	6.00	7.00	3.00	5.00	3.00	5.00	0.00	3.00	4.00	1.00	3.00	TCONS_00024191	Cleavage stimulation factor subunit 2 [Bos mutus]	Organismal Systems	Sensory system	ko04742//Taste transduction	K08474	GO:0042995//cell projection;GO:0044421//extracellular region part;GO:0044422//organelle part;GO:0044444//cytoplasmic part;GO:0005622//intracellular;GO:0043229//intracellular organelle;GO:0005886//plasma membrane;GO:0005623//cell;GO:0005737//cytoplasm;GO:0044430//cytoskeletal part;GO:0005576//extracellular region;GO:0005929//cilium;GO:0044464//cell part;GO:0043226//organelle;GO:0031224//intrinsic …
XLOC_009464	0.40	0.00	0.40	0.82	0.73	0.52	0.00	0.00	0.00	0.00	0.00	0.00	0.00	0.00	0.00	0.00	0.00	0.00	0.00	0.00	0.00	4.00	0.00	5.00	10.00	7.00	8.00	0.00	0.00	0.00	0.00	0.00	0.00	0.00	0.00	0.00	0.00	0.00	0.00	0.00	0.00	0.00	TCONS_00024278	-	-	-	-	-	-
XLOC_009468	0.00	0.07	0.16	0.00	0.00	0.22	0.00	0.07	0.20	0.14	1.34	0.00	0.56	0.55	0.32	0.73	0.75	0.15	0.43	0.15	0.50	0.00	1.00	2.00	0.00	0.00	4.00	0.00	1.00	3.00	1.00	11.00	0.00	4.00	4.00	2.00	5.00	5.00	1.00	3.00	1.00	3.00	TCONS_00024290	TPA: hypothetical protein BOS_106 [Bos taurus]	-	-	-	-	-
XLOC_009478	1392.68	1033.76	1130.83	1082.62	1215.61	1061.10	1121.92	573.62	605.17	677.19	1057.59	969.69	1216.10	798.63	783.61	865.01	628.83	835.24	885.99	896.47	801.05	52353.81	48060.63	45437.20	48077.21	39901.58	60695.96	45750.50	25371.36	29593.07	15840.05	27884.61	20270.75	27901.39	18490.24	15522.92	18915.05	13509.30	17754.20	20039.82	18902.56	15333.49	TCONS_00024326	NADH dehydrogenase subunit 4 (mitochondrion) [Tragelaphus imberbis]	Metabolism	Energy metabolism	ko00190//Oxidative phosphorylation	K03881	GO:0044424//intracellular part;GO:0005622//intracellular;GO:0043226//organelle;GO:0044425//membrane part;GO:0005623//cell;GO:0043229//intracellular organelle;GO:0044422//organelle part;GO:0043231//intracellular membrane-bounded organelle;GO:0044464//cell part;GO:0043227//membrane-bounded organelle;GO:0031090//organelle membrane;GO:0031224//intrinsic component of membrane;GO:0016020//membrane
XLOC_009495	0.00	0.00	0.00	0.43	0.12	0.13	0.47	1.55	0.08	0.00	0.00	0.00	0.00	0.00	0.00	0.00	0.00	0.00	0.00	0.00	0.00	0.00	0.00	0.00	5.00	1.00	2.00	5.00	18.00	1.00	0.00	0.00	0.00	0.00	0.00	0.00	0.00	0.00	0.00	0.00	0.00	0.00	TCONS_00024373	-	-	-	-	-	-
XLOC_009532	0.30	0.00	0.28	0.00	0.09	0.00	0.21	0.13	0.35	0.12	0.32	0.27	0.49	0.24	0.29	0.39	0.00	0.53	1.25	0.54	0.59	4.00	0.00	4.00	0.00	1.00	0.00	3.00	2.00	6.00	1.00	3.00	2.00	4.00	2.00	2.00	3.00	0.00	4.00	10.00	4.00	4.00	TCONS_00024506	reverse transcriptase-like [Bos taurus]	-	-	-	-	-
XLOC_009539	0.02	0.38	0.09	0.08	0.02	0.04	0.00	0.05	0.03	0.09	0.00	0.10	0.03	0.00	0.03	0.50	0.51	1.10	0.48	0.81	1.07	1.00	26.00	5.00	5.00	1.00	3.00	0.00	3.00	2.00	3.00	0.00	3.00	1.00	0.00	1.00	16.00	16.00	34.00	16.00	25.00	30.00	TCONS_00024532	-	-	-	-	-	-
XLOC_009560	0.15	0.28	0.10	0.18	0.12	0.22	0.18	0.27	0.54	1.90	0.75	0.25	0.45	0.60	0.27	0.15	0.23	0.31	0.15	0.09	0.05	5.00	13.13	4.10	7.00	4.00	12.00	7.55	12.36	18.49	34.65	12.00	4.01	8.96	10.05	5.00	2.00	3.00	6.70	2.00	2.00	1.00	TCONS_00024600	reverse transcriptase-like [Bos taurus]	-	-	-	-	GO:0043226//organelle;GO:0044424//intracellular part;GO:0005622//intracellular;GO:0043227//membrane-bounded organelle;GO:0016020//membrane;GO:0043229//intracellular organelle;GO:0031224//intrinsic component of membrane;GO:0044464//cell part;GO:0005623//cell;GO:0043231//intracellular membrane-bounded organelle;GO:0044425//membrane part;GO:0031012//extracellular matrix
XLOC_009614	0.41	1.53	0.93	0.07	0.19	0.22	0.53	1.26	0.76	0.40	0.12	0.00	0.27	0.13	0.00	0.00	0.14	0.00	0.00	0.15	0.00	5.00	23.00	12.00	1.00	2.00	4.00	7.00	18.00	12.00	3.00	1.00	0.00	2.00	1.00	0.00	0.00	1.00	0.00	0.00	1.00	0.00	TCONS_00024716	hypothetical protein M91_15713 [Bos mutus]	-	-	-	-	-
XLOC_009629	0.64	0.58	0.65	1.77	1.38	1.69	0.39	0.00	0.58	0.05	0.04	0.03	0.05	0.00	0.00	0.00	0.00	0.00	0.00	0.00	0.00	41.00	46.00	45.00	135.00	78.00	166.00	27.00	0.00	49.00	2.00	2.00	1.00	2.00	0.00	0.00	0.00	0.00	0.00	0.00	0.00	0.00	TCONS_00024759	PREDICTED: LOW QUALITY PROTEIN: craniofacial development protein 2-like, partial [Gekko japonicus]	-	-	-	-	GO:0005622//intracellular;GO:0044424//intracellular part;GO:0044464//cell part;GO:0005623//cell
XLOC_009635	1.23	1.46	1.84	0.49	1.13	1.29	0.98	0.63	0.63	0.39	0.12	0.59	0.13	0.00	0.31	0.00	0.00	0.29	0.00	0.00	0.00	15.00	22.00	24.00	7.00	12.00	24.00	13.00	9.00	10.00	3.00	1.00	4.00	1.00	0.00	2.00	0.00	0.00	2.00	0.00	0.00	0.00	TCONS_00024774	PREDICTED: vegetative cell wall protein gp1-like [Cebus capucinus imitator]	-	-	-	-	-
XLOC_009714	1.31	1.14	1.32	1.20	1.62	1.33	0.84	1.46	1.32	0.00	0.00	0.18	0.00	0.00	0.00	0.00	0.00	0.00	0.00	0.00	0.00	13.00	14.00	14.00	14.00	14.00	20.00	9.00	17.00	17.00	0.00	0.00	1.00	0.00	0.00	0.00	0.00	0.00	0.00	0.00	0.00	0.00	TCONS_00025001	-	-	-	-	-	-
XLOC_009735	0.52	0.61	0.44	0.52	0.32	0.25	0.52	0.44	0.18	0.08	0.13	0.17	0.39	0.31	0.45	0.32	0.08	0.08	0.00	0.17	0.09	11.00	16.00	10.00	13.00	6.00	8.00	12.00	11.00	5.00	1.00	2.00	2.00	5.00	4.00	5.00	4.00	1.00	1.00	0.00	2.00	1.00	TCONS_00025084	-	-	-	-	-	-
XLOC_009854	3758.19	2909.75	2978.67	2878.09	3587.38	3064.61	3036.96	1463.63	1695.05	1002.52	904.63	764.08	1509.86	904.49	1210.55	1432.13	1176.15	1316.76	1340.11	1401.78	1031.09	331399.78	317324.05	280745.64	299809.68	276216.45	411203.12	290501.42	151853.39	194432.53	55006.53	55949.68	37467.67	81258.21	49122.13	56251.30	73459.10	59270.73	65655.52	71101.74	69333.12	46297.54	TCONS_00025447	cytochrome c oxidase subunit I (mitochondrion) [Naemorhedus griseus]	Organismal Systems;Metabolism	Circulatory system;Energy metabolism	ko00190//Oxidative phosphorylation;ko04260//Cardiac muscle contraction	K02256	GO:0043229//intracellular organelle;GO:0043227//membrane-bounded organelle;GO:0031224//intrinsic component of membrane;GO:0016020//membrane;GO:0044429//mitochondrial part;GO:0031967//organelle envelope;GO:0005623//cell;GO:0005737//cytoplasm;GO:0019866//organelle inner membrane;GO:0031966//mitochondrial membrane;GO:0031975//envelope;GO:0031090//organelle membrane;GO:0043234//protein complex;GO:000…
XLOC_009911	0.30	0.05	1.00	0.80	0.54	0.98	0.22	0.30	0.23	0.10	0.00	0.11	0.19	0.10	0.00	0.00	0.10	0.21	0.49	0.21	0.35	5.00	1.00	18.00	16.00	8.00	25.00	4.00	6.00	5.00	1.00	0.00	1.00	2.00	1.00	0.00	0.00	1.00	2.00	5.00	2.00	3.00	TCONS_00025639	-	-	-	-	-	-
XLOC_009921	0.00	0.49	1.41	0.51	0.00	0.00	0.00	0.38	0.35	0.24	0.21	0.00	0.00	0.00	0.00	0.00	0.00	0.27	0.00	0.00	0.00	0.00	4.00	10.00	4.00	0.00	0.00	0.00	3.00	3.00	1.00	1.00	0.00	0.00	0.00	0.00	0.00	0.00	1.00	0.00	0.00	0.00	TCONS_00025672	-	-	-	-	-	-
XLOC_010192	0.73	0.37	0.30	0.54	0.47	0.60	0.34	0.47	0.35	0.81	0.33	0.33	0.30	0.00	0.17	0.63	0.64	0.32	0.15	0.33	0.18	16.00	10.00	7.00	14.00	9.00	20.00	8.00	12.00	10.00	11.00	5.00	4.00	4.00	0.00	2.00	8.00	8.00	4.00	2.00	4.00	2.00	TCONS_00025952	PREDICTED: peroxisomal N(1)-acetyl-spermine/spermidine oxidase isoform X5 [Bos taurus]	-	-	-	-	GO:0043227//membrane-bounded organelle;GO:0044424//intracellular part;GO:0043229//intracellular organelle;GO:0005737//cytoplasm;GO:0042579//microbody;GO:0005623//cell;GO:0044444//cytoplasmic part;GO:0043226//organelle;GO:0005622//intracellular;GO:0043231//intracellular membrane-bounded organelle;GO:0044464//cell part
XLOC_010194	0.07	0.30	0.00	2.26	1.70	0.73	1.71	0.19	1.99	0.00	0.00	0.00	0.00	0.00	0.00	0.00	0.00	0.00	0.00	0.00	0.00	1.00	5.00	0.00	36.00	20.00	15.00	25.00	3.00	35.00	0.00	0.00	0.00	0.00	0.00	0.00	0.00	0.00	0.00	0.00	0.00	0.00	TCONS_00025956	-	-	-	-	-	-
XLOC_010228	1.03	0.74	0.61	0.68	0.65	0.38	0.41	0.43	0.33	0.18	0.00	0.10	0.00	0.27	0.42	0.00	0.10	0.00	0.00	0.10	0.11	18.72	16.62	11.81	14.57	10.25	10.45	8.12	9.14	7.75	2.00	0.00	1.00	0.00	3.00	4.00	0.00	1.00	0.00	0.00	1.00	1.00	TCONS_00026109	reverse transcriptase [Trichuris suis]	-	-	-	-	-
XLOC_010352	1.77	3.42	2.10	3.63	2.55	2.61	2.44	2.55	2.58	1.05	0.57	0.76	1.00	0.68	1.40	1.30	0.55	1.23	1.12	1.24	0.62	84.00	201.00	107.00	204.00	106.00	189.00	126.00	143.00	160.00	31.00	19.00	20.00	29.00	20.00	35.00	36.00	15.00	33.00	32.00	33.00	15.00	TCONS_00026484	Sodium channel protein type 7 subunit alpha, partial [Bos mutus]	Organismal Systems	Sensory system	ko04742//Taste transduction	K08474	GO:0044425//membrane part;GO:0031224//intrinsic component of membrane;GO:0005623//cell;GO:0044464//cell part;GO:0016020//membrane
XLOC_010439	0.45	0.78	2.04	0.11	0.07	0.34	0.06	0.05	0.05	0.00	0.00	0.00	0.00	0.00	0.00	0.00	0.00	0.00	0.00	0.00	0.00	7.00	15.00	34.00	2.00	1.00	8.00	1.00	1.00	1.00	0.00	0.00	0.00	0.00	0.00	0.00	0.00	0.00	0.00	0.00	0.00	0.00	TCONS_00026782	-	-	-	-	-	-
XLOC_010454	1.51	0.92	0.96	0.59	0.56	0.53	0.30	0.28	0.33	0.17	0.00	0.19	0.18	0.18	0.51	0.37	0.09	0.29	0.09	0.29	0.11	28.00	21.00	19.00	13.00	9.00	15.00	6.00	6.00	8.00	2.00	0.00	2.00	2.00	2.00	5.00	4.00	1.00	3.00	1.00	3.00	1.00	TCONS_00026835	-	-	-	-	-	-
XLOC_010471	0.47	0.46	0.53	0.74	0.21	0.54	0.24	0.15	0.24	0.08	0.44	0.14	0.13	0.17	0.05	0.04	0.14	0.14	0.00	0.05	0.00	18.07	22.00	22.00	34.00	7.00	32.00	10.00	7.00	12.00	2.00	12.00	3.00	3.00	4.00	1.00	1.00	3.00	3.00	0.00	1.00	0.00	TCONS_00026885	endonuclease reverse transcriptase [Bos taurus]	-	-	-	-	-
XLOC_010486	0.06	0.00	0.00	0.00	0.00	0.00	0.00	0.00	0.00	0.00	0.00	0.00	0.00	0.00	0.23	0.62	0.21	0.21	0.60	0.32	0.47	1.00	0.00	0.00	0.00	0.00	0.00	0.00	0.00	0.00	0.00	0.00	0.00	0.00	0.00	2.00	6.00	2.00	2.00	6.00	3.00	4.00	TCONS_00026911	SETMAR, partial [Chlorocebus aethiops]	Metabolism	Amino acid metabolism	ko00310//Lysine degradation	K11433	GO:0044446//intracellular organelle part;GO:0044422//organelle part;GO:0043231//intracellular membrane-bounded organelle;GO:0043226//organelle;GO:0005694//chromosome;GO:0044464//cell part;GO:0005622//intracellular;GO:0043229//intracellular organelle;GO:0043228//non-membrane-bounded organelle;GO:0005623//cell;GO:0044424//intracellular part;GO:0044427//chromosomal part;GO:0043227//membrane-bounded …
XLOC_010495	0.55	0.50	0.38	0.48	0.83	1.01	0.54	0.63	0.48	0.08	0.14	0.00	0.08	0.00	0.08	0.00	0.00	0.00	0.00	0.09	0.00	12.00	14.00	9.00	12.00	16.00	34.00	13.00	15.00	13.00	1.00	2.00	0.00	1.00	0.00	1.00	0.00	0.00	0.00	0.00	1.00	0.00	TCONS_00026932	PREDICTED: metallothionein-3 isoform X1 [Bos mutus]	Genetic Information Processing	Replication and repair	ko03420//Nucleotide excision repair	K10838	-
XLOC_010515	0.21	0.52	0.27	0.00	0.00	0.47	0.00	0.06	0.11	0.00	0.10	0.13	0.12	0.00	0.13	0.12	0.00	0.13	0.00	0.13	0.00	3.00	9.00	4.00	0.00	0.00	10.00	0.00	1.00	2.00	0.00	1.00	1.00	1.00	0.00	1.00	1.00	0.00	1.00	0.00	1.00	0.00	TCONS_00027005	Zinc finger protein 879, partial [Bos mutus]	-	-	-	-	GO:0044464//cell part;GO:0005623//cell
XLOC_010604	0.00	0.00	0.00	0.12	0.00	0.18	0.00	0.00	0.00	0.00	0.00	0.00	0.00	0.00	0.00	0.00	0.00	0.00	0.00	0.00	0.00	0.00	0.00	0.00	1.00	0.00	2.00	0.00	0.00	0.00	0.00	0.00	0.00	0.00	0.00	0.00	0.00	0.00	0.00	0.00	0.00	0.00	TCONS_00027280	-	-	-	-	-	-
XLOC_010635	1.18	1.19	1.30	1.15	0.86	0.96	0.99	1.09	0.67	0.29	0.39	0.25	0.26	0.22	0.30	0.16	0.09	0.08	0.09	0.08	0.10	24.00	34.00	28.00	30.00	17.00	33.00	25.00	32.00	19.00	4.00	6.00	3.00	3.00	3.00	3.00	2.00	1.00	1.00	1.00	1.00	1.00	TCONS_00027374	PREDICTED: LOW QUALITY PROTEIN: clustered mitochondria protein homolog [Tursiops truncatus]	-	-	-	-	-
XLOC_010643	0.16	0.12	0.00	0.30	0.11	0.29	0.51	1.21	1.16	1.78	1.02	0.93	1.14	1.40	1.11	0.00	0.00	0.09	0.00	0.00	0.00	3.00	2.00	0.00	5.00	2.00	6.00	8.00	20.00	21.00	17.00	12.00	7.00	10.00	13.00	10.00	0.00	0.00	1.00	0.00	0.00	0.00	TCONS_00027402	Syntaxin-binding protein 5 [Bos mutus]	-	-	-	-	-
XLOC_010651	1.44	0.97	0.97	0.68	0.83	0.53	1.33	1.84	0.68	0.64	1.14	0.72	0.92	0.65	0.76	0.41	0.56	0.57	0.40	0.14	0.31	18.00	15.00	13.00	10.00	9.00	10.00	18.00	27.00	11.00	5.00	10.00	5.00	7.00	5.00	5.00	3.00	4.00	4.00	3.00	1.00	2.00	TCONS_00027422	-	-	-	-	-	-
XLOC_010667	0.00	0.10	0.07	0.02	0.00	0.00	0.00	0.07	0.04	0.16	0.11	0.28	0.38	0.75	0.87	1.27	0.94	1.18	1.11	1.23	0.85	0.00	5.00	3.00	1.00	0.00	0.00	0.00	3.00	2.00	4.00	3.00	6.00	9.00	18.00	18.00	29.00	21.00	26.00	26.00	27.00	17.00	TCONS_00027454	PREDICTED: uncharacterized protein LOC106701213 isoform X1 [Bos mutus]	Cellular Processes;Environmental Information Processing	Cell motility;Signal transduction	ko04151//PI3K-Akt signaling pathway;ko04010//MAPK signaling pathway;ko04015//Rap1 signaling pathway;ko04014//Ras signaling pathway;ko04810//Regulation of actin cytoskeleton	K04358	-
[truncated: 44,205 more rows]
[truncated: 2 more columns]
