# Supplementary material for: Using WGCNA (weighted gene co-expression network analysis) to identify the hub genes of skin hair follicle development in fetus stage of Inner Mongolia cashmere goat
Source: PLoS One. 2020 Dec 22;15(12):e0243507. doi: 10.1371/journal.pone.0243507 (PMC7755285; doi:10.1371/journal.pone.0243507)
Supplement: S2 Table — (XLSX) [file pone.0243507.s002.xlsx]

## Sheet: 9.all.glist
GeneID	Module	Connectivity	FP-45d-1	FP-45d-2	FP-45d-3	FP-55d-1	FP-55d-2	FP-55d-3	FP-65d-1	FP-65d-2	FP-65d-3	FP-75d-1	FP-75d-2	FP-75d-3	FP-95d-1	FP-95d-2	FP-95d-3	FP-115d-1	FP-115d-2	FP-115d-3	FP-135d-1	FP-135d-2	FP-135d-3	Symbol	Description	KEGG_A_class	KEGG_B_class	Pathway	K_ID	GO Component	GO Function	GO Process
NM_001285630.1	black	177.268	966.23	254.05	27.03	0.64	521.67	1.94	0.61	0.81	0.51	0	0	0	0.47	0.46	0.18	0.16	0.67	0	0.16	0	0.19	NM_001285630.1	alpha 1 acid glycoprotein precursor [Capra hircus]	-	-	-	-	GO:0044421//extracellular region part;GO:0005576//extracellular region	-	GO:0002526//acute inflammatory response;GO:0006952//defense response;GO:0050789//regulation of biological process;GO:0051179//localization;GO:0006954//inflammatory response;GO:0050896//response to stimulus;GO:0065007//biological regulation;GO:0051234//establishment of localization;GO:0006950//response to stress
NM_001285705.1	black	175.933	293.43	39.65	5.94	0.99	202.3	0	7.12	7.99	1.27	0.35	0.57	1.43	0	0.3	0	0	0	0	0	0	0	NM_001285705.1	arginase-1 [Capra hircus]	Metabolism	Amino acid metabolism;Global and Overview	ko01230//Biosynthesis of amino acids;ko00330//Arginine and proline metabolism;ko00220//Arginine biosynthesis	K01476	GO:0044464//cell part;GO:0031988//membrane-bounded vesicle;GO:0043229//intracellular organelle;GO:0005622//intracellular;GO:0044424//intracellular part;GO:0043227//membrane-bounded organelle;GO:0043226//organelle;GO:0043231//intracellular membrane-bounded organelle;GO:0031982//vesicle;GO:0005623//cell	GO:0016810//hydrolase activity, acting on carbon-nitrogen (but not peptide) bonds;GO:0043169//cation binding;GO:0016787//hydrolase activity;GO:0005488//binding;GO:0003824//catalytic activity;GO:0043167//ion binding;GO:0016813//hydrolase activity, acting on carbon-nitrogen (but not peptide) bonds, in linear amidines	GO:0071704//organic substance metabolic process;GO:0044710//single-organism metabolic process;GO:0006082//organic acid metabolic process;GO:0071941//nitrogen cycle metabolic process;GO:0043603//cellular amide metabolic process;GO:0044699//single-organism process;GO:0044281//small molecule metabolic process;GO:0008152//metabolic process;GO:0019627//urea metabolic process;GO:0044763//single-organis…
NM_001285709.1	black	179.641	66.73	11.26	1.12	0.04	42.41	0	0	0	0	0	0	0	0	0	0	0	0	0	0	0	0	NM_001285709.1	angiopoietin-related protein 3 precursor [Capra hircus]	-	-	-	-	GO:0044421//extracellular region part;GO:0005623//cell;GO:0005576//extracellular region;GO:0044464//cell part	GO:0005488//binding;GO:0005102//receptor binding;GO:0030234//enzyme regulator activity;GO:0098772//molecular function regulator;GO:0055102//lipase inhibitor activity;GO:0005515//protein binding;GO:0004857//enzyme inhibitor activity	GO:0007155//cell adhesion;GO:0006082//organic acid metabolic process;GO:0055092//sterol homeostasis;GO:0071704//organic substance metabolic process;GO:0006629//lipid metabolic process;GO:0065009//regulation of molecular function;GO:0030334//regulation of cell migration;GO:0044237//cellular metabolic process;GO:0043436//oxoacid metabolic process;GO:0019752//carboxylic acid metabolic process;GO:000…
NM_001285763.1	black	152.606	49.41	12.24	1.19	0	29.8	0.06	0	0.07	0.07	0	0	0	2.23	2.62	2.58	0.73	1.49	1.8	8.06	11.07	6.85	NM_001285763.1	insulin-like growth factor-binding protein 1 precursor [Capra hircus]	-	-	-	-	-	-	-
NM_001287558.1	black	180.386	222.24	55	8.82	0	150.91	0.11	0	0	0	0	0	0	0	0	0	0	0	0	0	0	0	NM_001287558.1	fatty acid-binding protein, liver [Capra hircus]	Organismal Systems	Digestive system;Endocrine system	ko03320//PPAR signaling pathway;ko04975//Fat digestion and absorption	K08750	GO:0005623//cell;GO:0005622//intracellular;GO:0043227//membrane-bounded organelle;GO:0044464//cell part;GO:0043226//organelle;GO:0031982//vesicle;GO:0044424//intracellular part;GO:0043229//intracellular organelle;GO:0043231//intracellular membrane-bounded organelle;GO:0031988//membrane-bounded vesicle	GO:0005488//binding	GO:0050789//regulation of biological process;GO:0034614//cellular response to reactive oxygen species;GO:0042221//response to chemical;GO:0006979//response to oxidative stress;GO:0036293//response to decreased oxygen levels;GO:0051179//localization;GO:1901700//response to oxygen-containing compound;GO:0070887//cellular response to chemical stimulus;GO:1901701//cellular response to oxygen-containi…
NM_001314229.1	black	79.416	37.92	23	11.73	2.82	21.46	9.4	1.83	4.41	8.45	8.87	13.46	14.58	7.39	9.5	11.37	0.47	2.2	3.52	7.74	6.35	5.65	NM_001314229.1	retinol-binding protein 4 precursor [Capra hircus]	-	-	-	-	GO:0031982//vesicle;GO:0005576//extracellular region;GO:0043227//membrane-bounded organelle;GO:0043226//organelle;GO:0031988//membrane-bounded vesicle;GO:0044421//extracellular region part	GO:0005488//binding;GO:0008289//lipid binding;GO:0022892//substrate-specific transporter activity;GO:0005215//transporter activity;GO:0005501//retinoid binding;GO:0019840//isoprenoid binding;GO:0005319//lipid transporter activity	GO:1903530//regulation of secretion by cell;GO:0002684//positive regulation of immune system process;GO:0015850//organic hydroxy compound transport;GO:0051704//multi-organism process;GO:0006006//glucose metabolic process;GO:0051223//regulation of protein transport;GO:0019953//sexual reproduction;GO:0044710//single-organism metabolic process;GO:0032879//regulation of localization;GO:0050796//regul…
XLOC_015917	black	175.25	17.75	2.62	0.63	0.38	12.97	0.67	0.22	0.31	0.37	0.04	0	0.12	0.21	0	0.08	0.19	0.08	0.04	0.18	0.04	0.04	TCONS_00040787	PREDICTED: LOW QUALITY PROTEIN: tripartite motif-containing protein 5-like [Bos taurus]	-	-	-	-	GO:0044464//cell part;GO:0005623//cell	GO:0046872//metal ion binding;GO:0043167//ion binding;GO:0043169//cation binding;GO:0046914//transition metal ion binding;GO:0005488//binding	-
XLOC_019711	black	80.8826	9.91	5.9	5.93	1.4	7.1	3.35	0.89	0.12	0.95	0.44	0.98	1.49	0.68	1.12	0.26	0.24	0	0	0	0	0	TCONS_00050542	PREDICTED: protein IWS1 homolog [Vicugna pacos]	-	-	-	-	-	-	-
XM_005674922.3	black	29.1433	0	6.02	8.84	7.26	3.93	5	6.6	8.28	7.94	7.85	6.23	3.79	6.83	8.63	9.96	6.41	5.59	7.47	4.58	6.84	7.56	XM_005674922.3	PREDICTED: probable UDP-sugar transporter protein SLC35A5 isoform X1 [Capra hircus]	-	-	-	-	GO:0031090//organelle membrane;GO:0044425//membrane part;GO:0043227//membrane-bounded organelle;GO:0044422//organelle part;GO:0031224//intrinsic component of membrane;GO:0016020//membrane;GO:0043226//organelle	GO:0015291//secondary active transmembrane transporter activity;GO:0005402//cation:sugar symporter activity;GO:0005215//transporter activity;GO:0051119//sugar transmembrane transporter activity;GO:0015932//nucleobase-containing compound transmembrane transporter activity;GO:0022892//substrate-specific transporter activity;GO:0015294//solute:cation symporter activity;GO:1901476//carbohydrate trans…	GO:0006862//nucleotide transport;GO:0071702//organic substance transport;GO:0071705//nitrogen compound transport;GO:1902578//single-organism localization;GO:0015748//organophosphate ester transport;GO:0006810//transport;GO:0051179//localization;GO:0044699//single-organism process;GO:0006818//hydrogen transport;GO:0015931//nucleobase-containing compound transport;GO:0051234//establishment of local…
XM_005674923.3	black	21.5148	6.21	4.21	0	0	2.95	1.92	2.09	0	2.26	2.98	0.65	2.78	1.18	1.04	0	2.19	0.48	1.29	2.48	3.31	0.6	XM_005674923.3	PREDICTED: probable UDP-sugar transporter protein SLC35A5 isoform X2 [Capra hircus]	-	-	-	-	GO:0044425//membrane part;GO:0043226//organelle;GO:0044422//organelle part;GO:0031090//organelle membrane;GO:0043227//membrane-bounded organelle;GO:0016020//membrane;GO:0031224//intrinsic component of membrane	GO:0015932//nucleobase-containing compound transmembrane transporter activity;GO:0022804//active transmembrane transporter activity;GO:0022857//transmembrane transporter activity;GO:0005215//transporter activity;GO:0022891//substrate-specific transmembrane transporter activity;GO:0015605//organophosphate ester transmembrane transporter activity;GO:0005402//cation:sugar symporter activity;GO:00150…	GO:0044699//single-organism process;GO:0044765//single-organism transport;GO:0071702//organic substance transport;GO:0006862//nucleotide transport;GO:0015931//nucleobase-containing compound transport;GO:0051234//establishment of localization;GO:0006810//transport;GO:0006818//hydrogen transport;GO:0015748//organophosphate ester transport;GO:0051179//localization;GO:1902578//single-organism localiz…
XM_005674959.3	black	174.09	13.41	4.32	0	0.63	7.93	0.03	0	0	0.67	0.42	0	0.25	0.12	0.06	0	0.26	0.19	0	0.24	0.54	0	XM_005674959.3	PREDICTED: phospholipase A1 member A isoform X1 [Capra hircus]	Environmental Information Processing	Signal transduction	ko04014//Ras signaling pathway	K13618	GO:0098805//whole membrane;GO:0043226//organelle;GO:0016023//cytoplasmic, membrane-bounded vesicle;GO:0016020//membrane;GO:0044433//cytoplasmic vesicle part;GO:0098588//bounding membrane of organelle;GO:0044444//cytoplasmic part;GO:0005737//cytoplasm;GO:0030667//secretory granule membrane;GO:0031410//cytoplasmic vesicle;GO:0043231//intracellular membrane-bounded organelle;GO:0044464//cell part;GO…	GO:0016298//lipase activity;GO:0016787//hydrolase activity;GO:0004620//phospholipase activity;GO:0016788//hydrolase activity, acting on ester bonds;GO:0003824//catalytic activity	GO:0044699//single-organism process;GO:0044238//primary metabolic process;GO:0071704//organic substance metabolic process;GO:0006629//lipid metabolic process;GO:0044710//single-organism metabolic process;GO:0008152//metabolic process
XM_005674989.3	black	175.269	12.63	3.79	0.23	0.14	6.81	0.05	0	0	0	0	0	0	0.2	0.07	0.08	0	0	0	0	0.22	0	XM_005674989.3	PREDICTED: homogentisate 1,2-dioxygenase [Capra hircus]	Metabolism	Amino acid metabolism	ko00350//Tyrosine metabolism	K00451	GO:0031982//vesicle;GO:0043226//organelle;GO:0031988//membrane-bounded vesicle;GO:0043227//membrane-bounded organelle	GO:0036094//small molecule binding;GO:0005488//binding;GO:0001882//nucleoside binding;GO:0051213//dioxygenase activity;GO:1901363//heterocyclic compound binding;GO:0016491//oxidoreductase activity;GO:0097367//carbohydrate derivative binding;GO:0097159//organic cyclic compound binding;GO:0032549//ribonucleoside binding;GO:0001883//purine nucleoside binding;GO:0016701//oxidoreductase activity, acti…	GO:0009072//aromatic amino acid family metabolic process;GO:0019752//carboxylic acid metabolic process;GO:0050789//regulation of biological process;GO:1902221//erythrose 4-phosphate/phosphoenolpyruvate family amino acid metabolic process;GO:0007165//signal transduction;GO:0043436//oxoacid metabolic process;GO:0071704//organic substance metabolic process;GO:0044710//single-organism metabolic proce…
XM_005675012.2	black	160.045	9.08	1.67	0.38	0.47	8.32	0.36	0.37	0.51	0.39	0.32	0.29	0	0.33	0.49	0.57	0.26	0.09	0.54	0	0.45	0.4	XM_005675012.2	PREDICTED: ELL-associated factor 2 [Capra hircus]	-	-	-	-	GO:0008023//transcription elongation factor complex;GO:0031981//nuclear lumen;GO:0031224//intrinsic component of membrane;GO:0044446//intracellular organelle part;GO:0044422//organelle part;GO:0016020//membrane;GO:0044428//nuclear part;GO:0044425//membrane part;GO:0043231//intracellular membrane-bounded organelle;GO:0031974//membrane-enclosed lumen;GO:0005634//nucleus;GO:0043229//intracellular or…	GO:0005488//binding;GO:0001071//nucleic acid binding transcription factor activity;GO:0015197//peptide transporter activity;GO:0097159//organic cyclic compound binding;GO:0003700//transcription factor activity, sequence-specific DNA binding;GO:0005215//transporter activity;GO:1901363//heterocyclic compound binding;GO:0022892//substrate-specific transporter activity;GO:0043565//sequence-specific D…	GO:0042886//amide transport;GO:0050789//regulation of biological process;GO:0006355//regulation of transcription, DNA-templated;GO:2000112//regulation of cellular macromolecule biosynthetic process;GO:0044699//single-organism process;GO:0050794//regulation of cellular process;GO:0031323//regulation of cellular metabolic process;GO:0015833//peptide transport;GO:0048519//negative regulation of biol…
XM_005675156.3	black	179.285	35.73	5.69	0.87	0.07	22.34	0.08	0.07	0.13	0.13	0.07	0	0	0.06	0.03	0	0.04	0	0	0	0	0	XM_005675156.3	PREDICTED: kininogen-1 isoform X1 [Capra hircus]	Organismal Systems	Immune system	ko04610//Complement and coagulation cascades	K03898	GO:0005576//extracellular region;GO:0031988//membrane-bounded vesicle;GO:0043227//membrane-bounded organelle;GO:0044421//extracellular region part;GO:0031982//vesicle;GO:0043226//organelle	GO:0005488//binding;GO:0005515//protein binding;GO:0030414//peptidase inhibitor activity;GO:0061135//endopeptidase regulator activity;GO:0030234//enzyme regulator activity;GO:0098772//molecular function regulator;GO:0004857//enzyme inhibitor activity;GO:0004866//endopeptidase inhibitor activity;GO:0061134//peptidase regulator activity	GO:0030162//regulation of proteolysis;GO:0050896//response to stimulus;GO:0008015//blood circulation;GO:0055074//calcium ion homeostasis;GO:0051336//regulation of hydrolase activity;GO:0031323//regulation of cellular metabolic process;GO:0006873//cellular ion homeostasis;GO:0098771//inorganic ion homeostasis;GO:0055080//cation homeostasis;GO:0050790//regulation of catalytic activity;GO:0090066//r…
XM_005675157.3	black	179.798	31.69	5.49	0.97	0	19.22	0	0.05	0.09	0	0	0.11	0	0.34	0	0	0	0	0	0	0	0	XM_005675157.3	PREDICTED: kininogen-1 isoform X2 [Capra hircus]	Organismal Systems	Immune system	ko04610//Complement and coagulation cascades	K03898	GO:0044421//extracellular region part;GO:0043227//membrane-bounded organelle;GO:0005576//extracellular region;GO:0031988//membrane-bounded vesicle;GO:0043226//organelle;GO:0031982//vesicle	GO:0061135//endopeptidase regulator activity;GO:0061134//peptidase regulator activity;GO:0030234//enzyme regulator activity;GO:0004866//endopeptidase inhibitor activity;GO:0005488//binding;GO:0005515//protein binding;GO:0098772//molecular function regulator;GO:0030414//peptidase inhibitor activity;GO:0004857//enzyme inhibitor activity	GO:0050878//regulation of body fluid levels;GO:0072507//divalent inorganic cation homeostasis;GO:0006950//response to stress;GO:0050818//regulation of coagulation;GO:0030003//cellular cation homeostasis;GO:0050880//regulation of blood vessel size;GO:0009987//cellular process;GO:0044763//single-organism cellular process;GO:0044699//single-organism process;GO:0006873//cellular ion homeostasis;GO:00…
XM_005675160.3	black	180.015	461.6	94.08	11.19	0	269.87	0.35	0	0	0	0	0	0	0	0	0	0	0	0	0	0	0	XM_005675160.3	PREDICTED: fetuin-B [Capra hircus]	-	-	-	-	GO:0043227//membrane-bounded organelle;GO:0031982//vesicle;GO:0005576//extracellular region;GO:0031988//membrane-bounded vesicle;GO:0044421//extracellular region part;GO:0043226//organelle	GO:0061134//peptidase regulator activity;GO:0030234//enzyme regulator activity;GO:0061135//endopeptidase regulator activity;GO:0098772//molecular function regulator;GO:0004866//endopeptidase inhibitor activity;GO:0004857//enzyme inhibitor activity;GO:0030414//peptidase inhibitor activity	GO:0065009//regulation of molecular function;GO:0035036//sperm-egg recognition;GO:0031323//regulation of cellular metabolic process;GO:0032268//regulation of cellular protein metabolic process;GO:0009566//fertilization;GO:0051248//negative regulation of protein metabolic process;GO:0009987//cellular process;GO:0052547//regulation of peptidase activity;GO:0060255//regulation of macromolecule metab…
XM_005675161.3	black	179.193	9222.14	1497.97	221.39	1.13	6108.76	5.05	2.21	1.49	0.43	1.86	2.45	3.24	1.34	1.95	2.2	0.96	1.65	0.53	0.71	1.07	1.43	XM_005675161.3	PREDICTED: alpha-2-HS-glycoprotein [Capra hircus]	-	-	-	-	GO:0044421//extracellular region part;GO:0016020//membrane;GO:0043226//organelle;GO:0031982//vesicle;GO:0031988//membrane-bounded vesicle;GO:0043227//membrane-bounded organelle;GO:0005576//extracellular region	GO:0061134//peptidase regulator activity;GO:0030414//peptidase inhibitor activity;GO:0005488//binding;GO:0061135//endopeptidase regulator activity;GO:0004866//endopeptidase inhibitor activity;GO:0030234//enzyme regulator activity;GO:0004857//enzyme inhibitor activity;GO:0098772//molecular function regulator	GO:0080090//regulation of primary metabolic process;GO:0031323//regulation of cellular metabolic process;GO:0050789//regulation of biological process;GO:0048518//positive regulation of biological process;GO:0051049//regulation of transport;GO:0043086//negative regulation of catalytic activity;GO:0010466//negative regulation of peptidase activity;GO:0006952//defense response;GO:0030100//regulation…
XM_005675175.3	black	105.314	14.13	7.75	1.16	3.98	8.98	1.19	4.45	4.47	3.58	2.66	1.44	1.25	1.06	1.5	0.76	1.26	0.85	1.05	1.01	1.43	0.92	XM_005675175.3	PREDICTED: peroxisomal bifunctional enzyme [Capra hircus]	Organismal Systems;Cellular Processes;Metabolism	Amino acid metabolism;Transport and catabolism;Lipid metabolism;Endocrine system;Global and Overview;Carbohydrate metabolism;Metabolism of other amino acids	ko01200//Carbon metabolism;ko04146//Peroxisome;ko03320//PPAR signaling pathway;ko00310//Lysine degradation;ko01212//Fatty acid metabolism;ko00071//Fatty acid degradation;ko00380//Tryptophan metabolism;ko00280//Valine, leucine and isoleucine degradation;ko00410//beta-Alanine metabolism;ko00640//Propanoate metabolism;ko00650//Butanoate metabolism	K07514	GO:0043227//membrane-bounded organelle;GO:0043231//intracellular membrane-bounded organelle;GO:0005737//cytoplasm;GO:0044424//intracellular part;GO:0044444//cytoplasmic part;GO:0044464//cell part;GO:0042579//microbody;GO:0043229//intracellular organelle;GO:0005623//cell;GO:0043226//organelle;GO:0005622//intracellular	GO:0016616//oxidoreductase activity, acting on the CH-OH group of donors, NAD or NADP as acceptor;GO:0005515//protein binding;GO:0016614//oxidoreductase activity, acting on CH-OH group of donors;GO:0016491//oxidoreductase activity;GO:0005488//binding;GO:0048037//cofactor binding;GO:0003824//catalytic activity	GO:0043436//oxoacid metabolic process;GO:0043170//macromolecule metabolic process;GO:0019752//carboxylic acid metabolic process;GO:0036211//protein modification process;GO:0044710//single-organism metabolic process;GO:0071704//organic substance metabolic process;GO:0006082//organic acid metabolic process;GO:0044237//cellular metabolic process;GO:0008152//metabolic process;GO:0032787//monocarboxyl…
XM_005675551.3	black	179.397	3178.32	653.97	100.66	15.45	1808.58	21.55	8.36	10.41	8.18	7.57	5.72	7.55	9.79	8.92	5.21	12.27	11.17	24.76	15.08	13.92	46.74	XM_005675551.3	PREDICTED: serotransferrin [Capra hircus]	Organismal Systems;Environmental Information Processing	Digestive system;Signal transduction	ko04066//HIF-1 signaling pathway;ko04978//Mineral absorption	K14736	GO:0044421//extracellular region part;GO:0043231//intracellular membrane-bounded organelle;GO:0016020//membrane;GO:0005622//intracellular;GO:0005886//plasma membrane;GO:0044444//cytoplasmic part;GO:0031410//cytoplasmic vesicle;GO:0012505//endomembrane system;GO:0031982//vesicle;GO:0071944//cell periphery;GO:0043226//organelle;GO:0005576//extracellular region;GO:0043229//intracellular organelle;GO…	GO:0043167//ion binding;GO:0005506//iron ion binding;GO:0098772//molecular function regulator;GO:0043169//cation binding;GO:0046872//metal ion binding;GO:0005488//binding;GO:0046914//transition metal ion binding;GO:0030234//enzyme regulator activity	GO:0006873//cellular ion homeostasis;GO:0006811//ion transport;GO:0055080//cation homeostasis;GO:0050801//ion homeostasis;GO:0042592//homeostatic process;GO:0048519//negative regulation of biological process;GO:0051179//localization;GO:0044765//single-organism transport;GO:0048878//chemical homeostasis;GO:0098771//inorganic ion homeostasis;GO:0000041//transition metal ion transport;GO:0046916//ce…
XM_005675552.3	black	132.144	16.17	2.84	0.4	0.05	7.97	0.06	0	0.15	0.15	0	0.78	0.3	0.75	1.38	1.57	1.56	2.39	1.1	2.68	3.46	3.24	XM_005675552.3	PREDICTED: inhibitor of carbonic anhydrase isoform X1 [Capra hircus]	Organismal Systems;Environmental Information Processing	Digestive system;Signal transduction	ko04066//HIF-1 signaling pathway;ko04978//Mineral absorption	K14736	-	GO:0043167//ion binding;GO:0043169//cation binding;GO:0098772//molecular function regulator;GO:0005488//binding;GO:0046872//metal ion binding;GO:0046914//transition metal ion binding;GO:0005506//iron ion binding;GO:0030234//enzyme regulator activity	GO:0030001//metal ion transport;GO:0048519//negative regulation of biological process;GO:0065007//biological regulation;GO:0048878//chemical homeostasis;GO:0006810//transport;GO:1902578//single-organism localization;GO:0009892//negative regulation of metabolic process;GO:0044763//single-organism cellular process;GO:0019222//regulation of metabolic process;GO:0009987//cellular process;GO:0098771//…
XM_005675553.3	black	141.547	6.88	1.38	0.3	0.05	5.3	0.12	0.11	0.15	0	0.49	0.4	0.3	0.25	0.46	0	1.32	1.04	1.57	1.35	0.58	0.93	XM_005675553.3	PREDICTED: inhibitor of carbonic anhydrase isoform X2 [Capra hircus]	Organismal Systems;Environmental Information Processing	Digestive system;Signal transduction	ko04066//HIF-1 signaling pathway;ko04978//Mineral absorption	K14736	-	GO:0046872//metal ion binding;GO:0030234//enzyme regulator activity;GO:0043169//cation binding;GO:0005506//iron ion binding;GO:0046914//transition metal ion binding;GO:0005488//binding;GO:0098772//molecular function regulator;GO:0043167//ion binding	GO:0044763//single-organism cellular process;GO:0030001//metal ion transport;GO:0009987//cellular process;GO:0055065//metal ion homeostasis;GO:0050801//ion homeostasis;GO:0051179//localization;GO:0055080//cation homeostasis;GO:0048519//negative regulation of biological process;GO:0048878//chemical homeostasis;GO:0006812//cation transport;GO:0050789//regulation of biological process;GO:0006811//io…
XM_005676491.3	black	173.922	89.53	17.48	2.88	0	43.57	0.05	0.02	0	0	0	0	0	0.02	0	0.05	0	0	0	0	0.02	0	XM_005676491.3	PREDICTED: carbamoyl-phosphate synthase [ammonia], mitochondrial [Capra hircus]	Metabolism	Amino acid metabolism;Global and Overview;Energy metabolism	ko01200//Carbon metabolism;ko01230//Biosynthesis of amino acids;ko00250//Alanine, aspartate and glutamate metabolism;ko00910//Nitrogen metabolism;ko00220//Arginine biosynthesis	K01948	-	-	-
XM_005676573.3	black	32.3657	19.11	10.58	7.83	7.55	14.84	7.35	6.07	7.38	7.45	10.12	11.24	13.66	12.45	10.89	12.73	8.97	10.43	10.25	10.35	10.29	13.08	XM_005676573.3	PREDICTED: ATP-binding cassette sub-family B member 6, mitochondrial [Capra hircus]	Environmental Information Processing	Membrane transport	ko02010//ABC transporters	K05661	-	-	-
XM_005676883.3	black	7.38271	19.62	12.07	7.04	6.69	14.29	6.59	4.82	4.17	7.41	15.94	7.77	5.59	6.25	5.75	7.65	16.02	11.73	13.68	9.69	17.78	6.31	XM_005676883.3	PREDICTED: complement C1q subcomponent subunit B [Capra hircus]	Organismal Systems	Immune system	ko04610//Complement and coagulation cascades	K03987	GO:0044421//extracellular region part;GO:0043226//organelle;GO:0005576//extracellular region;GO:0031982//vesicle;GO:0043227//membrane-bounded organelle;GO:0031988//membrane-bounded vesicle	GO:0005515//protein binding;GO:0005488//binding;GO:0046983//protein dimerization activity	GO:0050778//positive regulation of immune response;GO:0043170//macromolecule metabolic process;GO:0006955//immune response;GO:0050896//response to stimulus;GO:0044710//single-organism metabolic process;GO:0048731//system development;GO:0071704//organic substance metabolic process;GO:0032501//multicellular organismal process;GO:0044707//single-multicellular organism process;GO:0032502//development…
XM_005677108.3	black	28.2681	37.41	12.45	9.52	7.17	31.55	6.35	4.28	7.57	8.82	13.66	8.27	2.82	7.61	8.7	8.36	14.55	21.2	27.53	22.69	20.2	19.37	XM_005677108.3	PREDICTED: protein CREG1 [Capra hircus]	-	-	-	-	GO:0031982//vesicle;GO:0043234//protein complex;GO:0032991//macromolecular complex;GO:0043227//membrane-bounded organelle;GO:0031988//membrane-bounded vesicle;GO:0043226//organelle	GO:0005488//binding;GO:0000166//nucleotide binding;GO:0003824//catalytic activity;GO:0032553//ribonucleotide binding;GO:0000988//transcription factor activity, protein binding;GO:0097367//carbohydrate derivative binding;GO:0097159//organic cyclic compound binding;GO:0003712//transcription cofactor activity;GO:0000989//transcription factor activity, transcription factor binding;GO:1901265//nucleos…	GO:0031323//regulation of cellular metabolic process;GO:0031324//negative regulation of cellular metabolic process;GO:0010556//regulation of macromolecule biosynthetic process;GO:2000112//regulation of cellular macromolecule biosynthetic process;GO:0044707//single-multicellular organism process;GO:0065007//biological regulation;GO:0040007//growth;GO:0010468//regulation of gene expression;GO:00447…
XM_005677161.2	black	180.451	468.4	93.97	11.38	0	309.42	0.28	0	0	0	0	0	0	0	0	0	0	0	0	0	0	0	XM_005677161.2	PREDICTED: apolipoprotein A-II [Capra hircus]	Organismal Systems	Endocrine system	ko03320//PPAR signaling pathway	K08758	GO:0034358//plasma lipoprotein particle;GO:0034364//high-density lipoprotein particle;GO:0032991//macromolecular complex;GO:0005576//extracellular region;GO:0005615//extracellular space;GO:0032994//protein-lipid complex;GO:0031982//vesicle;GO:0043227//membrane-bounded organelle;GO:0034385//triglyceride-rich lipoprotein particle;GO:0044421//extracellular region part;GO:0031988//membrane-bounded ve…	GO:0008047//enzyme activator activity;GO:0036094//small molecule binding;GO:0005102//receptor binding;GO:0005496//steroid binding;GO:0008289//lipid binding;GO:0004857//enzyme inhibitor activity;GO:0043178//alcohol binding;GO:0005543//phospholipid binding;GO:0005515//protein binding;GO:0046983//protein dimerization activity;GO:0070325//lipoprotein particle receptor binding;GO:0022892//substrate-sp…	GO:0015914//phospholipid transport;GO:0071702//organic substance transport;GO:0015711//organic anion transport;GO:0001819//positive regulation of cytokine production;GO:0065008//regulation of biological quality;GO:0032879//regulation of localization;GO:0051128//regulation of cellular component organization;GO:0051346//negative regulation of hydrolase activity;GO:0009894//regulation of catabolic p…
XM_005677456.3	black	9.20898	6.66	5.09	1.62	3.04	4.06	0.93	3.43	2.37	2.73	1.93	4.19	4.92	1.38	1.88	1.23	3.28	0.75	0	4.13	2.31	3.94	XM_005677456.3	PREDICTED: ubiquitin-associated protein 2-like isoform X20 [Capra hircus]	-	-	-	-	GO:0044451//nucleoplasm part;GO:0005623//cell;GO:0005654//nucleoplasm;GO:1990234//transferase complex;GO:0043233//organelle lumen;GO:0044422//organelle part;GO:0043234//protein complex;GO:0005622//intracellular;GO:0043229//intracellular organelle;GO:0031981//nuclear lumen;GO:0043231//intracellular membrane-bounded organelle;GO:0000123//histone acetyltransferase complex;GO:1902493//acetyltransfera…	GO:0097159//organic cyclic compound binding;GO:0005488//binding;GO:0003723//RNA binding;GO:1901363//heterocyclic compound binding;GO:0003676//nucleic acid binding	GO:0044763//single-organism cellular process;GO:0009987//cellular process;GO:0009566//fertilization;GO:0022414//reproductive process;GO:0051704//multi-organism process;GO:0009988//cell-cell recognition;GO:0007338//single fertilization;GO:0044699//single-organism process;GO:0008037//cell recognition;GO:0000003//reproduction;GO:0035036//sperm-egg recognition;GO:0044702//single organism reproductive…
XM_005677704.3	black	14.0946	5.05	1.72	0.99	1.46	3.81	1.75	1.23	1.47	1.63	1.28	3.03	2.39	2.4	0.86	0.76	2.06	2.56	2.82	3.53	2.13	4.18	XM_005677704.3	PREDICTED: histone H2A type 2-C [Capra hircus]	-	-	-	-	GO:0044422//organelle part;GO:0044446//intracellular organelle part;GO:0044427//chromosomal part;GO:0032991//macromolecular complex;GO:0044428//nuclear part;GO:0043226//organelle;GO:0005622//intracellular;GO:0000785//chromatin;GO:0044464//cell part;GO:0043229//intracellular organelle;GO:0031974//membrane-enclosed lumen;GO:0031982//vesicle;GO:0031981//nuclear lumen;GO:0043227//membrane-bounded org…	GO:0003676//nucleic acid binding;GO:0046983//protein dimerization activity;GO:0005488//binding;GO:0005515//protein binding;GO:0097159//organic cyclic compound binding;GO:1901363//heterocyclic compound binding	-
XM_005677710.3	black	59.5826	13.88	3.43	0.6	0	7.15	0	0.32	0.11	0.27	0.41	0.14	0.2	2.61	1.6	1.65	2.27	4.09	3.48	5.48	7.21	2.95	XM_005677710.3	PREDICTED: histone H2B type 2-F isoform X1 [Capra hircus]	-	-	-	-	-	-	-
XM_005677878.3	black	7.9485	3.6	4.33	2.06	2.2	3.86	1.84	2.05	2.39	2.04	2.61	2.27	3.56	2.12	2.7	2.27	1.7	1.38	2.55	2.48	1.85	3.58	XM_005677878.3	PREDICTED: putative helicase MOV-10 isoform X2 [Capra hircus]	-	-	-	-	GO:0032991//macromolecular complex;GO:0005737//cytoplasm;GO:0043232//intracellular non-membrane-bounded organelle;GO:0005622//intracellular;GO:0043226//organelle;GO:0043228//non-membrane-bounded organelle;GO:0044424//intracellular part;GO:0044464//cell part;GO:1990904//ribonucleoprotein complex;GO:0044421//extracellular region part;GO:0044444//cytoplasmic part;GO:0005576//extracellular region;GO:…	GO:0003723//RNA binding;GO:0001883//purine nucleoside binding;GO:0003824//catalytic activity;GO:0005488//binding;GO:1901363//heterocyclic compound binding;GO:0032549//ribonucleoside binding;GO:0016787//hydrolase activity;GO:0016817//hydrolase activity, acting on acid anhydrides;GO:0017111//nucleoside-triphosphatase activity;GO:0032550//purine ribonucleoside binding;GO:0097159//organic cyclic comp…	GO:0016071//mRNA metabolic process;GO:0016070//RNA metabolic process;GO:0046483//heterocycle metabolic process;GO:0044237//cellular metabolic process;GO:0009892//negative regulation of metabolic process;GO:0044763//single-organism cellular process;GO:0034641//cellular nitrogen compound metabolic process;GO:0006139//nucleobase-containing compound metabolic process;GO:0071704//organic substance met…
XM_005678249.3	black	48.1587	3.04	1.2	0	0.53	2.42	0.83	0	1.42	1.18	0.69	0.54	0	1.19	0.79	1.02	1.24	0.8	1.24	0.68	1.63	0.95	XM_005678249.3	PREDICTED: interferon-induced protein 44-like [Capra hircus]	-	-	-	-	-	-	GO:0002376//immune system process
XM_005678387.3	black	178.776	21.57	4.89	1.02	0.45	14.36	0.3	0.21	0.8	0.73	1.58	0.65	0.54	0.68	0.8	0.72	0.65	0.4	0.27	1.13	1.28	1.19	XM_005678387.3	PREDICTED: type I iodothyronine deiodinase [Capra hircus]	Organismal Systems	Endocrine system	ko04919//Thyroid hormone signaling pathway	K01562	GO:0005623//cell;GO:0031090//organelle membrane;GO:0044425//membrane part;GO:0044422//organelle part;GO:0031224//intrinsic component of membrane;GO:0044464//cell part;GO:0016020//membrane;GO:0043229//intracellular organelle;GO:0043227//membrane-bounded organelle;GO:0043226//organelle;GO:0043231//intracellular membrane-bounded organelle;GO:0005622//intracellular;GO:0044424//intracellular part	GO:0003824//catalytic activity;GO:0005488//binding;GO:0016491//oxidoreductase activity	GO:0008152//metabolic process;GO:0044710//single-organism metabolic process;GO:0044699//single-organism process;GO:0009058//biosynthetic process
XM_005678749.3	black	179.817	296	52.84	6.94	0.2	196.19	0.41	0.14	0.2	0	0.13	0	0.14	0.13	0.25	0	0	0	0.14	0	0.14	0	XM_005678749.3	PREDICTED: secreted phosphoprotein 24 [Capra hircus]	-	-	-	-	GO:0043227//membrane-bounded organelle;GO:0031982//vesicle;GO:0043226//organelle;GO:0031988//membrane-bounded vesicle	-	GO:0044707//single-multicellular organism process;GO:0032501//multicellular organismal process;GO:0048771//tissue remodeling;GO:0044699//single-organism process
XM_005679512.3	black	176.074	21.46	5.69	0.24	0	13.41	0	0	0	0	0.21	0.61	0	0.27	0	1.95	0	0.23	0	0.77	0.9	0.46	XM_005679512.3	PREDICTED: 3-oxo-5-beta-steroid 4-dehydrogenase isoform X1 [Capra hircus]	Metabolism	Lipid metabolism	ko00140//Steroid hormone biosynthesis;ko00120//Primary bile acid biosynthesis	K00251	GO:0005737//cytoplasm;GO:0005623//cell;GO:0005622//intracellular;GO:0044464//cell part;GO:0043226//organelle;GO:0031982//vesicle;GO:0044424//intracellular part;GO:0031988//membrane-bounded vesicle;GO:0044444//cytoplasmic part;GO:0043227//membrane-bounded organelle	GO:0008289//lipid binding;GO:0016628//oxidoreductase activity, acting on the CH-CH group of donors, NAD or NADP as acceptor;GO:0016229//steroid dehydrogenase activity;GO:0035671//enone reductase activity;GO:0016627//oxidoreductase activity, acting on the CH-CH group of donors;GO:0016491//oxidoreductase activity;GO:0033765//steroid dehydrogenase activity, acting on the CH-CH group of donors;GO:000…	GO:0044281//small molecule metabolic process;GO:0008203//cholesterol metabolic process;GO:0009058//biosynthetic process;GO:0044711//single-organism biosynthetic process;GO:1901575//organic substance catabolic process;GO:0044710//single-organism metabolic process;GO:0044712//single-organism catabolic process;GO:0071704//organic substance metabolic process;GO:1902652//secondary alcohol metabolic pr…
XM_005679848.3	black	179.959	16.12	3.38	1.01	0.07	10.82	0.22	0.08	0.07	0.03	0.2	0.3	0.3	0.2	0.27	0.08	0.21	0	0.44	0.34	0.07	0.49	XM_005679848.3	PREDICTED: transcription factor NF-E2 45 kDa subunit [Capra hircus]	-	-	-	-	GO:0005623//cell;GO:0005622//intracellular;GO:0005856//cytoskeleton;GO:0043231//intracellular membrane-bounded organelle;GO:0043226//organelle;GO:0043232//intracellular non-membrane-bounded organelle;GO:0043228//non-membrane-bounded organelle;GO:0044424//intracellular part;GO:0043229//intracellular organelle;GO:0043227//membrane-bounded organelle;GO:0044464//cell part	GO:0003676//nucleic acid binding;GO:1901363//heterocyclic compound binding;GO:0001071//nucleic acid binding transcription factor activity;GO:0097159//organic cyclic compound binding;GO:0003677//DNA binding;GO:0019904//protein domain specific binding;GO:0005515//protein binding;GO:0005488//binding	GO:0018205//peptidyl-lysine modification;GO:0044267//cellular protein metabolic process;GO:0044260//cellular macromolecule metabolic process;GO:1903506//regulation of nucleic acid-templated transcription;GO:0006464//cellular protein modification process;GO:0065007//biological regulation;GO:0051241//negative regulation of multicellular organismal process;GO:0050789//regulation of biological proces…
XM_005679966.3	black	121.427	12.99	3.84	2.53	3.11	12.71	2.52	1.48	1.58	2.8	1.77	2.11	1.13	3.56	2.6	2.51	4.7	3.19	3.17	3.92	4.09	3.95	XM_005679966.3	PREDICTED: methyltransferase-like protein 7A [Capra hircus]	-	-	-	-	-	-	-
XM_005680092.3	black	153.456	63.95	29.56	7.62	7.42	44.64	5.61	8.77	14.75	7.62	9.34	4.77	5.54	5.34	4.08	2.51	5.98	5.55	6	10.47	12.64	11.33	XM_005680092.3	PREDICTED: keratin, type I cytoskeletal 18 [Capra hircus]	-	-	-	-	GO:0044430//cytoskeletal part;GO:0005623//cell;GO:0005882//intermediate filament;GO:0043227//membrane-bounded organelle;GO:0045111//intermediate filament cytoskeleton;GO:0043228//non-membrane-bounded organelle;GO:0005856//cytoskeleton;GO:0099512//supramolecular fiber;GO:0031988//membrane-bounded vesicle;GO:0043232//intracellular non-membrane-bounded organelle;GO:0043229//intracellular organelle;G…	GO:0003676//nucleic acid binding;GO:1901363//heterocyclic compound binding;GO:0003723//RNA binding;GO:0005515//protein binding;GO:0005488//binding;GO:0097159//organic cyclic compound binding	GO:0051179//localization;GO:0071840//cellular component organization or biogenesis;GO:0032502//developmental process;GO:0050794//regulation of cellular process;GO:0044419//interspecies interaction between organisms;GO:0044765//single-organism transport;GO:0007165//signal transduction;GO:0051704//multi-organism process;GO:0009987//cellular process;GO:0033036//macromolecule localization;GO:0007154/…
XM_005680468.3	black	173.599	19.36	7.22	1.34	0.72	12.67	0.53	1.12	0.72	0.42	0.89	0.68	0.66	0.66	0.54	0.91	0.82	0.51	0.26	1.77	1.24	1.3	XM_005680468.3	PREDICTED: probable imidazolonepropionase [Capra hircus]	Metabolism	Amino acid metabolism	ko00340//Histidine metabolism	K01468	GO:0044464//cell part;GO:0005623//cell;GO:0044424//intracellular part;GO:0005622//intracellular	GO:0043167//ion binding;GO:0016812//hydrolase activity, acting on carbon-nitrogen (but not peptide) bonds, in cyclic amides;GO:0016787//hydrolase activity;GO:0043169//cation binding;GO:0005488//binding;GO:0016810//hydrolase activity, acting on carbon-nitrogen (but not peptide) bonds;GO:0003824//catalytic activity	GO:0071704//organic substance metabolic process;GO:0006725//cellular aromatic compound metabolic process;GO:0052803//imidazole-containing compound metabolic process;GO:0009064//glutamine family amino acid metabolic process;GO:0044238//primary metabolic process;GO:0044763//single-organism cellular process;GO:1901605//alpha-amino acid metabolic process;GO:0006520//cellular amino acid metabolic proc…
XM_005680470.3	black	174.906	14.27	3.71	0.32	0.14	7.53	0.05	0.21	0.12	0.03	0.72	0.18	0.19	0	0.03	0.17	0.06	0.28	0.06	0.21	0.22	0.25	XM_005680470.3	PREDICTED: histidine ammonia-lyase [Capra hircus]	Metabolism	Amino acid metabolism	ko00340//Histidine metabolism	K01745	GO:0005623//cell;GO:0044464//cell part;GO:0005622//intracellular;GO:0044424//intracellular part	GO:0016841//ammonia-lyase activity;GO:0003824//catalytic activity;GO:0016829//lyase activity;GO:0016840//carbon-nitrogen lyase activity	GO:0043436//oxoacid metabolic process;GO:0071704//organic substance metabolic process;GO:0008152//metabolic process;GO:0019752//carboxylic acid metabolic process;GO:0006725//cellular aromatic compound metabolic process;GO:0044763//single-organism cellular process;GO:0044699//single-organism process;GO:0006536//glutamate metabolic process;GO:0006520//cellular amino acid metabolic process;GO:003464…
XM_005680540.2	black	117.978	36.7	26.38	1.23	0	21.38	0.02	0	0.03	0.03	0	0	0.06	0	0	0	0	0	0	0	0	0	XM_005680540.2	PREDICTED: phenylalanine-4-hydroxylase [Capra hircus]	Metabolism	Amino acid metabolism;Global and Overview	ko01230//Biosynthesis of amino acids;ko00360//Phenylalanine metabolism;ko00400//Phenylalanine, tyrosine and tryptophan biosynthesis	K00500	GO:0043226//organelle;GO:0043227//membrane-bounded organelle;GO:0031982//vesicle;GO:0031988//membrane-bounded vesicle	GO:0016714//oxidoreductase activity, acting on paired donors, with incorporation or reduction of molecular oxygen, reduced pteridine as one donor, and incorporation of one atom of oxygen;GO:0043177//organic acid binding;GO:0016705//oxidoreductase activity, acting on paired donors, with incorporation or reduction of molecular oxygen;GO:0046872//metal ion binding;GO:0031406//carboxylic acid binding…	GO:0006807//nitrogen compound metabolic process;GO:0071704//organic substance metabolic process;GO:1901605//alpha-amino acid metabolic process;GO:0006082//organic acid metabolic process;GO:1901564//organonitrogen compound metabolic process;GO:0044699//single-organism process;GO:0009072//aromatic amino acid family metabolic process;GO:0044237//cellular metabolic process;GO:0044710//single-organism…
XM_005681316.3	black	174.251	12.79	2.37	1.14	0.03	6.9	1.11	0	0.05	0.07	0.05	0.13	0.06	0.15	0.2	0.18	0.16	0	0	0.05	0.17	0.12	XM_005681316.3	PREDICTED: complement factor I [Capra hircus]	Organismal Systems	Immune system	ko04610//Complement and coagulation cascades	K01333	GO:0031982//vesicle;GO:0043226//organelle;GO:0031988//membrane-bounded vesicle;GO:0043227//membrane-bounded organelle;GO:0005576//extracellular region;GO:0044421//extracellular region part	GO:0008233//peptidase activity;GO:0016787//hydrolase activity;GO:0003824//catalytic activity;GO:0070011//peptidase activity, acting on L-amino acid peptides;GO:0004175//endopeptidase activity;GO:0038024//cargo receptor activity;GO:0060089//molecular transducer activity;GO:0004872//receptor activity	GO:0019538//protein metabolic process;GO:0044238//primary metabolic process;GO:0016192//vesicle-mediated transport;GO:0008152//metabolic process;GO:0006897//endocytosis;GO:0071704//organic substance metabolic process;GO:0006810//transport;GO:0051179//localization;GO:0043170//macromolecule metabolic process;GO:0051234//establishment of localization
XM_005681621.3	black	4.34652	7.41	3.16	0.31	0	0	0	0.02	2.75	0.22	6.75	0	0	2.68	2.11	1.45	0	0.04	1.41	0	0.62	0	XM_005681621.3	PREDICTED: pre-mRNA 3'-end-processing factor FIP1 isoform X7 [Capra hircus]	Genetic Information Processing	Translation	ko03015//mRNA surveillance pathway	K14405	GO:0005622//intracellular;GO:0043231//intracellular membrane-bounded organelle;GO:0005654//nucleoplasm;GO:0044422//organelle part;GO:0031974//membrane-enclosed lumen;GO:0044446//intracellular organelle part;GO:0043234//protein complex;GO:0043229//intracellular organelle;GO:0043227//membrane-bounded organelle;GO:0044464//cell part;GO:0043233//organelle lumen;GO:0031981//nuclear lumen;GO:0032991//m…	GO:0003723//RNA binding;GO:0005488//binding;GO:0097159//organic cyclic compound binding;GO:1901363//heterocyclic compound binding;GO:0003676//nucleic acid binding	GO:0034641//cellular nitrogen compound metabolic process;GO:0044260//cellular macromolecule metabolic process;GO:1901360//organic cyclic compound metabolic process;GO:0006396//RNA processing;GO:0016070//RNA metabolic process;GO:0071704//organic substance metabolic process;GO:0044238//primary metabolic process;GO:0009987//cellular process;GO:0043170//macromolecule metabolic process;GO:0008152//met…
XM_005681720.3	black	177.126	91.24	13.87	2.16	0	64.47	0.08	0.35	1.34	0.86	0.12	0	0	0	0.12	0.29	0	0.07	0	0	0	0	XM_005681720.3	PREDICTED: estrogen sulfotransferase [Capra hircus]	Metabolism	Lipid metabolism	ko00140//Steroid hormone biosynthesis	K01016	GO:0005623//cell;GO:0044464//cell part;GO:0005622//intracellular;GO:0044424//intracellular part	GO:0008146//sulfotransferase activity;GO:0016782//transferase activity, transferring sulfur-containing groups;GO:0003824//catalytic activity;GO:0005488//binding;GO:0016740//transferase activity;GO:0008289//lipid binding	GO:0008202//steroid metabolic process;GO:1901360//organic cyclic compound metabolic process;GO:0009987//cellular process;GO:0044703//multi-organism reproductive process;GO:0008152//metabolic process;GO:0044699//single-organism process;GO:0044238//primary metabolic process;GO:0044710//single-organism metabolic process;GO:0051704//multi-organism process;GO:0006629//lipid metabolic process;GO:000000…
XM_005681738.3	black	102.274	9.52	4.39	3.92	3.19	7.31	2.75	3.2	2.6	2.9	5.01	1.85	2.28	2.67	3.7	3.76	2.91	3.07	4.77	3.48	2.8	2.2	XM_005681738.3	PREDICTED: deoxycytidine kinase isoform X1 [Capra hircus]	Metabolism	Nucleotide metabolism	ko00230//Purine metabolism;ko00240//Pyrimidine metabolism	K00893	GO:0044427//chromosomal part;GO:0044424//intracellular part;GO:0043226//organelle;GO:0043228//non-membrane-bounded organelle;GO:0043231//intracellular membrane-bounded organelle;GO:0032991//macromolecular complex;GO:0005694//chromosome;GO:0005623//cell;GO:0043227//membrane-bounded organelle;GO:0043232//intracellular non-membrane-bounded organelle;GO:0043229//intracellular organelle;GO:0044446//in…	GO:0097367//carbohydrate derivative binding;GO:0016772//transferase activity, transferring phosphorus-containing groups;GO:0036094//small molecule binding;GO:0003676//nucleic acid binding;GO:0003824//catalytic activity;GO:0001882//nucleoside binding;GO:0019205//nucleobase-containing compound kinase activity;GO:0032550//purine ribonucleoside binding;GO:0016301//kinase activity;GO:0005488//binding;…	GO:0006793//phosphorus metabolic process;GO:0008152//metabolic process;GO:0009124//nucleoside monophosphate biosynthetic process;GO:0009123//nucleoside monophosphate metabolic process;GO:0006139//nucleobase-containing compound metabolic process;GO:0044238//primary metabolic process;GO:0016043//cellular component organization;GO:0044271//cellular nitrogen compound biosynthetic process;GO:0051276//…
XM_005681744.2	black	178.838	9494.03	1529.02	238.66	0.81	5545.52	4.02	0.21	0.22	0.28	0.05	0.14	0.06	0.05	0.16	0.13	0.06	0	0	0.38	0	0.78	XM_005681744.2	PREDICTED: serum albumin [Capra hircus]	-	-	-	-	GO:0031982//vesicle;GO:0032991//macromolecular complex;GO:0005576//extracellular region;GO:0044464//cell part;GO:0043227//membrane-bounded organelle;GO:0005623//cell;GO:0005622//intracellular;GO:0044424//intracellular part;GO:0043226//organelle;GO:0043229//intracellular organelle;GO:0044421//extracellular region part;GO:0043231//intracellular membrane-bounded organelle;GO:0031988//membrane-bounde…	GO:0043167//ion binding;GO:0043168//anion binding;GO:0097159//organic cyclic compound binding;GO:1901363//heterocyclic compound binding;GO:0008289//lipid binding;GO:0043169//cation binding;GO:0003676//nucleic acid binding;GO:0005488//binding;GO:0005515//protein binding	GO:0031640//killing of cells of other organism;GO:0051179//localization;GO:0051641//cellular localization;GO:0065007//biological regulation;GO:0044004//disruption by symbiont of host cell;GO:0050896//response to stimulus;GO:0043067//regulation of programmed cell death;GO:0051701//interaction with host;GO:0044707//single-multicellular organism process;GO:0042981//regulation of apoptotic process;GO…
XM_005681745.2	black	180.128	6433.51	1479.4	159.54	0	3776.19	2.33	0	0	0.05	0	0	0	0	0	0	0	0	0	0	0	0	XM_005681745.2	PREDICTED: alpha-fetoprotein [Capra hircus]	Environmental Information Processing	Signal transduction	ko04390//Hippo signaling pathway	K16144	GO:0005622//intracellular;GO:0005623//cell;GO:0044421//extracellular region part;GO:0044424//intracellular part;GO:0044464//cell part;GO:0005576//extracellular region	GO:0046914//transition metal ion binding;GO:0043169//cation binding;GO:0046872//metal ion binding;GO:0043167//ion binding;GO:0005488//binding	GO:0044702//single organism reproductive process;GO:0050896//response to stimulus;GO:0065008//regulation of biological quality;GO:0051179//localization;GO:0006629//lipid metabolic process;GO:0050794//regulation of cellular process;GO:0044763//single-organism cellular process;GO:0065007//biological regulation;GO:0071704//organic substance metabolic process;GO:0007165//signal transduction;GO:000000…
XM_005681746.3	black	174.183	22.59	1.99	0.6	0	13.87	0	0	0	0	0	0	0	0	0	0	0	0	0	0	0	0	XM_005681746.3	PREDICTED: afamin [Capra hircus]	-	-	-	-	GO:0031988//membrane-bounded vesicle;GO:0043227//membrane-bounded organelle;GO:0005576//extracellular region;GO:0044421//extracellular region part;GO:0031982//vesicle;GO:0043226//organelle	GO:0019842//vitamin binding;GO:0036094//small molecule binding;GO:0005488//binding	GO:0051234//establishment of localization;GO:0051179//localization;GO:0006810//transport;GO:0044699//single-organism process;GO:1902578//single-organism localization;GO:0044765//single-organism transport
XM_005682293.3	black	160.216	14.19	6.16	1.23	0.69	7.76	0.87	0.84	0.41	0.74	0.58	0	0.29	0	0.21	0	0	0	0.23	0.22	0	0.25	XM_005682293.3	PREDICTED: zinc finger protein 791 isoform X1 [Capra hircus]	-	-	-	-	-	-	-
XM_005682840.2	black	180.153	11.74	2.52	0.48	0.28	7.58	0.28	0.13	0.12	0.14	0.15	0.07	0.17	0.23	0	0.09	0	0.24	0.16	0	0.08	0.37	XM_005682840.2	PREDICTED: E3 ubiquitin-protein ligase TRIM58 [Capra hircus]	-	-	-	-	GO:0044464//cell part;GO:0005623//cell	GO:0046914//transition metal ion binding;GO:0046872//metal ion binding;GO:0043169//cation binding;GO:0005488//binding;GO:0043167//ion binding	-
XM_005682929.3	black	79.0485	17.24	17.52	0.35	0.1	12.13	0.08	0.11	0.73	0.19	0	0	0	0	0	0	0.42	0	0.22	0	0.22	0	XM_005682929.3	PREDICTED: liver-expressed antimicrobial peptide 2 [Capra hircus]	-	-	-	-	-	-	GO:0043207//response to external biotic stimulus;GO:0051707//response to other organism;GO:0009617//response to bacterium;GO:0051704//multi-organism process;GO:0050896//response to stimulus;GO:0009605//response to external stimulus;GO:0009607//response to biotic stimulus
XM_005682961.3	black	180.177	140.43	26.13	3.75	0	92.46	0.11	0	0	0	0	0	0	0	0	0	0	0	0	0	0	0	XM_005682961.3	PREDICTED: leukocyte cell-derived chemotaxin-2 [Capra hircus]	-	-	-	-	-	GO:0005488//binding;GO:0005515//protein binding	GO:0009966//regulation of signal transduction;GO:0042221//response to chemical;GO:0023057//negative regulation of signaling;GO:0048519//negative regulation of biological process;GO:0009968//negative regulation of signal transduction;GO:0065007//biological regulation;GO:0010648//negative regulation of cell communication;GO:0048583//regulation of response to stimulus;GO:0048523//negative regulation…
XM_005683005.3	black	14.6961	10.97	0.01	0.45	5.54	10.89	4.2	8.07	0	2.73	3.74	0.21	0.57	6.83	3.21	2.97	2.6	0	5.52	4.94	3.98	0.91	XM_005683005.3	PREDICTED: matrin-3 isoform X1 [Capra hircus]	-	-	-	-	GO:0043231//intracellular membrane-bounded organelle;GO:0005622//intracellular;GO:0043229//intracellular organelle;GO:0044424//intracellular part;GO:0043227//membrane-bounded organelle;GO:0005623//cell;GO:0044464//cell part;GO:0043226//organelle	GO:0046914//transition metal ion binding;GO:1901363//heterocyclic compound binding;GO:0036094//small molecule binding;GO:0005488//binding;GO:0003723//RNA binding;GO:0043167//ion binding;GO:0097159//organic cyclic compound binding;GO:0043169//cation binding;GO:0003676//nucleic acid binding;GO:0046872//metal ion binding	-
XM_005683091.3	black	13.8296	5.94	4.31	4.3	2.86	4.64	3	3.36	4.21	4.13	4.86	3.87	3.9	3.12	3.44	3.46	3.69	3.31	4.87	3.61	4.13	4.81	XM_005683091.3	PREDICTED: PRELI domain-containing protein 2 [Capra hircus]	-	-	-	-	-	-	-
XM_005683761.3	black	81.211	25.47	15.99	14	11.65	23.23	17.76	7.4	7.62	11.01	9.46	7.28	7.1	12.11	9.52	9.02	9.9	7.78	10.18	8.23	10.57	7.24	XM_005683761.3	PREDICTED: GTP:AMP phosphotransferase AK3, mitochondrial [Capra hircus]	Metabolism	Nucleotide metabolism	ko00230//Purine metabolism	K00944	GO:0044444//cytoplasmic part;GO:0043227//membrane-bounded organelle;GO:0043226//organelle;GO:0044422//organelle part;GO:0005739//mitochondrion;GO:0005623//cell;GO:0044424//intracellular part;GO:0043229//intracellular organelle;GO:0044446//intracellular organelle part;GO:0005622//intracellular;GO:0044464//cell part;GO:0043231//intracellular membrane-bounded organelle;GO:0005737//cytoplasm;GO:00444…	GO:0016776//phosphotransferase activity, phosphate group as acceptor;GO:0016772//transferase activity, transferring phosphorus-containing groups;GO:0036094//small molecule binding;GO:0016301//kinase activity;GO:0032550//purine ribonucleoside binding;GO:0097159//organic cyclic compound binding;GO:0003824//catalytic activity;GO:0032549//ribonucleoside binding;GO:0001882//nucleoside binding;GO:00054…	GO:0009259//ribonucleotide metabolic process;GO:0019637//organophosphate metabolic process;GO:0006796//phosphate-containing compound metabolic process;GO:1901566//organonitrogen compound biosynthetic process;GO:0034641//cellular nitrogen compound metabolic process;GO:0009117//nucleotide metabolic process;GO:0006807//nitrogen compound metabolic process;GO:1901362//organic cyclic compound biosynthe…
XM_005683904.2	black	177.13	134.31	22.76	2.36	0.5	97.73	0.78	0.5	0.25	0.42	0.16	0.14	0.09	0.16	0.24	0.09	0.09	0	0	0	0	0	XM_005683904.2	PREDICTED: hemogen [Capra hircus]	-	-	-	-	-	-	-
XM_005683969.3	black	131.883	59.04	17.54	6.49	11.48	37.77	13.01	8.83	10.47	12.88	0	0	0	0	0	0	0	0	0	0	0	0	XM_005683969.3	PREDICTED: exportin-7 isoform X2 [Capra hircus]	-	-	-	-	GO:0032991//macromolecular complex;GO:0043234//protein complex;GO:0016021//integral component of membrane;GO:0031224//intrinsic component of membrane;GO:0044425//membrane part;GO:0043226//organelle;GO:0016020//membrane;GO:0098796//membrane protein complex;GO:0046930//pore complex;GO:0043231//intracellular membrane-bounded organelle;GO:0005622//intracellular;GO:0044464//cell part;GO:0043229//intra…	GO:0005488//binding;GO:0008565//protein transporter activity;GO:0022892//substrate-specific transporter activity;GO:0017016//Ras GTPase binding;GO:0019899//enzyme binding;GO:0031267//small GTPase binding;GO:0005215//transporter activity;GO:0005515//protein binding;GO:0051020//GTPase binding	GO:0050657//nucleic acid transport;GO:0033036//macromolecule localization;GO:0015031//protein transport;GO:0046907//intracellular transport;GO:0071702//organic substance transport;GO:0051236//establishment of RNA localization;GO:0051641//cellular localization;GO:0051179//localization;GO:0050658//RNA transport;GO:0006810//transport;GO:0006886//intracellular protein transport;GO:0034613//cellular p…
XM_005684044.3	black	174.07	28.3	3.97	0.76	0.19	14.9	0.26	0.24	0.11	0.07	0.31	0.09	0.7	0.43	0.32	0.49	0.11	0.23	0	0.05	0	0.19	XM_005684044.3	PREDICTED: L-gulonolactone oxidase isoform X2 [Capra hircus]	Metabolism	Carbohydrate metabolism	ko00053//Ascorbate and aldarate metabolism	K00103	GO:0005623//cell;GO:0044425//membrane part;GO:0043226//organelle;GO:0044464//cell part;GO:0031224//intrinsic component of membrane;GO:0044424//intracellular part;GO:0043229//intracellular organelle;GO:0005622//intracellular;GO:0043231//intracellular membrane-bounded organelle;GO:0016020//membrane;GO:0031090//organelle membrane;GO:0044422//organelle part;GO:0043227//membrane-bounded organelle	GO:0003824//catalytic activity;GO:0016616//oxidoreductase activity, acting on the CH-OH group of donors, NAD or NADP as acceptor;GO:0016899//oxidoreductase activity, acting on the CH-OH group of donors, oxygen as acceptor;GO:0005488//binding;GO:0016614//oxidoreductase activity, acting on CH-OH group of donors;GO:0097159//organic cyclic compound binding;GO:1901265//nucleoside phosphate binding;GO:…	GO:0008152//metabolic process;GO:0019752//carboxylic acid metabolic process;GO:0044723//single-organism carbohydrate metabolic process;GO:0005996//monosaccharide metabolic process;GO:0019852//L-ascorbic acid metabolic process;GO:0044699//single-organism process;GO:0044238//primary metabolic process;GO:0006766//vitamin metabolic process;GO:0005975//carbohydrate metabolic process;GO:0044763//single…
XM_005684250.3	black	66.9113	62.38	64.56	1.22	0	32.92	0	0	0	0	0	0	0	0	0	0	0	0.07	0	0	0	0	XM_005684250.3	PREDICTED: fructose-bisphosphate aldolase B [Capra hircus]	Metabolism	Global and Overview;Carbohydrate metabolism	ko01200//Carbon metabolism;ko01230//Biosynthesis of amino acids;ko00010//Glycolysis / Gluconeogenesis;ko00051//Fructose and mannose metabolism;ko00030//Pentose phosphate pathway	K01623	GO:0044446//intracellular organelle part;GO:0015630//microtubule cytoskeleton;GO:0005856//cytoskeleton;GO:0044444//cytoplasmic part;GO:0044450//microtubule organizing center part;GO:0044464//cell part;GO:0043226//organelle;GO:0043227//membrane-bounded organelle;GO:0043232//intracellular non-membrane-bounded organelle;GO:0031982//vesicle;GO:0044422//organelle part;GO:0043229//intracellular organel…	GO:0030246//carbohydrate binding;GO:0005488//binding;GO:0003824//catalytic activity;GO:0036094//small molecule binding;GO:0016830//carbon-carbon lyase activity;GO:0016832//aldehyde-lyase activity;GO:0048029//monosaccharide binding;GO:0005515//protein binding;GO:0016829//lyase activity;GO:0019899//enzyme binding	GO:0005975//carbohydrate metabolic process;GO:0050790//regulation of catalytic activity;GO:0006793//phosphorus metabolic process;GO:0065003//macromolecular complex assembly;GO:0008152//metabolic process;GO:0043436//oxoacid metabolic process;GO:0019318//hexose metabolic process;GO:0070070//proton-transporting V-type ATPase complex assembly;GO:0032787//monocarboxylic acid metabolic process;GO:00507…
XM_005684309.3	black	86.3273	29.51	17.41	9.99	13.1	25.54	12.08	11.26	11.04	10.87	6.53	4.96	3.97	6.6	7.79	7.97	12.58	8.64	13.8	13.58	12.92	12.78	XM_005684309.3	PREDICTED: hydroxysteroid dehydrogenase-like protein 2 isoform X1 [Capra hircus]	-	-	-	-	GO:0043226//organelle;GO:0044444//cytoplasmic part;GO:0042579//microbody;GO:0044424//intracellular part;GO:0043229//intracellular organelle;GO:0044464//cell part;GO:0005623//cell;GO:0043231//intracellular membrane-bounded organelle;GO:0043227//membrane-bounded organelle;GO:0005622//intracellular;GO:0005737//cytoplasm	GO:0003824//catalytic activity	GO:0008152//metabolic process;GO:0044699//single-organism process;GO:0044710//single-organism metabolic process
XM_005684320.3	black	7.74544	0.78	2.01	0.92	3.37	0.75	1.76	1.32	2.29	2.65	1.89	1.84	1.89	2.31	2.09	2.08	2.31	1.99	2.71	1.16	2.47	2.14	XM_005684320.3	PREDICTED: U4/U6 small nuclear ribonucleoprotein Prp4 isoform X1 [Capra hircus]	Genetic Information Processing	Transcription	ko03040//Spliceosome	K12662	GO:0097525//spliceosomal snRNP complex;GO:0030529//intracellular ribonucleoprotein complex;GO:0044464//cell part;GO:0043229//intracellular organelle;GO:0030532//small nuclear ribonucleoprotein complex;GO:0043226//organelle;GO:0043227//membrane-bounded organelle;GO:0044428//nuclear part;GO:0031974//membrane-enclosed lumen;GO:0043231//intracellular membrane-bounded organelle;GO:0044424//intracellul…	-	GO:0034641//cellular nitrogen compound metabolic process;GO:0046483//heterocycle metabolic process;GO:0006807//nitrogen compound metabolic process;GO:0010467//gene expression;GO:0006396//RNA processing;GO:0071704//organic substance metabolic process;GO:0016070//RNA metabolic process;GO:0043170//macromolecule metabolic process;GO:0044237//cellular metabolic process;GO:0006725//cellular aromatic co…
XM_005684324.3	black	106.891	19.03	9.96	7.32	5.96	13.39	5.47	4.81	5.1	5.03	7.29	7.06	8.81	10.66	5.69	5.2	5.26	6.85	4.82	5.83	6.04	7.31	XM_005684324.3	PREDICTED: delta-aminolevulinic acid dehydratase isoform X1 [Capra hircus]	Metabolism	Metabolism of cofactors and vitamins	ko00860//Porphyrin and chlorophyll metabolism	K01698	-	-	-
XM_005684341.3	black	177.043	760.79	107.12	20.75	0	532.76	0.58	0	0	0	0	0	0	0	0	0	0	0	0	0	0	0	XM_005684341.3	PREDICTED: protein AMBP isoform X2 [Capra hircus]	-	-	-	-	GO:0044421//extracellular region part;GO:0031982//vesicle;GO:0043226//organelle;GO:0005576//extracellular region;GO:0016020//membrane;GO:0031988//membrane-bounded vesicle;GO:0043227//membrane-bounded organelle	GO:0046906//tetrapyrrole binding;GO:0032403//protein complex binding;GO:0004866//endopeptidase inhibitor activity;GO:0004857//enzyme inhibitor activity;GO:0030234//enzyme regulator activity;GO:0061134//peptidase regulator activity;GO:0044877//macromolecular complex binding;GO:0019865//immunoglobulin binding;GO:1901363//heterocyclic compound binding;GO:0030414//peptidase inhibitor activity;GO:0005…	GO:0019222//regulation of metabolic process;GO:0043170//macromolecule metabolic process;GO:0043412//macromolecule modification;GO:0051246//regulation of protein metabolic process;GO:0045861//negative regulation of proteolysis;GO:0060255//regulation of macromolecule metabolic process;GO:0008152//metabolic process;GO:0065009//regulation of molecular function;GO:0036211//protein modification process…
XM_005684574.3	black	177.775	10.59	2.61	0.44	0.09	7.81	0.18	0.28	0.09	0.42	0.11	0	0.12	0.17	0.22	0	0	0.06	0.06	0.06	0.06	0	XM_005684574.3	PREDICTED: D-aspartate oxidase isoform X1 [Capra hircus]	Cellular Processes;Metabolism	Amino acid metabolism;Transport and catabolism	ko04146//Peroxisome;ko00250//Alanine, aspartate and glutamate metabolism	K00272	GO:0042579//microbody;GO:0043227//membrane-bounded organelle;GO:0005623//cell;GO:0043231//intracellular membrane-bounded organelle;GO:0044444//cytoplasmic part;GO:0044424//intracellular part;GO:0044464//cell part;GO:0043226//organelle;GO:0005622//intracellular;GO:0043229//intracellular organelle;GO:0005737//cytoplasm	GO:0005488//binding;GO:0005515//protein binding;GO:0016491//oxidoreductase activity;GO:0003824//catalytic activity;GO:0016638//oxidoreductase activity, acting on the CH-NH2 group of donors;GO:0003884//D-amino-acid oxidase activity;GO:0016641//oxidoreductase activity, acting on the CH-NH2 group of donors, oxygen as acceptor	GO:0006082//organic acid metabolic process;GO:0051704//multi-organism process;GO:0006520//cellular amino acid metabolic process;GO:0044708//single-organism behavior;GO:0000003//reproduction;GO:0019752//carboxylic acid metabolic process;GO:0043436//oxoacid metabolic process;GO:0007610//behavior;GO:0006531//aspartate metabolic process;GO:0044699//single-organism process;GO:1901564//organonitrogen c…
XM_005684767.3	black	105.17	4.86	2.24	1.11	0.59	3.1	0.34	0.91	1.76	1.27	0	1.41	0.66	0	0.39	0.66	0.63	0.4	0.59	0	0.47	0.21	XM_005684767.3	PREDICTED: pantetheinase isoform X1 [Capra hircus]	Metabolism	Metabolism of cofactors and vitamins	ko00770//Pantothenate and CoA biosynthesis	K08069	GO:0016020//membrane;GO:0044425//membrane part;GO:0043226//organelle;GO:0031988//membrane-bounded vesicle;GO:0043227//membrane-bounded organelle;GO:0031224//intrinsic component of membrane;GO:0031982//vesicle	GO:0016787//hydrolase activity;GO:0016811//hydrolase activity, acting on carbon-nitrogen (but not peptide) bonds, in linear amides;GO:0016810//hydrolase activity, acting on carbon-nitrogen (but not peptide) bonds;GO:0003824//catalytic activity	GO:0050865//regulation of cell activation;GO:0006575//cellular modified amino acid metabolic process;GO:1903037//regulation of leukocyte cell-cell adhesion;GO:0008152//metabolic process;GO:0006952//defense response;GO:1901564//organonitrogen compound metabolic process;GO:0051239//regulation of multicellular organismal process;GO:0050789//regulation of biological process;GO:0065007//biological reg…
XM_005684954.3	black	177.741	181.17	37.24	5.33	0.04	96.69	0.08	0	0	0	0	0	0	0	0	0	0.09	0.04	0	0	0	0	XM_005684954.3	PREDICTED: plasminogen [Capra hircus]	Organismal Systems;Environmental Information Processing	Signaling molecules and interaction;Immune system	ko04080//Neuroactive ligand-receptor interaction;ko04610//Complement and coagulation cascades	K01315	GO:0098552//side of membrane;GO:0019898//extrinsic component of membrane;GO:0031982//vesicle;GO:0044425//membrane part;GO:0044459//plasma membrane part;GO:0044464//cell part;GO:0009897//external side of plasma membrane;GO:0005886//plasma membrane;GO:0043226//organelle;GO:0031988//membrane-bounded vesicle;GO:0044421//extracellular region part;GO:0005623//cell;GO:0071944//cell periphery;GO:0016020/…	GO:0070011//peptidase activity, acting on L-amino acid peptides;GO:0004175//endopeptidase activity;GO:0016787//hydrolase activity;GO:0005515//protein binding;GO:0003824//catalytic activity;GO:0005488//binding;GO:0008233//peptidase activity	GO:0050900//leukocyte migration;GO:0080134//regulation of response to stress;GO:1900047//negative regulation of hemostasis;GO:0061458//reproductive system development;GO:0044707//single-multicellular organism process;GO:0061061//muscle structure development;GO:0044702//single organism reproductive process;GO:0050794//regulation of cellular process;GO:0030155//regulation of cell adhesion;GO:004858…
XM_005685071.3	black	179.062	19.73	3.87	0.42	0.03	13.94	0.16	0	0	0.03	0	0	0	0	0	0	0	0	0	0	0	0	XM_005685071.3	PREDICTED: betaine--homocysteine S-methyltransferase 1 [Capra hircus]	Metabolism	Amino acid metabolism	ko00270//Cysteine and methionine metabolism;ko00260//Glycine, serine and threonine metabolism	K00544	-	-	-
XM_005685510.3	black	7.72315	6.37	4.47	2.89	0	7.65	0	0	7.21	0	3.17	4.57	2.51	2.99	3.6	3.33	2.39	2.27	3.56	0	0	3.09	XM_005685510.3	PREDICTED: complex I intermediate-associated protein 30, mitochondrial [Capra hircus]	-	-	-	-	GO:0044464//cell part;GO:0044424//intracellular part;GO:0043229//intracellular organelle;GO:0043226//organelle;GO:0043227//membrane-bounded organelle;GO:0005623//cell;GO:0043231//intracellular membrane-bounded organelle;GO:0005622//intracellular	-	-
XM_005685523.3	black	26.6444	5.07	8.4	7.52	16.48	7.91	14.53	11.69	11.08	12.13	12.89	11.01	12.46	12.3	10.29	11.72	11.34	14.03	11.88	11.16	14.68	13.64	XM_005685523.3	PREDICTED: EH domain-containing protein 4 [Capra hircus]	Cellular Processes	Transport and catabolism	ko04144//Endocytosis	K12477	GO:0044464//cell part;GO:0044444//cytoplasmic part;GO:0031090//organelle membrane;GO:0043231//intracellular membrane-bounded organelle;GO:0005622//intracellular;GO:0012505//endomembrane system;GO:0043226//organelle;GO:0044422//organelle part;GO:0044440//endosomal part;GO:0044446//intracellular organelle part;GO:0098805//whole membrane;GO:0005737//cytoplasm;GO:0044424//intracellular part;GO:003198…	GO:0005488//binding;GO:0046872//metal ion binding;GO:0032549//ribonucleoside binding;GO:0001883//purine nucleoside binding;GO:0001882//nucleoside binding;GO:0043169//cation binding;GO:0097367//carbohydrate derivative binding;GO:0097159//organic cyclic compound binding;GO:0036094//small molecule binding;GO:1901363//heterocyclic compound binding;GO:0032550//purine ribonucleoside binding;GO:0043167/…	GO:0006897//endocytosis;GO:0001932//regulation of protein phosphorylation;GO:0009987//cellular process;GO:0042327//positive regulation of phosphorylation;GO:0050789//regulation of biological process;GO:0006810//transport;GO:0010604//positive regulation of macromolecule metabolic process;GO:0019222//regulation of metabolic process;GO:0009893//positive regulation of metabolic process;GO:0031325//po…
XM_005685549.2	black	179.521	26.63	4.54	0.59	0.24	16.62	0.26	0.19	0.04	0.27	0.08	0.07	0.17	0.12	0.04	0	0.12	0	0	0	0.04	0	XM_005685549.2	PREDICTED: erythrocyte membrane protein band 4.2 [Capra hircus]	-	-	-	-	GO:0005623//cell;GO:0044464//cell part;GO:0043226//organelle;GO:0043228//non-membrane-bounded organelle;GO:0005622//intracellular;GO:0016020//membrane;GO:0044424//intracellular part;GO:0043232//intracellular non-membrane-bounded organelle;GO:0043229//intracellular organelle;GO:0005856//cytoskeleton	GO:0016746//transferase activity, transferring acyl groups;GO:0016740//transferase activity;GO:0003824//catalytic activity;GO:0016755//transferase activity, transferring amino-acyl groups	GO:0044707//single-multicellular organism process;GO:0007275//multicellular organism development;GO:0055065//metal ion homeostasis;GO:0048731//system development;GO:0032501//multicellular organismal process;GO:0065007//biological regulation;GO:0050793//regulation of developmental process;GO:0044260//cellular macromolecule metabolic process;GO:0002376//immune system process;GO:0019538//protein met…
XM_005685714.2	black	169.99	33.43	13.32	0.85	0.21	20.83	0.23	0.68	1.76	0.67	0.17	0.5	0.69	0.29	0.23	0.4	0.9	0.74	0.56	1.05	0.87	0.83	XM_005685714.2	PREDICTED: hepatic triacylglycerol lipase [Capra hircus]	Metabolism	Lipid metabolism	ko00561//Glycerolipid metabolism	K01046	GO:0005615//extracellular space;GO:1990777//lipoprotein particle;GO:0044421//extracellular region part;GO:0034358//plasma lipoprotein particle;GO:0032991//macromolecular complex;GO:0005576//extracellular region;GO:0032994//protein-lipid complex	GO:0016298//lipase activity;GO:0005488//binding;GO:0003824//catalytic activity;GO:0097367//carbohydrate derivative binding;GO:0005539//glycosaminoglycan binding;GO:0016787//hydrolase activity;GO:0016788//hydrolase activity, acting on ester bonds	GO:0048878//chemical homeostasis;GO:0055090//acylglycerol homeostasis;GO:0046486//glycerolipid metabolic process;GO:0042592//homeostatic process;GO:0006639//acylglycerol metabolic process;GO:0032501//multicellular organismal process;GO:0044255//cellular lipid metabolic process;GO:0016125//sterol metabolic process;GO:0071827//plasma lipoprotein particle organization;GO:0071702//organic substance t…
XM_005685790.3	black	101.808	12.89	10.71	1.43	0.02	7.99	0.15	0.11	0.08	0.05	0.05	0.08	0.05	0.24	0.24	0.17	0.2	0.46	0.26	0.05	0.21	0.06	XM_005685790.3	PREDICTED: very long-chain acyl-CoA synthetase [Capra hircus]	Organismal Systems;Cellular Processes	Transport and catabolism;Endocrine system	ko04146//Peroxisome;ko03320//PPAR signaling pathway	K08746	GO:0042175//nuclear outer membrane-endoplasmic reticulum membrane network;GO:0031982//vesicle;GO:0031903//microbody membrane;GO:0005737//cytoplasm;GO:0043227//membrane-bounded organelle;GO:0031227//intrinsic component of endoplasmic reticulum membrane;GO:0031224//intrinsic component of membrane;GO:0031231//intrinsic component of peroxisomal membrane;GO:0044424//intracellular part;GO:0016020//memb…	GO:0016878//acid-thiol ligase activity;GO:0015645//fatty acid ligase activity;GO:0005319//lipid transporter activity;GO:0022892//substrate-specific transporter activity;GO:0016877//ligase activity, forming carbon-sulfur bonds;GO:0005215//transporter activity;GO:0005488//binding;GO:0016874//ligase activity;GO:0003824//catalytic activity;GO:0005515//protein binding	GO:0033036//macromolecule localization;GO:0006820//anion transport;GO:0008202//steroid metabolic process;GO:0008610//lipid biosynthetic process;GO:0006694//steroid biosynthetic process;GO:0006869//lipid transport;GO:0044282//small molecule catabolic process;GO:0044242//cellular lipid catabolic process;GO:0044238//primary metabolic process;GO:0071704//organic substance metabolic process;GO:0006629…
XM_005685826.3	black	125.837	20.78	11.6	8.15	5.49	13.66	5.74	4	6.63	5.16	3.98	4.66	4.4	5.18	3.3	3.91	2.74	3.03	1.9	3.2	3.14	2.81	XM_005685826.3	PREDICTED: sorbitol dehydrogenase [Capra hircus]	Metabolism	Carbohydrate metabolism	ko00051//Fructose and mannose metabolism;ko00040//Pentose and glucuronate interconversions	K00008	GO:0044464//cell part;GO:0043227//membrane-bounded organelle;GO:0043229//intracellular organelle;GO:0031988//membrane-bounded vesicle;GO:0031982//vesicle;GO:0042995//cell projection;GO:0031090//organelle membrane;GO:0043226//organelle;GO:0044424//intracellular part;GO:0005622//intracellular;GO:0044422//organelle part;GO:0005623//cell;GO:0016020//membrane;GO:0043231//intracellular membrane-bounded…	GO:0036094//small molecule binding;GO:0003824//catalytic activity;GO:0043169//cation binding;GO:0016614//oxidoreductase activity, acting on CH-OH group of donors;GO:0097159//organic cyclic compound binding;GO:1901363//heterocyclic compound binding;GO:0046914//transition metal ion binding;GO:0000166//nucleotide binding;GO:0016491//oxidoreductase activity;GO:0016616//oxidoreductase activity, acting…	GO:0040011//locomotion;GO:1901615//organic hydroxy compound metabolic process;GO:0044712//single-organism catabolic process;GO:0019751//polyol metabolic process;GO:0044699//single-organism process;GO:0019527//pentitol catabolic process;GO:0044281//small molecule metabolic process;GO:0044710//single-organism metabolic process;GO:0006928//movement of cell or subcellular component;GO:0044262//cellul…
XM_005686511.3	black	134.265	41.08	26.63	17.48	19.17	34.73	18.02	20.35	23.42	15.69	18.92	17.62	18.4	17.22	16.38	15.9	16.7	18.36	15.37	17.2	18.97	15.83	XM_005686511.3	PREDICTED: aldose 1-epimerase isoform X2 [Capra hircus]	Metabolism	Carbohydrate metabolism	ko00010//Glycolysis / Gluconeogenesis;ko00052//Galactose metabolism	K01785	GO:0043226//organelle;GO:0005622//intracellular;GO:0031982//vesicle;GO:0043227//membrane-bounded organelle;GO:0044464//cell part;GO:0044424//intracellular part;GO:0005623//cell;GO:0031988//membrane-bounded vesicle	GO:0016853//isomerase activity;GO:0016854//racemase and epimerase activity;GO:0016857//racemase and epimerase activity, acting on carbohydrates and derivatives;GO:0005488//binding;GO:0003824//catalytic activity	GO:0019318//hexose metabolic process;GO:0044238//primary metabolic process;GO:0008152//metabolic process;GO:0005975//carbohydrate metabolic process;GO:0044699//single-organism process;GO:0044281//small molecule metabolic process;GO:0044710//single-organism metabolic process;GO:0071704//organic substance metabolic process;GO:0005996//monosaccharide metabolic process;GO:0044723//single-organism car…
XM_005686652.3	black	26.5577	17.4	11.05	8.83	8.68	13.66	9.8	4.36	3.62	4.76	8.07	11.08	8.41	11.91	10.77	10.99	10.41	9.81	9.4	8.96	5.7	7.84	XM_005686652.3	PREDICTED: sulfotransferase 1C4 [Capra hircus]	-	-	-	-	-	GO:0016740//transferase activity;GO:0016782//transferase activity, transferring sulfur-containing groups;GO:0003824//catalytic activity	GO:0009987//cellular process;GO:0006790//sulfur compound metabolic process;GO:0044237//cellular metabolic process;GO:0008152//metabolic process
XM_005686683.3	black	123.962	11.88	3.1	0.58	0	7.49	0.38	2.14	3.22	0	0	1.52	0.79	3.26	0	0	0	0.64	0	0	0	0	XM_005686683.3	PREDICTED: interleukin-1 receptor antagonist protein isoform X4 [Capra hircus]	-	-	-	-	-	-	-
XM_005686815.3	black	93.3071	4.45	1.73	1.01	0	5.87	0.52	0.93	1.01	0.92	0.65	0.8	0.73	0.44	0.62	0.55	0.66	0.83	0.6	1.12	1.68	1.55	XM_005686815.3	PREDICTED: pleckstrin [Capra hircus]	-	-	-	-	GO:0031253//cell projection membrane;GO:0044463//cell projection part;GO:0005886//plasma membrane;GO:0044425//membrane part;GO:0005623//cell;GO:0044464//cell part;GO:0098589//membrane region;GO:0098590//plasma membrane region;GO:0005622//intracellular;GO:0016020//membrane;GO:0044459//plasma membrane part;GO:0044424//intracellular part;GO:0071944//cell periphery;GO:0042995//cell projection;GO:0098…	GO:0043167//ion binding;GO:1902936//phosphatidylinositol bisphosphate binding;GO:0019900//kinase binding;GO:0008289//lipid binding;GO:0005543//phospholipid binding;GO:0035091//phosphatidylinositol binding;GO:1901981//phosphatidylinositol phosphate binding;GO:0019901//protein kinase binding;GO:0046983//protein dimerization activity;GO:0043168//anion binding;GO:0005515//protein binding;GO:0019899//…	GO:0033036//macromolecule localization;GO:0065009//regulation of molecular function;GO:0044089//positive regulation of cellular component biogenesis;GO:0023052//signaling;GO:0002520//immune system development;GO:1903034//regulation of response to wounding;GO:0044087//regulation of cellular component biogenesis;GO:0010604//positive regulation of macromolecule metabolic process;GO:0044238//primary …
XM_005686846.3	black	45.9399	11.56	5.88	6.34	3.14	8.26	1.75	3.44	2.63	3.81	3.75	4	4.09	6.55	4.69	5.71	5.12	6.79	6.76	4.46	5.31	5.62	XM_005686846.3	PREDICTED: EH domain-containing protein 3 [Capra hircus]	Cellular Processes	Transport and catabolism	ko04144//Endocytosis	K12476	GO:0012505//endomembrane system;GO:0043231//intracellular membrane-bounded organelle;GO:0043227//membrane-bounded organelle;GO:0005924//cell-substrate adherens junction;GO:0031982//vesicle;GO:0005737//cytoplasm;GO:0043226//organelle;GO:0031090//organelle membrane;GO:0044464//cell part;GO:0030055//cell-substrate junction;GO:0043229//intracellular organelle;GO:0016023//cytoplasmic, membrane-bounded…	GO:0001882//nucleoside binding;GO:0097159//organic cyclic compound binding;GO:0032550//purine ribonucleoside binding;GO:0036094//small molecule binding;GO:0043169//cation binding;GO:0032549//ribonucleoside binding;GO:0097367//carbohydrate derivative binding;GO:1901363//heterocyclic compound binding;GO:0001883//purine nucleoside binding;GO:0005488//binding;GO:0043167//ion binding;GO:0046872//metal…	GO:0070271//protein complex biogenesis;GO:0034613//cellular protein localization;GO:0006810//transport;GO:0044802//single-organism membrane organization;GO:0090150//establishment of protein localization to membrane;GO:0051649//establishment of localization in cell;GO:0065003//macromolecular complex assembly;GO:0016192//vesicle-mediated transport;GO:0065008//regulation of biological quality;GO:006…
XM_005687437.3	black	179.111	25.04	3.88	0.88	0.2	15.92	0.05	0.04	0.03	0.21	0	0	0	0	0	0	0	0	0	0	0	0	XM_005687437.3	PREDICTED: carboxypeptidase B2 [Capra hircus]	Organismal Systems	Digestive system;Immune system	ko04974//Protein digestion and absorption;ko04972//Pancreatic secretion;ko04610//Complement and coagulation cascades	K01300	GO:0043227//membrane-bounded organelle;GO:0031982//vesicle;GO:0043226//organelle;GO:0031988//membrane-bounded vesicle	GO:0003824//catalytic activity;GO:0008233//peptidase activity;GO:0046914//transition metal ion binding;GO:0008238//exopeptidase activity;GO:0043167//ion binding;GO:0008235//metalloexopeptidase activity;GO:0070011//peptidase activity, acting on L-amino acid peptides;GO:0016787//hydrolase activity;GO:0046872//metal ion binding;GO:0008237//metallopeptidase activity;GO:0005488//binding;GO:0043169//ca…	GO:1903034//regulation of response to wounding;GO:0061045//negative regulation of wound healing;GO:0048585//negative regulation of response to stimulus;GO:0050818//regulation of coagulation;GO:0050878//regulation of body fluid levels;GO:0044238//primary metabolic process;GO:1903035//negative regulation of response to wounding;GO:0051241//negative regulation of multicellular organismal process;GO:…
XM_005687846.3	black	175.325	180.74	43.21	4.78	0	91.22	0.15	0	0.02	0	0	0	0	0	0	0	0	0	0	0	0.04	0	XM_005687846.3	PREDICTED: inter-alpha-trypsin inhibitor heavy chain H2 [Capra hircus]	-	-	-	-	GO:0043226//organelle;GO:0043227//membrane-bounded organelle;GO:0031982//vesicle;GO:0031988//membrane-bounded vesicle;GO:0044421//extracellular region part;GO:0005576//extracellular region	GO:0004866//endopeptidase inhibitor activity;GO:0030234//enzyme regulator activity;GO:0061135//endopeptidase regulator activity;GO:0004857//enzyme inhibitor activity;GO:0098772//molecular function regulator;GO:0030414//peptidase inhibitor activity;GO:0061134//peptidase regulator activity	GO:1901564//organonitrogen compound metabolic process;GO:0052547//regulation of peptidase activity;GO:0050794//regulation of cellular process;GO:0032269//negative regulation of cellular protein metabolic process;GO:0065007//biological regulation;GO:0048523//negative regulation of cellular process;GO:0065009//regulation of molecular function;GO:0010605//negative regulation of macromolecule metabol…
XM_005688601.3	black	127.733	8.12	1.02	0.46	0.3	7.94	0.32	0.58	0.06	0.32	2.48	0.5	0.38	1.03	0.68	0.93	0.36	0	0.99	0.23	0.37	0.83	XM_005688601.3	PREDICTED: spleen trypsin inhibitor I [Capra hircus]	-	-	-	-	-	GO:0004866//endopeptidase inhibitor activity;GO:0098772//molecular function regulator;GO:0008200//ion channel inhibitor activity;GO:0061135//endopeptidase regulator activity;GO:0004857//enzyme inhibitor activity;GO:0016247//channel regulator activity;GO:0016248//channel inhibitor activity;GO:0030414//peptidase inhibitor activity;GO:0061134//peptidase regulator activity;GO:0030234//enzyme regulato…	GO:0032269//negative regulation of cellular protein metabolic process;GO:1900047//negative regulation of hemostasis;GO:0060255//regulation of macromolecule metabolic process;GO:0010543//regulation of platelet activation;GO:0030162//regulation of proteolysis;GO:0030195//negative regulation of blood coagulation;GO:0050818//regulation of coagulation;GO:0045744//negative regulation of G-protein coupl…
XM_005689299.3	black	86.5355	13.8	12.23	2.71	2.17	8.78	2.06	0.8	1.44	1.56	0.54	0.48	0.78	3.22	0.22	1.08	1.26	0.7	0.77	1.05	0.53	0.26	XM_005689299.3	PREDICTED: dihydropyrimidinase [Capra hircus]	Metabolism	Metabolism of cofactors and vitamins;Nucleotide metabolism;Xenobiotics biodegradation and metabolism;Metabolism of other amino acids	ko00240//Pyrimidine metabolism;ko00983//Drug metabolism - other enzymes;ko00410//beta-Alanine metabolism;ko00770//Pantothenate and CoA biosynthesis	K01464	GO:0044444//cytoplasmic part;GO:0043226//organelle;GO:0005737//cytoplasm;GO:0043227//membrane-bounded organelle;GO:0005623//cell;GO:0005622//intracellular;GO:0044424//intracellular part;GO:0031988//membrane-bounded vesicle;GO:0044464//cell part;GO:0031982//vesicle	GO:1901363//heterocyclic compound binding;GO:0002061//pyrimidine nucleobase binding;GO:0046872//metal ion binding;GO:0043167//ion binding;GO:0036094//small molecule binding;GO:0005488//binding;GO:0031406//carboxylic acid binding;GO:0046914//transition metal ion binding;GO:0016812//hydrolase activity, acting on carbon-nitrogen (but not peptide) bonds, in cyclic amides;GO:0002054//nucleobase bindin…	GO:0006082//organic acid metabolic process;GO:1901361//organic cyclic compound catabolic process;GO:0044248//cellular catabolic process;GO:1901135//carbohydrate derivative metabolic process;GO:0006208//pyrimidine nucleobase catabolic process;GO:0009116//nucleoside metabolic process;GO:0016043//cellular component organization;GO:1901564//organonitrogen compound metabolic process;GO:0070271//protei…
XM_005689536.3	black	132.933	33.5	10.94	5.21	4.79	26.59	4.55	5.09	5.73	5.81	10.55	9.94	11.23	10.68	10.14	10.57	9.1	7.92	7.92	7.82	7.83	7.56	XM_005689536.3	PREDICTED: porphobilinogen deaminase [Capra hircus]	Metabolism	Metabolism of cofactors and vitamins	ko00860//Porphyrin and chlorophyll metabolism	K01749	-	GO:0016765//transferase activity, transferring alkyl or aryl (other than methyl) groups;GO:0016740//transferase activity;GO:0003824//catalytic activity	GO:0044238//primary metabolic process;GO:0044267//cellular protein metabolic process;GO:0006807//nitrogen compound metabolic process;GO:0006778//porphyrin-containing compound metabolic process;GO:0006779//porphyrin-containing compound biosynthetic process;GO:1901362//organic cyclic compound biosynthetic process;GO:0006725//cellular aromatic compound metabolic process;GO:1901564//organonitrogen co…
XM_005689766.3	black	178.997	53.48	10.24	1.16	0	30.1	0	0	0	0	0.07	0	0	0	0	0.09	0	0	0	0	0	0	XM_005689766.3	PREDICTED: hemopexin [Capra hircus]	-	-	-	-	GO:0043226//organelle;GO:0043227//membrane-bounded organelle;GO:0005576//extracellular region;GO:0031988//membrane-bounded vesicle;GO:0044421//extracellular region part;GO:0031982//vesicle	GO:0043169//cation binding;GO:0005488//binding;GO:0043167//ion binding	GO:0042510//regulation of tyrosine phosphorylation of Stat1 protein;GO:0001932//regulation of protein phosphorylation;GO:0001959//regulation of cytokine-mediated signaling pathway;GO:0006778//porphyrin-containing compound metabolic process;GO:0033013//tetrapyrrole metabolic process;GO:0031399//regulation of protein modification process;GO:0010647//positive regulation of cell communication;GO:0002…
XM_005689816.3	black	125.562	3082.47	535.61	225.1	90.62	2432.46	201.97	67.33	80.06	208.9	996.88	464.39	681.58	532.77	617.57	338.39	396.67	122.95	92.71	55.07	49	77.26	XM_005689816.3	PREDICTED: hemoglobin fetal subunit beta [Capra hircus]	-	-	-	-	GO:0043234//protein complex;GO:0032991//macromolecular complex	GO:0022892//substrate-specific transporter activity;GO:0005488//binding;GO:1901363//heterocyclic compound binding;GO:0046872//metal ion binding;GO:0046914//transition metal ion binding;GO:0043169//cation binding;GO:0046906//tetrapyrrole binding;GO:0097159//organic cyclic compound binding;GO:0043167//ion binding;GO:0005215//transporter activity	GO:0051234//establishment of localization;GO:1902578//single-organism localization;GO:0006810//transport;GO:0044765//single-organism transport;GO:0051179//localization;GO:0044699//single-organism process;GO:0015669//gas transport
XM_005690633.3	black	129.395	26.42	3.12	0	0	6.55	0	0	0	0	0	0	0	0	0.13	0	0	0	0	0	0	0	XM_005690633.3	PREDICTED: dimethylaniline monooxygenase [N-oxide-forming] 3 [Capra hircus]	Metabolism	Xenobiotics biodegradation and metabolism	ko00982//Drug metabolism - cytochrome P450	K00485	GO:0044425//membrane part;GO:0043226//organelle;GO:0043231//intracellular membrane-bounded organelle;GO:0044464//cell part;GO:0005622//intracellular;GO:0005623//cell;GO:0044424//intracellular part;GO:0043227//membrane-bounded organelle;GO:0043229//intracellular organelle;GO:0044422//organelle part;GO:0031090//organelle membrane;GO:0016020//membrane;GO:0031224//intrinsic component of membrane	GO:0005488//binding;GO:0097159//organic cyclic compound binding;GO:1901363//heterocyclic compound binding;GO:0004497//monooxygenase activity;GO:0003824//catalytic activity;GO:0016709//oxidoreductase activity, acting on paired donors, with incorporation or reduction of molecular oxygen, NAD(P)H as one donor, and incorporation of one atom of oxygen;GO:0016491//oxidoreductase activity;GO:0016705//ox…	GO:0044710//single-organism metabolic process;GO:0008152//metabolic process;GO:0044699//single-organism process
XM_005690896.2	black	180.161	80.97	21.88	2.38	0	53.43	0.11	0.04	0.07	0.03	0.14	0.25	0	0.35	0.21	0.16	0.67	0.53	0.23	0.65	0.62	0.76	XM_005690896.2	PREDICTED: antithrombin-III [Capra hircus]	Organismal Systems	Immune system	ko04610//Complement and coagulation cascades	K03911	GO:0005576//extracellular region;GO:0043226//organelle;GO:0031982//vesicle;GO:0044421//extracellular region part;GO:0043227//membrane-bounded organelle;GO:0031988//membrane-bounded vesicle	GO:0004866//endopeptidase inhibitor activity;GO:0005539//glycosaminoglycan binding;GO:0098772//molecular function regulator;GO:0061134//peptidase regulator activity;GO:0030234//enzyme regulator activity;GO:0030414//peptidase inhibitor activity;GO:0019899//enzyme binding;GO:0005515//protein binding;GO:0097367//carbohydrate derivative binding;GO:0061135//endopeptidase regulator activity;GO:0005488/…	GO:0044238//primary metabolic process;GO:0019222//regulation of metabolic process;GO:0031323//regulation of cellular metabolic process;GO:0048523//negative regulation of cellular process;GO:0065009//regulation of molecular function;GO:0050817//coagulation;GO:0043170//macromolecule metabolic process;GO:0042060//wound healing;GO:0048519//negative regulation of biological process;GO:0080090//regulat…
XM_005691047.3	black	178.141	24.92	4.62	0.44	0	13.67	0	0	0	0	0	0	0	0	0	0	0	0	0	0	0	0	XM_005691047.3	PREDICTED: coagulation factor XIII B chain [Capra hircus]	Organismal Systems	Immune system	ko04610//Complement and coagulation cascades	K03906	-	-	-
XM_005691155.3	black	175.212	113.21	13.13	2.04	0	79.23	0.05	0.12	0	0	0	0	0	0	0	0	0	0	0	0	0	0	XM_005691155.3	PREDICTED: fibrinogen gamma chain isoform X1 [Capra hircus]	Organismal Systems	Immune system	ko04611//Platelet activation;ko04610//Complement and coagulation cascades	K03905	GO:0005623//cell;GO:0005737//cytoplasm;GO:0044464//cell part;GO:0030141//secretory granule;GO:0043226//organelle;GO:0071944//cell periphery;GO:0043227//membrane-bounded organelle;GO:0044444//cytoplasmic part;GO:0044424//intracellular part;GO:0005622//intracellular;GO:0031982//vesicle;GO:0016023//cytoplasmic, membrane-bounded vesicle;GO:0044421//extracellular region part;GO:0031410//cytoplasmic ve…	GO:0005488//binding;GO:0005515//protein binding	GO:0044707//single-multicellular organism process;GO:0019222//regulation of metabolic process;GO:0043408//regulation of MAPK cascade;GO:0032501//multicellular organismal process;GO:0016265//death;GO:0035150//regulation of tube size;GO:0065003//macromolecular complex assembly;GO:2001236//regulation of extrinsic apoptotic signaling pathway;GO:1904019//epithelial cell apoptotic process;GO:1902041//r…
XM_005691156.3	black	177.482	306.17	60.32	8.02	0	162.74	0.35	0	0.18	0.06	0	0	0.07	0	0	0	0	0	0	0	0.07	0	XM_005691156.3	PREDICTED: fibrinogen gamma chain isoform X2 [Capra hircus]	Organismal Systems	Immune system	ko04611//Platelet activation;ko04610//Complement and coagulation cascades	K03905	GO:0016023//cytoplasmic, membrane-bounded vesicle;GO:0043227//membrane-bounded organelle;GO:0044421//extracellular region part;GO:0031988//membrane-bounded vesicle;GO:0012505//endomembrane system;GO:0044459//plasma membrane part;GO:0043231//intracellular membrane-bounded organelle;GO:0032991//macromolecular complex;GO:0005623//cell;GO:0044444//cytoplasmic part;GO:0043226//organelle;GO:0044425//me…	GO:0005515//protein binding;GO:0005488//binding	GO:0010035//response to inorganic substance;GO:0022409//positive regulation of cell-cell adhesion;GO:0031399//regulation of protein modification process;GO:0008219//cell death;GO:0070201//regulation of establishment of protein localization;GO:0023056//positive regulation of signaling;GO:0009966//regulation of signal transduction;GO:0023051//regulation of signaling;GO:1903530//regulation of secret…
XM_005691157.3	black	177.515	326.7	58.58	8.19	0	175.78	0.28	0	0	0	0	0	0	0	0	0	0	0	0	0	0	0	XM_005691157.3	PREDICTED: fibrinogen alpha chain [Capra hircus]	Organismal Systems	Immune system	ko04611//Platelet activation;ko04610//Complement and coagulation cascades	K03903	GO:0031982//vesicle;GO:0005623//cell;GO:0043227//membrane-bounded organelle;GO:0005737//cytoplasm;GO:0044421//extracellular region part;GO:0032991//macromolecular complex;GO:0044464//cell part;GO:0005622//intracellular;GO:0031988//membrane-bounded vesicle;GO:0043226//organelle;GO:0005576//extracellular region;GO:0044424//intracellular part;GO:0044444//cytoplasmic part;GO:0043234//protein complex;…	GO:0005488//binding;GO:0005515//protein binding	GO:0032501//multicellular organismal process;GO:0016043//cellular component organization;GO:0006810//transport;GO:0051050//positive regulation of transport;GO:0065008//regulation of biological quality;GO:0010941//regulation of cell death;GO:0070271//protein complex biogenesis;GO:0007599//hemostasis;GO:0050817//coagulation;GO:0042060//wound healing;GO:0071822//protein complex subunit organization;…
XM_005691158.2	black	179.851	593.31	104	13.57	0	360.97	0.28	0	0	0	0	0	0	0	0.06	0	0	0	0	0	0	0	XM_005691158.2	PREDICTED: fibrinogen beta chain [Capra hircus]	Organismal Systems	Immune system	ko04611//Platelet activation;ko04610//Complement and coagulation cascades	K03904	GO:0044425//membrane part;GO:0044444//cytoplasmic part;GO:0099503//secretory vesicle;GO:0043226//organelle;GO:0043227//membrane-bounded organelle;GO:0005622//intracellular;GO:0012505//endomembrane system;GO:0031982//vesicle;GO:0044464//cell part;GO:0016020//membrane;GO:0043234//protein complex;GO:0005576//extracellular region;GO:0005886//plasma membrane;GO:0044421//extracellular region part;GO:00…	GO:0005488//binding;GO:0005515//protein binding	GO:0012501//programmed cell death;GO:0003018//vascular process in circulatory system;GO:0048518//positive regulation of biological process;GO:0060627//regulation of vesicle-mediated transport;GO:0051047//positive regulation of secretion;GO:0043410//positive regulation of MAPK cascade;GO:0001934//positive regulation of protein phosphorylation;GO:0060255//regulation of macromolecule metabolic proce…
XM_005691370.3	black	9.11708	6.74	3.61	2.94	3.97	8.37	3.44	0.84	0.73	0.36	3.2	4.3	8.42	3.87	2.84	1.85	3.43	4.52	1.16	1.41	3.65	3.04	XM_005691370.3	PREDICTED: probable peptide chain release factor C12orf65 homolog, mitochondrial [Capra hircus]	-	-	-	-	-	GO:0003723//RNA binding;GO:0008079//translation termination factor activity;GO:0008135//translation factor activity, RNA binding;GO:1901363//heterocyclic compound binding;GO:0005488//binding;GO:0097159//organic cyclic compound binding;GO:0003676//nucleic acid binding	GO:0022411//cellular component disassembly;GO:0043624//cellular protein complex disassembly;GO:0071822//protein complex subunit organization;GO:0016043//cellular component organization;GO:0044763//single-organism cellular process;GO:0044699//single-organism process;GO:0032984//macromolecular complex disassembly;GO:0009987//cellular process;GO:0043933//macromolecular complex subunit organization;G…
XM_005691406.3	black	179.868	105.69	21.49	3.04	0	61.13	0.09	0	0	0	0	0	0	0	0.14	0	0	0	0	0	0	0	XM_005691406.3	PREDICTED: 4-hydroxyphenylpyruvate dioxygenase [Capra hircus]	Metabolism	Metabolism of cofactors and vitamins;Amino acid metabolism	ko00350//Tyrosine metabolism;ko00360//Phenylalanine metabolism;ko00130//Ubiquinone and other terpenoid-quinone biosynthesis	K00457	-	GO:0016702//oxidoreductase activity, acting on single donors with incorporation of molecular oxygen, incorporation of two atoms of oxygen;GO:0016701//oxidoreductase activity, acting on single donors with incorporation of molecular oxygen;GO:0005488//binding;GO:0016491//oxidoreductase activity;GO:0051213//dioxygenase activity;GO:0003824//catalytic activity;GO:0043169//cation binding;GO:0043167//io…	GO:1902221//erythrose 4-phosphate/phosphoenolpyruvate family amino acid metabolic process;GO:0009987//cellular process;GO:0044237//cellular metabolic process;GO:0008152//metabolic process;GO:0006082//organic acid metabolic process;GO:0006570//tyrosine metabolic process;GO:0044699//single-organism process;GO:0009072//aromatic amino acid family metabolic process;GO:0044763//single-organism cellular…
XM_005691634.3	black	13.2775	53.33	42.36	21.73	26.51	35.43	26.93	18.25	17.02	18.15	31.05	25.56	39.22	48.84	34.54	29.63	26.84	28	19.91	26.15	18.54	21.65	XM_005691634.3	PREDICTED: transcobalamin-2 [Capra hircus]	Organismal Systems	Digestive system	ko04977//Vitamin digestion and absorption	K14619	-	-	-
XM_005691973.3	black	16.8784	6.05	0	0.54	3.77	3.79	3.75	0.97	0.63	0.81	1.84	2.23	1.68	1.35	0.2	1.86	1.37	0.8	2.99	0.67	1.32	1.91	XM_005691973.3	PREDICTED: chromodomain-helicase-DNA-binding protein 9 isoform X2 [Capra hircus]	-	-	-	-	GO:0043227//membrane-bounded organelle;GO:0044424//intracellular part;GO:0043226//organelle;GO:0005623//cell;GO:0005622//intracellular;GO:0043231//intracellular membrane-bounded organelle;GO:0043229//intracellular organelle;GO:0044464//cell part	GO:0003676//nucleic acid binding;GO:0016818//hydrolase activity, acting on acid anhydrides, in phosphorus-containing anhydrides;GO:0016787//hydrolase activity;GO:0016817//hydrolase activity, acting on acid anhydrides;GO:0097159//organic cyclic compound binding;GO:0005488//binding;GO:0017111//nucleoside-triphosphatase activity;GO:0032550//purine ribonucleoside binding;GO:0097367//carbohydrate deri…	-
XM_005692001.3	black	38.3319	132.39	13.35	3.94	0	124.76	0.15	0	0	0.09	0.56	0	0.42	25.7	17.49	21.1	60.97	66.77	63.35	57.59	45.7	58.85	XM_005692001.3	PREDICTED: metallothionein-1A [Capra hircus]	Organismal Systems	Digestive system	ko04978//Mineral absorption	K14739	GO:0044464//cell part;GO:0005622//intracellular;GO:0043227//membrane-bounded organelle;GO:0044444//cytoplasmic part;GO:0005737//cytoplasm;GO:0043226//organelle;GO:0043231//intracellular membrane-bounded organelle;GO:0043229//intracellular organelle;GO:0005623//cell;GO:0044424//intracellular part	GO:0043167//ion binding;GO:0046914//transition metal ion binding;GO:0005488//binding;GO:0046872//metal ion binding;GO:0043169//cation binding	GO:1990267//response to transition metal nanoparticle;GO:0050789//regulation of biological process;GO:0010043//response to zinc ion;GO:0050896//response to stimulus;GO:0042221//response to chemical;GO:0010038//response to metal ion;GO:0065007//biological regulation;GO:0040008//regulation of growth;GO:0010035//response to inorganic substance
XM_005693252.3	black	171.631	34.65	2.26	0.55	0	21.1	0.03	0	0	0	0	0	0	0	0	0	0	0	0	0	0	0	XM_005693252.3	PREDICTED: vitronectin [Capra hircus]	Cellular Processes;Environmental Information Processing	Cellular commiunity;Signaling molecules and interaction;Signal transduction	ko04151//PI3K-Akt signaling pathway;ko04510//Focal adhesion;ko04512//ECM-receptor interaction	K06251	GO:0043227//membrane-bounded organelle;GO:0031988//membrane-bounded vesicle;GO:0005576//extracellular region;GO:0031982//vesicle;GO:0031012//extracellular matrix;GO:0043226//organelle;GO:0044421//extracellular region part	GO:0038024//cargo receptor activity;GO:0005102//receptor binding;GO:0005515//protein binding;GO:0005488//binding;GO:0001871//pattern binding;GO:0060089//molecular transducer activity;GO:0004872//receptor activity	GO:0051050//positive regulation of transport;GO:0044699//single-organism process;GO:0007155//cell adhesion;GO:0031399//regulation of protein modification process;GO:0016043//cellular component organization;GO:0044092//negative regulation of molecular function;GO:0043393//regulation of protein binding;GO:0048869//cellular developmental process;GO:0001932//regulation of protein phosphorylation;GO:0…
XM_005693315.3	black	143.035	20.23	4.41	0.44	0	6.36	0	0	0	0	0	0	0	0.15	0.39	0	0	0	0	0.8	1.56	0.83	XM_005693315.3	PREDICTED: alpha-2-antiplasmin isoform X2 [Capra hircus]	Organismal Systems	Immune system	ko04610//Complement and coagulation cascades	K03983	-	-	-
XM_005693317.3	black	88.2063	338.97	119.21	83.32	65.65	213.4	96.48	33.58	51.23	59.78	36.28	30.65	35.76	107.77	61.22	68.49	119.12	119.36	96.29	165.73	104.66	98.89	XM_005693317.3	PREDICTED: pigment epithelium-derived factor [Capra hircus]	Environmental Information Processing	Signal transduction	ko04310//Wnt signaling pathway	K19614	-	-	-
XM_005693324.3	black	147.307	19.9	4.96	2.26	0.89	7.37	0.68	0.32	1.18	0.28	1.89	0	0.95	0.97	0.51	1.06	0	1.45	0.8	0	1.14	0.8	XM_005693324.3	PREDICTED: serine racemase isoform X2 [Capra hircus]	Metabolism	Amino acid metabolism	ko00260//Glycine, serine and threonine metabolism	K12235	-	-	-
XM_005693479.2	black	168.982	23.31	9.73	0.65	0	15.35	0	0	0	0	0	0	0	0	0	0	0	0	0	0	0	0	XM_005693479.2	PREDICTED: asialoglycoprotein receptor 2 isoform X2 [Capra hircus]	Organismal Systems	Endocrine system	ko04918//Thyroid hormone synthesis	K10064	-	-	GO:0019222//regulation of metabolic process;GO:0010468//regulation of gene expression;GO:0048878//chemical homeostasis;GO:0065008//regulation of biological quality;GO:0010608//posttranscriptional regulation of gene expression;GO:0071704//organic substance metabolic process;GO:0042592//homeostatic process;GO:0019538//protein metabolic process;GO:0065007//biological regulation;GO:0050789//regulatio…
XM_005693480.2	black	172.827	66.14	11.8	2.56	0	49.82	0	0	0	0.24	0	0	0	7.6	1.1	0	0	0	0	0	0	0	XM_005693480.2	PREDICTED: asialoglycoprotein receptor 1 [Capra hircus]	Organismal Systems	Endocrine system	ko04918//Thyroid hormone synthesis	K10063	-	GO:0005488//binding;GO:0046983//protein dimerization activity;GO:0005515//protein binding	GO:0044699//single-organism process;GO:0009987//cellular process;GO:0044763//single-organism cellular process;GO:0007154//cell communication
XM_005694476.3	black	176.146	104.18	13.31	2.93	0	58.28	0	0	0	0.04	0	0	0	0	0	0	0	0	0	0	0	0	XM_005694476.3	PREDICTED: beta-2-glycoprotein 1 isoform X1 [Capra hircus]	-	-	-	-	GO:0034358//plasma lipoprotein particle;GO:0005623//cell;GO:0005615//extracellular space;GO:0032991//macromolecular complex;GO:0031982//vesicle;GO:0034385//triglyceride-rich lipoprotein particle;GO:0043227//membrane-bounded organelle;GO:0031988//membrane-bounded vesicle;GO:1990777//lipoprotein particle;GO:0044464//cell part;GO:0044421//extracellular region part;GO:0032994//protein-lipid complex;G…	GO:0060229//lipase activator activity;GO:0008047//enzyme activator activity;GO:0098772//molecular function regulator;GO:0030234//enzyme regulator activity;GO:0005539//glycosaminoglycan binding;GO:0008289//lipid binding;GO:0005515//protein binding;GO:0097367//carbohydrate derivative binding;GO:0005488//binding	GO:0032101//regulation of response to external stimulus;GO:0032879//regulation of localization;GO:0030193//regulation of blood coagulation;GO:0048523//negative regulation of cellular process;GO:0048585//negative regulation of response to stimulus;GO:0045765//regulation of angiogenesis;GO:0072376//protein activation cascade;GO:1901342//regulation of vasculature development;GO:0051336//regulation o…
XM_005694477.3	black	180.182	306.17	57	6.03	0.06	187.91	0.22	0.06	0	0	0	0.1	0	0	0	0.13	0.12	0	0	0	0	0	XM_005694477.3	PREDICTED: beta-2-glycoprotein 1 isoform X2 [Capra hircus]	-	-	-	-	GO:0005576//extracellular region;GO:0034358//plasma lipoprotein particle;GO:0031982//vesicle;GO:0044464//cell part;GO:0034385//triglyceride-rich lipoprotein particle;GO:0005623//cell;GO:0043226//organelle;GO:0031988//membrane-bounded vesicle;GO:0005615//extracellular space;GO:0043227//membrane-bounded organelle;GO:1990777//lipoprotein particle;GO:0032991//macromolecular complex;GO:0032994//protei…	GO:0098772//molecular function regulator;GO:0005515//protein binding;GO:0005488//binding;GO:0008289//lipid binding;GO:0060229//lipase activator activity;GO:0097367//carbohydrate derivative binding;GO:0030234//enzyme regulator activity;GO:0008047//enzyme activator activity;GO:0005539//glycosaminoglycan binding	GO:0048523//negative regulation of cellular process;GO:0048585//negative regulation of response to stimulus;GO:0044238//primary metabolic process;GO:0044763//single-organism cellular process;GO:0048518//positive regulation of biological process;GO:0045765//regulation of angiogenesis;GO:0065009//regulation of molecular function;GO:0010656//negative regulation of muscle cell apoptotic process;GO:00…
XM_005695057.3	black	4.95183	9.76	12.54	8.67	5.74	12.42	6.42	4.83	9.14	8.9	7.19	7.03	8.86	9.11	9.54	6.52	8.16	7.2	9.43	8.04	9.43	7.19	XM_005695057.3	PREDICTED: 5-formyltetrahydrofolate cyclo-ligase [Capra hircus]	Metabolism	Metabolism of cofactors and vitamins	ko00670//One carbon pool by folate	K01934	-	GO:0097159//organic cyclic compound binding;GO:0016874//ligase activity;GO:0016879//ligase activity, forming carbon-nitrogen bonds;GO:0097367//carbohydrate derivative binding;GO:0043167//ion binding;GO:0005488//binding;GO:0016882//cyclo-ligase activity;GO:0032550//purine ribonucleoside binding;GO:0043169//cation binding;GO:0036094//small molecule binding;GO:0032549//ribonucleoside binding;GO:0003…	-
XM_005695358.3	black	172.308	75.3	27.7	3.93	0.37	43.44	0.16	0.12	0.13	0.1	0.61	0	0.28	0.05	0.15	0.06	0.22	0.22	0.06	0.37	0.22	0.06	XM_005695358.3	PREDICTED: plasma serine protease inhibitor [Capra hircus]	Organismal Systems	Immune system	ko04610//Complement and coagulation cascades	K03913	-	-	-
XM_005695361.3	black	173.661	112.81	10.65	2.57	0	63.8	0.18	0	0	0	0	0	0	0	0	0	0	0	0	0	0	0	XM_005695361.3	PREDICTED: serpin A3-8 [Capra hircus]	-	-	-	-	GO:0005622//intracellular;GO:0031410//cytoplasmic vesicle;GO:0005737//cytoplasm;GO:0043227//membrane-bounded organelle;GO:0012505//endomembrane system;GO:0044444//cytoplasmic part;GO:0031988//membrane-bounded vesicle;GO:0031982//vesicle;GO:0043229//intracellular organelle;GO:0043226//organelle;GO:0044464//cell part;GO:0043231//intracellular membrane-bounded organelle;GO:0016023//cytoplasmic, memb…	GO:0030234//enzyme regulator activity;GO:0061135//endopeptidase regulator activity;GO:0098772//molecular function regulator;GO:0004866//endopeptidase inhibitor activity;GO:0061134//peptidase regulator activity;GO:0030414//peptidase inhibitor activity;GO:0004857//enzyme inhibitor activity	GO:0043086//negative regulation of catalytic activity;GO:0065007//biological regulation;GO:0051246//regulation of protein metabolic process;GO:0031323//regulation of cellular metabolic process;GO:0051248//negative regulation of protein metabolic process;GO:0048523//negative regulation of cellular process;GO:0080090//regulation of primary metabolic process;GO:0051336//regulation of hydrolase activ…
XM_005695856.3	black	161.07	9.89	1.25	0.24	0.54	7.4	0	0	0	0.28	0	0	0	0	0.47	0.54	0	0	0	1.38	1.05	0.93	XM_005695856.3	PREDICTED: inter-alpha-trypsin inhibitor heavy chain H4 isoform X1 [Capra hircus]	-	-	-	-	GO:0044421//extracellular region part;GO:0005622//intracellular;GO:0005576//extracellular region;GO:0043226//organelle;GO:0043227//membrane-bounded organelle;GO:0005623//cell;GO:0044464//cell part;GO:0016020//membrane;GO:0031982//vesicle;GO:0044424//intracellular part;GO:0031988//membrane-bounded vesicle	GO:0004857//enzyme inhibitor activity;GO:0030234//enzyme regulator activity;GO:0004866//endopeptidase inhibitor activity;GO:0061134//peptidase regulator activity;GO:0030414//peptidase inhibitor activity;GO:0098772//molecular function regulator;GO:0061135//endopeptidase regulator activity	GO:0050794//regulation of cellular process;GO:0065007//biological regulation;GO:0043086//negative regulation of catalytic activity;GO:0050789//regulation of biological process;GO:0050790//regulation of catalytic activity;GO:1903510//mucopolysaccharide metabolic process;GO:0006950//response to stress;GO:0010605//negative regulation of macromolecule metabolic process;GO:0044092//negative regulation…
XM_005695858.3	black	131.898	72.98	16.89	0	0	18.3	0	0	0	0	0	0	0	0	0	0	0	0	0	0	0	0	XM_005695858.3	PREDICTED: inter-alpha-trypsin inhibitor heavy chain H3 isoform X1 [Capra hircus]	-	-	-	-	GO:0031982//vesicle;GO:0043226//organelle;GO:0031988//membrane-bounded vesicle;GO:0043227//membrane-bounded organelle	GO:0098772//molecular function regulator;GO:0004866//endopeptidase inhibitor activity;GO:0061134//peptidase regulator activity;GO:0030414//peptidase inhibitor activity;GO:0030234//enzyme regulator activity;GO:0061135//endopeptidase regulator activity;GO:0004857//enzyme inhibitor activity	GO:0051346//negative regulation of hydrolase activity;GO:0032269//negative regulation of cellular protein metabolic process;GO:1901564//organonitrogen compound metabolic process;GO:0051336//regulation of hydrolase activity;GO:0010466//negative regulation of peptidase activity;GO:0051246//regulation of protein metabolic process;GO:0052547//regulation of peptidase activity;GO:0050794//regulation of…
XM_005695862.3	black	174.887	13.43	2.01	0.61	0	6.92	0	0	0	0	0	0	0	0	0	0	0	0	0	0	0	0	XM_005695862.3	PREDICTED: inter-alpha-trypsin inhibitor heavy chain H1 isoform X1 [Capra hircus]	-	-	-	-	GO:0005576//extracellular region;GO:0031988//membrane-bounded vesicle;GO:0043226//organelle;GO:0031982//vesicle;GO:0043227//membrane-bounded organelle;GO:0044421//extracellular region part	GO:0098772//molecular function regulator;GO:0004866//endopeptidase inhibitor activity;GO:0004857//enzyme inhibitor activity;GO:0061135//endopeptidase regulator activity;GO:0030234//enzyme regulator activity;GO:0030414//peptidase inhibitor activity;GO:0061134//peptidase regulator activity	GO:0032269//negative regulation of cellular protein metabolic process;GO:0050790//regulation of catalytic activity;GO:0051336//regulation of hydrolase activity;GO:0052547//regulation of peptidase activity;GO:0043170//macromolecule metabolic process;GO:0031323//regulation of cellular metabolic process;GO:0050794//regulation of cellular process;GO:0008152//metabolic process;GO:0019222//regulation o…
XM_005695955.3	black	44.8591	2.88	1.39	1.89	1.44	1.92	1.55	0.36	0.55	0.76	1.31	1.04	1.35	1.27	1.12	1.1	1.33	0.98	0.99	1.21	1.42	1.01	XM_005695955.3	PREDICTED: amphoterin-induced protein 3 [Capra hircus]	-	-	-	-	-	-	-
XM_005696333.3	black	178.607	12.52	2.56	0.31	0	7.12	0	0	0	0.02	0	0	0	0	0.4	0.26	0	0.24	0.05	0	0	0	XM_005696333.3	PREDICTED: solute carrier family 22 member 7 isoform X1 [Capra hircus]	Organismal Systems	Digestive system	ko04976//Bile secretion	K08204	GO:0044425//membrane part;GO:0031224//intrinsic component of membrane;GO:0016020//membrane	GO:0022857//transmembrane transporter activity;GO:0022891//substrate-specific transmembrane transporter activity;GO:0022892//substrate-specific transporter activity;GO:0005215//transporter activity	GO:0050896//response to stimulus;GO:0051179//localization;GO:1902578//single-organism localization;GO:0044763//single-organism cellular process;GO:0009987//cellular process;GO:0010033//response to organic substance;GO:0051234//establishment of localization;GO:0080184//response to phenylpropanoid;GO:0044765//single-organism transport;GO:0014070//response to organic cyclic compound;GO:0006810//tran…
XM_005696422.3	black	156.699	169.62	17.82	5.58	21.72	114.11	6.43	13.41	20.69	13.43	13.17	9.05	5.48	2.29	1.75	2.05	3.93	4.11	2.36	19.84	17.78	13.09	XM_005696422.3	PREDICTED: glutathione S-transferase A2 [Capra hircus]	Metabolism	Xenobiotics biodegradation and metabolism;Metabolism of other amino acids	ko00980//Metabolism of xenobiotics by cytochrome P450;ko00982//Drug metabolism - cytochrome P450;ko00480//Glutathione metabolism	K00799	GO:0044424//intracellular part;GO:0005623//cell;GO:0005622//intracellular;GO:0044464//cell part	GO:0016740//transferase activity;GO:0003824//catalytic activity;GO:0016765//transferase activity, transferring alkyl or aryl (other than methyl) groups	GO:0044237//cellular metabolic process;GO:0009987//cellular process;GO:0008152//metabolic process;GO:0006790//sulfur compound metabolic process
XM_005696596.3	black	137.374	20.07	5.43	0.27	0	6.15	0	0.13	0	0.65	0.94	0.29	0.6	0	0.36	0.29	0	0.56	1.72	0	0.29	0.33	XM_005696596.3	PREDICTED: apolipoprotein M isoform X2 [Capra hircus]	-	-	-	-	GO:0005615//extracellular space;GO:1990777//lipoprotein particle;GO:0031982//vesicle;GO:0005576//extracellular region;GO:0043227//membrane-bounded organelle;GO:0034358//plasma lipoprotein particle;GO:0043226//organelle;GO:0032991//macromolecular complex;GO:0034385//triglyceride-rich lipoprotein particle;GO:0032994//protein-lipid complex;GO:0034364//high-density lipoprotein particle;GO:0044421//ex…	GO:0005488//binding;GO:0022892//substrate-specific transporter activity;GO:0005215//transporter activity;GO:0008289//lipid binding	GO:0065003//macromolecular complex assembly;GO:0048523//negative regulation of cellular process;GO:0071702//organic substance transport;GO:0006869//lipid transport;GO:0044763//single-organism cellular process;GO:0031323//regulation of cellular metabolic process;GO:0060255//regulation of macromolecule metabolic process;GO:0034369//plasma lipoprotein particle remodeling;GO:0034381//plasma lipoprote…
XM_005696599.3	black	16.1126	3.83	2.79	1.45	0.55	13.2	0.87	0.36	0.86	0.83	1.7	1.48	1.82	1.52	0.72	2.42	2.06	3.88	0	1.22	0.99	1.47	XM_005696599.3	PREDICTED: apolipoprotein M isoform X3 [Capra hircus]	-	-	-	-	GO:0044421//extracellular region part;GO:0034385//triglyceride-rich lipoprotein particle;GO:0031982//vesicle;GO:0034364//high-density lipoprotein particle;GO:0043227//membrane-bounded organelle;GO:0005576//extracellular region;GO:0031988//membrane-bounded vesicle;GO:0034358//plasma lipoprotein particle;GO:0032994//protein-lipid complex;GO:0032991//macromolecular complex;GO:1990777//lipoprotein pa…	GO:0005215//transporter activity;GO:0008289//lipid binding;GO:0022892//substrate-specific transporter activity;GO:0005488//binding	GO:0030301//cholesterol transport;GO:0034381//plasma lipoprotein particle clearance;GO:0010876//lipid localization;GO:0048523//negative regulation of cellular process;GO:0009987//cellular process;GO:0034367//macromolecular complex remodeling;GO:0065007//biological regulation;GO:0034377//plasma lipoprotein particle assembly;GO:0016043//cellular component organization;GO:0033036//macromolecule loca…
XM_005696858.3	black	75.0667	36.78	23.11	10.42	14.06	25.54	5.82	13.83	10.57	20.91	14.22	15.46	11.44	18.81	14.64	14.97	15.48	14.79	12.16	15.77	16.8	12.75	XM_005696858.3	PREDICTED: transmembrane protein 14C [Capra hircus]	-	-	-	-	GO:0031975//envelope;GO:0031224//intrinsic component of membrane;GO:0005623//cell;GO:0044424//intracellular part;GO:0043231//intracellular membrane-bounded organelle;GO:0031090//organelle membrane;GO:0044446//intracellular organelle part;GO:0044464//cell part;GO:0044422//organelle part;GO:0031967//organelle envelope;GO:0016020//membrane;GO:0043229//intracellular organelle;GO:0044425//membrane par…	-	GO:0034641//cellular nitrogen compound metabolic process;GO:1901362//organic cyclic compound biosynthetic process;GO:0032501//multicellular organismal process;GO:0018130//heterocycle biosynthetic process;GO:0009987//cellular process;GO:0006725//cellular aromatic compound metabolic process;GO:0051188//cofactor biosynthetic process;GO:0006779//porphyrin-containing compound biosynthetic process;GO:0…
XM_005697012.2	black	177.883	54.18	10.88	1.83	0	39.91	0	0	0	0	0	0.51	0	0	0	0.17	0	0	0	0	0	0	XM_005697012.2	PREDICTED: transthyretin [Capra hircus]	-	-	-	-	GO:0043227//membrane-bounded organelle;GO:0032991//macromolecular complex;GO:0005576//extracellular region;GO:0031988//membrane-bounded vesicle;GO:0031982//vesicle;GO:0044421//extracellular region part;GO:0043226//organelle	GO:0042562//hormone binding;GO:0046983//protein dimerization activity;GO:0005515//protein binding;GO:0005102//receptor binding;GO:0005488//binding	GO:0044699//single-organism process;GO:1901564//organonitrogen compound metabolic process;GO:0065008//regulation of biological quality;GO:0051179//localization;GO:0051234//establishment of localization;GO:0065007//biological regulation;GO:0044255//cellular lipid metabolic process;GO:0006807//nitrogen compound metabolic process;GO:0044238//primary metabolic process;GO:0006629//lipid metabolic proc…
XM_005697568.3	black	74.4785	9.81	1.37	0	0	5.04	0	0	0	0	0	0	0	1.91	1.02	2.45	0.65	0.22	0	2.83	3.92	3.03	XM_005697568.3	PREDICTED: acyl-coenzyme A synthetase ACSM3, mitochondrial [Capra hircus]	Metabolism	Carbohydrate metabolism	ko00650//Butanoate metabolism	K01896	GO:0044446//intracellular organelle part;GO:0005623//cell;GO:0044424//intracellular part;GO:0044444//cytoplasmic part;GO:0043227//membrane-bounded organelle;GO:0044429//mitochondrial part;GO:0043229//intracellular organelle;GO:0043231//intracellular membrane-bounded organelle;GO:0043226//organelle;GO:0044464//cell part;GO:0005737//cytoplasm;GO:0005622//intracellular;GO:0044422//organelle part;GO:…	GO:0016874//ligase activity;GO:0016877//ligase activity, forming carbon-sulfur bonds;GO:0003824//catalytic activity	GO:0043436//oxoacid metabolic process;GO:0044237//cellular metabolic process;GO:0008152//metabolic process;GO:0032787//monocarboxylic acid metabolic process;GO:0044238//primary metabolic process;GO:0019752//carboxylic acid metabolic process;GO:0044281//small molecule metabolic process;GO:0044763//single-organism cellular process;GO:0006631//fatty acid metabolic process;GO:0071704//organic substan…
XM_005697588.3	black	115.457	6.36	4.06	0.63	0.67	4.08	0.74	0.92	0.57	0.75	0.33	0.49	0.67	0.53	0.71	0.79	1.07	1.13	1.68	1.54	1.53	0	XM_005697588.3	PREDICTED: ankyrin repeat and SAM domain-containing protein 4B [Capra hircus]	-	-	-	-	GO:0043226//organelle;GO:0016020//membrane;GO:0044422//organelle part;GO:0031090//organelle membrane;GO:0043227//membrane-bounded organelle	-	GO:0050896//response to stimulus;GO:0033554//cellular response to stress;GO:0051716//cellular response to stimulus;GO:0009987//cellular process;GO:0006950//response to stress
XM_005697753.3	black	140.221	57.63	21.74	13.23	8.98	46.28	9.26	12.08	6.83	8.8	0.82	0	0.4	0	0.43	0	0.5	0.45	0.33	0	0.73	0.65	XM_005697753.3	PREDICTED: phosphoserine phosphatase [Capra hircus]	Metabolism	Amino acid metabolism;Global and Overview	ko01200//Carbon metabolism;ko01230//Biosynthesis of amino acids;ko00260//Glycine, serine and threonine metabolism	K01079	-	-	-
XM_005698316.3	black	69.7825	36.62	27.21	26.76	14.5	29.75	22.86	12.05	11.42	12.4	12.4	12.95	14.29	11.66	11.18	11.87	11.44	12.22	10.41	13.98	11.98	12.21	XM_005698316.3	PREDICTED: aspartate aminotransferase, cytoplasmic [Capra hircus]	Metabolism	Amino acid metabolism;Global and Overview	ko01200//Carbon metabolism;ko01230//Biosynthesis of amino acids;ko00330//Arginine and proline metabolism;ko00270//Cysteine and methionine metabolism;ko00350//Tyrosine metabolism;ko00250//Alanine, aspartate and glutamate metabolism;ko00360//Phenylalanine metabolism;ko00220//Arginine biosynthesis;ko01210//2-Oxocarboxylic acid metabolism;ko00400//Phenylalanine, tyrosine and tryptophan biosynthesis	K14454	GO:0043231//intracellular membrane-bounded organelle;GO:0043227//membrane-bounded organelle;GO:0005622//intracellular;GO:0043229//intracellular organelle;GO:0005623//cell;GO:0043226//organelle;GO:0044444//cytoplasmic part;GO:0044464//cell part;GO:0044424//intracellular part;GO:0031982//vesicle;GO:0005737//cytoplasm;GO:0031988//membrane-bounded vesicle	GO:0016740//transferase activity;GO:0016829//lyase activity;GO:0005488//binding;GO:0070546//L-phenylalanine aminotransferase activity;GO:0003824//catalytic activity;GO:0016830//carbon-carbon lyase activity;GO:0043168//anion binding;GO:0043167//ion binding;GO:0016831//carboxy-lyase activity;GO:0008483//transaminase activity;GO:0016769//transferase activity, transferring nitrogenous groups	GO:0008152//metabolic process;GO:0009987//cellular process;GO:0009725//response to hormone;GO:0044699//single-organism process;GO:0019400//alditol metabolic process;GO:1901698//response to nitrogen compound;GO:0006071//glycerol metabolic process;GO:0010033//response to organic substance;GO:0033993//response to lipid;GO:0005975//carbohydrate metabolic process;GO:0042592//homeostatic process;GO:004…
XM_005698323.3	black	178.978	11.87	1.88	0.34	0.03	7.9	0	0	0.03	0	0	0	0	0	0	0	0	0	0	0	0	0	XM_005698323.3	PREDICTED: carboxypeptidase N catalytic chain [Capra hircus]	-	-	-	-	GO:0044421//extracellular region part;GO:0005576//extracellular region	GO:0043169//cation binding;GO:0046872//metal ion binding;GO:0008235//metalloexopeptidase activity;GO:0005488//binding;GO:0003824//catalytic activity;GO:0008237//metallopeptidase activity;GO:0043167//ion binding;GO:0008238//exopeptidase activity;GO:0016787//hydrolase activity;GO:0070011//peptidase activity, acting on L-amino acid peptides;GO:0008233//peptidase activity;GO:0046914//transition metal…	GO:0008152//metabolic process;GO:0044238//primary metabolic process;GO:0019538//protein metabolic process;GO:0043170//macromolecule metabolic process;GO:0071704//organic substance metabolic process
XM_005698439.3	black	27.5991	17.11	7.69	3.39	2.75	13.05	2.91	2.01	3.33	3.29	6.65	6.8	4.78	11.55	10.68	8.95	6.93	8.47	4.51	9.8	8.89	7.26	XM_005698439.3	PREDICTED: glutathione S-transferase omega-1 isoform X1 [Capra hircus]	Metabolism	Xenobiotics biodegradation and metabolism;Metabolism of other amino acids	ko00980//Metabolism of xenobiotics by cytochrome P450;ko00982//Drug metabolism - cytochrome P450;ko00480//Glutathione metabolism	K00799	GO:0044424//intracellular part;GO:0044464//cell part;GO:0005623//cell;GO:0005622//intracellular	GO:0016765//transferase activity, transferring alkyl or aryl (other than methyl) groups;GO:0003824//catalytic activity;GO:0016740//transferase activity	-
XM_005698533.3	black	32.0944	28.28	27.06	16.39	16.09	25.76	15.56	15.17	16.73	21.54	21.25	17.34	14.83	20.83	21.61	21.06	20.61	18.45	20.08	18.16	17.13	16.95	XM_005698533.3	PREDICTED: thioredoxin-dependent peroxide reductase, mitochondrial [Capra hircus]	-	-	-	-	GO:0005622//intracellular;GO:0005829//cytosol;GO:0043231//intracellular membrane-bounded organelle;GO:0031988//membrane-bounded vesicle;GO:0043226//organelle;GO:0044445//cytosolic part;GO:0005737//cytoplasm;GO:0044424//intracellular part;GO:0005623//cell;GO:0044444//cytoplasmic part;GO:0031982//vesicle;GO:0043229//intracellular organelle;GO:0044464//cell part;GO:0012505//endomembrane system;GO:00…	GO:0019899//enzyme binding;GO:0004857//enzyme inhibitor activity;GO:0004869//cysteine-type endopeptidase inhibitor activity;GO:0005515//protein binding;GO:0016684//oxidoreductase activity, acting on peroxide as acceptor;GO:0019900//kinase binding;GO:0016491//oxidoreductase activity;GO:0061134//peptidase regulator activity;GO:0030234//enzyme regulator activity;GO:0003824//catalytic activity;GO:009…	GO:0009892//negative regulation of metabolic process;GO:0043207//response to external biotic stimulus;GO:0022414//reproductive process;GO:0044093//positive regulation of molecular function;GO:0051254//positive regulation of RNA metabolic process;GO:0071840//cellular component organization or biogenesis;GO:0050789//regulation of biological process;GO:0010468//regulation of gene expression;GO:00511…
XM_005699180.2	black	155.387	9.46	4.65	0.62	0.12	5.26	0.18	0.1	0.12	0.08	0	0.04	0.25	0.27	0.31	0.31	0.43	0.19	0.24	0.18	0.29	0.27	XM_005699180.2	PREDICTED: oncoprotein-induced transcript 3 protein [Capra hircus]	-	-	-	-	GO:0012505//endomembrane system;GO:0043227//membrane-bounded organelle;GO:0044424//intracellular part;GO:0043229//intracellular organelle;GO:0043231//intracellular membrane-bounded organelle;GO:0005622//intracellular;GO:0043226//organelle;GO:0044464//cell part;GO:0005623//cell	GO:0043169//cation binding;GO:0005488//binding;GO:0046872//metal ion binding;GO:0043167//ion binding	GO:0048878//chemical homeostasis;GO:0065008//regulation of biological quality;GO:0042592//homeostatic process;GO:0065007//biological regulation
XM_005699229.3	black	115.977	26.24	9.61	8.93	4.14	19.87	5.93	4.25	2.94	1.73	1.96	1.31	1.03	2.3	3.35	3.44	5.69	3.58	7.21	9.71	8.06	6.78	XM_005699229.3	PREDICTED: adenosine kinase isoform X2 [Capra hircus]	Metabolism	Nucleotide metabolism	ko00230//Purine metabolism	K00856	GO:0005623//cell;GO:0005622//intracellular;GO:0044464//cell part;GO:0044444//cytoplasmic part;GO:0044424//intracellular part;GO:0043227//membrane-bounded organelle;GO:0043231//intracellular membrane-bounded organelle;GO:0005737//cytoplasm;GO:0043229//intracellular organelle;GO:0043226//organelle	GO:0097159//organic cyclic compound binding;GO:0003824//catalytic activity;GO:0003723//RNA binding;GO:0019205//nucleobase-containing compound kinase activity;GO:0016301//kinase activity;GO:0016740//transferase activity;GO:1901363//heterocyclic compound binding;GO:0003676//nucleic acid binding;GO:0019206//nucleoside kinase activity;GO:0016772//transferase activity, transferring phosphorus-containi…	GO:0006796//phosphate-containing compound metabolic process;GO:1901360//organic cyclic compound metabolic process;GO:0009263//deoxyribonucleotide biosynthetic process;GO:1901566//organonitrogen compound biosynthetic process;GO:0006753//nucleoside phosphate metabolic process;GO:0044281//small molecule metabolic process;GO:0044249//cellular biosynthetic process;GO:0018130//heterocycle biosynthetic …
XM_005699265.3	black	174.5	11.27	1.44	0.26	0	8.29	0	0.06	0	0	0	0	0	0	0	0	0	0	0	0	0	0	XM_005699265.3	PREDICTED: mannose-binding protein A [Capra hircus]	Organismal Systems;Cellular Processes	Transport and catabolism;Immune system	ko04145//Phagosome;ko04610//Complement and coagulation cascades	K03991	GO:0044421//extracellular region part;GO:0005576//extracellular region	GO:0005488//binding	GO:0065007//biological regulation;GO:0032879//regulation of localization;GO:0048518//positive regulation of biological process;GO:0044238//primary metabolic process;GO:0002376//immune system process;GO:0044710//single-organism metabolic process;GO:0045807//positive regulation of endocytosis;GO:0050778//positive regulation of immune response;GO:0002252//immune effector process;GO:0044126//regulati…
XM_005699270.3	black	146.795	46.7	11.08	0.98	0.1	23.84	0.03	0.3	0.64	0.06	0.65	0.37	0.51	1.66	0.72	1.73	4.2	8.24	6.65	5.51	7.06	5.4	XM_005699270.3	PREDICTED: S-adenosylmethionine synthase [Capra hircus]	Metabolism	Amino acid metabolism;Global and Overview	ko01230//Biosynthesis of amino acids;ko00270//Cysteine and methionine metabolism	K00789	-	-	-
XM_005699274.3	black	125.658	14.55	1.94	2.01	1.94	11.47	0.73	3.93	1.88	2.9	1.04	0.63	1.98	0.73	3.52	2.88	0.29	0.57	0.25	1.92	0.68	1.51	XM_005699274.3	PREDICTED: redox-regulatory protein FAM213A isoform X1 [Capra hircus]	-	-	-	-	GO:0031982//vesicle;GO:0031988//membrane-bounded vesicle;GO:0043227//membrane-bounded organelle;GO:0044464//cell part;GO:0005622//intracellular;GO:0044424//intracellular part;GO:0005623//cell;GO:0043226//organelle;GO:0043231//intracellular membrane-bounded organelle;GO:0043229//intracellular organelle	-	GO:1902105//regulation of leukocyte differentiation;GO:0002761//regulation of myeloid leukocyte differentiation;GO:0051239//regulation of multicellular organismal process;GO:0044710//single-organism metabolic process;GO:2000026//regulation of multicellular organismal development;GO:0050793//regulation of developmental process;GO:0044699//single-organism process;GO:0045595//regulation of cell diff…
XM_005699275.3	black	157.5	34.58	4.26	0.61	1.06	18.54	1.84	3.59	2.92	4.63	1.77	1.7	2.49	2.79	2.13	3.16	1.77	1.11	0.42	0.85	2.25	0.69	XM_005699275.3	PREDICTED: redox-regulatory protein FAM213A isoform X1 [Capra hircus]	-	-	-	-	GO:0005623//cell;GO:0031982//vesicle;GO:0043231//intracellular membrane-bounded organelle;GO:0043229//intracellular organelle;GO:0031988//membrane-bounded vesicle;GO:0043226//organelle;GO:0044464//cell part;GO:0043227//membrane-bounded organelle;GO:0005622//intracellular;GO:0044424//intracellular part	-	GO:2000026//regulation of multicellular organismal development;GO:0008152//metabolic process;GO:0050793//regulation of developmental process;GO:0045595//regulation of cell differentiation;GO:0002682//regulation of immune system process;GO:0050794//regulation of cellular process;GO:1902105//regulation of leukocyte differentiation;GO:0045637//regulation of myeloid cell differentiation;GO:0002761//r…
XM_005699276.3	black	152.035	10.55	2.03	1.76	0.44	8.58	1.23	1.39	1.03	1.58	0.23	0.56	0.33	1.82	1.23	0.94	0.61	0	0	0.18	0	1.17	XM_005699276.3	PREDICTED: redox-regulatory protein FAM213A isoform X3 [Capra hircus]	-	-	-	-	GO:0043226//organelle;GO:0005622//intracellular;GO:0043231//intracellular membrane-bounded organelle;GO:0043229//intracellular organelle;GO:0044424//intracellular part;GO:0031982//vesicle;GO:0044464//cell part;GO:0005623//cell;GO:0043227//membrane-bounded organelle;GO:0031988//membrane-bounded vesicle	-	GO:0050794//regulation of cellular process;GO:0065007//biological regulation;GO:0008152//metabolic process;GO:0002682//regulation of immune system process;GO:0044710//single-organism metabolic process;GO:0050793//regulation of developmental process;GO:2000026//regulation of multicellular organismal development;GO:0051239//regulation of multicellular organismal process;GO:0045595//regulation of ce…
XM_005699277.3	black	125.644	20.8	2.35	2.58	1.46	18.6	0.47	2.66	1.76	2.57	3.26	0.46	2.09	4.6	6.71	3.28	3.25	2.08	2.4	2.02	1.48	1.26	XM_005699277.3	PREDICTED: redox-regulatory protein FAM213A isoform X3 [Capra hircus]	-	-	-	-	GO:0031988//membrane-bounded vesicle;GO:0044424//intracellular part;GO:0005622//intracellular;GO:0043226//organelle;GO:0044464//cell part;GO:0043227//membrane-bounded organelle;GO:0043231//intracellular membrane-bounded organelle;GO:0043229//intracellular organelle;GO:0031982//vesicle;GO:0005623//cell	-	GO:0008152//metabolic process;GO:0044699//single-organism process;GO:2000026//regulation of multicellular organismal development;GO:0065007//biological regulation;GO:0044710//single-organism metabolic process;GO:0045637//regulation of myeloid cell differentiation;GO:1903706//regulation of hemopoiesis;GO:0051239//regulation of multicellular organismal process;GO:0050793//regulation of developmenta…
XM_005699318.3	black	115.744	164.03	94.16	47.76	52.53	97.39	41.77	42.49	46.61	56.34	46.88	38.81	40.72	26.85	31.39	31.42	26.64	24.41	21.48	22.66	23.51	21.94	XM_005699318.3	PREDICTED: glutamate dehydrogenase 1, mitochondrial [Capra hircus]	Organismal Systems;Metabolism	Amino acid metabolism;Excretory system;Global and Overview;Energy metabolism;Metabolism of other amino acids	ko01200//Carbon metabolism;ko00250//Alanine, aspartate and glutamate metabolism;ko04964//Proximal tubule bicarbonate reclamation;ko00910//Nitrogen metabolism;ko00220//Arginine biosynthesis;ko00471//D-Glutamine and D-glutamate metabolism	K00261	GO:0031967//organelle envelope;GO:0044446//intracellular organelle part;GO:0005623//cell;GO:0016020//membrane;GO:0005622//intracellular;GO:0043231//intracellular membrane-bounded organelle;GO:0031090//organelle membrane;GO:0031975//envelope;GO:0043229//intracellular organelle;GO:0019866//organelle inner membrane;GO:0044422//organelle part;GO:0044464//cell part;GO:0043226//organelle;GO:0043227//me…	GO:0097159//organic cyclic compound binding;GO:0032549//ribonucleoside binding;GO:0001883//purine nucleoside binding;GO:0097367//carbohydrate derivative binding;GO:0005515//protein binding;GO:0031406//carboxylic acid binding;GO:0016491//oxidoreductase activity;GO:0036094//small molecule binding;GO:0003824//catalytic activity;GO:0016639//oxidoreductase activity, acting on the CH-NH2 group of donor…	GO:0071704//organic substance metabolic process;GO:1901564//organonitrogen compound metabolic process;GO:1901605//alpha-amino acid metabolic process;GO:0042221//response to chemical;GO:0009987//cellular process;GO:0043648//dicarboxylic acid metabolic process;GO:0010038//response to metal ion;GO:0002791//regulation of peptide secretion;GO:0032879//regulation of localization;GO:0044710//single-orga…
XM_005699373.3	black	176.238	72.11	9.26	2.27	0.11	49.18	0.09	0.03	0.03	0.08	0.05	0.43	0.12	1.75	1.24	1.64	0.8	1.05	0.41	0.77	0.36	0.85	XM_005699373.3	PREDICTED: angiotensinogen [Capra hircus]	Organismal Systems	Endocrine system;Circulatory system	ko04270//Vascular smooth muscle contraction;ko04924//Renin secretion;ko04614//Renin-angiotensin system	K09821	GO:0005576//extracellular region;GO:0043226//organelle;GO:0031988//membrane-bounded vesicle;GO:0031982//vesicle;GO:0043227//membrane-bounded organelle;GO:0044421//extracellular region part	GO:0031701//angiotensin receptor binding;GO:0003824//catalytic activity;GO:0008483//transaminase activity;GO:0043167//ion binding;GO:0005102//receptor binding;GO:0043168//anion binding;GO:0005515//protein binding;GO:0005488//binding;GO:0016769//transferase activity, transferring nitrogenous groups;GO:0016740//transferase activity;GO:0001664//G-protein coupled receptor binding	GO:0001991//regulation of systemic arterial blood pressure by circulatory renin-angiotensin;GO:0043069//negative regulation of programmed cell death;GO:0040014//regulation of multicellular organism growth;GO:0009628//response to abiotic stimulus;GO:0031347//regulation of defense response;GO:0071900//regulation of protein serine/threonine kinase activity;GO:0019219//regulation of nucleobase-contai…
XM_005701404.3	black	175.742	60.69	7.22	2.3	0.23	34.65	0.24	0	0	0	0	0	0	0	0.44	0.17	0	0.32	0.32	0.76	0	0	XM_005701404.3	PREDICTED: C-C motif chemokine 16 [Capra hircus]	Organismal Systems;Environmental Information Processing	Signaling molecules and interaction;Immune system	ko04060//Cytokine-cytokine receptor interaction;ko04062//Chemokine signaling pathway	K05514	GO:0005576//extracellular region;GO:0044421//extracellular region part	GO:0005125//cytokine activity;GO:0005102//receptor binding;GO:0005515//protein binding;GO:0005488//binding	GO:0040011//locomotion;GO:0042330//taxis;GO:0042221//response to chemical;GO:0002376//immune system process;GO:0006935//chemotaxis;GO:0050896//response to stimulus;GO:0009605//response to external stimulus
XM_005701462.3	black	156.729	14.47	2.02	1.68	0	5.65	0	0	0	0	0	0	0	0	0	0	0	0	0	0	0	0	XM_005701462.3	PREDICTED: serpin A3-7 isoform X1 [Capra hircus]	-	-	-	-	GO:0043231//intracellular membrane-bounded organelle;GO:0044421//extracellular region part;GO:0044464//cell part;GO:0030141//secretory granule;GO:0005622//intracellular;GO:0043227//membrane-bounded organelle;GO:0043226//organelle;GO:0016023//cytoplasmic, membrane-bounded vesicle;GO:0005737//cytoplasm;GO:0099503//secretory vesicle;GO:0005576//extracellular region;GO:0012505//endomembrane system;GO…	GO:0061134//peptidase regulator activity;GO:0030234//enzyme regulator activity;GO:0061135//endopeptidase regulator activity;GO:0004857//enzyme inhibitor activity;GO:0004866//endopeptidase inhibitor activity;GO:0030414//peptidase inhibitor activity;GO:0098772//molecular function regulator	GO:0032269//negative regulation of cellular protein metabolic process;GO:0060255//regulation of macromolecule metabolic process;GO:0052547//regulation of peptidase activity;GO:0031324//negative regulation of cellular metabolic process;GO:0045861//negative regulation of proteolysis;GO:0032268//regulation of cellular protein metabolic process;GO:0050789//regulation of biological process;GO:0065007/…
XM_005701687.3	black	99.9613	6.14	3.22	0.38	0.06	4.25	0.04	0.12	0.17	0.16	0.22	0.87	0	2.43	0.55	0.64	1.16	0.94	0.95	1.46	2.04	0.79	XM_005701687.3	PREDICTED: glutamate-rich protein 4 [Capra hircus]	-	-	-	-	-	-	-
XM_005701774.3	black	173.581	13.05	2.22	0.4	0	10.2	0	0.09	0.08	0	0	0	0	0	0	0	0	0.07	0	0.55	0	0	XM_005701774.3	PREDICTED: apolipoprotein C-II isoform X2 [Capra hircus]	-	-	-	-	GO:0044421//extracellular region part;GO:0032994//protein-lipid complex;GO:0005615//extracellular space;GO:1990777//lipoprotein particle;GO:0034385//triglyceride-rich lipoprotein particle;GO:0034358//plasma lipoprotein particle;GO:0005576//extracellular region;GO:0032991//macromolecular complex	GO:0098772//molecular function regulator;GO:0030234//enzyme regulator activity;GO:0060229//lipase activator activity;GO:0008047//enzyme activator activity	GO:0050789//regulation of biological process;GO:0019222//regulation of metabolic process;GO:0010896//regulation of triglyceride catabolic process;GO:0051179//localization;GO:0048518//positive regulation of biological process;GO:0060191//regulation of lipase activity;GO:0009893//positive regulation of metabolic process;GO:0051234//establishment of localization;GO:0046890//regulation of lipid biosy…
XM_013962467.2	black	38.8904	12.92	18.86	0	0	12.2	0	0	0	0	0	0	0	0	0.98	1.43	1.15	0.68	1.1	2.99	4.17	0.93	XM_013962467.2	PREDICTED: Na(+)/H(+) exchange regulatory cofactor NHE-RF3 isoform X2 [Capra hircus]	-	-	-	-	GO:0043226//organelle;GO:0044464//cell part;GO:0005623//cell;GO:0016020//membrane;GO:0031988//membrane-bounded vesicle;GO:0044424//intracellular part;GO:0005622//intracellular;GO:0005903//brush border;GO:0098862//cluster of actin-based cell projections;GO:0043227//membrane-bounded organelle;GO:0031982//vesicle	GO:0005515//protein binding;GO:0019904//protein domain specific binding;GO:0005488//binding	GO:0065007//biological regulation;GO:0051641//cellular localization;GO:0044802//single-organism membrane organization;GO:0051128//regulation of cellular component organization;GO:0034762//regulation of transmembrane transport;GO:0070727//cellular macromolecule localization;GO:0050794//regulation of cellular process;GO:0006820//anion transport;GO:0051234//establishment of localization;GO:0034764//…
XM_013962750.2	black	59.938	9.25	7.37	5.33	4.09	7.97	5.85	4.07	4.75	4.86	5.09	4.26	4.31	4.03	5.71	5.55	5.44	4.25	6.32	5.57	5.76	6.45	XM_013962750.2	PREDICTED: UDP-glucuronic acid/UDP-N-acetylgalactosamine transporter [Capra hircus]	-	-	-	-	GO:0005622//intracellular;GO:0044424//intracellular part;GO:0043226//organelle;GO:0043227//membrane-bounded organelle;GO:0044422//organelle part;GO:0016020//membrane;GO:0005623//cell;GO:0044464//cell part;GO:0043229//intracellular organelle;GO:0044425//membrane part;GO:0031090//organelle membrane;GO:0043231//intracellular membrane-bounded organelle;GO:0031224//intrinsic component of membrane	GO:0022892//substrate-specific transporter activity;GO:0005215//transporter activity;GO:0015215//nucleotide transmembrane transporter activity;GO:1901677//phosphate transmembrane transporter activity;GO:0015605//organophosphate ester transmembrane transporter activity;GO:1901505//carbohydrate derivative transporter activity;GO:0015932//nucleobase-containing compound transmembrane transporter acti…	GO:0015780//nucleotide-sugar transport;GO:1901564//organonitrogen compound metabolic process;GO:0032501//multicellular organismal process;GO:0006023//aminoglycan biosynthetic process;GO:0001501//skeletal system development;GO:1901576//organic substance biosynthetic process;GO:0071705//nitrogen compound transport;GO:1902578//single-organism localization;GO:0008152//metabolic process;GO:0006807//ni…
XM_013963206.2	black	143.706	14.9	0.96	0.33	0	4.96	0	0.06	0.05	0	0	0	0	0	0	0	0	0	0	0	0	0	XM_013963206.2	PREDICTED: CD36-like protein isoform X1 [Capra hircus]	Organismal Systems;Cellular Processes;Environmental Information Processing	Transport and catabolism;Digestive system;Signaling molecules and interaction;Endocrine system;Immune system;Signal transduction	ko04152//AMPK signaling pathway;ko04145//Phagosome;ko04640//Hematopoietic cell lineage;ko04512//ECM-receptor interaction;ko04920//Adipocytokine signaling pathway;ko03320//PPAR signaling pathway;ko04975//Fat digestion and absorption	K06259	GO:0016020//membrane;GO:0031224//intrinsic component of membrane;GO:0044425//membrane part	-	GO:0051234//establishment of localization;GO:0051179//localization;GO:0022610//biological adhesion
XM_013963698.2	black	2.09587	6.11	5.84	3.25	3.39	4.71	2.5	3.57	4.36	5.01	5.68	3.58	3.57	4.06	4.07	6.28	4.23	3.05	5.42	3.52	4.94	4.1	XM_013963698.2	PREDICTED: acyl-CoA synthetase short-chain family member 3, mitochondrial isoform X1 [Capra hircus]	Metabolism	Carbohydrate metabolism	ko00640//Propanoate metabolism	K01908	GO:0044464//cell part;GO:0043231//intracellular membrane-bounded organelle;GO:0043227//membrane-bounded organelle;GO:0044424//intracellular part;GO:0005623//cell;GO:0005622//intracellular;GO:0043226//organelle;GO:0043229//intracellular organelle	GO:0036094//small molecule binding;GO:0016405//CoA-ligase activity;GO:0001883//purine nucleoside binding;GO:0032550//purine ribonucleoside binding;GO:0003824//catalytic activity;GO:0016877//ligase activity, forming carbon-sulfur bonds;GO:0005488//binding;GO:0097159//organic cyclic compound binding;GO:0032549//ribonucleoside binding;GO:0097367//carbohydrate derivative binding;GO:0001882//nucleosid…	-
XM_013963846.2	black	174.204	15.92	2.57	1.61	1.14	9.98	1.23	0.49	0.9	0.77	0.97	0.55	0.06	1.38	1.2	1	0.63	0.4	1.03	0.77	1.08	0.6	XM_013963846.2	PREDICTED: sodium-coupled neutral amino acid transporter 4 [Capra hircus]	-	-	-	-	GO:0031224//intrinsic component of membrane;GO:0044425//membrane part;GO:0016020//membrane	-	-
XM_013964718.2	black	156.819	36.57	4.17	1.64	1.79	31.86	2.24	0.68	1.33	2.48	4.74	1.97	1.49	1.66	1.35	1.22	1.9	0.97	1.14	0.77	0.49	1.09	XM_013964718.2	PREDICTED: platelet factor 4 [Capra hircus]	Organismal Systems;Environmental Information Processing	Signaling molecules and interaction;Immune system	ko04060//Cytokine-cytokine receptor interaction;ko04062//Chemokine signaling pathway	K05407	-	-	-
XM_013965033.2	black	40.3795	3.04	0.7	1.12	0.56	1.87	1.04	1.84	0.29	0.77	0.28	0.78	0.59	0.33	1.42	0.98	0.56	0.83	0.94	1.21	1.24	0.63	XM_013965033.2	PREDICTED: tripartite motif-containing protein 59 isoform X2 [Capra hircus]	-	-	-	-	GO:0043227//membrane-bounded organelle;GO:0005623//cell;GO:0005622//intracellular;GO:0044424//intracellular part;GO:0043229//intracellular organelle;GO:0043226//organelle;GO:0043231//intracellular membrane-bounded organelle;GO:0044464//cell part	GO:0046872//metal ion binding;GO:0043167//ion binding;GO:0005488//binding;GO:0003824//catalytic activity;GO:0046914//transition metal ion binding;GO:0016740//transferase activity;GO:0043169//cation binding;GO:0019787//ubiquitin-like protein transferase activity	GO:0036211//protein modification process;GO:0048583//regulation of response to stimulus;GO:0006950//response to stress;GO:0071704//organic substance metabolic process;GO:0032446//protein modification by small protein conjugation;GO:0050794//regulation of cellular process;GO:0043122//regulation of I-kappaB kinase/NF-kappaB signaling;GO:1902531//regulation of intracellular signal transduction;GO:00…
XM_013965670.2	black	150.906	16.07	4.29	1.8	2.72	11.46	0.5	0	1.91	3.92	0.4	1.18	0	1.79	1.11	1.03	0.98	0	0	0	0.03	0.29	XM_013965670.2	PREDICTED: serine/threonine-protein phosphatase 2A 55 kDa regulatory subunit B beta isoform isoform X5 [Capra hircus]	Genetic Information Processing;Cellular Processes;Organismal Systems;Environmental Information Processing	Nervous system;Cellular commiunity;Circulatory system;Signal transduction;Translation	ko04151//PI3K-Akt signaling pathway;ko04261//Adrenergic signaling in cardiomyocytes;ko04390//Hippo signaling pathway;ko04530//Tight junction;ko04728//Dopaminergic synapse;ko04152//AMPK signaling pathway;ko04071//Sphingolipid signaling pathway;ko03015//mRNA surveillance pathway	K04354	GO:1902494//catalytic complex;GO:0044464//cell part;GO:0005622//intracellular;GO:0031967//organelle envelope;GO:0005623//cell;GO:0043231//intracellular membrane-bounded organelle;GO:0016020//membrane;GO:0031975//envelope;GO:0043232//intracellular non-membrane-bounded organelle;GO:0043228//non-membrane-bounded organelle;GO:0032991//macromolecular complex;GO:0043229//intracellular organelle;GO:0044…	GO:0005488//binding;GO:0098772//molecular function regulator;GO:0019888//protein phosphatase regulator activity;GO:0019208//phosphatase regulator activity;GO:0030234//enzyme regulator activity	GO:0019222//regulation of metabolic process;GO:0050789//regulation of biological process;GO:0065007//biological regulation;GO:0050794//regulation of cellular process;GO:0012501//programmed cell death;GO:0044763//single-organism cellular process;GO:0016265//death;GO:0008219//cell death;GO:0009987//cellular process;GO:0044699//single-organism process
XM_013966099.2	black	163.631	8.68	1.14	0.68	0.25	6.82	0.73	0.16	0	0.52	0.06	0.35	0.84	0.51	0	0	0	0.58	0	0	0	0	XM_013966099.2	PREDICTED: dematin isoform X1 [Capra hircus]	-	-	-	-	GO:0043227//membrane-bounded organelle;GO:0071944//cell periphery;GO:0005623//cell;GO:0005622//intracellular;GO:0043231//intracellular membrane-bounded organelle;GO:0005886//plasma membrane;GO:0016020//membrane;GO:0044424//intracellular part;GO:0044425//membrane part;GO:0043229//intracellular organelle;GO:0031090//organelle membrane;GO:0044422//organelle part;GO:0044459//plasma membrane part;GO:0…	GO:0005488//binding;GO:0005515//protein binding;GO:0008092//cytoskeletal protein binding	GO:0051093//negative regulation of developmental process;GO:0010769//regulation of cell morphogenesis involved in differentiation;GO:0032879//regulation of localization;GO:0030029//actin filament-based process;GO:0061515//myeloid cell development;GO:0007165//signal transduction;GO:0080090//regulation of primary metabolic process;GO:0051129//negative regulation of cellular component organization;G…
XM_013966294.2	black	165.569	32.61	0.61	0.38	0	21.64	0	0	0	0	0	0	0	0	0	0	0	0	0	0	0	0	XM_013966294.2	PREDICTED: protein AMBP isoform X1 [Capra hircus]	-	-	-	-	GO:0031988//membrane-bounded vesicle;GO:0031982//vesicle;GO:0043226//organelle;GO:0043227//membrane-bounded organelle;GO:0016020//membrane;GO:0005576//extracellular region;GO:0044421//extracellular region part	GO:1901363//heterocyclic compound binding;GO:0030414//peptidase inhibitor activity;GO:0046983//protein dimerization activity;GO:0005488//binding;GO:0005515//protein binding;GO:0019865//immunoglobulin binding;GO:0061134//peptidase regulator activity;GO:0044877//macromolecular complex binding;GO:0061135//endopeptidase regulator activity;GO:0030234//enzyme regulator activity;GO:0032403//protein comp…	GO:0006464//cellular protein modification process;GO:0051248//negative regulation of protein metabolic process;GO:0019538//protein metabolic process;GO:0032268//regulation of cellular protein metabolic process;GO:0050794//regulation of cellular process;GO:0044237//cellular metabolic process;GO:0043170//macromolecule metabolic process;GO:0071704//organic substance metabolic process;GO:0048523//neg…
XM_013966479.2	black	165.9	20.94	1.72	0.66	0	9.84	0	0	0	0	0	0	0	0	0	0	0	0	0	0	0	0	XM_013966479.2	PREDICTED: arginase-1 isoform X1 [Capra hircus]	Metabolism	Amino acid metabolism;Global and Overview	ko01230//Biosynthesis of amino acids;ko00330//Arginine and proline metabolism;ko00220//Arginine biosynthesis	K01476	GO:0031982//vesicle;GO:0043227//membrane-bounded organelle;GO:0044464//cell part;GO:0043229//intracellular organelle;GO:0005623//cell;GO:0031988//membrane-bounded vesicle;GO:0044424//intracellular part;GO:0043231//intracellular membrane-bounded organelle;GO:0043226//organelle;GO:0005622//intracellular	GO:0043167//ion binding;GO:0016813//hydrolase activity, acting on carbon-nitrogen (but not peptide) bonds, in linear amidines;GO:0043169//cation binding;GO:0016810//hydrolase activity, acting on carbon-nitrogen (but not peptide) bonds;GO:0016787//hydrolase activity;GO:0005488//binding;GO:0003824//catalytic activity	GO:0043436//oxoacid metabolic process;GO:0044699//single-organism process;GO:0006082//organic acid metabolic process;GO:0006520//cellular amino acid metabolic process;GO:0071704//organic substance metabolic process;GO:1901605//alpha-amino acid metabolic process;GO:0019627//urea metabolic process;GO:0019752//carboxylic acid metabolic process;GO:0044710//single-organism metabolic process;GO:0006807…
XM_013967593.2	black	170.242	13.66	5.35	0.64	0	8.9	0.06	0.14	0.17	0	0	0.7	0	0	0	0	0.51	0	0	0.82	0.26	0	XM_013967593.2	PREDICTED: 3-hydroxyanthranilate 3,4-dioxygenase isoform X1 [Capra hircus]	Metabolism	Amino acid metabolism	ko00380//Tryptophan metabolism	K00452	GO:0005622//intracellular;GO:0005737//cytoplasm;GO:0005623//cell;GO:0043226//organelle;GO:0044464//cell part;GO:0044444//cytoplasmic part;GO:0031982//vesicle;GO:0031988//membrane-bounded vesicle;GO:0043227//membrane-bounded organelle;GO:0044424//intracellular part	GO:0005488//binding;GO:0016701//oxidoreductase activity, acting on single donors with incorporation of molecular oxygen;GO:0043169//cation binding;GO:0005506//iron ion binding;GO:0016702//oxidoreductase activity, acting on single donors with incorporation of molecular oxygen, incorporation of two atoms of oxygen;GO:0046914//transition metal ion binding;GO:0051213//dioxygenase activity;GO:0016491/…	GO:0042430//indole-containing compound metabolic process;GO:0006520//cellular amino acid metabolic process;GO:0009435//NAD biosynthetic process;GO:0043650//dicarboxylic acid biosynthetic process;GO:0006807//nitrogen compound metabolic process;GO:1901566//organonitrogen compound biosynthetic process;GO:0046496//nicotinamide nucleotide metabolic process;GO:0006568//tryptophan metabolic process;GO:0…
XM_013968032.2	black	110.706	23.66	9.61	10.29	5.95	17.2	9.79	4.01	2.29	4.97	3.32	3.54	4.28	5.15	2.66	2.67	2.53	2.49	1.7	2.09	1.59	0.84	XM_013968032.2	PREDICTED: protein FAM78A [Capra hircus]	-	-	-	-	-	-	-
XM_013969771.2	black	2.80223	3.98	3.03	2.77	1.93	2.23	2.08	1.3	1.82	1.83	3.05	3.53	2.1	1.59	2.6	2.95	1.59	2.38	3.01	2.67	2.08	1.62	XM_013969771.2	PREDICTED: putative lipoyltransferase 2, mitochondrial [Capra hircus]	Metabolism	Metabolism of cofactors and vitamins	ko00785//Lipoic acid metabolism	K03801	-	-	-
XM_013970177.2	black	146.084	21.85	3.51	1	0.02	23.25	0.07	0.02	0.03	0	0.03	0	0	0.78	0	0.04	0.03	0.03	0.07	0.1	0.07	0.35	XM_013970177.2	PREDICTED: dimethylaniline monooxygenase [N-oxide-forming] 3 [Capra hircus]	Metabolism	Xenobiotics biodegradation and metabolism	ko00982//Drug metabolism - cytochrome P450	K00485	GO:0031224//intrinsic component of membrane;GO:0043226//organelle;GO:0044422//organelle part;GO:0043231//intracellular membrane-bounded organelle;GO:0031090//organelle membrane;GO:0005622//intracellular;GO:0044425//membrane part;GO:0044424//intracellular part;GO:0043227//membrane-bounded organelle;GO:0044464//cell part;GO:0005623//cell;GO:0016020//membrane;GO:0043229//intracellular organelle	GO:0016491//oxidoreductase activity;GO:0016705//oxidoreductase activity, acting on paired donors, with incorporation or reduction of molecular oxygen;GO:0016709//oxidoreductase activity, acting on paired donors, with incorporation or reduction of molecular oxygen, NAD(P)H as one donor, and incorporation of one atom of oxygen;GO:0000166//nucleotide binding;GO:0097159//organic cyclic compound bindi…	GO:0044710//single-organism metabolic process;GO:0008152//metabolic process;GO:0044699//single-organism process
XM_013970231.2	black	149.942	237.11	131.97	92.62	72.35	174.55	65.72	67.65	95.53	80.55	74.55	72.8	78.56	81.9	72.33	62.67	60.46	63.18	55.83	62.42	57.09	62.2	XM_013970231.2	PREDICTED: 6-phosphogluconate dehydrogenase, decarboxylating [Capra hircus]	Metabolism	Global and Overview;Carbohydrate metabolism;Metabolism of other amino acids	ko01200//Carbon metabolism;ko00480//Glutathione metabolism;ko00030//Pentose phosphate pathway	K00033	GO:0043227//membrane-bounded organelle;GO:0044444//cytoplasmic part;GO:0005623//cell;GO:0031982//vesicle;GO:0043226//organelle;GO:0005622//intracellular;GO:0043231//intracellular membrane-bounded organelle;GO:0044424//intracellular part;GO:0031988//membrane-bounded vesicle;GO:0044464//cell part;GO:0043229//intracellular organelle;GO:0005737//cytoplasm	GO:0048037//cofactor binding;GO:0016616//oxidoreductase activity, acting on the CH-OH group of donors, NAD or NADP as acceptor;GO:1901265//nucleoside phosphate binding;GO:1901363//heterocyclic compound binding;GO:0016491//oxidoreductase activity;GO:0000166//nucleotide binding;GO:0097159//organic cyclic compound binding;GO:0005488//binding;GO:0036094//small molecule binding;GO:0016614//oxidoreduct…	GO:0072524//pyridine-containing compound metabolic process;GO:0044237//cellular metabolic process;GO:0019362//pyridine nucleotide metabolic process;GO:0019321//pentose metabolic process;GO:0009117//nucleotide metabolic process;GO:0046496//nicotinamide nucleotide metabolic process;GO:1901564//organonitrogen compound metabolic process;GO:0006796//phosphate-containing compound metabolic process;GO:0…
XM_013972369.2	black	13.9923	3.82	0.81	0.81	0.32	2.01	0.5	0.47	0.76	0.94	2.39	1.74	2.96	0.71	1.89	1.03	1.77	0.75	1.06	0.42	0.51	0.98	XM_013972369.2	PREDICTED: protein moonraker isoform X1 [Capra hircus]	-	-	-	-	GO:0043226//organelle;GO:0043229//intracellular organelle;GO:0005856//cytoskeleton;GO:0044464//cell part;GO:0005815//microtubule organizing center;GO:0044446//intracellular organelle part;GO:0005622//intracellular;GO:0005623//cell;GO:0015630//microtubule cytoskeleton;GO:0044430//cytoskeletal part;GO:0044424//intracellular part;GO:0043228//non-membrane-bounded organelle;GO:0043232//intracellular n…	-	-
XM_013972598.2	black	161.193	63.32	20.2	12.28	10.93	55.08	10.3	11.29	11.52	13.22	8.32	5.27	3.96	9.06	7.43	6.36	6.53	6.47	8.16	7.28	8.4	6.88	XM_013972598.2	PREDICTED: oxygen-dependent coproporphyrinogen-III oxidase, mitochondrial [Capra hircus]	Metabolism	Metabolism of cofactors and vitamins	ko00860//Porphyrin and chlorophyll metabolism	K00228	GO:0044464//cell part;GO:0043231//intracellular membrane-bounded organelle;GO:0031090//organelle membrane;GO:0043229//intracellular organelle;GO:0043227//membrane-bounded organelle;GO:0031967//organelle envelope;GO:0016020//membrane;GO:0043226//organelle;GO:0031975//envelope;GO:0044422//organelle part;GO:0005622//intracellular;GO:0044424//intracellular part;GO:0005623//cell;GO:0044446//intracellu…	GO:0016491//oxidoreductase activity;GO:0016634//oxidoreductase activity, acting on the CH-CH group of donors, oxygen as acceptor;GO:0005488//binding;GO:0046983//protein dimerization activity;GO:0016627//oxidoreductase activity, acting on the CH-CH group of donors;GO:0005198//structural molecule activity;GO:0003824//catalytic activity;GO:0005515//protein binding	GO:0033013//tetrapyrrole metabolic process;GO:0008152//metabolic process;GO:0033014//tetrapyrrole biosynthetic process;GO:1901360//organic cyclic compound metabolic process;GO:0010033//response to organic substance;GO:0071704//organic substance metabolic process;GO:0010038//response to metal ion;GO:0042221//response to chemical;GO:0006807//nitrogen compound metabolic process;GO:0018130//heterocyc…
XM_013973155.2	black	180.375	3394.96	669.53	89.88	0.16	2046.91	2.25	0.44	0	0.3	0	0	0	0	0	0	0	0	0	0	0	0	XM_013973155.2	PREDICTED: alpha-1-antiproteinase [Capra hircus]	Organismal Systems	Immune system	ko04610//Complement and coagulation cascades	K03984	-	-	-
XM_013973214.2	black	180.009	27.67	5.13	0.58	0	16.69	0.08	0	0	0.03	0.13	0	0	0	0.13	0	0	0	0.07	0	0	0	XM_013973214.2	PREDICTED: corticosteroid-binding globulin isoform X2 [Capra hircus]	-	-	-	-	-	-	-
XM_013973522.2	black	122.807	38.01	2.03	2.59	0	46.35	0.08	0	0	0	0	0	0	0	0	0	0	0	0	0	0	0	XM_013973522.2	PREDICTED: inter-alpha-trypsin inhibitor heavy chain H3 isoform X2 [Capra hircus]	-	-	-	-	GO:0031988//membrane-bounded vesicle;GO:0043227//membrane-bounded organelle;GO:0031982//vesicle;GO:0043226//organelle	GO:0004857//enzyme inhibitor activity;GO:0061135//endopeptidase regulator activity;GO:0030414//peptidase inhibitor activity;GO:0098772//molecular function regulator;GO:0061134//peptidase regulator activity;GO:0004866//endopeptidase inhibitor activity;GO:0030234//enzyme regulator activity	GO:0031323//regulation of cellular metabolic process;GO:0008152//metabolic process;GO:0050790//regulation of catalytic activity;GO:0065007//biological regulation;GO:0010466//negative regulation of peptidase activity;GO:0032269//negative regulation of cellular protein metabolic process;GO:0031324//negative regulation of cellular metabolic process;GO:0043086//negative regulation of catalytic activi…
XM_013974021.2	black	175.502	11.51	2.59	0.57	0.09	7.04	0.28	0.14	0.13	0.41	0.73	0.18	0.23	0.45	0.2	0.67	0.82	0.93	0.89	0.59	0.76	0.84	XM_013974021.2	PREDICTED: tripartite motif-containing protein 10 [Capra hircus]	-	-	-	-	GO:0044424//intracellular part;GO:0005622//intracellular;GO:0005623//cell;GO:0044464//cell part	GO:0043169//cation binding;GO:0043167//ion binding;GO:0005488//binding;GO:0046914//transition metal ion binding;GO:0046872//metal ion binding	GO:0048731//system development;GO:0032501//multicellular organismal process;GO:0065007//biological regulation;GO:0002520//immune system development;GO:0040013//negative regulation of locomotion;GO:0006950//response to stress;GO:0048534//hematopoietic or lymphoid organ development;GO:0048513//animal organ development;GO:0009987//cellular process;GO:0006952//defense response;GO:0048856//anatomical …
XM_013974522.2	black	161.371	44.55	4.8	2.15	0.11	38.5	0.71	0.12	0.11	1.14	2.6	1.15	1.7	1.99	1.1	0.26	1.39	0.47	0	0	0	0	XM_013974522.2	PREDICTED: hemoglobin subunit mu [Capra hircus]	-	-	-	-	GO:0032991//macromolecular complex;GO:0043227//membrane-bounded organelle;GO:0043234//protein complex;GO:0043226//organelle;GO:0031982//vesicle;GO:0031988//membrane-bounded vesicle	GO:0022892//substrate-specific transporter activity;GO:0046872//metal ion binding;GO:0046906//tetrapyrrole binding;GO:0005488//binding;GO:0097159//organic cyclic compound binding;GO:0005215//transporter activity;GO:0043169//cation binding;GO:0043167//ion binding;GO:1901363//heterocyclic compound binding;GO:0046914//transition metal ion binding	GO:0006810//transport;GO:0051179//localization;GO:0044699//single-organism process;GO:0044765//single-organism transport;GO:1902578//single-organism localization;GO:0051234//establishment of localization;GO:0015669//gas transport
XM_013974860.2	black	166.577	62.94	8.06	1.46	0	53.37	0	0.1	0	0.08	0.17	0	0.37	0.51	0	0	0	0	0	0	0	0	XM_013974860.2	PREDICTED: alpha-hemoglobin-stabilizing protein isoform X2 [Capra hircus]	-	-	-	-	GO:0044464//cell part;GO:0044424//intracellular part;GO:0005622//intracellular;GO:0005623//cell	GO:0005515//protein binding;GO:0005488//binding	GO:0032501//multicellular organismal process;GO:0044267//cellular protein metabolic process;GO:0044237//cellular metabolic process;GO:0048856//anatomical structure development;GO:0044767//single-organism developmental process;GO:0032502//developmental process;GO:0009987//cellular process;GO:0065008//regulation of biological quality;GO:0043170//macromolecule metabolic process;GO:0048513//animal or…
XM_018039040.1	black	29.0531	5.41	0.66	0.59	0	1.03	1.19	0.65	1.31	1.76	0.43	1.17	0	1.09	1.24	0.93	1.67	1.08	0.87	0	1.33	1.74	XM_018039040.1	PREDICTED: enoyl-CoA delta isomerase 2, mitochondrial isoform X6 [Capra hircus]	Cellular Processes;Metabolism	Transport and catabolism;Lipid metabolism	ko04146//Peroxisome;ko00071//Fatty acid degradation	K13239	GO:0005777//peroxisome;GO:0044446//intracellular organelle part;GO:0005623//cell;GO:0005737//cytoplasm;GO:0043231//intracellular membrane-bounded organelle;GO:0044438//microbody part;GO:0043227//membrane-bounded organelle;GO:0044424//intracellular part;GO:0044422//organelle part;GO:0044439//peroxisomal part;GO:0043226//organelle;GO:0005622//intracellular;GO:0044444//cytoplasmic part;GO:0042579//m…	GO:0043167//ion binding;GO:0043168//anion binding;GO:0003824//catalytic activity;GO:0005515//protein binding;GO:0005488//binding	GO:0019752//carboxylic acid metabolic process;GO:0044699//single-organism process;GO:0008152//metabolic process;GO:0006629//lipid metabolic process;GO:0009987//cellular process;GO:0006082//organic acid metabolic process;GO:0006631//fatty acid metabolic process;GO:0071704//organic substance metabolic process;GO:0044763//single-organism cellular process;GO:0044237//cellular metabolic process;GO:004…
XM_018039179.1	black	147.252	23.87	13.61	10.26	8.64	19.28	9.01	7.53	8.68	10.12	8.53	10.44	8.66	8.89	10.85	8.97	10.73	8.73	9.18	11.1	11.29	11.06	XM_018039179.1	PREDICTED: LOW QUALITY PROTEIN: F-box only protein 9 [Capra hircus]	-	-	-	-	GO:0032991//macromolecular complex;GO:0005622//intracellular;GO:0000151//ubiquitin ligase complex;GO:0044424//intracellular part;GO:1902494//catalytic complex;GO:0005623//cell;GO:1990234//transferase complex;GO:0031461//cullin-RING ubiquitin ligase complex;GO:0044464//cell part;GO:0043234//protein complex	GO:0019787//ubiquitin-like protein transferase activity;GO:0003824//catalytic activity;GO:0005488//binding;GO:0016740//transferase activity	GO:0044265//cellular macromolecule catabolic process;GO:0006952//defense response;GO:0043412//macromolecule modification;GO:0023051//regulation of signaling;GO:0009056//catabolic process;GO:0009987//cellular process;GO:0065007//biological regulation;GO:0019538//protein metabolic process;GO:0030154//cell differentiation;GO:0048583//regulation of response to stimulus;GO:0006464//cellular protein mo…
XM_018039721.1	black	132.817	47.22	14.84	6.85	5.57	35.28	5.49	5.22	7.64	8.22	14.48	13.72	13.63	14.97	13.34	14	8.69	9.96	9.57	8.06	7.1	8.72	XM_018039721.1	PREDICTED: ferrochelatase, mitochondrial [Capra hircus]	Metabolism	Metabolism of cofactors and vitamins	ko00860//Porphyrin and chlorophyll metabolism	K01772	-	-	-
XM_018039727.1	black	4.52112	9.23	16.58	12.18	15.11	10.41	11.61	13.65	13.86	15.19	15	11.69	10.56	12.12	15.07	14.69	13.03	11.8	15.23	11.78	14.04	12.89	XM_018039727.1	PREDICTED: RNA-binding E3 ubiquitin-protein ligase MEX3C [Capra hircus]	-	-	-	-	GO:0043226//organelle;GO:0043227//membrane-bounded organelle;GO:0043231//intracellular membrane-bounded organelle;GO:0044424//intracellular part;GO:0043229//intracellular organelle;GO:0044464//cell part;GO:0005623//cell;GO:0005622//intracellular	GO:0005488//binding;GO:1901363//heterocyclic compound binding;GO:0046914//transition metal ion binding;GO:0003824//catalytic activity;GO:0003676//nucleic acid binding;GO:0097159//organic cyclic compound binding;GO:0046872//metal ion binding;GO:0043167//ion binding;GO:0003723//RNA binding;GO:0043169//cation binding	GO:0009987//cellular process;GO:0050794//regulation of cellular process;GO:0031329//regulation of cellular catabolic process;GO:0048588//developmental cell growth;GO:0045444//fat cell differentiation;GO:0042592//homeostatic process;GO:0048589//developmental growth;GO:0044763//single-organism cellular process;GO:0065008//regulation of biological quality;GO:0050789//regulation of biological process…
XM_018039800.1	black	93.5555	7.24	2.4	0.57	1.55	3.23	1.55	2.32	1.04	1.35	0.74	1.01	0.82	1.25	1.03	1.94	2.62	0.96	1.21	0.63	1.77	1.8	XM_018039800.1	PREDICTED: phorbol-12-myristate-13-acetate-induced protein 1 [Capra hircus]	Cellular Processes	Cell growth and death	ko04115//p53 signaling pathway	K10131	GO:0043227//membrane-bounded organelle;GO:0043229//intracellular organelle;GO:0005623//cell;GO:0043231//intracellular membrane-bounded organelle;GO:0044444//cytoplasmic part;GO:0005622//intracellular;GO:0043226//organelle;GO:0044464//cell part;GO:0005737//cytoplasm;GO:0044424//intracellular part	-	GO:2000116//regulation of cysteine-type endopeptidase activity;GO:0031323//regulation of cellular metabolic process;GO:0009057//macromolecule catabolic process;GO:0046902//regulation of mitochondrial membrane permeability;GO:1902531//regulation of intracellular signal transduction;GO:0010822//positive regulation of mitochondrion organization;GO:0048583//regulation of response to stimulus;GO:00507…
XM_018039918.1	black	1.42293	1.9	0.66	1.67	0.78	1.06	0.82	1.3	0.74	0.83	0.78	1.01	1.07	1.51	1.32	0.41	1.31	1.42	0.58	1.17	1.06	0.85	XM_018039918.1	PREDICTED: G-protein coupled estrogen receptor 1 [Capra hircus]	Organismal Systems	Endocrine system	ko04915//Estrogen signaling pathway	K04246	GO:0005882//intermediate filament;GO:0043226//organelle;GO:0005768//endosome;GO:0012506//vesicle membrane;GO:0099513//polymeric cytoskeletal fiber;GO:0031982//vesicle;GO:0005737//cytoplasm;GO:0012505//endomembrane system;GO:0044424//intracellular part;GO:0016020//membrane;GO:0005622//intracellular;GO:0044425//membrane part;GO:0099512//supramolecular fiber;GO:0044422//organelle part;GO:0045111//in…	GO:0008289//lipid binding;GO:0004871//signal transducer activity;GO:0004888//transmembrane signaling receptor activity;GO:0060089//molecular transducer activity;GO:0099600//transmembrane receptor activity;GO:0005488//binding;GO:0004872//receptor activity;GO:0003707//steroid hormone receptor activity;GO:0038023//signaling receptor activity	GO:0007187//G-protein coupled receptor signaling pathway, coupled to cyclic nucleotide second messenger;GO:0030799//regulation of cyclic nucleotide metabolic process;GO:0048878//chemical homeostasis;GO:0032844//regulation of homeostatic process;GO:0014066//regulation of phosphatidylinositol 3-kinase signaling;GO:0090257//regulation of muscle system process;GO:0045981//positive regulation of nucle…
XM_018039978.1	black	171.64	9.44	3.62	0.35	0	5.83	0	0	0	0	0	0	0	0.2	0.07	0.16	0.21	0.36	0.36	0.14	0.29	0.24	XM_018039978.1	PREDICTED: serine--pyruvate aminotransferase [Capra hircus]	Cellular Processes;Metabolism	Amino acid metabolism;Transport and catabolism;Global and Overview;Carbohydrate metabolism	ko01200//Carbon metabolism;ko04146//Peroxisome;ko00260//Glycine, serine and threonine metabolism;ko00250//Alanine, aspartate and glutamate metabolism;ko00630//Glyoxylate and dicarboxylate metabolism	K00830	GO:0005737//cytoplasm;GO:0043227//membrane-bounded organelle;GO:0044464//cell part;GO:0044446//intracellular organelle part;GO:0005622//intracellular;GO:0043229//intracellular organelle;GO:0044424//intracellular part;GO:0005623//cell;GO:0044438//microbody part;GO:0044439//peroxisomal part;GO:0044444//cytoplasmic part;GO:0042579//microbody;GO:0005777//peroxisome;GO:0044422//organelle part;GO:00432…	GO:0003824//catalytic activity;GO:0043167//ion binding;GO:0016769//transferase activity, transferring nitrogenous groups;GO:0031406//carboxylic acid binding;GO:0043177//organic acid binding;GO:0046983//protein dimerization activity;GO:0043168//anion binding;GO:0005488//binding;GO:0008483//transaminase activity;GO:0036094//small molecule binding;GO:0005515//protein binding;GO:0016740//transferase …	GO:1901575//organic substance catabolic process;GO:0006835//dicarboxylic acid transport;GO:0046394//carboxylic acid biosynthetic process;GO:0008152//metabolic process;GO:1901607//alpha-amino acid biosynthetic process;GO:0009069//serine family amino acid metabolic process;GO:0006807//nitrogen compound metabolic process;GO:0006544//glycine metabolic process;GO:0006524//alanine catabolic process;GO:…
XM_018040090.1	black	148.712	3413.22	514.24	270.17	117.42	2542.06	223.85	121.86	118.36	239	815.59	381.33	546.33	368.14	440.92	222.85	277.39	96.52	72.09	46.97	40.16	60.36	XM_018040090.1	PREDICTED: hemoglobin subunit alpha-1/2 [Capra hircus]	-	-	-	-	GO:0043234//protein complex;GO:0032991//macromolecular complex	GO:0046872//metal ion binding;GO:0046914//transition metal ion binding;GO:0043167//ion binding;GO:1901363//heterocyclic compound binding;GO:0005488//binding;GO:0097159//organic cyclic compound binding;GO:0046906//tetrapyrrole binding;GO:0022892//substrate-specific transporter activity;GO:0043169//cation binding;GO:0005215//transporter activity	GO:0006810//transport;GO:0044699//single-organism process;GO:0051234//establishment of localization;GO:0015669//gas transport;GO:1902578//single-organism localization;GO:0051179//localization;GO:0044765//single-organism transport
XM_018040091.1	black	86.5213	654.05	162.75	50.04	36.73	473.66	61.71	34.38	31.58	79.81	312.1	127.15	249.18	123.79	177.26	89.76	104.42	28.07	26.58	15.85	13.41	22.76	XM_018040091.1	PREDICTED: hemoglobin subunit alpha-1 [Capra hircus]	-	-	-	-	GO:0032991//macromolecular complex;GO:0043234//protein complex	GO:0022892//substrate-specific transporter activity;GO:0097159//organic cyclic compound binding;GO:1901363//heterocyclic compound binding;GO:0046872//metal ion binding;GO:0005215//transporter activity;GO:0046914//transition metal ion binding;GO:0005488//binding;GO:0043169//cation binding;GO:0043167//ion binding;GO:0046906//tetrapyrrole binding	GO:0044765//single-organism transport;GO:0006810//transport;GO:0051179//localization;GO:0044699//single-organism process;GO:0015669//gas transport;GO:0051234//establishment of localization;GO:1902578//single-organism localization
XM_018040099.1	black	162.046	10.74	0.64	0.09	0	6.04	0.07	0	0	0.15	0.64	0	0	0.81	0.81	0.57	0.51	0.17	0.18	0	0	0	XM_018040099.1	PREDICTED: myosin regulatory light chain 10 [Capra hircus]	Organismal Systems;Cellular Processes	Cellular commiunity;Immune system;Cell motility	ko04810//Regulation of actin cytoskeleton;ko04510//Focal adhesion;ko04530//Tight junction;ko04670//Leukocyte transendothelial migration	K12756	GO:0005622//intracellular;GO:0043226//organelle;GO:0005623//cell;GO:0043229//intracellular organelle;GO:0044424//intracellular part;GO:0043227//membrane-bounded organelle;GO:0043231//intracellular membrane-bounded organelle;GO:0044464//cell part	GO:0043167//ion binding;GO:0043169//cation binding;GO:0005488//binding;GO:0046872//metal ion binding	-
XM_018040350.1	black	174.918	9.1	1.49	0.34	0.73	6.24	0.44	0.23	0.17	0.15	0.23	0.16	0.47	0.5	0.27	0.21	0.23	0.28	0.06	0.3	0.09	0	XM_018040350.1	PREDICTED: transferrin receptor protein 2 isoform X2 [Capra hircus]	-	-	-	-	-	-	-
XM_018040510.1	black	106.995	21.4	12.89	9.59	8.2	15.77	6.44	9.95	8.42	9.6	9.21	10.51	9.14	7.05	5.35	8.62	8.05	9.38	6.19	8.15	8.02	5.63	XM_018040510.1	PREDICTED: eukaryotic translation initiation factor 2-alpha kinase 1 isoform X2 [Capra hircus]	Genetic Information Processing	Folding, sorting and degradation	ko04141//Protein processing in endoplasmic reticulum	K16194	GO:0044464//cell part;GO:0005623//cell;GO:0005622//intracellular;GO:0044424//intracellular part	GO:0016773//phosphotransferase activity, alcohol group as acceptor;GO:0005488//binding;GO:0016772//transferase activity, transferring phosphorus-containing groups;GO:0097159//organic cyclic compound binding;GO:0097367//carbohydrate derivative binding;GO:0004672//protein kinase activity;GO:1901363//heterocyclic compound binding;GO:0016301//kinase activity;GO:0046983//protein dimerization activity;…	GO:0044699//single-organism process;GO:0046984//regulation of hemoglobin biosynthetic process;GO:1901576//organic substance biosynthetic process;GO:0050789//regulation of biological process;GO:0044249//cellular biosynthetic process;GO:0043170//macromolecule metabolic process;GO:0031399//regulation of protein modification process;GO:0008152//metabolic process;GO:0044267//cellular protein metabolic…
XM_018040677.1	black	170.239	12.28	3.74	0.92	0	8.81	0.04	0.12	0.03	0.05	0	0	0	0	0	0	0	0	1.81	0	0.6	0	XM_018040677.1	PREDICTED: acyl-coenzyme A synthetase ACSM3, mitochondrial [Capra hircus]	Metabolism	Carbohydrate metabolism	ko00650//Butanoate metabolism	K01896	GO:0005623//cell;GO:0044424//intracellular part;GO:0005739//mitochondrion;GO:0044422//organelle part;GO:0043229//intracellular organelle;GO:0044446//intracellular organelle part;GO:0043227//membrane-bounded organelle;GO:0044429//mitochondrial part;GO:0005622//intracellular;GO:0044464//cell part;GO:0043231//intracellular membrane-bounded organelle;GO:0043226//organelle;GO:0005737//cytoplasm;GO:004…	GO:0003824//catalytic activity;GO:0016877//ligase activity, forming carbon-sulfur bonds;GO:0016874//ligase activity	GO:0043436//oxoacid metabolic process;GO:0044238//primary metabolic process;GO:0006631//fatty acid metabolic process;GO:0009987//cellular process;GO:0044237//cellular metabolic process;GO:0019752//carboxylic acid metabolic process;GO:0044763//single-organism cellular process;GO:0044699//single-organism process;GO:0071704//organic substance metabolic process;GO:0032787//monocarboxylic acid metabol…
XM_018040843.1	black	2.56642	19.65	17.73	17.59	14.8	19.13	18.37	15.95	16.16	15.07	16.34	19.99	16.34	16.62	17.6	15.17	16.86	17.76	18.21	20.24	15.53	15.85	XM_018040843.1	PREDICTED: dnaJ homolog subfamily A member 3, mitochondrial isoform X2 [Capra hircus]	-	-	-	-	-	-	-
XM_018040901.1	black	4.39887	0.27	0.71	2.32	2.07	0	3.92	0	3	2.41	2.96	2.74	1.44	1.78	2.13	2.2	0.73	3.74	1.36	3.47	0.95	2.39	XM_018040901.1	PREDICTED: SH3 domain-binding protein 4 isoform X2 [Capra hircus]	-	-	-	-	GO:0005622//intracellular;GO:0043226//organelle;GO:0044424//intracellular part;GO:0031982//vesicle;GO:0044464//cell part;GO:0031988//membrane-bounded vesicle;GO:0043227//membrane-bounded organelle;GO:0005623//cell	GO:0030234//enzyme regulator activity;GO:0005488//binding;GO:0098772//molecular function regulator;GO:0051020//GTPase binding;GO:0019899//enzyme binding;GO:0060589//nucleoside-triphosphatase regulator activity;GO:0030695//GTPase regulator activity;GO:0005515//protein binding;GO:0031267//small GTPase binding	GO:1901698//response to nitrogen compound;GO:1901700//response to oxygen-containing compound;GO:0031323//regulation of cellular metabolic process;GO:0033036//macromolecule localization;GO:0050896//response to stimulus;GO:0072665//protein localization to vacuole;GO:0010243//response to organonitrogen compound;GO:0043087//regulation of GTPase activity;GO:1902531//regulation of intracellular signal …
XM_018041251.1	black	102.868	7.12	3.58	0.73	1.47	9.11	1.26	1.57	1.33	1.47	0	0	0	0	0	0.79	0.71	0.73	0.14	0	0.87	0	XM_018041251.1	PREDICTED: uroporphyrinogen-III synthase [Capra hircus]	Metabolism	Metabolism of cofactors and vitamins	ko00860//Porphyrin and chlorophyll metabolism	K01719	GO:0043227//membrane-bounded organelle;GO:0043231//intracellular membrane-bounded organelle;GO:0005623//cell;GO:0043229//intracellular organelle;GO:0044424//intracellular part;GO:0005622//intracellular;GO:0043226//organelle;GO:0044464//cell part	GO:0016835//carbon-oxygen lyase activity;GO:0016829//lyase activity;GO:0003824//catalytic activity;GO:0016836//hydro-lyase activity	GO:0019438//aromatic compound biosynthetic process;GO:0006807//nitrogen compound metabolic process;GO:0051186//cofactor metabolic process;GO:1901566//organonitrogen compound biosynthetic process;GO:0051188//cofactor biosynthetic process;GO:0033014//tetrapyrrole biosynthetic process;GO:0044271//cellular nitrogen compound biosynthetic process;GO:0044249//cellular biosynthetic process;GO:0046483//he…
XM_018041710.1	black	105.64	27.43	15.53	15.14	3.92	20.76	8.63	2.23	2.48	4.52	2.27	2.97	2.67	3.65	2.76	3.24	5.75	3.99	3.68	4.53	5.8	5.68	XM_018041710.1	PREDICTED: regulator of G-protein signaling 10 isoform X2 [Capra hircus]	-	-	-	-	GO:0005622//intracellular;GO:0044464//cell part;GO:0044424//intracellular part;GO:0043226//organelle;GO:0043227//membrane-bounded organelle;GO:0043229//intracellular organelle;GO:0005623//cell;GO:0043231//intracellular membrane-bounded organelle	-	GO:0023057//negative regulation of signaling;GO:0050789//regulation of biological process;GO:0023051//regulation of signaling;GO:0010648//negative regulation of cell communication;GO:0009968//negative regulation of signal transduction;GO:0048523//negative regulation of cellular process;GO:0010646//regulation of cell communication;GO:0048519//negative regulation of biological process;GO:0045744//n…
XM_018041729.1	black	23.2574	6.54	1.76	1.17	2.97	3.84	2.41	1.62	1.39	2.49	2.94	2.78	2.03	3.77	4.17	3.47	3.01	2.52	3.38	2.65	2.78	2.6	XM_018041729.1	PREDICTED: hematopoietically-expressed homeobox protein HHEX [Capra hircus]	-	-	-	-	GO:0044464//cell part;GO:0005622//intracellular;GO:0044424//intracellular part;GO:0043231//intracellular membrane-bounded organelle;GO:0005623//cell;GO:0043229//intracellular organelle;GO:0043226//organelle;GO:0032991//macromolecular complex;GO:0043227//membrane-bounded organelle	GO:0046983//protein dimerization activity;GO:0001012//RNA polymerase II regulatory region DNA binding;GO:0001067//regulatory region nucleic acid binding;GO:1990837//sequence-specific double-stranded DNA binding;GO:0003677//DNA binding;GO:1901363//heterocyclic compound binding;GO:0044212//transcription regulatory region DNA binding;GO:0001071//nucleic acid binding transcription factor activity;GO:…	GO:0010558//negative regulation of macromolecule biosynthetic process;GO:0051253//negative regulation of RNA metabolic process;GO:0060429//epithelium development;GO:0045321//leukocyte activation;GO:0051171//regulation of nitrogen compound metabolic process;GO:0051169//nuclear transport;GO:1903506//regulation of nucleic acid-templated transcription;GO:0009725//response to hormone;GO:0030154//cell …
XM_018041957.1	black	4.31908	0.22	0	1.14	3.02	0.19	2.93	2.54	1.96	2.63	0.65	1.44	0.13	1.79	0.92	1.97	0.45	1.88	3.46	2.03	1.29	2.04	XM_018041957.1	PREDICTED: storkhead-box protein 2 isoform X1 [Capra hircus]	-	-	-	-	-	-	GO:0044767//single-organism developmental process;GO:0044699//single-organism process;GO:0032502//developmental process
XM_018041977.1	black	169.471	12.62	2.85	2.05	0.75	7.96	0.7	1.2	0.75	1.56	0.52	0.69	0	0.4	0	1.16	0.59	0.87	0.48	0.78	0.59	0	XM_018041977.1	PREDICTED: ankyrin-1 isoform X2 [Capra hircus]	-	-	-	-	GO:0043226//organelle;GO:0005856//cytoskeleton;GO:0043232//intracellular non-membrane-bounded organelle;GO:0043228//non-membrane-bounded organelle;GO:0005623//cell;GO:0044424//intracellular part;GO:0044464//cell part;GO:0043229//intracellular organelle;GO:0005622//intracellular	GO:0005515//protein binding;GO:0019899//enzyme binding;GO:0005488//binding;GO:0008092//cytoskeletal protein binding	GO:1902578//single-organism localization;GO:0072657//protein localization to membrane;GO:0006612//protein targeting to membrane;GO:0006886//intracellular protein transport;GO:0044707//single-multicellular organism process;GO:0030154//cell differentiation;GO:0002376//immune system process;GO:0042592//homeostatic process;GO:0015031//protein transport;GO:0044767//single-organism developmental proces…
XM_018042100.1	black	146.804	31.64	8.49	6.56	6.28	21.39	4.75	4.44	5.24	3.82	1.52	0	0	0	0	1.73	0	0	1.62	1.59	0.24	0	XM_018042100.1	PREDICTED: arylamine N-acetyltransferase 1 [Capra hircus]	Metabolism	Xenobiotics biodegradation and metabolism;Biosynthesis of other secondary metabolites	ko00983//Drug metabolism - other enzymes;ko00232//Caffeine metabolism	K00622	GO:0044424//intracellular part;GO:0044464//cell part;GO:0005623//cell;GO:0005622//intracellular	GO:0016747//transferase activity, transferring acyl groups other than amino-acyl groups;GO:0003824//catalytic activity;GO:0016410//N-acyltransferase activity;GO:0016740//transferase activity;GO:0016407//acetyltransferase activity;GO:0016746//transferase activity, transferring acyl groups;GO:0008080//N-acetyltransferase activity	-
XM_018042167.1	black	143.632	17.35	8.58	5.18	5.22	15.26	4.6	5.46	4.34	5.5	6.92	3.88	3.6	5.58	5.09	6.3	7.17	5.17	5.25	5.3	5.89	4.19	XM_018042167.1	PREDICTED: ATP-binding cassette sub-family B member 10, mitochondrial [Capra hircus]	Environmental Information Processing	Membrane transport	ko02010//ABC transporters	K05657	-	-	-
XM_018042229.1	black	138.668	39.42	17.01	3.98	9.71	28.89	8.48	2.48	4.78	5.15	0.46	0.7	0	0	0	0	0	0.08	0	0.44	0	0.43	XM_018042229.1	PREDICTED: phenazine biosynthesis-like domain-containing protein isoform X1 [Capra hircus]	-	-	-	-	GO:0031982//vesicle;GO:0044424//intracellular part;GO:0031988//membrane-bounded vesicle;GO:0043226//organelle;GO:0043227//membrane-bounded organelle;GO:0044464//cell part;GO:0005623//cell;GO:0005622//intracellular	GO:0003824//catalytic activity	GO:0010669//epithelial structure maintenance;GO:0048519//negative regulation of biological process;GO:0032880//regulation of protein localization;GO:0051174//regulation of phosphorus metabolic process;GO:0060249//anatomical structure homeostasis;GO:0032268//regulation of cellular protein metabolic process;GO:1904950//negative regulation of establishment of protein localization;GO:0045936//negativ…
XM_018042429.1	black	4.82575	4.98	1.33	0.56	2.27	2.38	1.52	1.35	3.5	3.8	2.33	2.53	1.55	1.9	2.83	1.79	1.92	1.66	2.62	1.65	1.82	2.63	XM_018042429.1	PREDICTED: mitogen-activated protein kinase 8 isoform X3 [Capra hircus]	Genetic Information Processing;Organismal Systems;Cellular Processes;Environmental Information Processing	Nervous system;Cellular commiunity;Sensory system;Endocrine system;Immune system;Signal transduction;Development;Folding, sorting and degradation	ko04010//MAPK signaling pathway;ko04014//Ras signaling pathway;ko04510//Focal adhesion;ko04024//cAMP signaling pathway;ko04310//Wnt signaling pathway;ko04728//Dopaminergic synapse;ko04910//Insulin signaling pathway;ko04141//Protein processing in endoplasmic reticulum;ko04722//Neurotrophin signaling pathway;ko04071//Sphingolipid signaling pathway;ko04750//Inflammatory mediator regulation of TRP ch…	K04440	GO:0043233//organelle lumen;GO:0043231//intracellular membrane-bounded organelle;GO:0005634//nucleus;GO:0005622//intracellular;GO:0043226//organelle;GO:0031981//nuclear lumen;GO:0044422//organelle part;GO:0044444//cytoplasmic part;GO:0044428//nuclear part;GO:0005623//cell;GO:0044464//cell part;GO:0043227//membrane-bounded organelle;GO:0043229//intracellular organelle;GO:0044446//intracellular org…	GO:1901363//heterocyclic compound binding;GO:0016740//transferase activity;GO:0032550//purine ribonucleoside binding;GO:0097159//organic cyclic compound binding;GO:0016773//phosphotransferase activity, alcohol group as acceptor;GO:0001882//nucleoside binding;GO:0098772//molecular function regulator;GO:0001883//purine nucleoside binding;GO:0036094//small molecule binding;GO:0004871//signal transdu…	GO:0032502//developmental process;GO:0050794//regulation of cellular process;GO:0048263//determination of dorsal identity;GO:0000165//MAPK cascade;GO:0002376//immune system process;GO:0043085//positive regulation of catalytic activity;GO:0050789//regulation of biological process;GO:0044267//cellular protein metabolic process;GO:0043207//response to external biotic stimulus;GO:0032496//response to…
XM_018042475.1	black	122.506	14.26	1.95	3.24	0.76	10.39	3.82	0	2.74	3.62	0.47	0.45	0.84	2.01	0	0	0	0	0	0	0.67	0	XM_018042475.1	PREDICTED: redox-regulatory protein FAM213A isoform X1 [Capra hircus]	-	-	-	-	GO:0031988//membrane-bounded vesicle;GO:0005622//intracellular;GO:0043227//membrane-bounded organelle;GO:0043226//organelle;GO:0044464//cell part;GO:0031982//vesicle;GO:0005623//cell;GO:0043229//intracellular organelle;GO:0043231//intracellular membrane-bounded organelle;GO:0044424//intracellular part	-	GO:0065007//biological regulation;GO:1902105//regulation of leukocyte differentiation;GO:0050789//regulation of biological process;GO:0002682//regulation of immune system process;GO:1903706//regulation of hemopoiesis;GO:0044699//single-organism process;GO:2000026//regulation of multicellular organismal development;GO:0044710//single-organism metabolic process;GO:0045637//regulation of myeloid cel…
XM_018042477.1	black	107.908	13.9	0	2.8	4.05	6.01	0	0	0	1.29	0	0	0	0	0	0	0	0.55	0	0	0	0	XM_018042477.1	PREDICTED: redox-regulatory protein FAM213A isoform X1 [Capra hircus]	-	-	-	-	GO:0044424//intracellular part;GO:0043231//intracellular membrane-bounded organelle;GO:0043229//intracellular organelle;GO:0043227//membrane-bounded organelle;GO:0043226//organelle;GO:0044464//cell part;GO:0031982//vesicle;GO:0005623//cell;GO:0031988//membrane-bounded vesicle;GO:0005622//intracellular	-	GO:0050794//regulation of cellular process;GO:0044699//single-organism process;GO:1903706//regulation of hemopoiesis;GO:1902105//regulation of leukocyte differentiation;GO:0051239//regulation of multicellular organismal process;GO:0045595//regulation of cell differentiation;GO:0002761//regulation of myeloid leukocyte differentiation;GO:0044710//single-organism metabolic process;GO:0008152//metabo…
XM_018042596.1	black	177.435	16.13	3.57	0.78	0.05	9.99	0.03	0	0	0	0.05	0.08	0	0.19	0.11	0	0.43	0.6	0.54	0.99	0.84	1.17	XM_018042596.1	PREDICTED: putative hexokinase HKDC1 isoform X1 [Capra hircus]	Organismal Systems;Environmental Information Processing;Metabolism	Digestive system;Endocrine system;Global and Overview;Signal transduction;Carbohydrate metabolism;Biosynthesis of other secondary metabolites	ko04910//Insulin signaling pathway;ko04066//HIF-1 signaling pathway;ko01200//Carbon metabolism;ko00010//Glycolysis / Gluconeogenesis;ko00520//Amino sugar and nucleotide sugar metabolism;ko00500//Starch and sucrose metabolism;ko00051//Fructose and mannose metabolism;ko04973//Carbohydrate digestion and absorption;ko00052//Galactose metabolism;ko00524//Butirosin and neomycin biosynthesis	K00844	-	-	-
XM_018042601.1	black	88.9975	4.51	3.51	1.9	1.44	3.24	0.91	0.93	0.73	0.64	0.37	0.16	0.24	0.68	0.89	0.25	0.65	0.76	0.77	0.54	0.2	0.15	XM_018042601.1	PREDICTED: monocarboxylate transporter 9 [Capra hircus]	-	-	-	-	-	-	-
XM_018043055.1	black	68.8858	46.31	22.98	25.18	19.06	35.36	16.4	11.8	12.79	12.17	3.58	9.56	4.54	1.86	2.31	0.58	0	4.9	0	4.08	0	0	XM_018043055.1	PREDICTED: fatty acid desaturase 1 isoform X4 [Capra hircus]	Metabolism	Lipid metabolism;Global and Overview	ko01212//Fatty acid metabolism;ko01040//Biosynthesis of unsaturated fatty acids	K10224	GO:0043226//organelle;GO:0005622//intracellular;GO:0031090//organelle membrane;GO:0043227//membrane-bounded organelle;GO:0005623//cell;GO:0044425//membrane part;GO:0043229//intracellular organelle;GO:0031224//intrinsic component of membrane;GO:0016020//membrane;GO:0043231//intracellular membrane-bounded organelle;GO:0044422//organelle part;GO:0044464//cell part;GO:0044424//intracellular part	GO:0003824//catalytic activity;GO:0046872//metal ion binding;GO:0016717//oxidoreductase activity, acting on paired donors, with oxidation of a pair of donors resulting in the reduction of molecular oxygen to two molecules of water;GO:0046906//tetrapyrrole binding;GO:0097159//organic cyclic compound binding;GO:0005488//binding;GO:0016491//oxidoreductase activity;GO:0043167//ion binding;GO:1901363/…	GO:0046394//carboxylic acid biosynthetic process;GO:0044237//cellular metabolic process;GO:0006690//icosanoid metabolic process;GO:0048869//cellular developmental process;GO:0007154//cell communication;GO:0006950//response to stress;GO:0042221//response to chemical;GO:0008610//lipid biosynthetic process;GO:0043436//oxoacid metabolic process;GO:0006629//lipid metabolic process;GO:0006796//phosphat…
XM_018043550.1	black	161.125	9.63	2.33	1.97	0.42	8.57	0.76	0.16	0.21	0.12	0.16	0	0	0.49	0.24	0.24	0.09	0.04	0.18	0.33	0.4	0.25	XM_018043550.1	PREDICTED: small VCP/p97-interacting protein [Capra hircus]	Genetic Information Processing	Folding, sorting and degradation	ko04141//Protein processing in endoplasmic reticulum	K14014	GO:0032991//macromolecular complex;GO:0043229//intracellular organelle;GO:0044432//endoplasmic reticulum part;GO:0044464//cell part;GO:0044424//intracellular part;GO:0098796//membrane protein complex;GO:0044444//cytoplasmic part;GO:0000153//cytoplasmic ubiquitin ligase complex;GO:0043227//membrane-bounded organelle;GO:0005789//endoplasmic reticulum membrane;GO:0044422//organelle part;GO:0043231//…	GO:0005488//binding;GO:0005515//protein binding	GO:0032434//regulation of proteasomal ubiquitin-dependent protein catabolic process;GO:0061136//regulation of proteasomal protein catabolic process;GO:0009891//positive regulation of biosynthetic process;GO:0009892//negative regulation of metabolic process;GO:0009893//positive regulation of metabolic process;GO:0051246//regulation of protein metabolic process;GO:1901799//negative regulation of pr…
XM_018043891.1	black	163.747	15.62	2.45	1.18	0.88	11.79	0.56	0.66	0.88	0.83	0	0.07	0	1.55	1.83	1.28	1.74	1.52	0	0.02	0.76	0.92	XM_018043891.1	PREDICTED: T-cell acute lymphocytic leukemia protein 1 isoform X2 [Capra hircus]	-	-	-	-	GO:0005623//cell;GO:0043234//protein complex;GO:0070013//intracellular organelle lumen;GO:0044446//intracellular organelle part;GO:0043228//non-membrane-bounded organelle;GO:0000785//chromatin;GO:0044427//chromosomal part;GO:0043232//intracellular non-membrane-bounded organelle;GO:0043231//intracellular membrane-bounded organelle;GO:0043227//membrane-bounded organelle;GO:0005634//nucleus;GO:00444…	GO:0005515//protein binding;GO:0046983//protein dimerization activity;GO:0008134//transcription factor binding;GO:0003676//nucleic acid binding;GO:0043565//sequence-specific DNA binding;GO:1901363//heterocyclic compound binding;GO:0001012//RNA polymerase II regulatory region DNA binding;GO:0003690//double-stranded DNA binding;GO:0001071//nucleic acid binding transcription factor activity;GO:00036…	GO:0051252//regulation of RNA metabolic process;GO:0001704//formation of primary germ layer;GO:0044087//regulation of cellular component biogenesis;GO:0021510//spinal cord development;GO:0007399//nervous system development;GO:0051128//regulation of cellular component organization;GO:0045165//cell fate commitment;GO:0007610//behavior;GO:0048332//mesoderm morphogenesis;GO:0032844//regulation of hom…
XM_018044077.1	black	1.59593	3.97	1.28	0	0.86	3.65	0	2.4	0.81	0	4.21	0	0	3.26	0	1.14	0	0.15	0	1.37	5.97	2.82	XM_018044077.1	PREDICTED: oxysterol-binding protein-related protein 9 isoform X7 [Capra hircus]	-	-	-	-	-	-	GO:0044699//single-organism process;GO:1902578//single-organism localization;GO:0006810//transport;GO:0044765//single-organism transport;GO:0051234//establishment of localization;GO:0051179//localization
XM_018045397.1	black	150.673	137.62	47.45	44.88	4.5	82.22	1.58	4.79	3.09	3.99	5.27	5.81	4.89	2.16	3.05	1.9	1.79	1.26	2.33	1.06	0.36	0.55	XM_018045397.1	PREDICTED: GTP-binding protein Di-Ras3 [Capra hircus]	-	-	-	-	-	GO:0032550//purine ribonucleoside binding;GO:0036094//small molecule binding;GO:0001883//purine nucleoside binding;GO:1901363//heterocyclic compound binding;GO:0097367//carbohydrate derivative binding;GO:0005488//binding;GO:0032549//ribonucleoside binding;GO:0097159//organic cyclic compound binding;GO:0001882//nucleoside binding	GO:0035556//intracellular signal transduction;GO:0007154//cell communication;GO:0051716//cellular response to stimulus;GO:0044700//single organism signaling;GO:0065007//biological regulation;GO:0023052//signaling;GO:0050789//regulation of biological process;GO:0050896//response to stimulus;GO:0044763//single-organism cellular process;GO:0007165//signal transduction;GO:0050794//regulation of cellu…
XM_018045780.1	black	115.064	15.37	2.64	2.71	2.57	14.66	1.28	2.74	4.96	3.19	0	0	0	0	0	0	0	0.81	0	0	2.17	0	XM_018045780.1	PREDICTED: glutamate--cysteine ligase regulatory subunit isoform X1 [Capra hircus]	Metabolism	Amino acid metabolism;Metabolism of other amino acids	ko00480//Glutathione metabolism;ko00270//Cysteine and methionine metabolism	K11205	-	-	-
XM_018045973.1	black	115.814	17.37	4.63	1.45	1.77	11.99	1.28	2.58	4.25	2.62	3.9	3.18	3.62	4.38	5.23	4.12	4.68	4.74	5.03	5.62	5.94	4.14	XM_018045973.1	PREDICTED: protein FAM46C [Capra hircus]	-	-	-	-	-	-	-
XM_018046142.1	black	154.121	33.36	10.5	5.54	5.63	23.89	3.96	2.87	4.14	5.49	0	0.19	0	0.88	0	0	0.1	0.36	0	0	0	0	XM_018046142.1	PREDICTED: transferrin receptor protein 1 isoform X2 [Capra hircus]	Organismal Systems;Cellular Processes;Environmental Information Processing	Transport and catabolism;Immune system;Signal transduction	ko04144//Endocytosis;ko04145//Phagosome;ko04066//HIF-1 signaling pathway;ko04640//Hematopoietic cell lineage	K06503	GO:0043229//intracellular organelle;GO:0005737//cytoplasm;GO:0031982//vesicle;GO:0012505//endomembrane system;GO:0005623//cell;GO:0005622//intracellular;GO:0044464//cell part;GO:0005576//extracellular region;GO:0071944//cell periphery;GO:0016020//membrane;GO:0043226//organelle;GO:0044421//extracellular region part;GO:0043231//intracellular membrane-bounded organelle;GO:0005768//endosome;GO:003198…	GO:1901363//heterocyclic compound binding;GO:0097159//organic cyclic compound binding;GO:0004872//receptor activity;GO:0003723//RNA binding;GO:0060089//molecular transducer activity;GO:0038024//cargo receptor activity;GO:0005488//binding;GO:0005515//protein binding;GO:0003676//nucleic acid binding	GO:0044763//single-organism cellular process;GO:0055065//metal ion homeostasis;GO:0048518//positive regulation of biological process;GO:0002520//immune system development;GO:0046916//cellular transition metal ion homeostasis;GO:0048534//hematopoietic or lymphoid organ development;GO:0009987//cellular process;GO:0071702//organic substance transport;GO:0002521//leukocyte differentiation;GO:0055076/…
XM_018046255.1	black	153.213	13.18	2.97	0.76	0.45	13.09	0.17	0.59	0.8	0.69	0.54	0.52	0.91	0.12	0.08	0.18	0.18	0.17	0.13	0.04	0.21	0.06	XM_018046255.1	PREDICTED: pyruvate kinase PKLR isoform X1 [Capra hircus]	Organismal Systems;Metabolism	Nucleotide metabolism;Endocrine system;Global and Overview;Carbohydrate metabolism	ko00230//Purine metabolism;ko04910//Insulin signaling pathway;ko01200//Carbon metabolism;ko01230//Biosynthesis of amino acids;ko00010//Glycolysis / Gluconeogenesis;ko00620//Pyruvate metabolism	K12406	-	GO:0043169//cation binding;GO:0043167//ion binding;GO:0016772//transferase activity, transferring phosphorus-containing groups;GO:0031420//alkali metal ion binding;GO:0016301//kinase activity;GO:0046872//metal ion binding;GO:0005488//binding;GO:0016740//transferase activity;GO:0003824//catalytic activity	GO:0043436//oxoacid metabolic process;GO:0008152//metabolic process;GO:0009987//cellular process;GO:0006090//pyruvate metabolic process;GO:0032787//monocarboxylic acid metabolic process;GO:0044237//cellular metabolic process;GO:0019752//carboxylic acid metabolic process;GO:0044699//single-organism process;GO:0071704//organic substance metabolic process;GO:0044281//small molecule metabolic process…
XM_018046349.1	black	175.488	35.15	4.38	0.82	0.07	24.72	0.17	0.13	0.13	0.13	0.07	0.01	0.02	0	0.03	0.02	0.03	0.1	0.1	0.14	0.62	0.59	XM_018046349.1	PREDICTED: spectrin alpha chain, erythrocytic 1 isoform X2 [Capra hircus]	-	-	-	-	GO:0044430//cytoskeletal part;GO:0044464//cell part;GO:0044422//organelle part;GO:0043229//intracellular organelle;GO:0044424//intracellular part;GO:0005622//intracellular;GO:0005623//cell;GO:0043228//non-membrane-bounded organelle;GO:0005856//cytoskeleton;GO:0043226//organelle;GO:0043232//intracellular non-membrane-bounded organelle;GO:0044446//intracellular organelle part	GO:0043167//ion binding;GO:0046983//protein dimerization activity;GO:0005488//binding;GO:0005515//protein binding;GO:0043169//cation binding;GO:0046872//metal ion binding	GO:0051249//regulation of lymphocyte activation;GO:0061024//membrane organization;GO:0048534//hematopoietic or lymphoid organ development;GO:0034110//regulation of homotypic cell-cell adhesion;GO:0065007//biological regulation;GO:0046483//heterocycle metabolic process;GO:0022604//regulation of cell morphogenesis;GO:0044763//single-organism cellular process;GO:0044237//cellular metabolic process;G…
XM_018046636.1	black	5.86728	1.07	3.93	2.73	2.16	1.88	3.28	3.5	4.21	4.42	3.89	4	3.26	2.3	2.14	2.65	3.04	2.21	2.33	3.34	4.44	4.44	XM_018046636.1	PREDICTED: dnaJ homolog subfamily B member 6 isoform X2 [Capra hircus]	-	-	-	-	GO:0044444//cytoplasmic part;GO:0044424//intracellular part;GO:0005622//intracellular;GO:0043229//intracellular organelle;GO:0043231//intracellular membrane-bounded organelle;GO:0005623//cell;GO:0044464//cell part;GO:0031674//I band;GO:0044422//organelle part;GO:0030016//myofibril;GO:0043232//intracellular non-membrane-bounded organelle;GO:0043292//contractile fiber;GO:0005737//cytoplasm;GO:00300…	GO:0005515//protein binding;GO:0030234//enzyme regulator activity;GO:0005488//binding;GO:0008047//enzyme activator activity;GO:0098772//molecular function regulator	GO:0051128//regulation of cellular component organization;GO:0019538//protein metabolic process;GO:0045103//intermediate filament-based process;GO:0016043//cellular component organization;GO:0006996//organelle organization;GO:0043170//macromolecule metabolic process;GO:0051336//regulation of hydrolase activity;GO:0009987//cellular process;GO:0050790//regulation of catalytic activity;GO:1902589//s…
XM_018046892.1	black	176.553	47.48	6.16	1.3	0.28	27.76	0.07	0.65	0.44	0.23	0	0	0.27	0	0.66	0	0	0	0.2	0	0.12	0	XM_018046892.1	PREDICTED: 3-oxo-5-beta-steroid 4-dehydrogenase isoform X2 [Capra hircus]	Metabolism	Lipid metabolism	ko00140//Steroid hormone biosynthesis;ko00120//Primary bile acid biosynthesis	K00251	GO:0043226//organelle;GO:0043227//membrane-bounded organelle;GO:0044444//cytoplasmic part;GO:0044464//cell part;GO:0031988//membrane-bounded vesicle;GO:0005737//cytoplasm;GO:0044424//intracellular part;GO:0005622//intracellular;GO:0005623//cell;GO:0031982//vesicle	GO:0003824//catalytic activity	GO:0032501//multicellular organismal process;GO:0044710//single-organism metabolic process;GO:0071704//organic substance metabolic process;GO:0006694//steroid biosynthetic process;GO:0008203//cholesterol metabolic process;GO:0006066//alcohol metabolic process;GO:1901362//organic cyclic compound biosynthetic process;GO:0044699//single-organism process;GO:0044238//primary metabolic process;GO:19013…
XM_018047133.1	black	103.074	10.63	4.61	3.93	1.88	4.89	0.18	0.32	0	2.63	0	0.3	0	0	0.24	0	0	0	0	1.44	0	0	XM_018047133.1	PREDICTED: cytosolic 5'-nucleotidase 3A isoform X3 [Capra hircus]	Metabolism	Metabolism of cofactors and vitamins;Nucleotide metabolism	ko00230//Purine metabolism;ko00240//Pyrimidine metabolism;ko00760//Nicotinate and nicotinamide metabolism	K01081	GO:0005623//cell;GO:0043229//intracellular organelle;GO:0043231//intracellular membrane-bounded organelle;GO:0043226//organelle;GO:0005622//intracellular;GO:0044464//cell part;GO:0044424//intracellular part;GO:0043227//membrane-bounded organelle	GO:0043167//ion binding;GO:0016788//hydrolase activity, acting on ester bonds;GO:0005488//binding;GO:0016787//hydrolase activity;GO:0043169//cation binding;GO:0036094//small molecule binding;GO:0046872//metal ion binding;GO:0003824//catalytic activity;GO:0016791//phosphatase activity;GO:0042578//phosphoric ester hydrolase activity;GO:0008252//nucleotidase activity	GO:0044710//single-organism metabolic process;GO:0044699//single-organism process;GO:0044763//single-organism cellular process;GO:0019637//organophosphate metabolic process;GO:0044281//small molecule metabolic process;GO:0009987//cellular process;GO:0006807//nitrogen compound metabolic process;GO:0055086//nucleobase-containing small molecule metabolic process;GO:0006796//phosphate-containing comp…
XM_018047171.1	black	90.9053	16.16	11.7	7.76	5.29	12.58	6.5	6.11	5.14	6.09	4.96	2.17	1.7	5.06	4.49	4.35	7.28	5.01	5.46	5.96	5.68	4.21	XM_018047171.1	PREDICTED: dnaJ homolog subfamily B member 9 [Capra hircus]	-	-	-	-	GO:0005622//intracellular;GO:0005623//cell;GO:0031988//membrane-bounded vesicle;GO:0043231//intracellular membrane-bounded organelle;GO:0031982//vesicle;GO:0043226//organelle;GO:0044464//cell part;GO:0043227//membrane-bounded organelle;GO:0043229//intracellular organelle;GO:0044424//intracellular part	GO:0005488//binding;GO:0005515//protein binding	GO:0044260//cellular macromolecule metabolic process;GO:0006508//proteolysis;GO:0010498//proteasomal protein catabolic process;GO:0019538//protein metabolic process;GO:0009057//macromolecule catabolic process;GO:0044267//cellular protein metabolic process;GO:0044238//primary metabolic process;GO:0044265//cellular macromolecule catabolic process;GO:0009056//catabolic process;GO:0009987//cellular p…
XM_018047391.1	black	101.202	9.74	4.52	3.66	1.13	4.99	2.03	2.77	0.88	1.11	0.67	0.94	0.47	1.75	1.69	0.61	2.69	0.43	2.35	2.19	1.68	2.36	XM_018047391.1	PREDICTED: calcium-binding mitochondrial carrier protein Aralar2 isoform X1 [Capra hircus]	-	-	-	-	GO:0016020//membrane;GO:0044446//intracellular organelle part;GO:0005623//cell;GO:0031975//envelope;GO:0044424//intracellular part;GO:0044422//organelle part;GO:0043227//membrane-bounded organelle;GO:0043231//intracellular membrane-bounded organelle;GO:0031967//organelle envelope;GO:0031090//organelle membrane;GO:0019866//organelle inner membrane;GO:0044464//cell part;GO:0043229//intracellular or…	GO:0022892//substrate-specific transporter activity;GO:0022891//substrate-specific transmembrane transporter activity;GO:0005342//organic acid transmembrane transporter activity;GO:0046872//metal ion binding;GO:0015172//acidic amino acid transmembrane transporter activity;GO:0008509//anion transmembrane transporter activity;GO:0005215//transporter activity;GO:0022857//transmembrane transporter ac…	GO:0044237//cellular metabolic process;GO:0010038//response to metal ion;GO:0050896//response to stimulus;GO:0015807//L-amino acid transport;GO:0006865//amino acid transport;GO:0051179//localization;GO:0006753//nucleoside phosphate metabolic process;GO:0044238//primary metabolic process;GO:1901362//organic cyclic compound biosynthetic process;GO:0044765//single-organism transport;GO:1901576//orga…
XM_018047392.1	black	43.5329	8.42	7.27	2.61	2.49	5.88	4.26	0	1.84	1.52	2.06	2.37	2.39	3.03	2.6	2.49	0.93	4.87	3.2	1.77	3.45	2.87	XM_018047392.1	PREDICTED: calcium-binding mitochondrial carrier protein Aralar2 isoform X2 [Capra hircus]	-	-	-	-	GO:0016020//membrane;GO:0031975//envelope;GO:0043227//membrane-bounded organelle;GO:0044425//membrane part;GO:0019866//organelle inner membrane;GO:0044446//intracellular organelle part;GO:0005622//intracellular;GO:0044422//organelle part;GO:0005623//cell;GO:0043229//intracellular organelle;GO:0044424//intracellular part;GO:0044464//cell part;GO:0031967//organelle envelope;GO:0043226//organelle;GO…	GO:0022857//transmembrane transporter activity;GO:0022891//substrate-specific transmembrane transporter activity;GO:0005215//transporter activity;GO:0015171//amino acid transmembrane transporter activity;GO:0008509//anion transmembrane transporter activity;GO:0015075//ion transmembrane transporter activity;GO:0005310//dicarboxylic acid transmembrane transporter activity;GO:0043167//ion binding;GO…	GO:0044281//small molecule metabolic process;GO:0034654//nucleobase-containing compound biosynthetic process;GO:0006753//nucleoside phosphate metabolic process;GO:0019318//hexose metabolic process;GO:0055114//oxidation-reduction process;GO:0050896//response to stimulus;GO:1901135//carbohydrate derivative metabolic process;GO:0015849//organic acid transport;GO:0009150//purine ribonucleotide metabo…
XM_018047397.1	black	78.4167	42.38	30.9	21.56	25.14	38.47	25.92	15.85	13.45	17.92	11.98	8.28	10.93	14.84	16.01	16.53	17.48	13.98	15.07	15.12	16.56	12.38	XM_018047397.1	PREDICTED: serum paraoxonase/arylesterase 2 [Capra hircus]	-	-	-	-	GO:0016020//membrane	GO:0016787//hydrolase activity;GO:0043169//cation binding;GO:0043167//ion binding;GO:0005515//protein binding;GO:0003824//catalytic activity;GO:0052689//carboxylic ester hydrolase activity;GO:0005488//binding;GO:0016788//hydrolase activity, acting on ester bonds	GO:0008152//metabolic process;GO:0009987//cellular process;GO:0006725//cellular aromatic compound metabolic process;GO:0044237//cellular metabolic process
XM_018047447.1	black	95.2359	8.51	5.57	3.03	1.52	5.42	2.4	1.1	0.97	1.15	2.31	1.11	3.12	1.96	2.24	2.27	2.57	3.25	1.38	1.1	2.46	1.65	XM_018047447.1	PREDICTED: uridine phosphorylase 1 [Capra hircus]	Metabolism	Nucleotide metabolism;Xenobiotics biodegradation and metabolism	ko00240//Pyrimidine metabolism;ko00983//Drug metabolism - other enzymes	K00757	GO:0044424//intracellular part;GO:0005622//intracellular;GO:0005623//cell;GO:0044464//cell part	GO:0016763//transferase activity, transferring pentosyl groups;GO:0016757//transferase activity, transferring glycosyl groups;GO:0016740//transferase activity;GO:0003824//catalytic activity	GO:0006796//phosphate-containing compound metabolic process;GO:0006753//nucleoside phosphate metabolic process;GO:0006793//phosphorus metabolic process;GO:0044281//small molecule metabolic process;GO:0044238//primary metabolic process;GO:0006139//nucleobase-containing compound metabolic process;GO:1901360//organic cyclic compound metabolic process;GO:0055086//nucleobase-containing small molecule …
XM_018048082.1	black	166.321	21.08	7.82	1.05	0.33	10.74	0.14	0.46	0.45	0	0.12	0.47	0.52	0	0.54	0.61	0.2	0	0	0.48	0.26	0	XM_018048082.1	PREDICTED: zinc transporter ZIP5 [Capra hircus]	-	-	-	-	GO:0016020//membrane;GO:0043227//membrane-bounded organelle;GO:0043226//organelle;GO:0031982//vesicle;GO:0031988//membrane-bounded vesicle	GO:0022890//inorganic cation transmembrane transporter activity;GO:0015075//ion transmembrane transporter activity;GO:0022892//substrate-specific transporter activity;GO:0008324//cation transmembrane transporter activity;GO:0022857//transmembrane transporter activity;GO:0005215//transporter activity;GO:0022891//substrate-specific transmembrane transporter activity	GO:0010628//positive regulation of gene expression;GO:0006810//transport;GO:0051716//cellular response to stimulus;GO:0019219//regulation of nucleobase-containing compound metabolic process;GO:0044699//single-organism process;GO:0043484//regulation of RNA splicing;GO:0051173//positive regulation of nitrogen compound metabolic process;GO:0060255//regulation of macromolecule metabolic process;GO:00…
XM_018048223.1	black	81.2581	10.59	6.27	4.43	3.48	9.24	2.76	3.42	4.51	4.52	4.48	4.01	3.87	4.79	4.94	5.41	1.9	2.96	3.63	3	6.5	4.52	XM_018048223.1	PREDICTED: F-box only protein 7 isoform X2 [Capra hircus]	-	-	-	-	GO:0043229//intracellular organelle;GO:0032991//macromolecular complex;GO:0044424//intracellular part;GO:0005622//intracellular;GO:0005623//cell;GO:0044464//cell part;GO:0044444//cytoplasmic part;GO:0043231//intracellular membrane-bounded organelle;GO:0005737//cytoplasm;GO:0043227//membrane-bounded organelle;GO:0043226//organelle	GO:0019900//kinase binding;GO:0005515//protein binding;GO:0005488//binding;GO:0019899//enzyme binding	GO:0006914//autophagy;GO:0065007//biological regulation;GO:0044238//primary metabolic process;GO:2000026//regulation of multicellular organismal development;GO:1903706//regulation of hemopoiesis;GO:0044770//cell cycle phase transition;GO:0051174//regulation of phosphorus metabolic process;GO:0071702//organic substance transport;GO:0050790//regulation of catalytic activity;GO:1903047//mitotic cell…
XM_018048426.1	black	24.0178	40.64	10.93	6.34	12.3	37.43	3.94	20.58	28.02	14.49	9.71	7.4	7.65	25.65	15.18	12.37	17.86	15.77	12.68	20.06	25.36	20.44	XM_018048426.1	PREDICTED: microsomal glutathione S-transferase 1 [Capra hircus]	Metabolism	Xenobiotics biodegradation and metabolism;Metabolism of other amino acids	ko00980//Metabolism of xenobiotics by cytochrome P450;ko00982//Drug metabolism - cytochrome P450;ko00480//Glutathione metabolism	K00799	GO:0031975//envelope;GO:0043231//intracellular membrane-bounded organelle;GO:0043226//organelle;GO:0044429//mitochondrial part;GO:0044446//intracellular organelle part;GO:0005622//intracellular;GO:0043229//intracellular organelle;GO:0044444//cytoplasmic part;GO:0044424//intracellular part;GO:0031224//intrinsic component of membrane;GO:0005623//cell;GO:0016020//membrane;GO:0019866//organelle inner…	GO:0016765//transferase activity, transferring alkyl or aryl (other than methyl) groups;GO:0016209//antioxidant activity;GO:0004601//peroxidase activity;GO:0016491//oxidoreductase activity;GO:0016740//transferase activity;GO:0003824//catalytic activity;GO:0016684//oxidoreductase activity, acting on peroxide as acceptor	GO:0043933//macromolecular complex subunit organization;GO:0044699//single-organism process;GO:0008152//metabolic process;GO:0071840//cellular component organization or biogenesis;GO:0051260//protein homooligomerization;GO:0009987//cellular process;GO:0033194//response to hydroperoxide;GO:0044085//cellular component biogenesis;GO:0006982//response to lipid hydroperoxide;GO:0010033//response to or…
XM_018048527.1	black	169.805	68.68	18.53	4.87	4.13	33.79	1.32	2.09	3.47	3.01	0	0	0	1.46	0	0	0	0	0	0	0	0	XM_018048527.1	PREDICTED: alpha-2-macroglobulin isoform X2 [Capra hircus]	Organismal Systems	Immune system	ko04610//Complement and coagulation cascades	K03910	GO:0043226//organelle;GO:0005576//extracellular region;GO:0031988//membrane-bounded vesicle;GO:0031982//vesicle;GO:0043227//membrane-bounded organelle;GO:0044421//extracellular region part	GO:0030414//peptidase inhibitor activity;GO:0061134//peptidase regulator activity;GO:0061135//endopeptidase regulator activity;GO:0005515//protein binding;GO:0019955//cytokine binding;GO:0005488//binding;GO:0019956//chemokine binding;GO:0019899//enzyme binding;GO:0030234//enzyme regulator activity;GO:0019958//C-X-C chemokine binding;GO:0004857//enzyme inhibitor activity;GO:0004866//endopeptidase …	GO:1903034//regulation of response to wounding;GO:0030449//regulation of complement activation;GO:0044767//single-organism developmental process;GO:0048519//negative regulation of biological process;GO:0002682//regulation of immune system process;GO:0010468//regulation of gene expression;GO:0048523//negative regulation of cellular process;GO:0048869//cellular developmental process;GO:0050727//reg…
XM_018048796.1	black	96.8141	10.96	1.88	0.55	0.28	7.42	0.21	0.15	0.19	0.33	0.2	0.06	0.18	0.13	0.03	0.08	0.74	1.54	1.08	2.75	3.5	4.66	XM_018048796.1	PREDICTED: GRB2-related adapter protein 2 [Capra hircus]	Organismal Systems	Immune system	ko04660//T cell receptor signaling pathway	K07366	GO:0005622//intracellular;GO:0044464//cell part;GO:0043227//membrane-bounded organelle;GO:0043229//intracellular organelle;GO:0043226//organelle;GO:0043231//intracellular membrane-bounded organelle;GO:0005623//cell;GO:0044424//intracellular part	-	-
XM_018048982.1	black	128.971	13.03	2.84	0.24	0.32	7.17	0	0.24	0.27	0.2	1.23	1.73	2.53	1.67	1.14	1.58	3.07	2.57	1.58	1.91	1.02	2.63	XM_018048982.1	PREDICTED: inositol oxygenase [Capra hircus]	Metabolism	Carbohydrate metabolism	ko00562//Inositol phosphate metabolism;ko00053//Ascorbate and aldarate metabolism	K00469	GO:0005622//intracellular;GO:0043227//membrane-bounded organelle;GO:0044424//intracellular part;GO:0031982//vesicle;GO:0005623//cell;GO:0043226//organelle;GO:0044464//cell part;GO:0031988//membrane-bounded vesicle	GO:0016701//oxidoreductase activity, acting on single donors with incorporation of molecular oxygen;GO:0016491//oxidoreductase activity;GO:0043167//ion binding;GO:0005506//iron ion binding;GO:0046872//metal ion binding;GO:0016614//oxidoreductase activity, acting on CH-OH group of donors;GO:0016616//oxidoreductase activity, acting on the CH-OH group of donors, NAD or NADP as acceptor;GO:0043169//c…	GO:0032535//regulation of cellular component size;GO:0005975//carbohydrate metabolic process;GO:0042592//homeostatic process;GO:0044700//single organism signaling;GO:0044238//primary metabolic process;GO:0044723//single-organism carbohydrate metabolic process;GO:0044237//cellular metabolic process;GO:0050789//regulation of biological process;GO:1901615//organic hydroxy compound metabolic process;…
XM_018049559.1	black	180.415	276.54	57.27	7.54	0	165.25	0.08	0	0	0.03	0	0	0	0	0	0	0	0	0	0	0	0	XM_018049559.1	PREDICTED: vitamin D-binding protein [Capra hircus]	-	-	-	-	GO:0043227//membrane-bounded organelle;GO:0043226//organelle;GO:0044421//extracellular region part;GO:0031982//vesicle;GO:0005576//extracellular region;GO:0031988//membrane-bounded vesicle	GO:0019842//vitamin binding;GO:0005215//transporter activity;GO:0005499//vitamin D binding;GO:0005515//protein binding;GO:0008092//cytoskeletal protein binding;GO:0008289//lipid binding;GO:0005496//steroid binding;GO:0036094//small molecule binding;GO:0043178//alcohol binding;GO:0005488//binding;GO:0097159//organic cyclic compound binding;GO:1902271//D3 vitamins binding	GO:0051234//establishment of localization;GO:0044710//single-organism metabolic process;GO:0006810//transport;GO:0006066//alcohol metabolic process;GO:0044765//single-organism transport;GO:0044281//small molecule metabolic process;GO:1902578//single-organism localization;GO:0071704//organic substance metabolic process;GO:0051179//localization;GO:1901615//organic hydroxy compound metabolic process…
XM_018050122.1	black	2.59377	0.12	3.41	2.44	2	1.3	1.88	1.56	2.6	2.01	3.15	1.6	2.87	1.6	1.81	1.94	3.16	1.08	1.27	0.79	2.62	3.12	XM_018050122.1	PREDICTED: gem-associated protein 5 isoform X1 [Capra hircus]	Genetic Information Processing	Translation	ko03013//RNA transport	K13133	GO:0043226//organelle;GO:0044424//intracellular part;GO:0044428//nuclear part;GO:0005654//nucleoplasm;GO:0031981//nuclear lumen;GO:0044464//cell part;GO:0043227//membrane-bounded organelle;GO:0005634//nucleus;GO:0005623//cell;GO:0044446//intracellular organelle part;GO:0031974//membrane-enclosed lumen;GO:0043234//protein complex;GO:0005737//cytoplasm;GO:0044422//organelle part;GO:0005622//intrace…	GO:0003723//RNA binding;GO:0003676//nucleic acid binding;GO:1901363//heterocyclic compound binding;GO:0097159//organic cyclic compound binding;GO:0005488//binding	-
XM_018050123.1	black	1.52632	0.31	3.47	3.61	3.85	3.66	3.12	4.99	2.06	2.46	2.71	3.89	2.65	3.27	3.23	3.18	2.14	4.12	4.29	3.29	1.9	1.28	XM_018050123.1	PREDICTED: gem-associated protein 5 isoform X2 [Capra hircus]	Genetic Information Processing	Translation	ko03013//RNA transport	K13133	GO:0044428//nuclear part;GO:0043233//organelle lumen;GO:0044424//intracellular part;GO:0031974//membrane-enclosed lumen;GO:0005654//nucleoplasm;GO:0044446//intracellular organelle part;GO:0044464//cell part;GO:0044451//nucleoplasm part;GO:0044444//cytoplasmic part;GO:0043234//protein complex;GO:0070013//intracellular organelle lumen;GO:0005623//cell;GO:0044422//organelle part;GO:0043226//organell…	GO:1901363//heterocyclic compound binding;GO:0097159//organic cyclic compound binding;GO:0005488//binding;GO:0003676//nucleic acid binding;GO:0003723//RNA binding	-
XM_018050140.1	black	28.1546	4.7	2.59	1.03	0.59	3.21	2.18	2.17	1.81	1.48	1.48	2.86	0.84	1.4	0.98	2.48	1.84	1.16	0.7	2.38	0	2.17	XM_018050140.1	PREDICTED: TNFAIP3-interacting protein 1 isoform X3 [Capra hircus]	-	-	-	-	GO:0044464//cell part;GO:0044424//intracellular part;GO:0005622//intracellular;GO:0005623//cell	GO:0016787//hydrolase activity;GO:0003824//catalytic activity;GO:0070011//peptidase activity, acting on L-amino acid peptides;GO:0005515//protein binding;GO:0019899//enzyme binding;GO:0008234//cysteine-type peptidase activity;GO:0019783//ubiquitin-like protein-specific protease activity;GO:0019900//kinase binding;GO:0008233//peptidase activity;GO:0036459//thiol-dependent ubiquitinyl hydrolase act…	GO:0009892//negative regulation of metabolic process;GO:0048585//negative regulation of response to stimulus;GO:0050789//regulation of biological process;GO:0045936//negative regulation of phosphate metabolic process;GO:0098609//cell-cell adhesion;GO:0043170//macromolecule metabolic process;GO:0050794//regulation of cellular process;GO:0023057//negative regulation of signaling;GO:0065007//biologi…
XM_018050309.1	black	103.611	8.77	2.31	0.23	0.32	2.77	0.29	0.68	1.22	1.07	0.46	0	0.39	0	0	0.94	1.82	0.16	1.32	1.41	0	1.38	XM_018050309.1	PREDICTED: solute carrier family 23 member 1 isoform X3 [Capra hircus]	-	-	-	-	GO:0031988//membrane-bounded vesicle;GO:0005622//intracellular;GO:0005886//plasma membrane;GO:0043226//organelle;GO:0071944//cell periphery;GO:0016020//membrane;GO:0043227//membrane-bounded organelle;GO:0044464//cell part;GO:0005623//cell;GO:0031982//vesicle;GO:0044424//intracellular part	GO:0022891//substrate-specific transmembrane transporter activity;GO:0022857//transmembrane transporter activity;GO:0046873//metal ion transmembrane transporter activity;GO:0015294//solute:cation symporter activity;GO:0015291//secondary active transmembrane transporter activity;GO:0015370//solute:sodium symporter activity;GO:0005215//transporter activity;GO:0015075//ion transmembrane transporter …	GO:0048856//anatomical structure development;GO:0046942//carboxylic acid transport;GO:0051180//vitamin transport;GO:0050896//response to stimulus;GO:0042221//response to chemical;GO:0009987//cellular process;GO:0006820//anion transport;GO:1902578//single-organism localization;GO:0044763//single-organism cellular process;GO:0032501//multicellular organismal process;GO:0051234//establishment of loc…
XM_018051253.1	black	175.133	39	5.05	0.87	0.07	28.22	0.21	0	0.21	0.19	0.07	0	0.07	0.13	0	0.08	0.49	0	0	0.13	0.07	0.16	XM_018051253.1	PREDICTED: Krueppel-like factor 1 [Capra hircus]	-	-	-	-	GO:0032991//macromolecular complex;GO:0044422//organelle part;GO:0043228//non-membrane-bounded organelle;GO:0043231//intracellular membrane-bounded organelle;GO:0044446//intracellular organelle part;GO:0043227//membrane-bounded organelle;GO:0043226//organelle;GO:0000785//chromatin;GO:0043232//intracellular non-membrane-bounded organelle;GO:0044427//chromosomal part;GO:0043229//intracellular organ…	GO:0043565//sequence-specific DNA binding;GO:1990837//sequence-specific double-stranded DNA binding;GO:0000975//regulatory region DNA binding;GO:0003676//nucleic acid binding;GO:1901363//heterocyclic compound binding;GO:0003690//double-stranded DNA binding;GO:0044212//transcription regulatory region DNA binding;GO:0001067//regulatory region nucleic acid binding;GO:0043167//ion binding;GO:0000976/…	GO:0006325//chromatin organization;GO:0044767//single-organism developmental process;GO:0006355//regulation of transcription, DNA-templated;GO:0051276//chromosome organization;GO:0030097//hemopoiesis;GO:0065007//biological regulation;GO:0002376//immune system process;GO:2000112//regulation of cellular macromolecule biosynthetic process;GO:0030154//cell differentiation;GO:0050794//regulation of ce…
XM_018051261.1	black	100.472	210.03	89.85	92.85	59.4	190.26	69.61	36.36	29.74	53.31	3.59	5.06	3.1	6.03	6.53	5.12	6.28	3.57	3.73	4.09	4.97	7.33	XM_018051261.1	PREDICTED: peroxiredoxin-2 [Capra hircus]	-	-	-	-	GO:0044464//cell part;GO:0043227//membrane-bounded organelle;GO:0043226//organelle;GO:0044424//intracellular part;GO:0031982//vesicle;GO:0005622//intracellular;GO:0031988//membrane-bounded vesicle;GO:0005623//cell	GO:0016209//antioxidant activity;GO:0003824//catalytic activity	GO:0008219//cell death;GO:0044237//cellular metabolic process;GO:0044763//single-organism cellular process;GO:0044699//single-organism process;GO:0044710//single-organism metabolic process;GO:0012501//programmed cell death;GO:0006801//superoxide metabolic process;GO:0006979//response to oxidative stress;GO:0016265//death;GO:0006915//apoptotic process;GO:0009987//cellular process;GO:0006950//respo…
XM_018051374.1	black	172.688	20.24	2.72	2.34	1.29	13.22	1.09	0.7	1.24	1.19	0.87	0.74	1.04	0.69	0.75	0.57	1	0.53	0.39	0.33	0.39	0.35	XM_018051374.1	PREDICTED: ankyrin repeat and LEM domain-containing protein 1 [Capra hircus]	-	-	-	-	-	-	-
XM_018052214.1	black	80.769	150.04	56.33	51.01	56.29	142.42	53.22	37.98	38.25	52.53	76.88	66.02	72.8	62.98	70.98	58.04	79.71	55.61	82.04	67.68	73.49	67.61	XM_018052214.1	PREDICTED: acidic leucine-rich nuclear phosphoprotein 32 family member B isoform X2 [Capra hircus]	-	-	-	-	GO:0043228//non-membrane-bounded organelle;GO:0031988//membrane-bounded vesicle;GO:0043231//intracellular membrane-bounded organelle;GO:0005623//cell;GO:0043232//intracellular non-membrane-bounded organelle;GO:0043227//membrane-bounded organelle;GO:0031982//vesicle;GO:0044444//cytoplasmic part;GO:0005622//intracellular;GO:0005737//cytoplasm;GO:0043226//organelle;GO:0043229//intracellular organell…	GO:0005515//protein binding;GO:0005488//binding;GO:0019899//enzyme binding	GO:0048731//system development;GO:0051049//regulation of transport;GO:0071824//protein-DNA complex subunit organization;GO:0060322//head development;GO:1903651//positive regulation of cytoplasmic transport;GO:0006325//chromatin organization;GO:0016043//cellular component organization;GO:0045595//regulation of cell differentiation;GO:0046822//regulation of nucleocytoplasmic transport;GO:0010941//r…
XM_018052334.1	black	1.69928	0	0.67	0	2.78	0	3.68	0	2.4	2.9	0.5	0.94	1.33	0.97	1.33	1	0.42	2.59	0.94	1.03	2.2	2.03	XM_018052334.1	PREDICTED: ectonucleoside triphosphate diphosphohydrolase 4 isoform X1 [Capra hircus]	Cellular Processes;Metabolism	Nucleotide metabolism;Transport and catabolism	ko00230//Purine metabolism;ko04142//Lysosome;ko00240//Pyrimidine metabolism	K12305	GO:0012505//endomembrane system;GO:0044444//cytoplasmic part;GO:0044425//membrane part;GO:0031090//organelle membrane;GO:0031224//intrinsic component of membrane;GO:0031300//intrinsic component of organelle membrane;GO:0044464//cell part;GO:0005622//intracellular;GO:0043229//intracellular organelle;GO:0016020//membrane;GO:0044422//organelle part;GO:0005794//Golgi apparatus;GO:0031228//intrinsic c…	GO:0017110//nucleoside-diphosphatase activity;GO:0016818//hydrolase activity, acting on acid anhydrides, in phosphorus-containing anhydrides;GO:0016462//pyrophosphatase activity;GO:0003824//catalytic activity;GO:0016787//hydrolase activity;GO:0016817//hydrolase activity, acting on acid anhydrides	-
XM_018052336.1	black	37.6887	21.48	8.62	4.12	2.47	16.85	2.68	3.03	2.52	4.68	4.82	7.04	6.45	6.17	7.98	7.18	9.16	9.08	12.75	10.98	10.16	14.52	XM_018052336.1	PREDICTED: mitoferrin-1 isoform X1 [Capra hircus]	-	-	-	-	GO:0031967//organelle envelope;GO:0031224//intrinsic component of membrane;GO:0044446//intracellular organelle part;GO:0043226//organelle;GO:0005622//intracellular;GO:0031090//organelle membrane;GO:0043227//membrane-bounded organelle;GO:0031975//envelope;GO:0043229//intracellular organelle;GO:0016020//membrane;GO:0019866//organelle inner membrane;GO:0044425//membrane part;GO:0044422//organelle pa…	GO:0022891//substrate-specific transmembrane transporter activity;GO:0022857//transmembrane transporter activity;GO:0005215//transporter activity;GO:0046915//transition metal ion transmembrane transporter activity;GO:0022890//inorganic cation transmembrane transporter activity;GO:0046873//metal ion transmembrane transporter activity;GO:0015075//ion transmembrane transporter activity;GO:0008324//c…	GO:0055076//transition metal ion homeostasis;GO:0065008//regulation of biological quality;GO:0055080//cation homeostasis;GO:0030001//metal ion transport;GO:0098771//inorganic ion homeostasis;GO:0051234//establishment of localization;GO:0006812//cation transport;GO:0006826//iron ion transport;GO:0055065//metal ion homeostasis;GO:0042592//homeostatic process;GO:0050801//ion homeostasis;GO:0000041//…
XM_018052338.1	black	157.483	12.22	0	0	0.04	9.68	0	0	0	0	0	0	0	0	0	0	0	0	0	0	0	0	XM_018052338.1	PREDICTED: mitoferrin-1 isoform X2 [Capra hircus]	-	-	-	-	GO:0016020//membrane	-	GO:0006811//ion transport;GO:0051234//establishment of localization;GO:0006812//cation transport;GO:0006826//iron ion transport;GO:1902578//single-organism localization;GO:0006810//transport;GO:0044765//single-organism transport;GO:0051179//localization;GO:0044699//single-organism process;GO:0030001//metal ion transport;GO:0000041//transition metal ion transport
XM_018052353.1	black	161.233	15.71	4.41	2.69	1.87	9.45	1.91	1.51	1.89	1.56	0.14	0	0.21	0.53	0.38	0.98	2.1	1.23	1.84	1.52	2.57	1.71	XM_018052353.1	PREDICTED: BCL2/adenovirus E1B 19 kDa protein-interacting protein 3-like isoform X3 [Capra hircus]	-	-	-	-	-	-	-
XM_018052479.1	black	9.83625	2.23	2.08	0.99	0.78	2.59	1.56	0.54	0.21	0.95	0	1.94	1.74	0.62	0.28	0.67	2.03	0.97	0.95	0.51	1.01	0	XM_018052479.1	PREDICTED: UDP-N-acetylglucosamine/UDP-glucose/GDP-mannose transporter isoform X4 [Capra hircus]	-	-	-	-	GO:0044424//intracellular part;GO:0043227//membrane-bounded organelle;GO:0043226//organelle;GO:0044425//membrane part;GO:0005622//intracellular;GO:0005623//cell;GO:0016020//membrane;GO:0031090//organelle membrane;GO:0044422//organelle part;GO:0031224//intrinsic component of membrane;GO:0044464//cell part;GO:0043231//intracellular membrane-bounded organelle;GO:0043229//intracellular organelle	GO:1901505//carbohydrate derivative transporter activity;GO:0022892//substrate-specific transporter activity;GO:0022891//substrate-specific transmembrane transporter activity;GO:0005215//transporter activity;GO:0022857//transmembrane transporter activity;GO:0015215//nucleotide transmembrane transporter activity;GO:0015932//nucleobase-containing compound transmembrane transporter activity;GO:19016…	GO:0048856//anatomical structure development;GO:0006022//aminoglycan metabolic process;GO:0071704//organic substance metabolic process;GO:0009059//macromolecule biosynthetic process;GO:0030203//glycosaminoglycan metabolic process;GO:1901576//organic substance biosynthetic process;GO:0043170//macromolecule metabolic process;GO:0032501//multicellular organismal process;GO:0009058//biosynthetic proc…
XM_018052863.1	black	152.836	14.41	4.2	1.73	0.8	14.02	0.46	1.46	1.91	0.86	0.61	0.44	0.42	0.13	0.56	0.3	0.4	0.05	0.42	0.04	0.28	0.05	XM_018052863.1	PREDICTED: arginase-1 isoform X1 [Capra hircus]	Metabolism	Amino acid metabolism;Global and Overview	ko01230//Biosynthesis of amino acids;ko00330//Arginine and proline metabolism;ko00220//Arginine biosynthesis	K01476	GO:0044464//cell part;GO:0043229//intracellular organelle;GO:0031988//membrane-bounded vesicle;GO:0043227//membrane-bounded organelle;GO:0043231//intracellular membrane-bounded organelle;GO:0005623//cell;GO:0005622//intracellular;GO:0031982//vesicle;GO:0043226//organelle;GO:0044424//intracellular part	GO:0003824//catalytic activity;GO:0016813//hydrolase activity, acting on carbon-nitrogen (but not peptide) bonds, in linear amidines;GO:0043169//cation binding;GO:0005488//binding;GO:0016810//hydrolase activity, acting on carbon-nitrogen (but not peptide) bonds;GO:0043167//ion binding;GO:0016787//hydrolase activity	GO:1901564//organonitrogen compound metabolic process;GO:0009987//cellular process;GO:0044281//small molecule metabolic process;GO:0043603//cellular amide metabolic process;GO:0044763//single-organism cellular process;GO:0006520//cellular amino acid metabolic process;GO:0044238//primary metabolic process;GO:0044237//cellular metabolic process;GO:0071704//organic substance metabolic process;GO:004…
XM_018053009.1	black	87.2809	30.53	15.28	8.21	11.7	23.79	9.63	13.56	17.57	14.65	10.19	8.01	7.58	13.06	12.18	13.27	8.63	11.06	12.89	9.76	15.11	11.55	XM_018053009.1	PREDICTED: 2-hydroxyacyl-CoA lyase 1 [Capra hircus]	Cellular Processes	Transport and catabolism	ko04146//Peroxisome	K12261	GO:0043226//organelle;GO:0043231//intracellular membrane-bounded organelle;GO:0044464//cell part;GO:0043229//intracellular organelle;GO:0005737//cytoplasm;GO:0005622//intracellular;GO:0044424//intracellular part;GO:0043227//membrane-bounded organelle;GO:0042579//microbody;GO:0044444//cytoplasmic part;GO:0005623//cell	GO:0019842//vitamin binding;GO:0046872//metal ion binding;GO:0036094//small molecule binding;GO:0005515//protein binding;GO:0003824//catalytic activity;GO:0016829//lyase activity;GO:0005488//binding;GO:0043167//ion binding;GO:0043169//cation binding	GO:0071822//protein complex subunit organization;GO:0044281//small molecule metabolic process;GO:0009056//catabolic process;GO:0044282//small molecule catabolic process;GO:0044238//primary metabolic process;GO:0071704//organic substance metabolic process;GO:0046395//carboxylic acid catabolic process;GO:0006082//organic acid metabolic process;GO:0009987//cellular process;GO:0044763//single-organis…
XM_018053235.1	black	59.3783	5.36	1.7	1.32	0.99	2.63	1.06	2.31	2.27	2.07	1.46	0.89	0.5	0.38	1.51	1.07	1.68	1.6	1.5	1.27	2.16	1.52	XM_018053235.1	PREDICTED: transcriptional activator Myb isoform X4 [Capra hircus]	Environmental Information Processing	Signal transduction	ko04151//PI3K-Akt signaling pathway	K09420	GO:0005737//cytoplasm;GO:0043227//membrane-bounded organelle;GO:0044464//cell part;GO:0044444//cytoplasmic part;GO:0043226//organelle;GO:0005623//cell;GO:0043231//intracellular membrane-bounded organelle;GO:0044424//intracellular part;GO:0005622//intracellular;GO:0043229//intracellular organelle	GO:1990837//sequence-specific double-stranded DNA binding;GO:0003700//transcription factor activity, sequence-specific DNA binding;GO:0097159//organic cyclic compound binding;GO:0003690//double-stranded DNA binding;GO:0000975//regulatory region DNA binding;GO:0000982//transcription factor activity, RNA polymerase II core promoter proximal region sequence-specific binding;GO:0003676//nucleic acid …	GO:0050896//response to stimulus;GO:0031058//positive regulation of histone modification;GO:0051246//regulation of protein metabolic process;GO:0006812//cation transport;GO:0051128//regulation of cellular component organization;GO:0002376//immune system process;GO:0010556//regulation of macromolecule biosynthetic process;GO:0032268//regulation of cellular protein metabolic process;GO:0030098//lym…
XM_018053911.1	black	34.4743	4.13	2.68	1.67	2.07	3.59	1.45	1.28	1.82	2.18	2.62	2.75	3.47	2.52	2.2	2.46	2.18	2.38	2.19	2.21	1.94	2.19	XM_018053911.1	PREDICTED: uncharacterized aarF domain-containing protein kinase 1 [Capra hircus]	-	-	-	-	GO:0005622//intracellular;GO:0005623//cell;GO:0043227//membrane-bounded organelle;GO:0044424//intracellular part;GO:0043226//organelle;GO:0044464//cell part;GO:0043231//intracellular membrane-bounded organelle;GO:0043229//intracellular organelle	GO:0036094//small molecule binding;GO:0016301//kinase activity;GO:0003824//catalytic activity;GO:0032549//ribonucleoside binding;GO:0016740//transferase activity;GO:0032550//purine ribonucleoside binding;GO:1901363//heterocyclic compound binding;GO:0016772//transferase activity, transferring phosphorus-containing groups;GO:0097367//carbohydrate derivative binding;GO:0001883//purine nucleoside bin…	GO:0071704//organic substance metabolic process;GO:0044237//cellular metabolic process;GO:0036211//protein modification process;GO:0006793//phosphorus metabolic process;GO:0008152//metabolic process;GO:0006796//phosphate-containing compound metabolic process;GO:0006464//cellular protein modification process;GO:0043412//macromolecule modification;GO:0044260//cellular macromolecule metabolic proces…
XM_018054066.1	black	149.995	29.04	5.2	4.48	3.31	20.01	6.34	1.51	0.67	1.89	3.11	3.3	5.63	6.12	4.93	4.23	2.4	1.6	1.62	2.04	2.46	2.23	XM_018054066.1	PREDICTED: LOW QUALITY PROTEIN: spectrin beta chain, erythrocytic [Capra hircus]	-	-	-	-	GO:0043226//organelle;GO:0005623//cell;GO:0044446//intracellular organelle part;GO:0044430//cytoskeletal part;GO:0005622//intracellular;GO:0044464//cell part;GO:0043228//non-membrane-bounded organelle;GO:0044424//intracellular part;GO:0005856//cytoskeleton;GO:0016020//membrane;GO:0044422//organelle part;GO:0043229//intracellular organelle;GO:0043232//intracellular non-membrane-bounded organelle;G…	GO:0005198//structural molecule activity;GO:0005515//protein binding;GO:0003779//actin binding;GO:0005488//binding;GO:0008092//cytoskeletal protein binding;GO:0046983//protein dimerization activity;GO:0008289//lipid binding	GO:0006778//porphyrin-containing compound metabolic process;GO:0002520//immune system development;GO:0006725//cellular aromatic compound metabolic process;GO:0009987//cellular process;GO:0032502//developmental process;GO:0006807//nitrogen compound metabolic process;GO:0048731//system development;GO:0071704//organic substance metabolic process;GO:0044237//cellular metabolic process;GO:1901360//org…
XM_018054333.1	black	164.903	16.15	3.13	1.89	0.55	13.69	1.65	0.65	0.65	0.67	0.53	0.47	1.08	0.63	1.51	0.83	1.22	1.72	0.68	0.82	0.49	0.96	XM_018054333.1	PREDICTED: sorting nexin-22 [Capra hircus]	-	-	-	-	-	GO:0008289//lipid binding;GO:0043168//anion binding;GO:0005543//phospholipid binding;GO:0043167//ion binding;GO:0005488//binding	-
XM_018054398.1	black	44.1495	11.03	4.54	7.35	2.23	7.55	4.53	0.23	2.35	4.09	3.17	4.04	2.09	4.76	6.05	1.62	1.82	1.93	3.94	3.26	2.08	2.12	XM_018054398.1	PREDICTED: zinc finger protein 106 isoform X2 [Capra hircus]	-	-	-	-	GO:0044464//cell part;GO:0005623//cell;GO:0005737//cytoplasm;GO:0016020//membrane;GO:0031224//intrinsic component of membrane;GO:0044444//cytoplasmic part;GO:0044424//intracellular part;GO:0044425//membrane part;GO:0005622//intracellular	GO:0043169//cation binding;GO:0003676//nucleic acid binding;GO:1901363//heterocyclic compound binding;GO:0005102//receptor binding;GO:0005515//protein binding;GO:0019904//protein domain specific binding;GO:0043167//ion binding;GO:0005488//binding;GO:0097159//organic cyclic compound binding;GO:0003723//RNA binding	GO:0007167//enzyme linked receptor protein signaling pathway;GO:0009987//cellular process;GO:0044699//single-organism process;GO:0007169//transmembrane receptor protein tyrosine kinase signaling pathway;GO:0023052//signaling;GO:0051716//cellular response to stimulus;GO:0044700//single organism signaling;GO:0007166//cell surface receptor signaling pathway;GO:0050896//response to stimulus;GO:000716…
XM_018054522.1	black	108.881	20.24	6.15	5.85	4.11	14.61	2.35	2.64	2.32	0	0.59	1.74	2.42	4.27	3.04	4.06	5.68	1.93	5.15	8.6	5.32	1.94	XM_018054522.1	PREDICTED: protein NDRG2 isoform X2 [Capra hircus]	-	-	-	-	GO:0031982//vesicle;GO:0005622//intracellular;GO:0043227//membrane-bounded organelle;GO:0097458//neuron part;GO:0043232//intracellular non-membrane-bounded organelle;GO:0043005//neuron projection;GO:0043229//intracellular organelle;GO:0042995//cell projection;GO:0005856//cytoskeleton;GO:0044428//nuclear part;GO:0043233//organelle lumen;GO:0031981//nuclear lumen;GO:0043226//organelle;GO:0031988//m…	GO:0005488//binding	GO:0051716//cellular response to stimulus;GO:0032501//multicellular organismal process;GO:0048519//negative regulation of biological process;GO:0051239//regulation of multicellular organismal process;GO:0065007//biological regulation;GO:0010563//negative regulation of phosphorus metabolic process;GO:0050896//response to stimulus;GO:0009968//negative regulation of signal transduction;GO:0044700//s…
XM_018055348.1	black	30.2933	5.18	2.09	1.07	1.35	4.01	0.9	0.77	0.45	1	1.22	2.72	2.74	3.87	2.23	2.02	2.62	1.47	0.4	0.63	2.04	0.9	XM_018055348.1	PREDICTED: proproteinase E [Capra hircus]	Organismal Systems	Digestive system	ko04974//Protein digestion and absorption;ko04972//Pancreatic secretion	K01345	GO:0005623//cell;GO:0005622//intracellular;GO:0044464//cell part;GO:0043231//intracellular membrane-bounded organelle;GO:0043227//membrane-bounded organelle;GO:0043229//intracellular organelle;GO:0005576//extracellular region;GO:0043226//organelle;GO:0044421//extracellular region part;GO:0044424//intracellular part	GO:0070011//peptidase activity, acting on L-amino acid peptides;GO:0016787//hydrolase activity;GO:0003824//catalytic activity;GO:0004175//endopeptidase activity;GO:0008233//peptidase activity;GO:0001071//nucleic acid binding transcription factor activity	GO:0044699//single-organism process;GO:0060255//regulation of macromolecule metabolic process;GO:0010468//regulation of gene expression;GO:0050789//regulation of biological process;GO:0065007//biological regulation;GO:0044707//single-multicellular organism process;GO:0019538//protein metabolic process;GO:0043170//macromolecule metabolic process;GO:0008152//metabolic process;GO:0032501//multicellu…
XM_018055590.1	black	175.413	52.52	12.04	1.25	0	26.48	0.02	0	0	0	0	0	0	0	0	0	0	0	0	0	0	0	XM_018055590.1	PREDICTED: apolipoprotein B-100 [Capra hircus]	Organismal Systems	Digestive system	ko04975//Fat digestion and absorption;ko04977//Vitamin digestion and absorption	K14462	GO:0044421//extracellular region part;GO:0044464//cell part;GO:0034358//plasma lipoprotein particle;GO:0043226//organelle;GO:0005576//extracellular region;GO:0031988//membrane-bounded vesicle;GO:0043228//non-membrane-bounded organelle;GO:0043229//intracellular organelle;GO:0042627//chylomicron;GO:0034385//triglyceride-rich lipoprotein particle;GO:0043231//intracellular membrane-bounded organelle;…	GO:0005319//lipid transporter activity;GO:0005488//binding;GO:0008289//lipid binding;GO:0097367//carbohydrate derivative binding;GO:0019899//enzyme binding;GO:0070325//lipoprotein particle receptor binding;GO:0022892//substrate-specific transporter activity;GO:0005515//protein binding;GO:0005102//receptor binding;GO:0005539//glycosaminoglycan binding;GO:0005215//transporter activity;GO:0015248//s…	GO:0044281//small molecule metabolic process;GO:0044260//cellular macromolecule metabolic process;GO:1902653//secondary alcohol biosynthetic process;GO:0009607//response to biotic stimulus;GO:0015031//protein transport;GO:0040011//locomotion;GO:0044765//single-organism transport;GO:0048870//cell motility;GO:0006869//lipid transport;GO:0009059//macromolecule biosynthetic process;GO:0050789//regula…
XM_018055703.1	black	36.7259	3.17	2.11	2.06	1.39	3.01	1.73	0.76	0.79	1.52	2.18	1.88	2.37	2.05	1.37	1.48	1.27	1.15	1.53	1.06	1.39	1.21	XM_018055703.1	PREDICTED: UMP-CMP kinase 2, mitochondrial [Capra hircus]	Metabolism	Nucleotide metabolism	ko00240//Pyrimidine metabolism	K13809	-	-	-
XM_018055845.1	black	26.0286	2.96	1.05	0.48	0.83	2.64	1.09	1.01	0.59	0.46	0.98	1.25	0.69	2.23	2.13	1.52	0.43	0.56	1.5	1.25	0.68	0.51	XM_018055845.1	PREDICTED: calcium-binding mitochondrial carrier protein SCaMC-2 isoform X6 [Capra hircus]	-	-	-	-	GO:0043227//membrane-bounded organelle;GO:0005623//cell;GO:0043231//intracellular membrane-bounded organelle;GO:0031967//organelle envelope;GO:0044424//intracellular part;GO:0044425//membrane part;GO:0019866//organelle inner membrane;GO:0044446//intracellular organelle part;GO:0031982//vesicle;GO:0043229//intracellular organelle;GO:0031988//membrane-bounded vesicle;GO:0031975//envelope;GO:0016020…	GO:0046872//metal ion binding;GO:0043169//cation binding;GO:0043167//ion binding;GO:0005488//binding	GO:0006796//phosphate-containing compound metabolic process;GO:0044707//single-multicellular organism process;GO:0070838//divalent metal ion transport;GO:0050896//response to stimulus;GO:0072511//divalent inorganic cation transport;GO:0015980//energy derivation by oxidation of organic compounds;GO:0030001//metal ion transport;GO:0008152//metabolic process;GO:1901360//organic cyclic compound metab…
XM_018056078.1	black	25.5039	88.65	40.29	32.44	33.87	73.62	32.08	47.2	43.41	36.78	49.54	65.97	74.22	52.58	48.82	45.42	48.14	49.87	40.06	47.07	41.74	38.06	XM_018056078.1	PREDICTED: ubiquitin-associated domain-containing protein 1 isoform X2 [Capra hircus]	-	-	-	-	GO:0043226//organelle;GO:0031988//membrane-bounded vesicle;GO:0031982//vesicle;GO:0005622//intracellular;GO:0005623//cell;GO:0044464//cell part;GO:0044424//intracellular part;GO:0043231//intracellular membrane-bounded organelle;GO:0043227//membrane-bounded organelle;GO:0043229//intracellular organelle;GO:0016020//membrane	-	-
XM_018056167.1	black	180.177	37.64	8.86	1.19	0.48	25.81	0.42	0.02	0.12	0.26	0.16	0.03	0.04	0.32	0.08	0.05	0.46	0.3	0.09	0.97	0.96	0.79	XM_018056167.1	PREDICTED: membrane progestin receptor alpha [Capra hircus]	-	-	-	-	-	-	-
XM_018056490.1	black	9.97138	1.97	0.89	1.37	1.22	1.53	0.81	0.71	0.44	0.79	1.56	0.87	1.27	0.67	1.18	0.73	0.72	0.72	1.27	0.46	1.5	0.45	XM_018056490.1	PREDICTED: E3 ubiquitin-protein ligase MYCBP2 isoform X1 [Capra hircus]	-	-	-	-	GO:0005623//cell;GO:0097458//neuron part;GO:0043228//non-membrane-bounded organelle;GO:0043232//intracellular non-membrane-bounded organelle;GO:0042995//cell projection;GO:0044464//cell part;GO:0043226//organelle;GO:0043229//intracellular organelle;GO:0043005//neuron projection;GO:0005622//intracellular;GO:0044424//intracellular part;GO:0005856//cytoskeleton	GO:0005515//protein binding;GO:0046872//metal ion binding;GO:0046983//protein dimerization activity;GO:0043167//ion binding;GO:0046914//transition metal ion binding;GO:0005488//binding;GO:0043169//cation binding	GO:0032501//multicellular organismal process;GO:0033043//regulation of organelle organization;GO:0036211//protein modification process;GO:0051179//localization;GO:0050794//regulation of cellular process;GO:0007275//multicellular organism development;GO:0048666//neuron development;GO:0044238//primary metabolic process;GO:0048519//negative regulation of biological process;GO:0070647//protein modifi…
XM_018057424.1	black	160.042	10.86	2.43	0.24	0	10.34	0	0	0	0.1	0	0.19	0	0	0	0	0	0.23	0	0	0	0	XM_018057424.1	PREDICTED: oxytocin-neurophysin 1 [Capra hircus]	Organismal Systems;Environmental Information Processing	Excretory system;Circulatory system;Signal transduction	ko04072//Phospholipase D signaling pathway;ko04270//Vascular smooth muscle contraction;ko04962//Vasopressin-regulated water reabsorption	K05242	GO:0005622//intracellular;GO:0044424//intracellular part;GO:0005623//cell;GO:0005576//extracellular region;GO:0044421//extracellular region part;GO:0044464//cell part	GO:0005179//hormone activity;GO:0005184//neuropeptide hormone activity;GO:0005102//receptor binding;GO:0005515//protein binding;GO:0005488//binding	GO:0033993//response to lipid;GO:0009719//response to endogenous stimulus;GO:0014070//response to organic cyclic compound;GO:0031667//response to nutrient levels;GO:0048545//response to steroid hormone;GO:0009605//response to external stimulus;GO:0010033//response to organic substance;GO:0009991//response to extracellular stimulus;GO:0050896//response to stimulus;GO:0009725//response to hormone;G…
XM_018057629.1	black	63.8019	21.43	4.78	3.55	1.87	15.53	3.43	1.75	1.18	2.45	5.33	9.82	9.26	9.53	7.9	6.72	6.9	6.8	6.71	5.99	5.41	6.64	XM_018057629.1	PREDICTED: RNA-binding protein 38 [Capra hircus]	-	-	-	-	GO:0043229//intracellular organelle;GO:0044464//cell part;GO:0043233//organelle lumen;GO:0043231//intracellular membrane-bounded organelle;GO:0044424//intracellular part;GO:0044444//cytoplasmic part;GO:0005623//cell;GO:0044446//intracellular organelle part;GO:0043226//organelle;GO:0044428//nuclear part;GO:0070013//intracellular organelle lumen;GO:0031974//membrane-enclosed lumen;GO:0043227//membr…	GO:0097159//organic cyclic compound binding;GO:0036094//small molecule binding;GO:0003676//nucleic acid binding;GO:0003723//RNA binding;GO:1901363//heterocyclic compound binding;GO:0003729//mRNA binding;GO:0005488//binding;GO:0044822//poly(A) RNA binding	GO:0006139//nucleobase-containing compound metabolic process;GO:0023052//signaling;GO:0044238//primary metabolic process;GO:0050794//regulation of cellular process;GO:0065008//regulation of biological quality;GO:0043488//regulation of mRNA stability;GO:0044237//cellular metabolic process;GO:0007165//signal transduction;GO:0072331//signal transduction by p53 class mediator;GO:0044700//single organ…
XM_018057830.1	black	13.7709	6.85	1.15	0.58	7.1	9.27	0	0.54	0	0.23	0	0	0	2.15	1.64	0	1.6	0	2.14	6.34	1.87	3.27	XM_018057830.1	PREDICTED: 60S ribosomal protein L9-like isoform X2 [Capra hircus]	Genetic Information Processing	Translation	ko03010//Ribosome	K02940	GO:0015934//large ribosomal subunit;GO:0043226//organelle;GO:1990904//ribonucleoprotein complex;GO:0043229//intracellular organelle;GO:0044422//organelle part;GO:0044424//intracellular part;GO:0044391//ribosomal subunit;GO:0030055//cell-substrate junction;GO:0005840//ribosome;GO:0005623//cell;GO:0043228//non-membrane-bounded organelle;GO:0030529//intracellular ribonucleoprotein complex;GO:0070161…	GO:0003676//nucleic acid binding;GO:0005198//structural molecule activity;GO:0003723//RNA binding;GO:0097159//organic cyclic compound binding;GO:1901363//heterocyclic compound binding;GO:0005488//binding	GO:0044249//cellular biosynthetic process;GO:1901564//organonitrogen compound metabolic process;GO:0016032//viral process;GO:0009058//biosynthetic process;GO:1901575//organic substance catabolic process;GO:0044267//cellular protein metabolic process;GO:0009057//macromolecule catabolic process;GO:0043604//amide biosynthetic process;GO:0006402//mRNA catabolic process;GO:0044238//primary metabolic p…
XM_018057841.1	black	170.819	2162.12	516.29	246.81	49.19	1046.13	79.86	25.69	14.84	30.91	13.02	13.39	13.04	24.13	10.31	10.34	4.36	5.69	7.75	3.48	3.07	8.62	XM_018057841.1	PREDICTED: neuronatin isoform X1 [Capra hircus]	-	-	-	-	-	-	GO:0007399//nervous system development;GO:0043170//macromolecule metabolic process;GO:0007275//multicellular organism development;GO:0044707//single-multicellular organism process;GO:0048856//anatomical structure development;GO:0044763//single-organism cellular process;GO:0044260//cellular macromolecule metabolic process;GO:0007417//central nervous system development;GO:0048869//cellular developm…
XM_018057843.1	black	164.23	72.41	19.96	9.86	1.37	32.51	1.58	0.86	1.17	0.44	0.46	1.15	0.22	0.22	0.41	0.5	0	0	0.24	0	0	0.68	XM_018057843.1	PREDICTED: neuronatin isoform X3 [Capra hircus]	-	-	-	-	-	-	GO:0044707//single-multicellular organism process;GO:0050794//regulation of cellular process;GO:0044763//single-organism cellular process;GO:0034284//response to monosaccharide;GO:0042221//response to chemical;GO:0032879//regulation of localization;GO:0050796//regulation of insulin secretion;GO:0009746//response to hexose;GO:0007399//nervous system development;GO:0044767//single-organism developm…
XM_018057856.1	black	27.7906	5.31	4.67	3.1	0	4.58	2.97	0	0.41	0.68	1.86	1.65	1.76	2.57	1.77	0.72	1.57	1.58	3.87	1.42	1.21	0.54	XM_018057856.1	PREDICTED: ral GTPase-activating protein subunit beta isoform X4 [Capra hircus]	-	-	-	-	-	GO:0030234//enzyme regulator activity;GO:0008047//enzyme activator activity;GO:0098772//molecular function regulator	GO:0065007//biological regulation;GO:0051179//localization;GO:0043087//regulation of GTPase activity;GO:0070727//cellular macromolecule localization;GO:0051601//exocyst localization;GO:0034629//cellular protein complex localization;GO:0033036//macromolecule localization;GO:0051641//cellular localization;GO:0050789//regulation of biological process;GO:0031503//protein complex localization;GO:00081…
XM_018058064.1	black	55.8033	26.62	13.68	9.09	12.14	21.47	9.9	9.39	9.87	10.74	10.14	6.25	3.15	13.85	10.77	12.97	13.7	10.07	14.04	13.63	17.32	8.69	XM_018058064.1	PREDICTED: translocating chain-associated membrane protein 1 isoform X1 [Capra hircus]	Genetic Information Processing	Folding, sorting and degradation	ko04141//Protein processing in endoplasmic reticulum	K14010	GO:0044424//intracellular part;GO:0044422//organelle part;GO:0043227//membrane-bounded organelle;GO:0031090//organelle membrane;GO:0043226//organelle;GO:0005623//cell;GO:0043231//intracellular membrane-bounded organelle;GO:0031224//intrinsic component of membrane;GO:0043229//intracellular organelle;GO:0016020//membrane;GO:0044425//membrane part;GO:0005622//intracellular;GO:0044464//cell part	-	GO:0008104//protein localization;GO:0033036//macromolecule localization;GO:0051234//establishment of localization;GO:0051179//localization
XM_018058484.1	black	41.2162	8.13	4.33	4.77	3.76	7.51	3.07	2.46	2.72	2.32	4.76	3.4	4.04	2.87	4.05	2.85	3.88	3.16	6.06	4.03	5.43	5.11	XM_018058484.1	PREDICTED: UBX domain-containing protein 2B [Capra hircus]	-	-	-	-	-	-	-
XM_018058858.1	black	27.8696	7.75	3.12	1.78	0.8	6.05	0.7	1.09	1.07	1.37	3.36	3.36	3.76	5.04	2.33	1.39	4.26	5.39	2.08	2.37	3.34	2.02	XM_018058858.1	PREDICTED: mitochondrial uncoupling protein 2 isoform X1 [Capra hircus]	-	-	-	-	GO:0043227//membrane-bounded organelle;GO:0044446//intracellular organelle part;GO:0019866//organelle inner membrane;GO:0031967//organelle envelope;GO:0043231//intracellular membrane-bounded organelle;GO:0044422//organelle part;GO:0005622//intracellular;GO:0031975//envelope;GO:0016020//membrane;GO:0043226//organelle;GO:0031090//organelle membrane;GO:0043229//intracellular organelle;GO:0044424//in…	GO:0005488//binding	GO:0009746//response to hexose;GO:0044710//single-organism metabolic process;GO:0051649//establishment of localization in cell;GO:0071496//cellular response to external stimulus;GO:0033500//carbohydrate homeostasis;GO:0022414//reproductive process;GO:0001889//liver development;GO:0010243//response to organonitrogen compound;GO:0032502//developmental process;GO:0034284//response to monosaccharide;…
XM_018059132.1	black	79.8263	14.1	0	5.66	0	11.23	4.53	0	2.89	0	2.19	1.74	1.89	1.47	0	0	0	0	0	0	1.57	4.22	XM_018059132.1	PREDICTED: cytoskeleton-associated protein 5 isoform X1 [Capra hircus]	-	-	-	-	GO:0043229//intracellular organelle;GO:0005819//spindle;GO:0005623//cell;GO:0044422//organelle part;GO:0005815//microtubule organizing center;GO:0005856//cytoskeleton;GO:0015630//microtubule cytoskeleton;GO:0043228//non-membrane-bounded organelle;GO:0044446//intracellular organelle part;GO:0044430//cytoskeletal part;GO:0044424//intracellular part;GO:0005874//microtubule;GO:0043232//intracellular …	-	GO:0016043//cellular component organization;GO:0044763//single-organism cellular process;GO:1902589//single-organism organelle organization;GO:0044699//single-organism process;GO:0009987//cellular process;GO:0007010//cytoskeleton organization;GO:0007017//microtubule-based process;GO:0031023//microtubule organizing center organization;GO:0000226//microtubule cytoskeleton organization;GO:0006996//o…
XM_018059136.1	black	180.752	128.44	28.25	3.4	0.23	79.21	0.16	0.14	0.26	0.21	0.14	0.13	0.11	0.25	0.1	0.17	0.21	0.32	0.21	0.3	0.05	0.12	XM_018059136.1	PREDICTED: prothrombin [Capra hircus]	Organismal Systems;Cellular Processes;Environmental Information Processing	Signaling molecules and interaction;Immune system;Cell motility	ko04810//Regulation of actin cytoskeleton;ko04080//Neuroactive ligand-receptor interaction;ko04610//Complement and coagulation cascades	K01313	GO:0044421//extracellular region part;GO:0031988//membrane-bounded vesicle;GO:0005576//extracellular region;GO:0043226//organelle;GO:0043227//membrane-bounded organelle;GO:0031982//vesicle	GO:0008233//peptidase activity;GO:0005488//binding;GO:0060089//molecular transducer activity;GO:0003824//catalytic activity;GO:0032403//protein complex binding;GO:0004872//receptor activity;GO:0044877//macromolecular complex binding;GO:0070011//peptidase activity, acting on L-amino acid peptides;GO:0004175//endopeptidase activity;GO:0004871//signal transducer activity;GO:0043167//ion binding;GO:0…	GO:0045595//regulation of cell differentiation;GO:0044707//single-multicellular organism process;GO:0010556//regulation of macromolecule biosynthetic process;GO:0051246//regulation of protein metabolic process;GO:0050896//response to stimulus;GO:0051960//regulation of nervous system development;GO:0030162//regulation of proteolysis;GO:0032502//developmental process;GO:0060341//regulation of cellu…
XM_018059429.1	black	1.90407	0.3	1.13	1.9	1.88	0.65	2.62	2.25	2.03	1.7	2.22	1.95	0.56	0.7	4.95	1.88	1.89	1.36	0.98	1.3	1.73	1.81	XM_018059429.1	PREDICTED: nuclear pore complex protein Nup98-Nup96 isoform X3 [Capra hircus]	Genetic Information Processing	Translation	ko03013//RNA transport	K14297	GO:0043229//intracellular organelle;GO:0005634//nucleus;GO:0043226//organelle;GO:0044428//nuclear part;GO:0098796//membrane protein complex;GO:0016020//membrane;GO:0031974//membrane-enclosed lumen;GO:0016234//inclusion body;GO:0043231//intracellular membrane-bounded organelle;GO:0016021//integral component of membrane;GO:0046930//pore complex;GO:0044446//intracellular organelle part;GO:0070013//i…	GO:0005198//structural molecule activity	GO:0071822//protein complex subunit organization;GO:0046483//heterocycle metabolic process;GO:0006997//nucleus organization;GO:0006999//nuclear pore organization;GO:0006139//nucleobase-containing compound metabolic process;GO:0006807//nitrogen compound metabolic process;GO:0044260//cellular macromolecule metabolic process;GO:0008152//metabolic process;GO:0044237//cellular metabolic process;GO:000…
XM_018059749.1	black	176.012	1086	368.43	115.97	105.8	758.29	81.34	35.14	66.44	52.18	67.68	69.04	37.75	126.3	62.84	77.23	50.04	49.47	38.38	45.49	43.97	39.84	XM_018059749.1	PREDICTED: apolipoprotein A-I [Capra hircus]	Organismal Systems	Digestive system;Endocrine system	ko03320//PPAR signaling pathway;ko04975//Fat digestion and absorption;ko04977//Vitamin digestion and absorption	K08757	-	-	-
XM_018060046.1	black	165.694	24.86	8.89	6.85	3.26	19.93	5.16	2.01	1.95	2.86	3.44	2.91	3.29	4.02	3.89	3.07	2.38	2.86	2.72	3.04	2.39	2.83	XM_018060046.1	PREDICTED: LOW QUALITY PROTEIN: transmembrane and coiled-coil domains protein 2 [Capra hircus]	-	-	-	-	GO:0031224//intrinsic component of membrane;GO:0044425//membrane part;GO:0016020//membrane	-	-
XM_018060097.1	black	8.75996	3.12	2.55	2.4	1.93	2.9	2.01	1.38	1.46	1.78	1.51	1.74	2.47	2.71	1.93	1.96	1.56	1.86	2.21	1.45	2.9	2.82	XM_018060097.1	PREDICTED: dual specificity tyrosine-phosphorylation-regulated kinase 3 [Capra hircus]	-	-	-	-	GO:0043227//membrane-bounded organelle;GO:0005622//intracellular;GO:0005623//cell;GO:0044464//cell part;GO:0043226//organelle;GO:0043231//intracellular membrane-bounded organelle;GO:0044424//intracellular part;GO:0043229//intracellular organelle	GO:1901363//heterocyclic compound binding;GO:0001883//purine nucleoside binding;GO:0005488//binding;GO:0032550//purine ribonucleoside binding;GO:0001882//nucleoside binding;GO:0097367//carbohydrate derivative binding;GO:0016301//kinase activity;GO:0036094//small molecule binding;GO:0043167//ion binding;GO:0004672//protein kinase activity;GO:0016772//transferase activity, transferring phosphorus-c…	GO:0048731//system development;GO:0044707//single-multicellular organism process;GO:0043412//macromolecule modification;GO:0002520//immune system development;GO:0048869//cellular developmental process;GO:0044238//primary metabolic process;GO:0009987//cellular process;GO:0008152//metabolic process;GO:0044267//cellular protein metabolic process;GO:0002376//immune system process;GO:0019538//protein …
XM_018060210.1	black	31.1859	26.19	16.4	10.5	10.07	20.61	10.76	10.33	9.27	10.79	10.03	5.8	5.47	11.15	12.06	14.06	16.6	14.33	20.79	15.34	15.04	14.31	XM_018060210.1	PREDICTED: lamin-B receptor [Capra hircus]	-	-	-	-	GO:0031224//intrinsic component of membrane;GO:0043231//intracellular membrane-bounded organelle;GO:0044425//membrane part;GO:0012505//endomembrane system;GO:0005622//intracellular;GO:0043227//membrane-bounded organelle;GO:0016020//membrane;GO:0031090//organelle membrane;GO:0043229//intracellular organelle;GO:0043226//organelle;GO:0005623//cell;GO:0044422//organelle part;GO:0044424//intracellular…	GO:0003723//RNA binding;GO:0019904//protein domain specific binding;GO:0005515//protein binding;GO:0005488//binding;GO:0097159//organic cyclic compound binding;GO:0003824//catalytic activity;GO:1901363//heterocyclic compound binding;GO:0016627//oxidoreductase activity, acting on the CH-CH group of donors;GO:0016491//oxidoreductase activity;GO:0003676//nucleic acid binding	GO:0044710//single-organism metabolic process;GO:0044699//single-organism process;GO:0008152//metabolic process
XM_018060254.1	black	107.802	6.54	3.3	1.06	0.12	3.94	0.79	0.02	0.04	0.11	0.02	0.13	0.17	0.34	0.53	0.74	1.1	1.19	1.69	0.99	1.91	1.96	XM_018060254.1	PREDICTED: frizzled-5 [Capra hircus]	Organismal Systems;Cellular Processes;Environmental Information Processing	Cellular commiunity;Endocrine system;Signal transduction	ko04390//Hippo signaling pathway;ko04310//Wnt signaling pathway;ko04550//Signaling pathways regulating pluripotency of stem cells;ko04916//Melanogenesis	K02375	-	-	-
XM_018060895.1	black	50.9152	43.73	25.22	16.87	8.09	30.26	11.2	11.13	9.72	10.74	7.21	11.39	17.5	14.25	11.54	9.68	22.63	19.79	14.95	26.38	22.47	23.73	XM_018060895.1	PREDICTED: D-dopachrome decarboxylase isoform X2 [Capra hircus]	-	-	-	-	GO:0043226//organelle;GO:0031982//vesicle;GO:0005623//cell;GO:0044424//intracellular part;GO:0043227//membrane-bounded organelle;GO:0005622//intracellular;GO:0031988//membrane-bounded vesicle;GO:0044464//cell part	GO:0003824//catalytic activity;GO:0016830//carbon-carbon lyase activity;GO:0016831//carboxy-lyase activity;GO:0016829//lyase activity	GO:0018958//phenol-containing compound metabolic process;GO:0019748//secondary metabolic process;GO:0009987//cellular process;GO:0044237//cellular metabolic process;GO:1901615//organic hydroxy compound metabolic process;GO:1901360//organic cyclic compound metabolic process;GO:0006725//cellular aromatic compound metabolic process;GO:0006582//melanin metabolic process;GO:0044699//single-organism pr…
XM_018060983.1	black	91.3402	11.02	6.97	4.76	0.63	6.07	0.54	1.06	1.29	1.14	2.35	2.02	2.07	3.11	2.77	2.23	2.39	2.81	3.1	1.79	1.97	2.59	XM_018060983.1	PREDICTED: SEC14-like protein 2 [Capra hircus]	-	-	-	-	GO:0043226//organelle;GO:0044425//membrane part;GO:0044424//intracellular part;GO:0043229//intracellular organelle;GO:0031988//membrane-bounded vesicle;GO:0005623//cell;GO:0043227//membrane-bounded organelle;GO:0044464//cell part;GO:0005622//intracellular;GO:0031982//vesicle;GO:0043231//intracellular membrane-bounded organelle;GO:0031224//intrinsic component of membrane;GO:0016020//membrane	GO:0005488//binding	GO:0071704//organic substance metabolic process;GO:0043170//macromolecule metabolic process;GO:0008152//metabolic process;GO:0034645//cellular macromolecule biosynthetic process;GO:0010468//regulation of gene expression;GO:0009058//biosynthetic process;GO:0019222//regulation of metabolic process;GO:0051179//localization;GO:0044237//cellular metabolic process;GO:0009059//macromolecule biosynthetic…
XM_018061194.1	black	165.932	11.24	3.15	1.2	1.36	7.83	0.43	1.22	0.28	0.25	1.5	0.45	0	0	0	0	0	0	0	0	0.45	0.62	XM_018061194.1	PREDICTED: SPATS2-like protein isoform X2 [Capra hircus]	-	-	-	-	GO:0044424//intracellular part;GO:0032991//macromolecular complex;GO:0043227//membrane-bounded organelle;GO:0044464//cell part;GO:0043228//non-membrane-bounded organelle;GO:0005623//cell;GO:0043232//intracellular non-membrane-bounded organelle;GO:0043229//intracellular organelle;GO:0043231//intracellular membrane-bounded organelle;GO:0043226//organelle;GO:0005622//intracellular	GO:0097159//organic cyclic compound binding;GO:0005488//binding;GO:0003676//nucleic acid binding;GO:1901363//heterocyclic compound binding;GO:0003723//RNA binding	-
XM_018061457.1	black	11.0567	5.01	4.1	3.65	1.49	4.09	1.97	0.6	1.22	1.8	3.03	2.41	4.56	4.15	2.96	2.59	1.23	3.07	1.72	2.59	1.97	2.55	XM_018061457.1	PREDICTED: peroxisomal membrane protein 2 [Capra hircus]	Cellular Processes	Transport and catabolism	ko04146//Peroxisome	K13347	GO:0044444//cytoplasmic part;GO:0043227//membrane-bounded organelle;GO:0005737//cytoplasm;GO:0043226//organelle;GO:0044422//organelle part;GO:0044439//peroxisomal part;GO:0043231//intracellular membrane-bounded organelle;GO:0005777//peroxisome;GO:0043229//intracellular organelle;GO:0044425//membrane part;GO:0042579//microbody;GO:0005623//cell;GO:0044446//intracellular organelle part;GO:0044464//c…	-	-
XM_018061474.1	black	2.3578	3.68	8.15	7.27	6.71	3.66	5.63	6.1	5.62	6.19	7.58	3.99	6.4	4.92	5.55	6.51	7.72	5.82	7.7	4.02	6.87	4.45	XM_018061474.1	PREDICTED: guanylate cyclase soluble subunit beta-1 [Capra hircus]	Cellular Processes;Organismal Systems;Environmental Information Processing;Metabolism	Nervous system;Cellular commiunity;Nucleotide metabolism;Digestive system;Circulatory system;Endocrine system;Immune system;Signal transduction;Environmental adaptation	ko04921//Oxytocin signaling pathway;ko04022//cGMP - PKG signaling pathway;ko00230//Purine metabolism;ko04270//Vascular smooth muscle contraction;ko04611//Platelet activation;ko04713//Circadian entrainment;ko04970//Salivary secretion;ko04540//Gap junction;ko04924//Renin secretion;ko04730//Long-term depression	K12319	GO:0043226//organelle;GO:0043234//protein complex;GO:0005622//intracellular;GO:0032991//macromolecular complex;GO:0044464//cell part;GO:0043227//membrane-bounded organelle;GO:0005623//cell;GO:0044424//intracellular part	GO:0036094//small molecule binding;GO:0016829//lyase activity;GO:0046983//protein dimerization activity;GO:0046906//tetrapyrrole binding;GO:0031072//heat shock protein binding;GO:0001883//purine nucleoside binding;GO:0097159//organic cyclic compound binding;GO:0060089//molecular transducer activity;GO:0001882//nucleoside binding;GO:1901363//heterocyclic compound binding;GO:0003824//catalytic acti…	GO:1901293//nucleoside phosphate biosynthetic process;GO:0050896//response to stimulus;GO:0009260//ribonucleotide biosynthetic process;GO:1901566//organonitrogen compound biosynthetic process;GO:0009259//ribonucleotide metabolic process;GO:1901362//organic cyclic compound biosynthetic process;GO:0055080//cation homeostasis;GO:0009117//nucleotide metabolic process;GO:1901137//carbohydrate derivati…
XM_018061665.1	black	0.944021	0	0.81	13.34	3.35	7.59	4.75	15.64	6.29	10.53	5.95	7.88	7.16	6.03	2.35	11.89	4.19	7.63	11.36	8.59	9.2	2.77	XM_018061665.1	PREDICTED: MTSS1-like protein isoform X2 [Capra hircus]	-	-	-	-	-	GO:0008092//cytoskeletal protein binding;GO:0005488//binding;GO:0005515//protein binding	GO:0044085//cellular component biogenesis;GO:0061024//membrane organization;GO:0009987//cellular process;GO:0044763//single-organism cellular process;GO:0071840//cellular component organization or biogenesis;GO:0030031//cell projection assembly;GO:0044699//single-organism process;GO:0044802//single-organism membrane organization;GO:0030030//cell projection organization;GO:0022607//cellular compon…
XM_018062097.1	black	74.8138	13.55	12.46	1.36	0.4	6.89	0.38	0.84	1.12	0.31	0.98	0.53	0.43	0.28	0.27	0.64	0.87	0.89	1.02	1.52	1.27	2.32	XM_018062097.1	PREDICTED: cocaine esterase [Capra hircus]	Metabolism	Xenobiotics biodegradation and metabolism	ko00983//Drug metabolism - other enzymes	K03927	-	-	-
XM_018062248.1	black	106.538	6.11	3.37	2.35	2.4	5.33	2.79	1.52	2.16	2.24	1.82	1.72	2.08	1.17	1.32	1.78	1.36	1.29	0.92	0.94	0.92	0.92	XM_018062248.1	PREDICTED: G1/S-specific cyclin-E1 [Capra hircus]	Cellular Processes;Environmental Information Processing	Cell growth and death;Signal transduction	ko04151//PI3K-Akt signaling pathway;ko04114//Oocyte meiosis;ko04110//Cell cycle;ko04115//p53 signaling pathway	K06626	GO:0043227//membrane-bounded organelle;GO:0043229//intracellular organelle;GO:0044464//cell part;GO:0005623//cell;GO:0043234//protein complex;GO:0043231//intracellular membrane-bounded organelle;GO:0005622//intracellular;GO:0032991//macromolecular complex;GO:0044424//intracellular part;GO:0043226//organelle	GO:0030234//enzyme regulator activity;GO:0019900//kinase binding;GO:0019207//kinase regulator activity;GO:0005515//protein binding;GO:0003824//catalytic activity;GO:0016772//transferase activity, transferring phosphorus-containing groups;GO:0005488//binding;GO:0019887//protein kinase regulator activity;GO:0098772//molecular function regulator;GO:0016740//transferase activity;GO:0019899//enzyme bi…	GO:0006259//DNA metabolic process;GO:0032268//regulation of cellular protein metabolic process;GO:0080090//regulation of primary metabolic process;GO:0044700//single organism signaling;GO:0007154//cell communication;GO:0031323//regulation of cellular metabolic process;GO:0006139//nucleobase-containing compound metabolic process;GO:0060255//regulation of macromolecule metabolic process;GO:0044763/…
XM_018062563.1	black	58.8625	55.84	11.06	23.54	2.85	25.4	3.56	7.1	18.7	6.13	8.01	8.21	8.75	20.1	14.47	10.91	11.99	4.71	8.27	19.62	15.59	19.67	XM_018062563.1	PREDICTED: apolipoprotein E [Capra hircus]	-	-	-	-	-	-	-
XM_018062686.1	black	39.2417	13.4	10	7.09	7.27	9.64	3.71	5.89	8.07	6.77	9.49	7.03	7.66	6.75	6.88	8.11	6.15	7.39	8.01	4.9	6.45	5.55	XM_018062686.1	PREDICTED: DNA ligase 1 isoform X2 [Capra hircus]	Genetic Information Processing	Replication and repair	ko03420//Nucleotide excision repair;ko03410//Base excision repair;ko03030//DNA replication;ko03430//Mismatch repair	K10747	-	-	-
XM_018063308.1	black	3.30802	0	2.08	5.35	4.91	0	2.99	1.64	1.08	3.01	1.31	5.75	4.4	0.2	2.32	2.13	3.27	2.92	1.31	2.67	0.97	2.63	XM_018063308.1	PREDICTED: plakophilin-4 isoform X3 [Capra hircus]	-	-	-	-	GO:0015630//microtubule cytoskeleton;GO:0071944//cell periphery;GO:0030054//cell junction;GO:0005886//plasma membrane;GO:0044444//cytoplasmic part;GO:0005911//cell-cell junction;GO:0045202//synapse;GO:0005622//intracellular;GO:0044430//cytoskeletal part;GO:0016020//membrane;GO:0044424//intracellular part;GO:0005856//cytoskeleton;GO:0043232//intracellular non-membrane-bounded organelle;GO:0005623/…	-	GO:0051726//regulation of cell cycle;GO:0019222//regulation of metabolic process;GO:0098602//single organism cell adhesion;GO:0034330//cell junction organization;GO:0044085//cellular component biogenesis;GO:0071840//cellular component organization or biogenesis;GO:0034329//cell junction assembly;GO:0010564//regulation of cell cycle process;GO:0022607//cellular component assembly;GO:0051302//regul…
XM_018063409.1	black	93.0473	184.9	106.59	79.99	54.98	139.39	76.03	21.15	22.53	28.55	11.46	9.7	14.65	11.2	8.9	9.33	3.84	3.14	2.7	3.43	3.03	5.77	XM_018063409.1	PREDICTED: paternally-expressed gene 3 protein isoform X4 [Capra hircus]	-	-	-	-	GO:0044464//cell part;GO:0044424//intracellular part;GO:0043229//intracellular organelle;GO:0005623//cell;GO:0005622//intracellular;GO:0043226//organelle;GO:0043231//intracellular membrane-bounded organelle;GO:0043227//membrane-bounded organelle	GO:0001071//nucleic acid binding transcription factor activity;GO:0043169//cation binding;GO:0043167//ion binding;GO:0005488//binding;GO:0097159//organic cyclic compound binding	GO:0016265//death;GO:0044237//cellular metabolic process;GO:0071704//organic substance metabolic process;GO:0044260//cellular macromolecule metabolic process;GO:0065007//biological regulation;GO:0008152//metabolic process;GO:0060255//regulation of macromolecule metabolic process;GO:0044699//single-organism process;GO:0009059//macromolecule biosynthetic process;GO:0010468//regulation of gene expre…
XM_018063490.1	black	89.742	34.15	22.05	13.52	3.53	14.31	4.14	0.45	0.28	0.56	0.28	0	0.7	0	0	0	0	0	0	0	0	0	XM_018063490.1	PREDICTED: uncharacterized protein LOC102189516 isoform X1 [Capra hircus]	-	-	-	-	-	-	-
XM_018063491.1	black	159.936	732.55	321.82	93.27	25.36	403.68	41.86	4.53	0.5	7.34	2.08	1.62	7.1	2.2	1.31	0.51	0	0	0	0	0	0	XM_018063491.1	PREDICTED: uncharacterized protein LOC102189516 isoform X2 [Capra hircus]	-	-	-	-	-	-	-
XM_018063496.1	black	67.855	17.76	15.86	8.78	2.25	10.57	3.81	0.64	0.24	1.24	0.11	0.9	1	1.25	0.9	0.26	0	0.12	0	0	0	0	XM_018063496.1	PREDICTED: uncharacterized protein LOC102172380 [Capra hircus]	-	-	-	-	-	-	-
XM_018063545.1	black	37.7123	3.38	0.66	0.57	0.17	2.64	0.13	0.12	0.06	0.18	1.52	1.45	1.58	1.33	1.26	1.61	1.05	1.24	0.78	1.01	1.33	0.13	XM_018063545.1	PREDICTED: alpha-1B-glycoprotein [Capra hircus]	-	-	-	-	GO:0031982//vesicle;GO:0043226//organelle;GO:0043227//membrane-bounded organelle;GO:0044421//extracellular region part;GO:0005576//extracellular region;GO:0031988//membrane-bounded vesicle	-	-
XM_018063808.1	black	58.7059	5.2	0.6	1.17	0.93	2.99	1.47	0.48	0.06	0.51	1.07	1.66	2.64	2.13	1.35	0.25	0.94	0.61	0.94	1.09	1.32	0.87	XM_018063808.1	PREDICTED: small integral membrane protein 5 [Capra hircus]	-	-	-	-	GO:0016020//membrane;GO:0044425//membrane part;GO:0031224//intrinsic component of membrane	-	-
XM_018064280.1	black	49.6894	12.87	5.9	1.36	2.9	7.56	3.1	3	2.55	2.64	6.62	4.89	5.86	4.5	4.46	5.53	5.6	2.55	1.67	2	0.92	1.68	XM_018064280.1	PREDICTED: galectin-9-like [Capra hircus]	-	-	-	-	GO:0005623//cell;GO:0044424//intracellular part;GO:0044464//cell part;GO:0005622//intracellular	GO:0005488//binding	-
XM_018064286.1	black	161.561	7.95	2.77	0.52	0.19	6.83	0.22	0.2	0.09	0.25	0.18	0.16	0.4	0	0.72	0.84	0.95	0	0.2	0.55	0	0	XM_018064286.1	PREDICTED: galectin-9-like [Capra hircus]	-	-	-	-	-	GO:0005488//binding	-
XM_018064288.1	black	161.702	24.74	5.42	2.18	0.72	20.61	1.81	0.64	1.39	2.52	3.74	0.86	2.17	1.65	1.96	1.8	1.93	0.3	0	0	0.15	0.17	XM_018064288.1	PREDICTED: galectin-9 isoform X2 [Capra hircus]	-	-	-	-	-	GO:0005488//binding	-
XM_018064401.1	black	177.609	49.1	9.88	1.01	0.03	36.3	0.11	0.03	0.03	0.05	0	0	0	0	0	0.5	0	0.17	0.12	0	0	0	XM_018064401.1	PREDICTED: alpha-2-antiplasmin isoform X3 [Capra hircus]	Organismal Systems	Immune system	ko04610//Complement and coagulation cascades	K03983	-	-	-
XM_018064799.1	black	155.057	12.87	5.86	0	0.57	10.93	0.87	0.04	1.06	0.31	0	0	0.88	0	0	0	0	0	0.75	0	0	0	XM_018064799.1	PREDICTED: phosphatidylethanolamine N-methyltransferase isoform X3 [Capra hircus]	Metabolism	Lipid metabolism	ko00564//Glycerophospholipid metabolism	K00551	GO:0043226//organelle;GO:0044422//organelle part;GO:0044464//cell part;GO:0043229//intracellular organelle;GO:0005623//cell;GO:0031090//organelle membrane;GO:0016020//membrane;GO:0044425//membrane part;GO:0005622//intracellular;GO:0043231//intracellular membrane-bounded organelle;GO:0044424//intracellular part;GO:0043227//membrane-bounded organelle;GO:0031224//intrinsic component of membrane	GO:0008170//N-methyltransferase activity;GO:0008168//methyltransferase activity;GO:0016740//transferase activity;GO:0016741//transferase activity, transferring one-carbon groups;GO:0003824//catalytic activity	GO:0009987//cellular process;GO:0044710//single-organism metabolic process;GO:0044763//single-organism cellular process;GO:0006793//phosphorus metabolic process;GO:0044283//small molecule biosynthetic process;GO:0006629//lipid metabolic process;GO:0044281//small molecule metabolic process;GO:0044237//cellular metabolic process;GO:0046165//alcohol biosynthetic process;GO:0044238//primary metabolic…
XM_018064860.1	black	23.8634	4.89	7.68	7.52	8.33	7.81	8.55	8.76	8.32	9.89	8.42	9.01	8.8	6.91	10.47	9.07	8.4	7.5	9	8.48	8.82	9.02	XM_018064860.1	PREDICTED: ankyrin repeat domain-containing protein 40 isoform X1 [Capra hircus]	-	-	-	-	-	GO:0005488//binding	-
XM_018064906.1	black	10.1037	4.76	2.07	3.05	2.26	3.02	0.97	0.41	0.38	2.08	3.45	3.35	2.21	1.47	1.6	1.99	1.21	1.83	1.34	2.2	2.51	2.89	XM_018064906.1	PREDICTED: N-chimaerin isoform X1 [Capra hircus]	-	-	-	-	GO:0005622//intracellular;GO:0044464//cell part;GO:0044444//cytoplasmic part;GO:0005737//cytoplasm;GO:0044424//intracellular part;GO:0005623//cell	GO:0098772//molecular function regulator;GO:0005102//receptor binding;GO:0005515//protein binding;GO:0005488//binding;GO:0060090//binding, bridging;GO:0043167//ion binding;GO:0043169//cation binding;GO:0008047//enzyme activator activity;GO:0030674//protein binding, bridging;GO:0030234//enzyme regulator activity	GO:0051128//regulation of cellular component organization;GO:0030182//neuron differentiation;GO:0050793//regulation of developmental process;GO:0010769//regulation of cell morphogenesis involved in differentiation;GO:0006935//chemotaxis;GO:0007166//cell surface receptor signaling pathway;GO:0044699//single-organism process;GO:0007399//nervous system development;GO:0048858//cell projection morphog…
XM_018065167.1	black	47.8416	10.32	1.81	0	0	4.23	6.16	0	0	0	1.08	1.02	0.82	0.4	1.28	2.86	1.02	1.85	1.24	2.13	1.18	1.85	XM_018065167.1	PREDICTED: next to BRCA1 gene 1 protein isoform X2 [Capra hircus]	-	-	-	-	-	-	-
XM_018065222.1	black	177.57	40.56	5.72	1.01	0.16	27.06	0.18	0.09	0.08	0.15	0.43	0.26	0.17	0.16	0.3	0.41	0.32	0.32	0.3	0.08	0.25	0.55	XM_018065222.1	PREDICTED: band 3 anion transport protein isoform X1 [Capra hircus]	Organismal Systems	Excretory system	ko04966//Collecting duct acid secretion	K06573	-	-	-
XM_018065241.1	black	68.1459	2.57	1.21	0.88	1.03	2.21	0.75	0.75	1.35	1.07	1.1	1.3	1.14	1.43	1.33	0.75	0.73	0.39	0.67	0.99	0.96	1.24	XM_018065241.1	PREDICTED: integrin alpha-IIb isoform X2 [Capra hircus]	Organismal Systems;Cellular Processes;Environmental Information Processing	Cellular commiunity;Signaling molecules and interaction;Immune system;Cell motility;Signal transduction	ko04151//PI3K-Akt signaling pathway;ko04015//Rap1 signaling pathway;ko04810//Regulation of actin cytoskeleton;ko04510//Focal adhesion;ko04611//Platelet activation;ko04640//Hematopoietic cell lineage;ko04512//ECM-receptor interaction	K06476	GO:0005623//cell;GO:0016021//integral component of membrane;GO:0005924//cell-substrate adherens junction;GO:0031988//membrane-bounded vesicle;GO:0030054//cell junction;GO:0016020//membrane;GO:0044421//extracellular region part;GO:0044425//membrane part;GO:0070161//anchoring junction;GO:0043226//organelle;GO:0005576//extracellular region;GO:0044464//cell part;GO:0005886//plasma membrane;GO:0031226…	GO:0005488//binding;GO:0005515//protein binding	GO:0050896//response to stimulus;GO:0044763//single-organism cellular process;GO:0031589//cell-substrate adhesion;GO:0009987//cellular process;GO:0007166//cell surface receptor signaling pathway;GO:0044699//single-organism process;GO:0065007//biological regulation;GO:0007154//cell communication;GO:0044700//single organism signaling;GO:0051716//cellular response to stimulus;GO:0050789//regulation …
XM_018065311.1	black	2.21296	4.35	2.83	0	0.75	2.53	1.64	3.73	2.07	1.88	3.99	2.12	2.04	2.31	2.84	1.59	1.56	0.8	1.93	2.73	3.07	1.35	XM_018065311.1	PREDICTED: serine/threonine-protein kinase tousled-like 2 isoform X1 [Capra hircus]	-	-	-	-	GO:0005623//cell;GO:0005622//intracellular;GO:0043234//protein complex;GO:0043228//non-membrane-bounded organelle;GO:0044464//cell part;GO:0043232//intracellular non-membrane-bounded organelle;GO:0044424//intracellular part;GO:0005737//cytoplasm;GO:0043229//intracellular organelle;GO:0044444//cytoplasmic part;GO:0032991//macromolecular complex;GO:0043227//membrane-bounded organelle;GO:0043231//in…	GO:0032550//purine ribonucleoside binding;GO:0097159//organic cyclic compound binding;GO:0001883//purine nucleoside binding;GO:0036094//small molecule binding;GO:1901363//heterocyclic compound binding;GO:0001882//nucleoside binding;GO:0005488//binding;GO:0016772//transferase activity, transferring phosphorus-containing groups;GO:0032549//ribonucleoside binding;GO:0003824//catalytic activity;GO:00…	GO:0044699//single-organism process;GO:0031324//negative regulation of cellular metabolic process;GO:0051128//regulation of cellular component organization;GO:0031329//regulation of cellular catabolic process;GO:0008152//metabolic process;GO:0044267//cellular protein metabolic process;GO:0016310//phosphorylation;GO:0031323//regulation of cellular metabolic process;GO:0050896//response to stimulus…
XM_018065451.1	black	63.3418	4.32	3.73	0.86	0.54	3.7	0.99	0.33	0.74	0.28	0.6	0.41	0.99	0.74	1.27	0	1.34	1.41	0.82	2.28	1.67	1.17	XM_018065451.1	PREDICTED: ethanolamine-phosphate cytidylyltransferase isoform X1 [Capra hircus]	Metabolism	Lipid metabolism	ko00564//Glycerophospholipid metabolism	K00967	-	GO:0016772//transferase activity, transferring phosphorus-containing groups;GO:0003824//catalytic activity;GO:0016740//transferase activity;GO:0016779//nucleotidyltransferase activity;GO:0070567//cytidylyltransferase activity	GO:0044255//cellular lipid metabolic process;GO:0006793//phosphorus metabolic process;GO:0006650//glycerophospholipid metabolic process;GO:0044237//cellular metabolic process;GO:0006629//lipid metabolic process;GO:0019637//organophosphate metabolic process;GO:0006796//phosphate-containing compound metabolic process;GO:0044710//single-organism metabolic process;GO:0044699//single-organism process;…
XM_018065542.1	black	163.433	22.17	8.96	0.85	0	11.33	0	0	0	0	0	0	0	0	0	0	0	0	0.07	0	0.07	0	XM_018065542.1	PREDICTED: alanine--glyoxylate aminotransferase 2, mitochondrial isoform X2 [Capra hircus]	Metabolism	Amino acid metabolism	ko00270//Cysteine and methionine metabolism;ko00280//Valine, leucine and isoleucine degradation;ko00260//Glycine, serine and threonine metabolism;ko00250//Alanine, aspartate and glutamate metabolism	K00827	GO:0005623//cell;GO:0005622//intracellular;GO:0044464//cell part;GO:0043231//intracellular membrane-bounded organelle;GO:0044424//intracellular part;GO:0043229//intracellular organelle;GO:0043227//membrane-bounded organelle;GO:0043226//organelle	GO:0043168//anion binding;GO:0008483//transaminase activity;GO:0016740//transferase activity;GO:0003824//catalytic activity;GO:0005488//binding;GO:0043167//ion binding;GO:0016769//transferase activity, transferring nitrogenous groups	GO:0046394//carboxylic acid biosynthetic process;GO:0065007//biological regulation;GO:0019752//carboxylic acid metabolic process;GO:0009987//cellular process;GO:0044712//single-organism catabolic process;GO:0048522//positive regulation of cellular process;GO:0044282//small molecule catabolic process;GO:0006807//nitrogen compound metabolic process;GO:0046395//carboxylic acid catabolic process;GO:1…
XM_018065752.1	black	105.433	25.08	14.05	6.36	8.1	18.8	8.66	7.99	7.95	8.83	7.38	6.61	3.66	9.51	11.47	10.85	7.75	6.97	8.43	6.48	4.4	3.91	XM_018065752.1	PREDICTED: alpha-methylacyl-CoA racemase [Capra hircus]	Cellular Processes;Metabolism	Transport and catabolism;Lipid metabolism	ko04146//Peroxisome;ko00120//Primary bile acid biosynthesis	K01796	GO:0043231//intracellular membrane-bounded organelle;GO:0044439//peroxisomal part;GO:0005622//intracellular;GO:0005623//cell;GO:0044444//cytoplasmic part;GO:0043226//organelle;GO:0044464//cell part;GO:0044438//microbody part;GO:0044446//intracellular organelle part;GO:0044422//organelle part;GO:0043229//intracellular organelle;GO:0005777//peroxisome;GO:0042579//microbody;GO:0005737//cytoplasm;GO:…	GO:0005488//binding;GO:0005515//protein binding;GO:0016853//isomerase activity;GO:0003824//catalytic activity;GO:0016854//racemase and epimerase activity	GO:0030258//lipid modification;GO:0016042//lipid catabolic process;GO:0044712//single-organism catabolic process;GO:0016054//organic acid catabolic process;GO:1901575//organic substance catabolic process;GO:0009056//catabolic process;GO:0044255//cellular lipid metabolic process;GO:0009062//fatty acid catabolic process;GO:0072329//monocarboxylic acid catabolic process;GO:0009987//cellular process;…
XM_018065812.1	black	174.433	26.29	5.53	1.99	0.11	20.83	0.26	0.32	0.22	0.17	0.14	0.19	0.23	0	0.07	0	0.3	0	0	0.43	0	0.09	XM_018065812.1	PREDICTED: vitamin K-dependent protein C isoform X3 [Capra hircus]	Organismal Systems	Immune system	ko04610//Complement and coagulation cascades	K01344	-	GO:0016787//hydrolase activity;GO:0005488//binding;GO:0008233//peptidase activity;GO:0070011//peptidase activity, acting on L-amino acid peptides;GO:0043167//ion binding;GO:0004175//endopeptidase activity;GO:0043169//cation binding;GO:0046872//metal ion binding;GO:0003824//catalytic activity	GO:0010941//regulation of cell death;GO:0071704//organic substance metabolic process;GO:0065007//biological regulation;GO:0019538//protein metabolic process;GO:0051241//negative regulation of multicellular organismal process;GO:0050818//regulation of coagulation;GO:0042981//regulation of apoptotic process;GO:0044238//primary metabolic process;GO:0007599//hemostasis;GO:0050819//negative regulation…
XM_018066136.1	black	2.47978	4.36	2.27	2.65	1.22	2.31	2.05	0	0.92	1.24	0.73	3.94	0.27	2.23	1.39	2.46	4.26	1.57	1.9	2.23	0.63	0	XM_018066136.1	PREDICTED: dual specificity protein kinase CLK3 isoform X2 [Capra hircus]	-	-	-	-	GO:0043231//intracellular membrane-bounded organelle;GO:0005623//cell;GO:0005737//cytoplasm;GO:0099503//secretory vesicle;GO:0012505//endomembrane system;GO:0005856//cytoskeleton;GO:0043232//intracellular non-membrane-bounded organelle;GO:0043228//non-membrane-bounded organelle;GO:0016023//cytoplasmic, membrane-bounded vesicle;GO:0031410//cytoplasmic vesicle;GO:0031982//vesicle;GO:0005634//nucleu…	GO:0097367//carbohydrate derivative binding;GO:0004672//protein kinase activity;GO:0032549//ribonucleoside binding;GO:0001883//purine nucleoside binding;GO:0003824//catalytic activity;GO:0016301//kinase activity;GO:0005488//binding;GO:0001882//nucleoside binding;GO:0016772//transferase activity, transferring phosphorus-containing groups;GO:0003723//RNA binding;GO:0097159//organic cyclic compound …	GO:0044267//cellular protein metabolic process;GO:0050789//regulation of biological process;GO:0036211//protein modification process;GO:0006468//protein phosphorylation;GO:0006793//phosphorus metabolic process;GO:0016310//phosphorylation;GO:0044260//cellular macromolecule metabolic process;GO:0006464//cellular protein modification process;GO:0043170//macromolecule metabolic process;GO:0071704//or…
XM_018066300.1	black	1.70615	4.93	2.09	1.54	2.79	1.88	1.08	3.04	1.41	1.27	1.23	3.89	2.18	1.42	3.08	1.76	2.31	2.22	4.01	2.48	2.6	1.57	XM_018066300.1	PREDICTED: TNF receptor-associated factor 3 [Capra hircus]	Organismal Systems;Environmental Information Processing	Immune system;Signal transduction	ko04668//TNF signaling pathway;ko04620//Toll-like receptor signaling pathway;ko04064//NF-kappa B signaling pathway;ko04622//RIG-I-like receptor signaling pathway	K03174	GO:0071944//cell periphery;GO:0016020//membrane;GO:0005623//cell;GO:0032991//macromolecular complex;GO:0005886//plasma membrane;GO:0043235//receptor complex;GO:0044464//cell part;GO:0043234//protein complex	GO:0005102//receptor binding;GO:0003824//catalytic activity;GO:0019900//kinase binding;GO:0043169//cation binding;GO:0005488//binding;GO:0019787//ubiquitin-like protein transferase activity;GO:0046914//transition metal ion binding;GO:0044389//ubiquitin-like protein ligase binding;GO:0043167//ion binding;GO:0032813//tumor necrosis factor receptor superfamily binding;GO:0046872//metal ion binding;G…	GO:0019222//regulation of metabolic process;GO:0048583//regulation of response to stimulus;GO:0032446//protein modification by small protein conjugation;GO:0048519//negative regulation of biological process;GO:0051239//regulation of multicellular organismal process;GO:0044260//cellular macromolecule metabolic process;GO:0051253//negative regulation of RNA metabolic process;GO:1903506//regulation …
XM_018066379.1	black	178.393	50.26	8.15	0.09	0	29.36	0	0	0	0	0	0	0	0	0	0.17	0	0	0	0	0	0	XM_018066379.1	PREDICTED: serpin A3-7 isoform X2 [Capra hircus]	-	-	-	-	GO:0044444//cytoplasmic part;GO:0030141//secretory granule;GO:0043227//membrane-bounded organelle;GO:0044421//extracellular region part;GO:0005737//cytoplasm;GO:0031988//membrane-bounded vesicle;GO:0043231//intracellular membrane-bounded organelle;GO:0005623//cell;GO:0005576//extracellular region;GO:0043229//intracellular organelle;GO:0031982//vesicle;GO:0044464//cell part;GO:0005622//intracellul…	GO:0061134//peptidase regulator activity;GO:0030234//enzyme regulator activity;GO:0004857//enzyme inhibitor activity;GO:0098772//molecular function regulator;GO:0061135//endopeptidase regulator activity;GO:0004866//endopeptidase inhibitor activity;GO:0030414//peptidase inhibitor activity	GO:0048523//negative regulation of cellular process;GO:0051246//regulation of protein metabolic process;GO:0080090//regulation of primary metabolic process;GO:0050794//regulation of cellular process;GO:0019222//regulation of metabolic process;GO:0043086//negative regulation of catalytic activity;GO:0051336//regulation of hydrolase activity;GO:0030162//regulation of proteolysis;GO:0045861//negativ…
XM_018066452.1	black	22.9551	40.7	33.06	22.52	16.05	31.05	14.33	17.65	17.76	21.19	21.11	26.47	30.13	29.79	23.22	23.21	23.58	27.85	21.74	27.31	21.69	29.86	XM_018066452.1	PREDICTED: glutaredoxin-related protein 5, mitochondrial [Capra hircus]	-	-	-	-	GO:0005622//intracellular;GO:0043227//membrane-bounded organelle;GO:0043231//intracellular membrane-bounded organelle;GO:0043229//intracellular organelle;GO:0005623//cell;GO:0044424//intracellular part;GO:0044464//cell part;GO:0043226//organelle	GO:0003824//catalytic activity;GO:0016667//oxidoreductase activity, acting on a sulfur group of donors;GO:0016491//oxidoreductase activity;GO:0015036//disulfide oxidoreductase activity	GO:0065008//regulation of biological quality;GO:0065007//biological regulation;GO:0008152//metabolic process;GO:0044763//single-organism cellular process;GO:0042592//homeostatic process;GO:0009987//cellular process;GO:0019725//cellular homeostasis;GO:0044699//single-organism process;GO:0044710//single-organism metabolic process
XM_018066461.1	black	166.405	40.72	4.46	1.58	0	18.43	0	0	0	0	0	0	0	0.07	0	0.08	0	0	0	0	0	0	XM_018066461.1	PREDICTED: serpin A3-5 isoform X1 [Capra hircus]	-	-	-	-	-	-	-
XM_018066462.1	black	176.624	209.39	24.88	5.83	0.04	138.05	0.21	0	0.08	0	0	0.19	0.08	0	0.15	0	0.08	0	0.16	0	0.08	0	XM_018066462.1	PREDICTED: serpin A3-5 isoform X2 [Capra hircus]	-	-	-	-	-	-	-
XM_018066463.1	black	173.075	44.33	6.32	0.89	0.04	22.07	0.03	0	0	0	0	0	0	0	0.07	0	0	0	0	0	0	0	XM_018066463.1	PREDICTED: serpin A3-6 [Capra hircus]	-	-	-	-	GO:0012505//endomembrane system;GO:0044444//cytoplasmic part;GO:0043231//intracellular membrane-bounded organelle;GO:0044424//intracellular part;GO:0043226//organelle;GO:0030141//secretory granule;GO:0005622//intracellular;GO:0043227//membrane-bounded organelle;GO:0044421//extracellular region part;GO:0031410//cytoplasmic vesicle;GO:0044464//cell part;GO:0005737//cytoplasm;GO:0031988//membrane-bo…	GO:0030234//enzyme regulator activity;GO:0004857//enzyme inhibitor activity;GO:0061135//endopeptidase regulator activity;GO:0061134//peptidase regulator activity;GO:0030414//peptidase inhibitor activity;GO:0004866//endopeptidase inhibitor activity;GO:0098772//molecular function regulator	GO:0051248//negative regulation of protein metabolic process;GO:0050789//regulation of biological process;GO:0030162//regulation of proteolysis;GO:0044092//negative regulation of molecular function;GO:0080090//regulation of primary metabolic process;GO:0065009//regulation of molecular function;GO:0010466//negative regulation of peptidase activity;GO:0009892//negative regulation of metabolic proce…
XM_018066651.1	black	80.589	5.93	0.49	0.63	0	4.64	0.76	0	0	0	1.27	0	0.87	1.71	1.63	0	2.84	0	0.61	0	0.52	0	XM_018066651.1	PREDICTED: E3 ubiquitin-protein ligase RNF123 isoform X1 [Capra hircus]	-	-	-	-	GO:0005623//cell;GO:0005622//intracellular;GO:0044464//cell part;GO:0044424//intracellular part	GO:0046872//metal ion binding;GO:0003824//catalytic activity;GO:0043167//ion binding;GO:0046914//transition metal ion binding;GO:0005488//binding;GO:0043169//cation binding	-
XM_018066658.1	black	149.802	12.61	2.54	0.66	0.1	8.24	0.02	0.2	0.19	0.16	0	0.27	0.33	3.75	1.36	1.16	0.59	0.49	0.4	0.6	0.67	1.15	XM_018066658.1	PREDICTED: hepatocyte growth factor-like protein isoform X1 [Capra hircus]	-	-	-	-	GO:0031988//membrane-bounded vesicle;GO:0043226//organelle;GO:0043227//membrane-bounded organelle;GO:0031982//vesicle	GO:0003824//catalytic activity;GO:0070011//peptidase activity, acting on L-amino acid peptides;GO:0016787//hydrolase activity;GO:0004175//endopeptidase activity;GO:0008233//peptidase activity	GO:0044699//single-organism process;GO:0044238//primary metabolic process;GO:0044767//single-organism developmental process;GO:0071704//organic substance metabolic process;GO:0032502//developmental process;GO:0032501//multicellular organismal process;GO:0008152//metabolic process;GO:0007275//multicellular organism development;GO:0044707//single-multicellular organism process;GO:0043170//macromole…
XM_018066949.1	black	169.339	12.61	2.79	0.38	0.02	5.65	0.01	0.06	0.02	0.03	0	0.06	0.04	0.1	0.1	0.08	0	0.11	0.04	0.07	0	0.04	XM_018066949.1	PREDICTED: cytosolic 10-formyltetrahydrofolate dehydrogenase [Capra hircus]	Metabolism	Metabolism of cofactors and vitamins	ko00670//One carbon pool by folate	K00289	-	-	-
XR_001296179.2	black	64.5733	4.93	1.8	1.73	2.73	5.85	2.84	1.19	1.35	1.45	1.08	1.89	0.76	1.43	2.34	2.07	1.31	1.08	1.77	0.96	2.03	1.86	-	-	-	-	-	-	-	-	-
XR_001296694.2	black	160.422	33.57	4.35	0.81	0	30.71	0	0.09	0.13	0.04	0	0	0	0	0	0	0.17	0	0	0	0	0	-	-	-	-	-	-	-	-	-
XR_001917228.1	black	39.345	12.1	5.88	6.91	7.43	11.76	6.97	7.42	5.82	5.03	5.39	7.59	8.21	4.7	6.11	8.5	5.49	7.15	8.6	6.42	5.37	6.16	-	-	-	-	-	-	-	-	-
NM_001285537.1	blue	476.358	0	0	0	0	0	0	0	0	0	0.33	0	0	1.18	0.69	3.52	202.78	173.72	36.11	504.27	334.77	252.85	NM_001285537.1	keratin associated protein 9.2 [Capra hircus]	-	-	-	-	GO:0005623//cell;GO:0043228//non-membrane-bounded organelle;GO:0044430//cytoskeletal part;GO:0005622//intracellular;GO:0005882//intermediate filament;GO:0043229//intracellular organelle;GO:0044424//intracellular part;GO:0044446//intracellular organelle part;GO:0044464//cell part;GO:0099512//supramolecular fiber;GO:0043232//intracellular non-membrane-bounded organelle;GO:0099513//polymeric cytoske…	-	-
NM_001285567.1	blue	773.432	11.89	11.53	3.86	4.7	8.44	4.17	1.97	3.3	2.74	6.75	8.93	8.55	8.44	6.82	9.02	23.71	27.87	14.44	29.9	31.51	31.91	NM_001285567.1	heme oxygenase 1 [Capra hircus]	Organismal Systems;Metabolism	Metabolism of cofactors and vitamins;Digestive system	ko04978//Mineral absorption;ko00860//Porphyrin and chlorophyll metabolism	K00510	GO:0044444//cytoplasmic part;GO:0043226//organelle;GO:0005623//cell;GO:0043229//intracellular organelle;GO:0005737//cytoplasm;GO:0044422//organelle part;GO:0005622//intracellular;GO:0044464//cell part;GO:0043231//intracellular membrane-bounded organelle;GO:0043227//membrane-bounded organelle;GO:0016020//membrane;GO:0044424//intracellular part;GO:0031090//organelle membrane	GO:0043169//cation binding;GO:0016491//oxidoreductase activity;GO:0005488//binding;GO:1901363//heterocyclic compound binding;GO:0060089//molecular transducer activity;GO:0097159//organic cyclic compound binding;GO:0003824//catalytic activity;GO:0005515//protein binding;GO:0046983//protein dimerization activity;GO:0016705//oxidoreductase activity, acting on paired donors, with incorporation or red…	GO:0046685//response to arsenic-containing substance;GO:0042060//wound healing;GO:0050801//ion homeostasis;GO:1902041//regulation of extrinsic apoptotic signaling pathway via death domain receptors;GO:0055065//metal ion homeostasis;GO:1902531//regulation of intracellular signal transduction;GO:0010646//regulation of cell communication;GO:0042221//response to chemical;GO:0048519//negative regulati…
NM_001285591.1	blue	160.546	0.1	0.14	0.13	0	0.04	0	0	0.03	0	0	0.38	0.12	2.13	1.25	2.73	3.85	2.63	6.68	1.61	0.83	1.38	NM_001285591.1	melanocortin receptor 4 [Capra hircus]	Environmental Information Processing	Signaling molecules and interaction	ko04080//Neuroactive ligand-receptor interaction	K04202	GO:0044425//membrane part;GO:0031224//intrinsic component of membrane;GO:0016020//membrane	GO:0004872//receptor activity;GO:0060089//molecular transducer activity;GO:0004888//transmembrane signaling receptor activity;GO:0005515//protein binding;GO:0099600//transmembrane receptor activity;GO:0038023//signaling receptor activity;GO:0042277//peptide binding;GO:0005488//binding;GO:0004930//G-protein coupled receptor activity;GO:0004871//signal transducer activity;GO:0033218//amide binding;…	GO:0080090//regulation of primary metabolic process;GO:0044763//single-organism cellular process;GO:0045981//positive regulation of nucleotide metabolic process;GO:0010243//response to organonitrogen compound;GO:1901698//response to nitrogen compound;GO:0006810//transport;GO:0009719//response to endogenous stimulus;GO:0051171//regulation of nitrogen compound metabolic process;GO:0030808//regulati…
NM_001285597.1	blue	878.551	9.97	12.42	11.55	6.57	6.35	7.8	8.32	6.86	7.67	19.85	20.09	23.92	21.53	16.45	23.13	27.22	35.18	29.4	34.21	36.13	34.82	NM_001285597.1	gamma-aminobutyric acid receptor-associated protein-like 2 [Capra hircus]	Cellular Processes;Organismal Systems;Environmental Information Processing	Nervous system;Transport and catabolism;Signal transduction	ko04068//FoxO signaling pathway;ko04727//GABAergic synapse;ko04140//Regulation of autophagy	K08341	-	-	-
NM_001285599.1	blue	172.831	0	0.69	0.4	0.9	1.22	0.7	1.86	2.08	0.74	0.51	0.76	0.57	1.57	1.38	2.02	2.38	1.86	2.45	1.59	2.09	1.88	NM_001285599.1	ras-related and estrogen-regulated growth inhibitor-like protein [Capra hircus]	-	-	-	-	-	GO:0001882//nucleoside binding;GO:0036094//small molecule binding;GO:0097159//organic cyclic compound binding;GO:0032549//ribonucleoside binding;GO:0097367//carbohydrate derivative binding;GO:0001883//purine nucleoside binding;GO:1901363//heterocyclic compound binding;GO:0032550//purine ribonucleoside binding;GO:0005488//binding	GO:0044700//single organism signaling;GO:0007154//cell communication;GO:0007165//signal transduction;GO:0023052//signaling;GO:0051716//cellular response to stimulus;GO:0050896//response to stimulus;GO:0050789//regulation of biological process;GO:0035556//intracellular signal transduction;GO:0009987//cellular process;GO:0050794//regulation of cellular process;GO:0044699//single-organism process;GO…
NM_001285615.1	blue	729.578	11.14	20.27	12.59	22.79	17.31	23.42	14.09	14.93	20.97	56.41	67.15	67.88	93.35	64.71	48.93	111.61	91.86	79.39	110.27	103.26	113.3	NM_001285615.1	microsomal glutathione S-transferase 3 [Capra hircus]	Metabolism	Xenobiotics biodegradation and metabolism;Metabolism of other amino acids	ko00980//Metabolism of xenobiotics by cytochrome P450;ko00982//Drug metabolism - cytochrome P450;ko00480//Glutathione metabolism	K00799	-	-	-
NM_001285623.1	blue	738.949	1.38	0.42	1.93	6.41	6.11	5.09	4.13	8.93	10.59	5.26	2.7	1.55	89.44	10.9	5.88	96.51	160.91	156.24	291.65	324.83	400.42	NM_001285623.1	adipocyte fatty acid-binding protein [Capra hircus]	Organismal Systems	Endocrine system	ko03320//PPAR signaling pathway;ko04923//Regulation of lipolysis in adipocyte	K08753	GO:0044424//intracellular part;GO:0005622//intracellular;GO:0031988//membrane-bounded vesicle;GO:0043227//membrane-bounded organelle;GO:0044464//cell part;GO:0005623//cell;GO:0043226//organelle;GO:0043231//intracellular membrane-bounded organelle;GO:0043229//intracellular organelle;GO:0031982//vesicle	GO:0005488//binding	GO:0001933//negative regulation of protein phosphorylation;GO:0032501//multicellular organismal process;GO:0006355//regulation of transcription, DNA-templated;GO:0051248//negative regulation of protein metabolic process;GO:0032269//negative regulation of cellular protein metabolic process;GO:0031349//positive regulation of defense response;GO:0051174//regulation of phosphorus metabolic process;GO…
NM_001285642.1	blue	301.455	0	0.12	0	1.21	0.84	0	1	0	1.2	2.38	2.66	1.13	2.03	1.15	1.29	5.48	4.87	0.25	4.75	4.88	3.36	NM_001285642.1	CASP8 and FADD-like apoptosis regulator [Capra hircus]	Cellular Processes;Environmental Information Processing	Cell growth and death;Signal transduction	ko04668//TNF signaling pathway;ko04210//Apoptosis;ko04064//NF-kappa B signaling pathway	K04724	-	-	-
NM_001285646.1	blue	251.45	0	8.16	2.53	1.84	4.11	4.12	1.13	7.69	3.94	5.33	4.31	6.11	4.14	6.69	7.4	7.22	6.75	12.34	10.42	7.68	13.1	NM_001285646.1	bone morphogenetic protein 4 precursor [Capra hircus]	Cellular Processes;Environmental Information Processing	Cellular commiunity;Signaling molecules and interaction;Signal transduction	ko04060//Cytokine-cytokine receptor interaction;ko04390//Hippo signaling pathway;ko04550//Signaling pathways regulating pluripotency of stem cells;ko04350//TGF-beta signaling pathway;ko04340//Hedgehog signaling pathway	K04662	-	-	-
NM_001285652.1	blue	760.377	1.36	1.28	1.47	1.49	1.15	1.66	1.48	0.41	0.62	0.93	0.83	0.59	1.61	1.3	2.14	4.86	4.77	9.62	7.52	10.1	6.9	NM_001285652.1	nuclear receptor ROR-alpha [Capra hircus]	Organismal Systems	Environmental adaptation	ko04710//Circadian rhythm	K08532	GO:0005623//cell;GO:0044464//cell part;GO:0043231//intracellular membrane-bounded organelle;GO:0031981//nuclear lumen;GO:0043233//organelle lumen;GO:0070013//intracellular organelle lumen;GO:0044424//intracellular part;GO:0043227//membrane-bounded organelle;GO:0031974//membrane-enclosed lumen;GO:0005622//intracellular;GO:0044422//organelle part;GO:0043226//organelle;GO:0044428//nuclear part;GO:00…	GO:0001067//regulatory region nucleic acid binding;GO:0036094//small molecule binding;GO:1990837//sequence-specific double-stranded DNA binding;GO:0000981//RNA polymerase II transcription factor activity, sequence-specific DNA binding;GO:0005488//binding;GO:0032934//sterol binding;GO:0097159//organic cyclic compound binding;GO:0005496//steroid binding;GO:0003677//DNA binding;GO:0003690//double-st…	GO:0051239//regulation of multicellular organismal process;GO:0010468//regulation of gene expression;GO:0034097//response to cytokine;GO:0048519//negative regulation of biological process;GO:0098609//cell-cell adhesion;GO:0046483//heterocycle metabolic process;GO:1903506//regulation of nucleic acid-templated transcription;GO:0006793//phosphorus metabolic process;GO:0060255//regulation of macromol…
NM_001285661.1	blue	719.221	0	0	0	0	0.21	0.48	0	10.6	1.56	27.82	30.86	18.25	28.69	26.4	28.01	45.31	45.37	48.81	42.94	35.18	44.62	NM_001285661.1	growth hormone-inducible transmembrane protein [Capra hircus]	-	-	-	-	GO:0043226//organelle;GO:0005622//intracellular;GO:0016020//membrane;GO:0005623//cell;GO:0043231//intracellular membrane-bounded organelle;GO:0044425//membrane part;GO:0031982//vesicle;GO:0031988//membrane-bounded vesicle;GO:0044424//intracellular part;GO:0031224//intrinsic component of membrane;GO:0043227//membrane-bounded organelle;GO:0044464//cell part;GO:0043229//intracellular organelle	-	-
NM_001285671.1	blue	821.134	12.36	16.13	7.96	38.17	24.39	17.77	67.18	93.71	75.59	188.5	178.31	194.2	259.05	254.13	266.82	290	316.8	273.55	334.76	379.94	370.7	NM_001285671.1	CD9 antigen [Capra hircus]	Organismal Systems	Immune system	ko04640//Hematopoietic cell lineage	K06460	GO:0005886//plasma membrane;GO:0044464//cell part;GO:0044459//plasma membrane part;GO:0005924//cell-substrate adherens junction;GO:0031982//vesicle;GO:0031224//intrinsic component of membrane;GO:0005912//adherens junction;GO:0005623//cell;GO:0016020//membrane;GO:0030055//cell-substrate junction;GO:0030054//cell junction;GO:0031988//membrane-bounded vesicle;GO:0043226//organelle;GO:0044421//extrac…	GO:0005488//binding	GO:0007275//multicellular organism development;GO:0044767//single-organism developmental process;GO:0007043//cell-cell junction assembly;GO:0044699//single-organism process;GO:0009566//fertilization;GO:0022414//reproductive process;GO:0048468//cell development;GO:0044085//cellular component biogenesis;GO:0071840//cellular component organization or biogenesis;GO:0032504//multicellular organism rep…
NM_001285689.1	blue	479.242	1.5	1.55	1.85	1.42	1.04	2.03	1.2	2.89	1.4	2.37	4.72	2.15	11.04	5.68	10.18	9.42	16.85	11.1	7.52	14.74	7.56	NM_001285689.1	chitinase-3-like protein 1 precursor [Capra hircus]	-	-	-	-	-	-	-
NM_001285698.1	blue	668.945	55.23	56.66	53.11	44.73	50.73	47.62	47.21	50.06	52.23	45.95	51.11	49.42	62.23	48.78	60.26	72.49	68.7	64.91	75.33	72.28	67.22	NM_001285698.1	proteasome subunit alpha type-6 [Capra hircus]	Genetic Information Processing	Folding, sorting and degradation	ko03050//Proteasome	K02730	GO:0044446//intracellular organelle part;GO:0043234//protein complex;GO:0043232//intracellular non-membrane-bounded organelle;GO:0044444//cytoplasmic part;GO:0044464//cell part;GO:1990904//ribonucleoprotein complex;GO:0005623//cell;GO:0032991//macromolecular complex;GO:0043292//contractile fiber;GO:0043233//organelle lumen;GO:0036464//cytoplasmic ribonucleoprotein granule;GO:0031974//membrane-enc…	GO:0005488//binding;GO:1901363//heterocyclic compound binding;GO:0016787//hydrolase activity;GO:0003824//catalytic activity;GO:0003676//nucleic acid binding;GO:0005515//protein binding;GO:0008233//peptidase activity;GO:0097159//organic cyclic compound binding;GO:0004175//endopeptidase activity;GO:0070011//peptidase activity, acting on L-amino acid peptides;GO:0008134//transcription factor binding	GO:0051254//positive regulation of RNA metabolic process;GO:0019219//regulation of nucleobase-containing compound metabolic process;GO:0051252//regulation of RNA metabolic process;GO:2000112//regulation of cellular macromolecule biosynthetic process;GO:0043170//macromolecule metabolic process;GO:0006355//regulation of transcription, DNA-templated;GO:0009891//positive regulation of biosynthetic pr…
NM_001285703.1	blue	88.7053	260.47	119.69	129.37	309.26	237.22	279.98	339.96	206.49	98.64	101.15	151.05	91.16	140.96	301.08	108.48	317.92	303.02	320.03	741.21	240.98	1684.1	NM_001285703.1	heat shock protein 70.1 [Capra hircus]	Genetic Information Processing;Organismal Systems;Cellular Processes;Environmental Information Processing	Transport and catabolism;Transcription;Aging;Endocrine system;Immune system;Signal transduction;Folding, sorting and degradation	ko04010//MAPK signaling pathway;ko04144//Endocytosis;ko04141//Protein processing in endoplasmic reticulum;ko03040//Spliceosome;ko04915//Estrogen signaling pathway;ko04213//Longevity regulating pathway - multiple species;ko04612//Antigen processing and presentation	K03283	-	GO:0036094//small molecule binding;GO:0097367//carbohydrate derivative binding;GO:1901363//heterocyclic compound binding;GO:0097159//organic cyclic compound binding;GO:0032549//ribonucleoside binding;GO:0032550//purine ribonucleoside binding;GO:0001883//purine nucleoside binding;GO:0001882//nucleoside binding;GO:0005488//binding	-
NM_001285706.1	blue	514.73	9.3	3.59	1.79	0.72	5.97	1.58	0.74	0.55	0.67	1.66	1.72	1.01	4.91	2.32	3.68	13.58	9.4	15.17	24.15	14.14	32.64	NM_001285706.1	argininosuccinate lyase [Capra hircus]	Metabolism	Amino acid metabolism;Global and Overview	ko01230//Biosynthesis of amino acids;ko00250//Alanine, aspartate and glutamate metabolism;ko00220//Arginine biosynthesis	K01755	-	GO:0003824//catalytic activity;GO:0016840//carbon-nitrogen lyase activity;GO:0016842//amidine-lyase activity;GO:0016829//lyase activity	GO:0008652//cellular amino acid biosynthetic process;GO:0036211//protein modification process;GO:0009084//glutamine family amino acid biosynthetic process;GO:0006473//protein acetylation;GO:0007610//behavior;GO:1901607//alpha-amino acid biosynthetic process;GO:0044710//single-organism metabolic process;GO:1901605//alpha-amino acid metabolic process;GO:0006526//arginine biosynthetic process;GO:000…
NM_001285707.1	blue	140.425	2.47	2.59	1.21	1.78	2.37	1.03	0.49	0.44	0.79	2.02	1.13	1.28	1.69	1.81	2.29	1.3	2.32	1.61	3.82	3.59	3.61	NM_001285707.1	ATP-binding cassette sub-family G member 2 [Capra hircus]	Organismal Systems;Environmental Information Processing	Digestive system;Membrane transport	ko04976//Bile secretion;ko02010//ABC transporters	K05681	GO:0043226//organelle;GO:0044424//intracellular part;GO:0005622//intracellular;GO:0043231//intracellular membrane-bounded organelle;GO:0044464//cell part;GO:0043229//intracellular organelle;GO:0044422//organelle part;GO:0044425//membrane part;GO:0005623//cell;GO:0031090//organelle membrane;GO:0016020//membrane;GO:0043227//membrane-bounded organelle;GO:0031224//intrinsic component of membrane	GO:0036094//small molecule binding;GO:0032550//purine ribonucleoside binding;GO:0097367//carbohydrate derivative binding;GO:0022804//active transmembrane transporter activity;GO:0003824//catalytic activity;GO:0015399//primary active transmembrane transporter activity;GO:0032549//ribonucleoside binding;GO:0001883//purine nucleoside binding;GO:0046983//protein dimerization activity;GO:0016817//hydr…	GO:0044237//cellular metabolic process;GO:0006082//organic acid metabolic process;GO:0044699//single-organism process;GO:0051179//localization;GO:0044763//single-organism cellular process;GO:0051234//establishment of localization;GO:0008152//metabolic process;GO:0044710//single-organism metabolic process;GO:0044281//small molecule metabolic process;GO:0071704//organic substance metabolic process;…
NM_001285714.1	blue	930.062	0	0	0	0	0	0	0	0	0	0	0	0	2.01	0.87	8.45	44.84	72.39	63.79	63.48	53.85	71.57	NM_001285714.1	keratin, type I cytoskeletal 26 [Capra hircus]	-	-	-	-	GO:0043227//membrane-bounded organelle;GO:0043234//protein complex;GO:0031982//vesicle;GO:0043226//organelle;GO:0032991//macromolecular complex;GO:0031988//membrane-bounded vesicle	-	-
NM_001285717.1	blue	886.635	0	0.11	0	0	0	0	0	0	0	0.22	0.06	0.16	22.8	12.3	54.53	1595.96	1954.89	2007.81	3070.93	2713.42	3763.17	NM_001285717.1	hair acidic keratin 1 [Capra hircus]	-	-	-	-	GO:0032991//macromolecular complex;GO:0043234//protein complex	-	-
NM_001285719.1	blue	1038.51	0	0.38	0.16	0	0	0	0.08	0	0	0.14	0	0	63.76	76.67	298.32	1141.56	1378.43	1406.71	1777.15	1554.27	1903.78	NM_001285719.1	keratin, type I cytoskeletal 27 [Capra hircus]	-	-	-	-	GO:0043234//protein complex;GO:0031982//vesicle;GO:0044424//intracellular part;GO:0031988//membrane-bounded vesicle;GO:0043227//membrane-bounded organelle;GO:0005623//cell;GO:0044464//cell part;GO:0043226//organelle;GO:0005622//intracellular;GO:0032991//macromolecular complex	-	GO:0009653//anatomical structure morphogenesis;GO:0032502//developmental process;GO:0048856//anatomical structure development
NM_001285728.1	blue	9.55664	6.17	14.98	9.54	10.92	5.66	11.53	15.91	13.42	9.67	13.26	13.33	10.4	2.87	6.02	6.73	11.11	8.74	20.35	9.11	14.66	19.79	NM_001285728.1	hypoxia-inducible factor 1-alpha [Capra hircus]	Organismal Systems;Environmental Information Processing	Endocrine system;Signal transduction	ko04919//Thyroid hormone signaling pathway;ko04066//HIF-1 signaling pathway;ko04150//mTOR signaling pathway	K08268	GO:0043232//intracellular non-membrane-bounded organelle;GO:0005622//intracellular;GO:0031974//membrane-enclosed lumen;GO:0043231//intracellular membrane-bounded organelle;GO:0044424//intracellular part;GO:0044444//cytoplasmic part;GO:0042995//cell projection;GO:0043229//intracellular organelle;GO:0043228//non-membrane-bounded organelle;GO:0043227//membrane-bounded organelle;GO:0032991//macromole…	GO:0046983//protein dimerization activity;GO:0000982//transcription factor activity, RNA polymerase II core promoter proximal region sequence-specific binding;GO:0031072//heat shock protein binding;GO:0019899//enzyme binding;GO:0000988//transcription factor activity, protein binding;GO:0060089//molecular transducer activity;GO:0019900//kinase binding;GO:1901363//heterocyclic compound binding;GO:0…	GO:0045597//positive regulation of cell differentiation;GO:0031325//positive regulation of cellular metabolic process;GO:0046907//intracellular transport;GO:0048732//gland development;GO:0048731//system development;GO:0010632//regulation of epithelial cell migration;GO:0044236//multicellular organism metabolic process;GO:0001776//leukocyte homeostasis;GO:0010817//regulation of hormone levels;GO:0…
NM_001285733.1	blue	198.159	27.76	23.49	39.82	27.86	25.98	35.53	7.27	0.55	15.34	10.86	21.57	44.56	21.22	12.15	12.67	0.83	0	0	3.08	0	0.47	NM_001285733.1	myogenin [Capra hircus]	-	-	-	-	-	-	-
NM_001285738.1	blue	583.148	2.89	3.03	2.56	2.85	2.86	2.72	3.68	3.12	4.51	4.52	4.35	2.95	4.74	3.68	4.9	4.84	5.2	8.02	5.72	9.62	7.83	NM_001285738.1	insulin-induced gene 2 protein [Capra hircus]	-	-	-	-	GO:0044425//membrane part;GO:0005622//intracellular;GO:0043234//protein complex;GO:0044464//cell part;GO:0043226//organelle;GO:0043231//intracellular membrane-bounded organelle;GO:0031090//organelle membrane;GO:0043229//intracellular organelle;GO:0043227//membrane-bounded organelle;GO:0032991//macromolecular complex;GO:0005623//cell;GO:0016020//membrane;GO:0044424//intracellular part;GO:0044422//…	GO:0005515//protein binding;GO:0005488//binding	GO:0044237//cellular metabolic process;GO:0009887//organ morphogenesis;GO:0046486//glycerolipid metabolic process;GO:0006639//acylglycerol metabolic process;GO:0007275//multicellular organism development;GO:0001501//skeletal system development;GO:0051716//cellular response to stimulus;GO:0044767//single-organism developmental process;GO:0031323//regulation of cellular metabolic process;GO:0044710…
NM_001285739.1	blue	733.232	0	0	0	0	0	0	0	0	0	5.77	8.57	6.32	18.3	8.3	9.2	13.12	14.28	13.5	20.49	16.73	15.92	NM_001285739.1	patatin-like phospholipase domain-containing protein 2 [Capra hircus]	Organismal Systems;Metabolism	Endocrine system;Lipid metabolism	ko00561//Glycerolipid metabolism;ko04923//Regulation of lipolysis in adipocyte	K16816	GO:0005623//cell;GO:0044464//cell part;GO:0031224//intrinsic component of membrane;GO:0043226//organelle;GO:0043227//membrane-bounded organelle;GO:0043232//intracellular non-membrane-bounded organelle;GO:0043229//intracellular organelle;GO:0044425//membrane part;GO:0043228//non-membrane-bounded organelle;GO:0016020//membrane;GO:0044444//cytoplasmic part;GO:0005737//cytoplasm;GO:0005622//intracell…	GO:0016298//lipase activity;GO:0005488//binding;GO:0016787//hydrolase activity;GO:0016788//hydrolase activity, acting on ester bonds;GO:0003824//catalytic activity	GO:0065008//regulation of biological quality;GO:0031323//regulation of cellular metabolic process;GO:0090207//regulation of triglyceride metabolic process;GO:0010896//regulation of triglyceride catabolic process;GO:0010883//regulation of lipid storage;GO:0019216//regulation of lipid metabolic process;GO:0009894//regulation of catabolic process;GO:0031329//regulation of cellular catabolic process;…
NM_001285762.1	blue	505.554	0	0	0	0	0	0	0	0	0	0	0	0	0	0	0.2	3.8	3.87	11.37	4.03	5.64	9.31	NM_001285762.1	keratin-associated protein 16.4 [Capra hircus]	-	-	-	-	-	-	-
NM_001285766.1	blue	1067.82	0.45	0.33	0.57	0.45	0.23	0.37	0.04	0	0.22	0.2	0.52	0.36	221.35	299.5	663.67	2091.5	1946.59	2248.61	2689.52	2160.67	2780.94	NM_001285766.1	keratin, type I cytoskeletal 25 [Capra hircus]	-	-	-	-	GO:0044464//cell part;GO:0043226//organelle;GO:0043234//protein complex;GO:0031982//vesicle;GO:0031988//membrane-bounded vesicle;GO:0032991//macromolecular complex;GO:0044424//intracellular part;GO:0005623//cell;GO:0005622//intracellular;GO:0043227//membrane-bounded organelle	-	GO:0044767//single-organism developmental process;GO:0044699//single-organism process;GO:1902589//single-organism organelle organization;GO:0007010//cytoskeleton organization;GO:0016043//cellular component organization;GO:0032501//multicellular organismal process;GO:0009653//anatomical structure morphogenesis;GO:0045103//intermediate filament-based process;GO:0009987//cellular process;GO:0044707/…
NM_001285767.1	blue	964.718	0	0.06	0	0	0	0	0	0	0	0.13	0.23	0	8.97	3.99	42.91	2566.41	2375.08	2906.01	3604.24	3508.41	3349.35	NM_001285767.1	keratin-associated protein 11-1 [Capra hircus]	-	-	-	-	GO:0043234//protein complex;GO:0032991//macromolecular complex	-	-
NM_001285768.1	blue	713.806	0	0	0	0	0	0	0	0	0	0	0	0	3.66	0.79	7.37	147.82	250.99	190.86	155.65	138.42	151.9	NM_001285768.1	keratin associated protein 12.1 [Capra hircus]	-	-	-	-	GO:0044422//organelle part;GO:0005882//intermediate filament;GO:0099513//polymeric cytoskeletal fiber;GO:0005623//cell;GO:0043228//non-membrane-bounded organelle;GO:0044446//intracellular organelle part;GO:0005622//intracellular;GO:0043226//organelle;GO:0043232//intracellular non-membrane-bounded organelle;GO:0005856//cytoskeleton;GO:0099512//supramolecular fiber;GO:0044430//cytoskeletal part;GO:…	-	-
NM_001285770.1	blue	942.174	0	0	0	0	0	0	0	0	0	0.37	0.33	0.21	1.34	1.52	7.97	2315.96	3095.02	2803.96	4100.85	3539.41	4192.08	NM_001285770.1	keratin associated protein 13.1 [Capra hircus]	-	-	-	-	GO:0043234//protein complex;GO:0032991//macromolecular complex	-	-
NM_001285771.1	blue	433.212	0	0	0	0	0	0	0	0	0	0	0	0	0.17	0	0.58	387.82	482.18	462.16	402.16	44.18	384.71	NM_001285771.1	keratin-associated protein 15-1 [Capra hircus]	-	-	-	-	GO:0043234//protein complex;GO:0032991//macromolecular complex	-	-
NM_001285772.1	blue	919.562	0.19	0	0	0.05	0	0	0.11	0.05	0	0.6	0.3	0.72	1.12	1.21	1.71	3.65	6.61	3.36	7.47	9.54	7.16	NM_001285772.1	zinc transporter ZIP2 [Capra hircus]	-	-	-	-	GO:0005622//intracellular;GO:0044464//cell part;GO:0043229//intracellular organelle;GO:0016020//membrane;GO:0005623//cell;GO:0044424//intracellular part;GO:0043231//intracellular membrane-bounded organelle;GO:0043227//membrane-bounded organelle;GO:0043226//organelle	GO:0046873//metal ion transmembrane transporter activity;GO:0022857//transmembrane transporter activity;GO:0005215//transporter activity;GO:0003824//catalytic activity;GO:0015075//ion transmembrane transporter activity;GO:0046915//transition metal ion transmembrane transporter activity;GO:0016741//transferase activity, transferring one-carbon groups;GO:0022891//substrate-specific transmembrane tr…	GO:0010467//gene expression;GO:0051179//localization;GO:0044765//single-organism transport;GO:0009987//cellular process;GO:1902578//single-organism localization;GO:0072511//divalent inorganic cation transport;GO:0043170//macromolecule metabolic process;GO:0030001//metal ion transport;GO:0006829//zinc II ion transport;GO:0006811//ion transport;GO:0044699//single-organism process;GO:0071704//organi…
NM_001285773.1	blue	660.15	0	0	0.12	0	0	0	0	0	0	0	0	0	5.98	1.27	6.19	101.99	117.27	96.84	77.79	63.69	63.25	NM_001285773.1	keratin associated protein 3.1 [Capra hircus]	-	-	-	-	GO:0043232//intracellular non-membrane-bounded organelle;GO:0099513//polymeric cytoskeletal fiber;GO:0005623//cell;GO:0043228//non-membrane-bounded organelle;GO:0044464//cell part;GO:0044430//cytoskeletal part;GO:0045111//intermediate filament cytoskeleton;GO:0043229//intracellular organelle;GO:0044424//intracellular part;GO:0005622//intracellular;GO:0044446//intracellular organelle part;GO:00995…	-	-
NM_001285774.1	blue	936.023	0	0	0	0	0	0	0	0	0	0.36	0.48	0.81	10.54	4.95	69.16	4358.77	5125.58	4857.87	7577.97	7073.7	6023.56	NM_001285774.1	keratin-associated protein 3-1 [Capra hircus]	-	-	-	-	GO:0005856//cytoskeleton;GO:0044430//cytoskeletal part;GO:0045111//intermediate filament cytoskeleton;GO:0099512//supramolecular fiber;GO:0043226//organelle;GO:0043228//non-membrane-bounded organelle;GO:0005882//intermediate filament;GO:0005623//cell;GO:0044464//cell part;GO:0044446//intracellular organelle part;GO:0044422//organelle part;GO:0044424//intracellular part;GO:0005622//intracellular;G…	GO:0005488//binding;GO:0051540//metal cluster binding	-
NM_001286088.1	blue	1196.72	3.6	3.02	2.07	3.46	2.78	2.23	1.28	2.12	3.14	10.8	8.49	7.6	16	11.58	15.51	31.67	37.09	32.34	37.76	41.49	40.13	NM_001286088.1	insulin-induced gene 1 protein [Capra hircus]	-	-	-	-	GO:0044425//membrane part;GO:0005623//cell;GO:0043234//protein complex;GO:0043226//organelle;GO:0016020//membrane;GO:0032991//macromolecular complex;GO:0044424//intracellular part;GO:0031090//organelle membrane;GO:0005622//intracellular;GO:0044422//organelle part;GO:0044464//cell part;GO:0031224//intrinsic component of membrane;GO:0043229//intracellular organelle;GO:0043227//membrane-bounded orga…	-	GO:0065007//biological regulation;GO:0048856//anatomical structure development;GO:0060348//bone development;GO:0008202//steroid metabolic process;GO:0006984//ER-nucleus signaling pathway;GO:0031327//negative regulation of cellular biosynthetic process;GO:0048731//system development;GO:0051129//negative regulation of cellular component organization;GO:0009887//organ morphogenesis;GO:0009987//cellu…
NM_001287034.1	blue	26.6129	0.82	2.31	0.95	1.29	1.7	1.27	1.58	1.29	1.25	0.98	0.28	0.4	0.6	0.25	2.57	1.06	1.85	1.77	4.28	1.86	1.5	NM_001287034.1	vascular endothelial growth factor A isoform 1 precursor [Capra hircus]	Cellular Processes;Environmental Information Processing	Cellular commiunity;Signaling molecules and interaction;Signal transduction	ko04151//PI3K-Akt signaling pathway;ko04015//Rap1 signaling pathway;ko04014//Ras signaling pathway;ko04060//Cytokine-cytokine receptor interaction;ko04510//Focal adhesion;ko04066//HIF-1 signaling pathway;ko04370//VEGF signaling pathway;ko04150//mTOR signaling pathway	K05448	GO:0044424//intracellular part;GO:0043231//intracellular membrane-bounded organelle;GO:0005576//extracellular region;GO:0005623//cell;GO:0031012//extracellular matrix;GO:0043226//organelle;GO:0044464//cell part;GO:0012505//endomembrane system;GO:0005737//cytoplasm;GO:0005622//intracellular;GO:0034774//secretory granule lumen;GO:0016023//cytoplasmic, membrane-bounded vesicle;GO:0044422//organelle …	GO:0070851//growth factor receptor binding;GO:0005172//vascular endothelial growth factor receptor binding;GO:0097367//carbohydrate derivative binding;GO:0005126//cytokine receptor binding;GO:0005515//protein binding;GO:0005488//binding;GO:0046983//protein dimerization activity;GO:0005539//glycosaminoglycan binding;GO:0005102//receptor binding	GO:0072358//cardiovascular system development;GO:0046660//female sex differentiation;GO:0000003//reproduction;GO:0048534//hematopoietic or lymphoid organ development;GO:0051960//regulation of nervous system development;GO:0050769//positive regulation of neurogenesis;GO:0007162//negative regulation of cell adhesion;GO:0001936//regulation of endothelial cell proliferation;GO:0071310//cellular respo…
NM_001287042.1	blue	421.803	561.8	363.32	428.2	424.54	416.57	493.64	282.23	133.25	235.79	311.48	326.09	401.55	271.53	222	247.02	108.27	108.92	123	70.73	42.58	78.51	NM_001287042.1	insulin-like growth factor II isoform 3 [Capra hircus]	-	-	-	-	GO:0043226//organelle;GO:0043227//membrane-bounded organelle;GO:0044421//extracellular region part;GO:0005576//extracellular region;GO:0031982//vesicle;GO:0031988//membrane-bounded vesicle	GO:0098772//molecular function regulator;GO:0030545//receptor regulator activity;GO:0030295//protein kinase activator activity;GO:0005515//protein binding;GO:0019209//kinase activator activity;GO:0019207//kinase regulator activity;GO:0005102//receptor binding;GO:0030234//enzyme regulator activity;GO:0008047//enzyme activator activity;GO:0005488//binding;GO:0019887//protein kinase regulator activi…	GO:0050865//regulation of cell activation;GO:0051252//regulation of RNA metabolic process;GO:0042327//positive regulation of phosphorylation;GO:0050790//regulation of catalytic activity;GO:0042692//muscle cell differentiation;GO:0050670//regulation of lymphocyte proliferation;GO:0048869//cellular developmental process;GO:0007165//signal transduction;GO:0002684//positive regulation of immune syste…
NM_001287564.1	blue	846.088	1.03	2.88	1.84	0.31	0.65	2.11	0.86	0.57	0.52	3.24	3.46	3.44	2.79	2.6	2.06	6.04	5.33	7.22	7.64	9.86	8.32	NM_001287564.1	bone morphogenetic protein 2 precursor [Capra hircus]	Cellular Processes;Environmental Information Processing	Cellular commiunity;Signaling molecules and interaction;Signal transduction	ko04060//Cytokine-cytokine receptor interaction;ko04390//Hippo signaling pathway;ko04550//Signaling pathways regulating pluripotency of stem cells;ko04350//TGF-beta signaling pathway;ko04340//Hedgehog signaling pathway	K04662	GO:0005623//cell;GO:0044464//cell part;GO:0044421//extracellular region part;GO:0005576//extracellular region	GO:0008047//enzyme activator activity;GO:0070696//transmembrane receptor protein serine/threonine kinase binding;GO:0098772//molecular function regulator;GO:0005102//receptor binding;GO:0003824//catalytic activity;GO:0016491//oxidoreductase activity;GO:0005488//binding;GO:0005515//protein binding;GO:0016616//oxidoreductase activity, acting on the CH-OH group of donors, NAD or NADP as acceptor;GO:…	GO:0044237//cellular metabolic process;GO:0010565//regulation of cellular ketone metabolic process;GO:0044260//cellular macromolecule metabolic process;GO:0006357//regulation of transcription from RNA polymerase II promoter;GO:0009893//positive regulation of metabolic process;GO:0050678//regulation of epithelial cell proliferation;GO:0048519//negative regulation of biological process;GO:2000145//…
NM_001314163.1	blue	1108.96	3.16	4.26	3.76	4.41	4.9	4.89	1.64	4.14	2.79	7.31	9.2	9	31.63	33.8	35	91.62	116.66	103.81	131.94	103.71	143.35	NM_001314163.1	pro-cathepsin H precursor [Capra hircus]	Cellular Processes	Transport and catabolism	ko04142//Lysosome	K01366	GO:0044424//intracellular part;GO:0044464//cell part;GO:0005576//extracellular region;GO:0005623//cell;GO:0016023//cytoplasmic, membrane-bounded vesicle;GO:0005773//vacuole;GO:0031982//vesicle;GO:0043227//membrane-bounded organelle;GO:0099503//secretory vesicle;GO:0031988//membrane-bounded vesicle;GO:0043229//intracellular organelle;GO:0043226//organelle;GO:0012505//endomembrane system;GO:0005737…	GO:0060089//molecular transducer activity;GO:0032393//MHC class I receptor activity;GO:0016505//peptidase activator activity involved in apoptotic process;GO:0008238//exopeptidase activity;GO:0099600//transmembrane receptor activity;GO:0098772//molecular function regulator;GO:0003824//catalytic activity;GO:0016504//peptidase activator activity;GO:0061134//peptidase regulator activity;GO:0004175//…	GO:0023052//signaling;GO:0043281//regulation of cysteine-type endopeptidase activity involved in apoptotic process;GO:1901565//organonitrogen compound catabolic process;GO:0016265//death;GO:0065008//regulation of biological quality;GO:0048856//anatomical structure development;GO:0032268//regulation of cellular protein metabolic process;GO:0009893//positive regulation of metabolic process;GO:00106…
NM_001314188.1	blue	135.519	1.02	0.85	1.1	0.39	0	0	1.85	1.35	1.04	0.71	0	1.77	0	0.39	2.4	3.58	6.7	2.73	2.16	9.28	0.93	NM_001314188.1	HLA class II histocompatibility antigen, DR alpha chain precursor [Capra hircus]	Organismal Systems;Cellular Processes;Environmental Information Processing	Transport and catabolism;Signaling molecules and interaction;Immune system	ko04514//Cell adhesion molecules (CAMs);ko04145//Phagosome;ko04612//Antigen processing and presentation;ko04672//Intestinal immune network for IgA production	K06752	GO:0043229//intracellular organelle;GO:0044425//membrane part;GO:0005768//endosome;GO:0005886//plasma membrane;GO:0031982//vesicle;GO:0016020//membrane;GO:0043234//protein complex;GO:0005773//vacuole;GO:0031988//membrane-bounded vesicle;GO:0010008//endosome membrane;GO:0005737//cytoplasm;GO:0071944//cell periphery;GO:0043226//organelle;GO:0044424//intracellular part;GO:0098805//whole membrane;GO:…	GO:0003823//antigen binding;GO:0005488//binding;GO:0023023//MHC protein complex binding;GO:0044877//macromolecular complex binding;GO:0032403//protein complex binding;GO:0005515//protein binding	GO:0016043//cellular component organization;GO:0048002//antigen processing and presentation of peptide antigen;GO:0070271//protein complex biogenesis;GO:0044085//cellular component biogenesis;GO:0071840//cellular component organization or biogenesis;GO:0002501//peptide antigen assembly with MHC protein complex;GO:0002396//MHC protein complex assembly;GO:0009987//cellular process;GO:0043933//macro…
NM_001314221.1	blue	495.873	0.03	0	0.13	0	0	0.26	0	0.49	0.12	0.77	2.05	2.36	13.65	8.38	3.97	5.25	8.64	5.02	12.08	15.06	11.35	NM_001314221.1	cell death activator CIDE-A [Capra hircus]	-	-	-	-	GO:0005622//intracellular;GO:0043231//intracellular membrane-bounded organelle;GO:0005623//cell;GO:0043227//membrane-bounded organelle;GO:0043226//organelle;GO:0044424//intracellular part;GO:0043228//non-membrane-bounded organelle;GO:0043232//intracellular non-membrane-bounded organelle;GO:0044446//intracellular organelle part;GO:0031967//organelle envelope;GO:0043229//intracellular organelle;GO:…	GO:0046983//protein dimerization activity;GO:0005488//binding;GO:0005515//protein binding	GO:0043067//regulation of programmed cell death;GO:0019222//regulation of metabolic process;GO:0009894//regulation of catabolic process;GO:0010646//regulation of cell communication;GO:0048871//multicellular organismal homeostasis;GO:0044238//primary metabolic process;GO:0060548//negative regulation of cell death;GO:0032501//multicellular organismal process;GO:0048518//positive regulation of biolo…
NM_001314225.1	blue	438.804	498.08	428.23	506.54	645	613.79	742.77	524.93	546.94	534.73	364.18	419.69	474.8	504.1	378.53	334.16	293.42	317.58	236.63	326.62	261.31	280.76	NM_001314225.1	elongation factor 1-delta [Capra hircus]	-	-	-	-	GO:0005622//intracellular;GO:0043231//intracellular membrane-bounded organelle;GO:0044424//intracellular part;GO:0043229//intracellular organelle;GO:0044464//cell part;GO:0005623//cell;GO:0032991//macromolecular complex;GO:0043228//non-membrane-bounded organelle;GO:0043234//protein complex;GO:0043227//membrane-bounded organelle;GO:0043232//intracellular non-membrane-bounded organelle;GO:0043226//…	GO:1901363//heterocyclic compound binding;GO:0003723//RNA binding;GO:0008135//translation factor activity, RNA binding;GO:0005488//binding;GO:0060089//molecular transducer activity;GO:0097159//organic cyclic compound binding;GO:0003676//nucleic acid binding	GO:0065007//biological regulation;GO:0044237//cellular metabolic process;GO:0023051//regulation of signaling;GO:0009987//cellular process;GO:0050789//regulation of biological process;GO:0010646//regulation of cell communication;GO:0044260//cellular macromolecule metabolic process;GO:0044249//cellular biosynthetic process;GO:0008152//metabolic process;GO:0034645//cellular macromolecule biosyntheti…
NM_001314245.1	blue	17.5488	0	0	0	0	0	0	0	0	0	0	0	0	0	0	0	0	17.47	58.31	0	0	0	NM_001314245.1	cathepsin B precursor [Capra hircus]	Organismal Systems;Cellular Processes	Transport and catabolism;Endocrine system;Immune system	ko04142//Lysosome;ko04924//Renin secretion;ko04612//Antigen processing and presentation	K01363	GO:0000323//lytic vacuole;GO:0044424//intracellular part;GO:0043231//intracellular membrane-bounded organelle;GO:0048770//pigment granule;GO:0005623//cell;GO:0031982//vesicle;GO:0043226//organelle;GO:0043227//membrane-bounded organelle;GO:0043232//intracellular non-membrane-bounded organelle;GO:0044421//extracellular region part;GO:0005773//vacuole;GO:0044464//cell part;GO:0016023//cytoplasmic, m…	GO:0001948//glycoprotein binding;GO:0005515//protein binding;GO:0004175//endopeptidase activity;GO:0070011//peptidase activity, acting on L-amino acid peptides;GO:0032403//protein complex binding;GO:0003824//catalytic activity;GO:0005488//binding;GO:0016787//hydrolase activity;GO:0044877//macromolecular complex binding;GO:0097367//carbohydrate derivative binding;GO:0008233//peptidase activity	GO:0044236//multicellular organism metabolic process;GO:0070887//cellular response to chemical stimulus;GO:0065007//biological regulation;GO:0030154//cell differentiation;GO:0042221//response to chemical;GO:0071495//cellular response to endogenous stimulus;GO:0003006//developmental process involved in reproduction;GO:0009987//cellular process;GO:0008152//metabolic process;GO:0019538//protein meta…
NM_001314257.1	blue	625.646	2.54	1.05	0.91	1.98	1.72	1.81	3.39	0	0.5	4.21	1.84	2.34	13.68	6.06	4.96	9.03	5.86	12.21	12.76	18.37	14.41	NM_001314257.1	elongation of very long chain fatty acids protein 6 [Capra hircus]	Metabolism	Lipid metabolism;Global and Overview	ko01212//Fatty acid metabolism;ko00062//Fatty acid elongation;ko01040//Biosynthesis of unsaturated fatty acids	K10203	GO:0005789//endoplasmic reticulum membrane;GO:0043229//intracellular organelle;GO:0031224//intrinsic component of membrane;GO:0044446//intracellular organelle part;GO:0044422//organelle part;GO:0043227//membrane-bounded organelle;GO:0044464//cell part;GO:0005783//endoplasmic reticulum;GO:0044432//endoplasmic reticulum part;GO:0005622//intracellular;GO:0031227//intrinsic component of endoplasmic r…	GO:0016740//transferase activity;GO:0005488//binding;GO:0003824//catalytic activity;GO:0016746//transferase activity, transferring acyl groups	GO:0006082//organic acid metabolic process;GO:0046486//glycerolipid metabolic process;GO:0071704//organic substance metabolic process;GO:0030497//fatty acid elongation;GO:0009987//cellular process;GO:0006790//sulfur compound metabolic process;GO:0046394//carboxylic acid biosynthetic process;GO:0008152//metabolic process;GO:0001676//long-chain fatty acid metabolic process;GO:0044711//single-organi…
NM_001314264.1	blue	924.345	0	0	0	0	0	0	0	0	0	0	0	0	3.29	1.76	10.13	346.78	410.49	406.91	577.22	552.54	720.71	NM_001314264.1	G-protein coupled receptor family C group 5 member D [Capra hircus]	-	-	-	-	GO:0031224//intrinsic component of membrane;GO:0016020//membrane;GO:0044425//membrane part	GO:0004888//transmembrane signaling receptor activity;GO:0099600//transmembrane receptor activity;GO:0060089//molecular transducer activity;GO:0004871//signal transducer activity;GO:0038023//signaling receptor activity;GO:0004872//receptor activity	GO:0051716//cellular response to stimulus;GO:0065007//biological regulation;GO:0050896//response to stimulus;GO:0050789//regulation of biological process;GO:0044763//single-organism cellular process;GO:0007154//cell communication;GO:0044699//single-organism process;GO:0007165//signal transduction;GO:0023052//signaling;GO:0007166//cell surface receptor signaling pathway;GO:0009987//cellular proces…
NM_001314266.1	blue	772.355	27.36	46.18	24.21	24.59	31.04	21.23	15.79	21.08	24.69	20.92	15.24	15.45	24.83	13.11	33.62	111.59	111.86	87.95	104.1	106.55	151.12	NM_001314266.1	cathepsin L2 precursor [Capra hircus]	Organismal Systems;Cellular Processes	Transport and catabolism;Immune system	ko04145//Phagosome;ko04142//Lysosome;ko04612//Antigen processing and presentation	K01365	GO:0043231//intracellular membrane-bounded organelle;GO:0005737//cytoplasm;GO:0043227//membrane-bounded organelle;GO:0044464//cell part;GO:0043232//intracellular non-membrane-bounded organelle;GO:0043229//intracellular organelle;GO:0005576//extracellular region;GO:0043228//non-membrane-bounded organelle;GO:0043226//organelle;GO:0031982//vesicle;GO:0000323//lytic vacuole;GO:0044444//cytoplasmic pa…	GO:0005488//binding;GO:0004180//carboxypeptidase activity;GO:0070011//peptidase activity, acting on L-amino acid peptides;GO:0003824//catalytic activity;GO:0008238//exopeptidase activity;GO:0005515//protein binding;GO:0016787//hydrolase activity;GO:0008233//peptidase activity	GO:0006996//organelle organization;GO:0044238//primary metabolic process;GO:0009653//anatomical structure morphogenesis;GO:0043170//macromolecule metabolic process;GO:0071704//organic substance metabolic process;GO:0050678//regulation of epithelial cell proliferation;GO:0065007//biological regulation;GO:0044699//single-organism process;GO:0016043//cellular component organization;GO:0008152//metab…
NM_001314268.1	blue	731.848	10.65	8.17	4.29	8.42	7.83	9.51	7.6	7.11	10.61	23.51	15.73	10.17	15.23	20.64	28.67	32.72	25.78	31.52	24.16	33.08	33.94	NM_001314268.1	translocating chain-associated membrane protein 1 [Capra hircus]	Genetic Information Processing	Folding, sorting and degradation	ko04141//Protein processing in endoplasmic reticulum	K14010	GO:0005622//intracellular;GO:0043229//intracellular organelle;GO:0016020//membrane;GO:0043227//membrane-bounded organelle;GO:0044424//intracellular part;GO:0044425//membrane part;GO:0043226//organelle;GO:0043231//intracellular membrane-bounded organelle;GO:0031224//intrinsic component of membrane;GO:0044464//cell part;GO:0044422//organelle part;GO:0005623//cell;GO:0031090//organelle membrane	-	GO:0008104//protein localization;GO:0051179//localization;GO:0051234//establishment of localization;GO:0033036//macromolecule localization
NM_001314285.1	blue	757.745	0	0.47	0	1.33	0.59	0	2.14	1.38	0.92	0	0.08	0	1	0.51	2.79	24.38	15.96	13.91	15.24	19.37	16.9	NM_001314285.1	ETS-related transcription factor Elf-5 [Capra hircus]	Organismal Systems	Endocrine system	ko04917//Prolactin signaling pathway	K17101	-	-	-
NM_001314287.1	blue	132.527	52.44	59.04	67.81	53.9	66.67	70.61	31.78	24.61	44.42	70.14	70.71	107.19	54.8	54.01	48.15	44.56	38.77	28.02	21.19	19.26	20.15	NM_001314287.1	aldose reductase [Capra hircus]	Metabolism	Lipid metabolism;Carbohydrate metabolism	ko00561//Glycerolipid metabolism;ko00051//Fructose and mannose metabolism;ko00040//Pentose and glucuronate interconversions;ko00052//Galactose metabolism	K00011	GO:0044464//cell part;GO:0005622//intracellular;GO:0005623//cell;GO:0044424//intracellular part	GO:0016229//steroid dehydrogenase activity;GO:0008106//alcohol dehydrogenase (NADP+) activity;GO:0016491//oxidoreductase activity;GO:0033764//steroid dehydrogenase activity, acting on the CH-OH group of donors, NAD or NADP as acceptor;GO:0003824//catalytic activity;GO:0016616//oxidoreductase activity, acting on the CH-OH group of donors, NAD or NADP as acceptor;GO:0016614//oxidoreductase activity…	GO:0044699//single-organism process;GO:0044710//single-organism metabolic process;GO:0008152//metabolic process
NM_001314293.1	blue	883.226	0	0	0	0	0.02	0	0	0.01	0	0	0	0	1.61	0.6	3.66	37.51	24.15	54	42.53	56.78	54.9	NM_001314293.1	desmoglein-4 precursor [Capra hircus]	-	-	-	-	GO:0005911//cell-cell junction;GO:0031224//intrinsic component of membrane;GO:0016020//membrane;GO:0044425//membrane part;GO:0030054//cell junction	GO:0005488//binding;GO:0046872//metal ion binding;GO:0043167//ion binding;GO:0043169//cation binding	GO:0098742//cell-cell adhesion via plasma-membrane adhesion molecules;GO:0007155//cell adhesion;GO:0022610//biological adhesion;GO:0060429//epithelium development;GO:0007154//cell communication;GO:0032502//developmental process;GO:0048869//cellular developmental process;GO:0022404//molting cycle process;GO:0008544//epidermis development;GO:0065007//biological regulation;GO:0050794//regulation of …
NM_001314303.1	blue	922.301	5.73	10.95	7.01	3.6	3.75	3.38	5.71	5.17	5.18	2.37	4.47	4.14	6.08	5.96	7.65	25.69	26.59	29.74	41.42	41.54	40.24	NM_001314303.1	heat shock-related 70 kDa protein 2 [Capra hircus]	Genetic Information Processing;Organismal Systems;Cellular Processes;Environmental Information Processing	Transport and catabolism;Transcription;Aging;Endocrine system;Immune system;Signal transduction;Folding, sorting and degradation	ko04010//MAPK signaling pathway;ko04144//Endocytosis;ko04141//Protein processing in endoplasmic reticulum;ko03040//Spliceosome;ko04915//Estrogen signaling pathway;ko04213//Longevity regulating pathway - multiple species;ko04612//Antigen processing and presentation	K03283	GO:0005694//chromosome;GO:0034704//calcium channel complex;GO:0034702//ion channel complex;GO:0044424//intracellular part;GO:0043229//intracellular organelle;GO:0044454//nuclear chromosome part;GO:0070013//intracellular organelle lumen;GO:0044446//intracellular organelle part;GO:0005891//voltage-gated calcium channel complex;GO:0005634//nucleus;GO:0044421//extracellular region part;GO:1902495//tr…	GO:0032549//ribonucleoside binding;GO:0008289//lipid binding;GO:0032550//purine ribonucleoside binding;GO:0005515//protein binding;GO:0005488//binding;GO:0097367//carbohydrate derivative binding;GO:0001882//nucleoside binding;GO:0097159//organic cyclic compound binding;GO:0001883//purine nucleoside binding;GO:1901363//heterocyclic compound binding;GO:0036094//small molecule binding	GO:0007127//meiosis I;GO:0031399//regulation of protein modification process;GO:0043549//regulation of kinase activity;GO:0065007//biological regulation;GO:0051704//multi-organism process;GO:0044702//single organism reproductive process;GO:0006996//organelle organization;GO:1904029//regulation of cyclin-dependent protein kinase activity;GO:0048519//negative regulation of biological process;GO:007…
NM_001314321.1	blue	129.324	1.14	13.38	2.25	5.61	2.55	0.94	4.26	4.05	3.27	3.39	0	2.14	1.87	1.2	1.08	8.7	8.56	1.93	18.05	14.3	11.61	NM_001314321.1	glutathione S-transferase A1 [Capra hircus]	Metabolism	Xenobiotics biodegradation and metabolism;Metabolism of other amino acids	ko00980//Metabolism of xenobiotics by cytochrome P450;ko00982//Drug metabolism - cytochrome P450;ko00480//Glutathione metabolism	K00799	GO:0044424//intracellular part;GO:0005622//intracellular;GO:0005623//cell;GO:0044464//cell part	GO:0016740//transferase activity;GO:0003824//catalytic activity;GO:0016765//transferase activity, transferring alkyl or aryl (other than methyl) groups	GO:0044237//cellular metabolic process;GO:0009987//cellular process;GO:0008152//metabolic process;GO:0006790//sulfur compound metabolic process
NM_001314342.1	blue	129.202	0	0	0	0	0	0	0	0	0	5.49	0	11.44	0	0	4.16	37.9	12.03	11.14	3.23	9.07	48.98	NM_001314342.1	actin, cytoplasmic 1 [Capra hircus]	Organismal Systems;Cellular Processes;Environmental Information Processing	Cellular commiunity;Transport and catabolism;Endocrine system;Immune system;Cell motility;Signal transduction	ko04015//Rap1 signaling pathway;ko04810//Regulation of actin cytoskeleton;ko04510//Focal adhesion;ko04390//Hippo signaling pathway;ko04921//Oxytocin signaling pathway;ko04530//Tight junction;ko04145//Phagosome;ko04919//Thyroid hormone signaling pathway;ko04520//Adherens junction;ko04611//Platelet activation;ko04670//Leukocyte transendothelial migration	K05692	GO:0005634//nucleus;GO:1902562//H4 histone acetyltransferase complex;GO:0005912//adherens junction;GO:1990904//ribonucleoprotein complex;GO:0043189//H4/H2A histone acetyltransferase complex;GO:0043226//organelle;GO:0016020//membrane;GO:0043231//intracellular membrane-bounded organelle;GO:0005737//cytoplasm;GO:0043005//neuron projection;GO:0045202//synapse;GO:0032991//macromolecular complex;GO:004…	GO:0097159//organic cyclic compound binding;GO:0001882//nucleoside binding;GO:0008134//transcription factor binding;GO:0019900//kinase binding;GO:0003682//chromatin binding;GO:0032550//purine ribonucleoside binding;GO:0031490//chromatin DNA binding;GO:1990837//sequence-specific double-stranded DNA binding;GO:0001067//regulatory region nucleic acid binding;GO:0032549//ribonucleoside binding;GO:004…	GO:0001894//tissue homeostasis;GO:0006935//chemotaxis;GO:0048858//cell projection morphogenesis;GO:0048731//system development;GO:0016568//chromatin modification;GO:0002429//immune response-activating cell surface receptor signaling pathway;GO:0031175//neuron projection development;GO:0048856//anatomical structure development;GO:0044763//single-organism cellular process;GO:1902589//single-organis…
XLOC_000464	blue	533.111	0	0	0	0	0	0	0	0	0	0	0	0	0	0	0	58.43	63.59	26.28	191.96	168.14	219.6	TCONS_00001380	-	-	-	-	-	-	-	-
XLOC_000638	blue	859.851	0.21	0	0	0	0.48	0	0	0	0	0	0	0	1.85	0.11	0.53	2.3	3.2	3.98	3.39	2.64	4.29	TCONS_00001968	-	-	-	-	-	-	-	-
XLOC_001273	blue	40.5451	1.06	1.88	1.73	0.76	1.03	1.49	2.1	0.72	1.06	0.76	1.43	2	1.13	1.8	1.1	0.36	1.29	0.56	0.61	0.94	0.52	TCONS_00003189	LINE-1 element ORF2 (predicted) [Sorex araneus]	-	-	-	-	-	-	-
XLOC_001328	blue	889.119	0	0.12	0.1	0.23	0.14	0.14	0.46	0.48	0.35	1.15	1.61	0.89	0.64	1.32	1.47	2.24	1.82	2.37	2.78	2.45	2.98	TCONS_00003347	PREDICTED: glypican-5 isoform X5 [Ovis aries]	-	-	-	-	GO:0016020//membrane;GO:0031012//extracellular matrix;GO:0044425//membrane part;GO:0031224//intrinsic component of membrane	GO:0008092//cytoskeletal protein binding;GO:0008289//lipid binding;GO:0043168//anion binding;GO:0005488//binding;GO:0005515//protein binding;GO:0003824//catalytic activity;GO:0043167//ion binding	GO:0006725//cellular aromatic compound metabolic process;GO:0071704//organic substance metabolic process;GO:0046483//heterocycle metabolic process;GO:0006139//nucleobase-containing compound metabolic process;GO:0034641//cellular nitrogen compound metabolic process;GO:0006807//nitrogen compound metabolic process;GO:0044238//primary metabolic process;GO:0008152//metabolic process;GO:0043170//macrom…
XLOC_001400	blue	804.8	0	0.06	0	0	0	0	0.07	0	0	0	0	0	1.57	0.78	2.42	4.25	3.35	3.25	2.92	2.28	4.55	TCONS_00003609	-	-	-	-	-	-	-	-
XLOC_001978	blue	682.693	4.99	4.97	6.2	4.16	4.46	3.8	4.16	5.48	5.22	2.87	3.22	3.21	2.32	2.74	1.65	1.79	1.3	1.93	1.15	1.02	0.93	TCONS_00005594	-	-	-	-	-	-	-	-
XLOC_002471	blue	667.843	0.72	0.79	1.66	0.47	0.73	0.81	1.03	0.83	0.74	0.48	0.46	0.52	0.28	0.54	0.53	3.01	2.11	3.24	3.75	4.1	4.15	TCONS_00006535	reverse transcriptase-like [Bos taurus]	-	-	-	-	GO:0044425//membrane part;GO:0031012//extracellular matrix;GO:0031224//intrinsic component of membrane;GO:0016020//membrane	GO:0043167//ion binding;GO:0004871//signal transducer activity;GO:0005515//protein binding;GO:0004872//receptor activity;GO:0060089//molecular transducer activity;GO:0005488//binding;GO:0016779//nucleotidyltransferase activity;GO:0043168//anion binding;GO:0003824//catalytic activity;GO:0016772//transferase activity, transferring phosphorus-containing groups;GO:0008092//cytoskeletal protein bindin…	GO:0032501//multicellular organismal process;GO:0044763//single-organism cellular process;GO:0071704//organic substance metabolic process;GO:0034645//cellular macromolecule biosynthetic process;GO:0090304//nucleic acid metabolic process;GO:0034641//cellular nitrogen compound metabolic process;GO:1901360//organic cyclic compound metabolic process;GO:0044238//primary metabolic process;GO:0009987//c…
XLOC_002472	blue	1083.17	0.02	0.05	0.05	0.16	0.11	0.08	0.21	0.29	0.16	0.68	0.2	0.71	1.12	0.87	1.18	3.68	3.99	5.15	4.36	4.83	4.21	TCONS_00006537	reverse transcriptase-like [Bos taurus]	-	-	-	-	GO:0031224//intrinsic component of membrane;GO:0005623//cell;GO:0031012//extracellular matrix;GO:0016020//membrane;GO:0044464//cell part;GO:0044425//membrane part	GO:0005488//binding;GO:0016740//transferase activity;GO:0005515//protein binding;GO:0043167//ion binding;GO:0034061//DNA polymerase activity;GO:0043168//anion binding;GO:0003824//catalytic activity;GO:0016779//nucleotidyltransferase activity;GO:0016772//transferase activity, transferring phosphorus-containing groups;GO:0043169//cation binding;GO:0097159//organic cyclic compound binding	GO:0009058//biosynthetic process;GO:0046483//heterocycle metabolic process;GO:0006259//DNA metabolic process;GO:0034645//cellular macromolecule biosynthetic process;GO:1901360//organic cyclic compound metabolic process;GO:0044249//cellular biosynthetic process;GO:0034641//cellular nitrogen compound metabolic process;GO:0090304//nucleic acid metabolic process;GO:0044260//cellular macromolecule met…
XLOC_002528	blue	595.352	0.14	0.31	0.43	0.44	0.28	0.34	0.65	0.65	0.4	1.01	0.95	0.88	1.89	1.65	1.66	1.62	1.35	1.67	1.45	2.25	2.13	TCONS_00006718	PREDICTED: LOW QUALITY PROTEIN: POU domain, class 3, transcription factor 1 [Ovis aries]	-	-	-	-	-	-	-
XLOC_003113	blue	316.438	1.64	1.53	1.44	1.39	0.88	0.9	1.03	1.54	1.36	1.32	1.49	1.21	1.38	1.49	0.85	0.6	0.61	0.7	0.79	0.66	0.49	TCONS_00008424	-	-	-	-	-	-	-	-
XLOC_003434	blue	297.771	0	0	0	0	0	0	0	0	0	0	0	0	0	0.18	1	3.63	1.85	4.21	8.34	1.44	2.59	TCONS_00009488	PR domain zinc finger protein 12, partial [Bos mutus]	Environmental Information Processing	Signaling molecules and interaction	ko04514//Cell adhesion molecules (CAMs)	K06797	-	-	GO:0006351//transcription, DNA-templated;GO:0006139//nucleobase-containing compound metabolic process;GO:0018130//heterocycle biosynthetic process;GO:0044260//cellular macromolecule metabolic process;GO:0071704//organic substance metabolic process;GO:0009987//cellular process;GO:0010467//gene expression;GO:0044249//cellular biosynthetic process;GO:0043170//macromolecule metabolic process;GO:19013…
XLOC_005804	blue	225.802	2.95	7.59	3.87	7.55	3.42	2.76	4.08	10.47	7.86	4.03	6.64	6.43	2.91	3.17	2.57	1.4	1.31	1.42	0.94	1.04	0.81	TCONS_00015149	-	-	-	-	-	-	-	-
XLOC_010900	blue	57.4416	0.75	1.16	1.34	2.36	0.67	1.69	0.6	1.67	2.13	1.38	0.88	2.9	1.43	0.97	0.36	0.94	0.33	0.92	0.39	0.58	0.32	TCONS_00027708	PREDICTED: peroxisomal N(1)-acetyl-spermine/spermidine oxidase isoform X7 [Ovis aries musimon]	Genetic Information Processing	Replication and repair	ko03420//Nucleotide excision repair	K10838	GO:0005737//cytoplasm;GO:0043229//intracellular organelle;GO:0005623//cell;GO:0005622//intracellular;GO:0044444//cytoplasmic part;GO:0043227//membrane-bounded organelle;GO:0043226//organelle;GO:0044464//cell part;GO:0044297//cell body;GO:0043231//intracellular membrane-bounded organelle;GO:0044424//intracellular part;GO:0042579//microbody	GO:0016787//hydrolase activity;GO:0016866//intramolecular transferase activity;GO:0016853//isomerase activity;GO:0005515//protein binding;GO:0016645//oxidoreductase activity, acting on the CH-NH group of donors;GO:0016491//oxidoreductase activity;GO:0016868//intramolecular transferase activity, phosphotransferases;GO:0005488//binding;GO:0016647//oxidoreductase activity, acting on the CH-NH group …	GO:0009310//amine catabolic process;GO:0044249//cellular biosynthetic process;GO:0019438//aromatic compound biosynthetic process;GO:0009889//regulation of biosynthetic process;GO:0009309//amine biosynthetic process;GO:0071704//organic substance metabolic process;GO:0044699//single-organism process;GO:1901564//organonitrogen compound metabolic process;GO:0044723//single-organism carbohydrate metab…
XLOC_013869	blue	880.496	1.61	1.67	1.46	1.32	1.41	1.21	1.03	1.94	1.59	1.21	0.61	0.36	1.7	2.37	2.35	3.62	3.86	4.88	4.65	4.77	4.81	TCONS_00035644	reverse transcriptase-like [Bos taurus]	-	-	-	-	GO:0031252//cell leading edge;GO:0070161//anchoring junction;GO:0030054//cell junction;GO:0005623//cell;GO:0044464//cell part	GO:0003779//actin binding;GO:0050839//cell adhesion molecule binding;GO:0016779//nucleotidyltransferase activity;GO:0008092//cytoskeletal protein binding;GO:0005488//binding;GO:0016772//transferase activity, transferring phosphorus-containing groups;GO:0008289//lipid binding;GO:0003824//catalytic activity;GO:0016740//transferase activity;GO:0034061//DNA polymerase activity;GO:0005515//protein bin…	GO:0071704//organic substance metabolic process;GO:0044699//single-organism process;GO:0009987//cellular process;GO:0060255//regulation of macromolecule metabolic process;GO:0050789//regulation of biological process;GO:0006807//nitrogen compound metabolic process;GO:1901576//organic substance biosynthetic process;GO:0044238//primary metabolic process;GO:0019222//regulation of metabolic process;GO…
XLOC_014497	blue	216.921	2.77	1.49	1.94	3.62	3.59	4.03	5.1	2.48	3.31	0.85	3.92	1.93	2.81	4.7	2.09	0.91	0.88	0.74	0.09	0.41	0.21	TCONS_00037663	reverse transcriptase-like [Bos taurus]	-	-	-	-	GO:0044425//membrane part;GO:0031012//extracellular matrix;GO:0016020//membrane;GO:0031224//intrinsic component of membrane	GO:0005488//binding;GO:0043168//anion binding;GO:0043167//ion binding	-
XLOC_019283	blue	784.759	0.56	0.42	0.31	0.62	0.65	0.15	0.83	0.82	0.85	1.53	1.45	1.68	1.54	1.97	1.18	2.11	2.32	2.27	2.6	2.75	2.38	TCONS_00049356	reverse transcriptase-like [Bos taurus]	-	-	-	-	-	GO:0016779//nucleotidyltransferase activity;GO:0016772//transferase activity, transferring phosphorus-containing groups;GO:0008092//cytoskeletal protein binding;GO:0008289//lipid binding;GO:0005515//protein binding;GO:0003824//catalytic activity;GO:0005488//binding;GO:0034061//DNA polymerase activity;GO:0016740//transferase activity	GO:0044237//cellular metabolic process;GO:0044260//cellular macromolecule metabolic process;GO:0006725//cellular aromatic compound metabolic process;GO:0043170//macromolecule metabolic process;GO:0006807//nitrogen compound metabolic process;GO:1901360//organic cyclic compound metabolic process;GO:0046483//heterocycle metabolic process;GO:0009059//macromolecule biosynthetic process;GO:0006139//nuc…
XLOC_019420	blue	168.549	0.79	0.41	0.61	1.79	0.41	1.2	1.33	0.2	0.29	0.82	0.98	0.46	0.64	0.17	0.4	3.13	1.17	0.84	2.6	3.3	2.11	TCONS_00049784	PREDICTED: vacuolar protein sorting-associated protein 13C-like [Pantholops hodgsonii]	-	-	-	-	-	-	-
XLOC_021004	blue	1091.61	0	0	0	0.13	0	0	0.06	0.13	0.06	0.38	0.26	0.43	1.71	1.2	2.63	4.95	4.94	5.28	5.12	4.72	4.58	TCONS_00053785	-	-	-	-	-	-	-	-
XLOC_021908	blue	737.608	5.06	5.66	5.78	4.61	4.03	4.25	3.56	5.95	6.03	4.49	3.84	3.15	1.77	1.93	2.05	0.27	0.97	1.06	0.54	0.41	0.82	TCONS_00056013	reverse transcriptase-like [Bos taurus]	-	-	-	-	GO:0043231//intracellular membrane-bounded organelle;GO:0043227//membrane-bounded organelle;GO:0043226//organelle;GO:0031224//intrinsic component of membrane;GO:0005622//intracellular;GO:0016020//membrane;GO:0044464//cell part;GO:0005623//cell;GO:0044425//membrane part;GO:0043229//intracellular organelle;GO:0044424//intracellular part	GO:0097159//organic cyclic compound binding;GO:0016301//kinase activity;GO:0008092//cytoskeletal protein binding;GO:0008289//lipid binding;GO:0003723//RNA binding;GO:1901363//heterocyclic compound binding;GO:0003676//nucleic acid binding;GO:0016740//transferase activity;GO:0016772//transferase activity, transferring phosphorus-containing groups;GO:0043168//anion binding;GO:0043167//ion binding;GO…	GO:0051179//localization;GO:0071704//organic substance metabolic process;GO:0006810//transport;GO:0006091//generation of precursor metabolites and energy;GO:0044763//single-organism cellular process;GO:0044237//cellular metabolic process;GO:0044238//primary metabolic process;GO:0044710//single-organism metabolic process;GO:0055114//oxidation-reduction process;GO:0009987//cellular process;GO:00442…
XLOC_022352	blue	273.963	0.04	0.06	0	0	0	0	0.03	0	0	0	0.36	0.85	1.85	1.06	2.35	0.94	3.32	5.67	1.7	1.69	2.29	TCONS_00057082	-	-	-	-	-	-	-	-
XLOC_022369	blue	89.0624	1.83	1.98	1.13	5	4.09	2.18	6.08	8.03	6.01	5.8	3.03	1.74	2.2	3.15	2.12	9.74	11.23	5.54	5.34	9.94	6.81	TCONS_00057138	immunoglobulin mu chain, partial [Ovis aries]	Cellular Processes;Organismal Systems;Environmental Information Processing	Transport and catabolism;Immune system;Signal transduction	ko04151//PI3K-Akt signaling pathway;ko04020//Calcium signaling pathway;ko04072//Phospholipase D signaling pathway;ko04650//Natural killer cell mediated cytotoxicity;ko04145//Phagosome;ko04666//Fc gamma R-mediated phagocytosis;ko04640//Hematopoietic cell lineage;ko04064//NF-kappa B signaling pathway;ko04662//B cell receptor signaling pathway;ko04664//Fc epsilon RI signaling pathway;ko04672//Intest…	K06856	GO:0005615//extracellular space;GO:0043234//protein complex;GO:0042571//immunoglobulin complex, circulating;GO:0071754//IgM immunoglobulin complex, circulating;GO:0005576//extracellular region;GO:0019814//immunoglobulin complex;GO:0032991//macromolecular complex;GO:0044421//extracellular region part;GO:0031988//membrane-bounded vesicle;GO:0043226//organelle;GO:0044464//cell part;GO:0071753//IgM i…	GO:0043168//anion binding;GO:0003677//DNA binding;GO:1901363//heterocyclic compound binding;GO:0005515//protein binding;GO:0097159//organic cyclic compound binding;GO:0043167//ion binding;GO:0005543//phospholipid binding;GO:0043566//structure-specific DNA binding;GO:0003676//nucleic acid binding;GO:0005539//glycosaminoglycan binding;GO:0097367//carbohydrate derivative binding;GO:0008289//lipid bi…	GO:0002376//immune system process;GO:0009617//response to bacterium;GO:0009605//response to external stimulus;GO:0051707//response to other organism;GO:0006952//defense response;GO:0009607//response to biotic stimulus;GO:0006950//response to stress;GO:0098542//defense response to other organism;GO:0006955//immune response;GO:0050896//response to stimulus;GO:0042742//defense response to bacterium;…
XLOC_024031	blue	581.637	0.05	0.12	0.09	0.12	0.11	0.19	0.4	0.16	0.15	1	1.02	1.8	1.88	2.32	2.26	3.28	3.17	3.38	2.46	2.47	1.78	TCONS_00061453	-	-	-	-	-	-	-	-
XLOC_024713	blue	381.549	1.76	2.38	2.2	2.03	1.73	1.47	2.19	2.79	2.63	2.42	1.96	2.04	1.28	2.23	1.72	1.15	1.26	1.62	0.88	0.92	0.84	TCONS_00063055	reverse transcriptase-like [Bos taurus]	-	-	-	-	GO:0005623//cell;GO:0044464//cell part	GO:0003824//catalytic activity;GO:0005515//protein binding;GO:0005488//binding	GO:0009987//cellular process;GO:0044237//cellular metabolic process;GO:0006725//cellular aromatic compound metabolic process;GO:0006807//nitrogen compound metabolic process;GO:0006139//nucleobase-containing compound metabolic process;GO:0044260//cellular macromolecule metabolic process;GO:0022610//biological adhesion;GO:0034645//cellular macromolecule biosynthetic process;GO:0008152//metabolic pr…
XLOC_026953	blue	870.469	0.04	0	0	0	0.04	0.05	0.16	0.4	0.22	0.18	0.41	0.13	0.85	1.02	1.67	3.5	4.7	4.61	4.17	2.78	3.25	TCONS_00068736	-	-	-	-	-	-	-	-
XLOC_027502	blue	698.865	22.21	12.46	7.82	15.94	18.1	12.68	13.56	15.2	15.19	4.68	5.58	2.94	24.02	25.53	21.08	32.86	31.74	46.9	38.97	53.31	55.02	TCONS_00070209	hCG2018832, partial [Homo sapiens]	-	-	-	-	-	-	-
XM_005674695.3	blue	807.344	0	0	0	0.08	0	0	0	0	0	0	0.14	0	0.16	0.32	0.55	760.71	610.69	1494.64	1342.27	1323.6	1274.2	XM_005674695.3	PREDICTED: keratin-associated protein 7-1 [Capra hircus]	-	-	-	-	GO:0032991//macromolecular complex;GO:0043234//protein complex	-	-
XM_005674699.3	blue	903.616	0	0	0	0	0	0	0	0	0	0	0	0	0.88	0.17	2.91	700.47	562.77	592.51	872.04	684.87	711.33	XM_005674699.3	PREDICTED: keratin-associated protein 6-1 [Capra hircus]	-	-	-	-	GO:0032991//macromolecular complex;GO:0043234//protein complex	-	-
XM_005674703.3	blue	658.667	0	0	0	0	0	0	0	0	0	0.12	0	0	0	0	1.16	133.66	227.06	238.56	278.05	522.66	241.28	XM_005674703.3	PREDICTED: keratin-associated protein 13-1 [Capra hircus]	-	-	-	-	-	-	-
XM_005674705.3	blue	975.393	0	0	0	0	0	0	0	0	0	0	0	0	0	0.22	0.26	43.64	50.46	49.29	57.1	66.17	64.22	XM_005674705.3	PREDICTED: keratin-associated protein 27-1 [Capra hircus]	-	-	-	-	-	-	-
XM_005674706.2	blue	845.262	0	0	0	0	0	0	0	0	0	0	0.11	0.14	77.17	22.49	125.77	902.35	1165.18	993.53	899.93	792.39	779.31	XM_005674706.2	PREDICTED: keratin-associated protein 26-1 [Capra hircus]	-	-	-	-	-	-	-
XM_005674707.2	blue	990.237	0	0	0	0	0	0	0	0	0	0	0	0	6.31	1.65	14.21	114.34	124.27	144.29	124.72	148.32	134.05	XM_005674707.2	PREDICTED: keratin-associated protein 24-1 [Capra hircus]	-	-	-	-	GO:0005856//cytoskeleton;GO:0005623//cell;GO:0043228//non-membrane-bounded organelle;GO:0045111//intermediate filament cytoskeleton;GO:0044424//intracellular part;GO:0043229//intracellular organelle;GO:0044464//cell part;GO:0044422//organelle part;GO:0005622//intracellular;GO:0044446//intracellular organelle part;GO:0005882//intermediate filament;GO:0044430//cytoskeletal part;GO:0099512//supramol…	-	-
XM_005674708.3	blue	57.3787	1.3	5.44	0.85	8.81	2.64	1.41	11.21	9.76	2.87	1.67	0.6	1.29	3.46	5.28	3.64	5.7	5.52	9.14	9.4	11.88	7.98	XM_005674708.3	PREDICTED: claudin-8 [Capra hircus]	Organismal Systems;Cellular Processes;Environmental Information Processing	Cellular commiunity;Signaling molecules and interaction;Immune system	ko04514//Cell adhesion molecules (CAMs);ko04530//Tight junction;ko04670//Leukocyte transendothelial migration	K06087	GO:0031224//intrinsic component of membrane;GO:0044424//intracellular part;GO:0005622//intracellular;GO:0043231//intracellular membrane-bounded organelle;GO:0016020//membrane;GO:0043227//membrane-bounded organelle;GO:0005623//cell;GO:0044425//membrane part;GO:0044464//cell part;GO:0005911//cell-cell junction;GO:0043296//apical junction complex;GO:0043226//organelle;GO:0043229//intracellular organ…	-	-
XM_005674848.3	blue	1147.48	0	0	0	0.46	0	0.27	1.03	1.06	0	10.7	8.16	6.11	19.12	25.88	60.25	74.46	86.24	82.79	99.21	105.6	98.1	XM_005674848.3	PREDICTED: transmembrane protein 45A isoform X1 [Capra hircus]	-	-	-	-	GO:0044425//membrane part;GO:0016020//membrane;GO:0031224//intrinsic component of membrane	-	-
XM_005674849.3	blue	941.411	0	0	0	0.72	0.25	0	0.58	0.46	0.08	0	0.4	0.41	0.45	1.53	1.04	2.54	4.63	2.73	4.26	4.76	4.34	XM_005674849.3	PREDICTED: transmembrane protein 45A isoform X2 [Capra hircus]	-	-	-	-	-	-	-
XM_005674851.3	blue	534.63	0	0	0	0.23	0	0.13	0	0.25	0.29	0	0.38	0	10.11	8.64	16.46	5.73	9.36	11.3	13.64	16.88	11.08	XM_005674851.3	PREDICTED: transmembrane protein 45A isoform X1 [Capra hircus]	-	-	-	-	GO:0044425//membrane part;GO:0031224//intrinsic component of membrane;GO:0016020//membrane	-	-
XM_005674904.3	blue	808.929	0.48	1.31	1.56	0.45	0.51	0.38	0.49	0.54	0.76	0.57	0.69	0.34	0.44	0.62	1.36	2.81	3.99	3.93	3.88	3.7	3.61	XM_005674904.3	PREDICTED: PI-PLC X domain-containing protein 2 [Capra hircus]	-	-	-	-	-	GO:0016787//hydrolase activity;GO:0016788//hydrolase activity, acting on ester bonds;GO:0042578//phosphoric ester hydrolase activity;GO:0003824//catalytic activity	GO:0044238//primary metabolic process;GO:0008152//metabolic process
XM_005674936.3	blue	806.703	5.75	11.72	11.02	6.9	6.15	5.49	7.44	7.92	9.13	12.96	9.34	7.97	10.7	13.43	19.71	20.48	18.91	22.69	19.27	23.33	21.33	XM_005674936.3	PREDICTED: V-type proton ATPase catalytic subunit A [Capra hircus]	Organismal Systems;Cellular Processes;Metabolism	Nervous system;Excretory system;Transport and catabolism;Energy metabolism	ko04145//Phagosome;ko00190//Oxidative phosphorylation;ko04721//Synaptic vesicle cycle;ko04966//Collecting duct acid secretion	K02145	GO:0043231//intracellular membrane-bounded organelle;GO:0043234//protein complex;GO:0005773//vacuole;GO:0098796//membrane protein complex;GO:0005622//intracellular;GO:0098588//bounding membrane of organelle;GO:0005737//cytoplasm;GO:0098805//whole membrane;GO:0016020//membrane;GO:0042995//cell projection;GO:0043226//organelle;GO:0044437//vacuolar part;GO:0005774//vacuolar membrane;GO:0005623//cell…	GO:0022892//substrate-specific transporter activity;GO:0036094//small molecule binding;GO:1901363//heterocyclic compound binding;GO:0003824//catalytic activity;GO:0032549//ribonucleoside binding;GO:0015078//hydrogen ion transmembrane transporter activity;GO:0005488//binding;GO:0005215//transporter activity;GO:0022890//inorganic cation transmembrane transporter activity;GO:0015077//monovalent inor…	GO:0015672//monovalent inorganic cation transport;GO:1901135//carbohydrate derivative metabolic process;GO:0072521//purine-containing compound metabolic process;GO:0055085//transmembrane transport;GO:0019693//ribose phosphate metabolic process;GO:0055086//nucleobase-containing small molecule metabolic process;GO:0008152//metabolic process;GO:1901360//organic cyclic compound metabolic process;GO:0…
XM_005675022.3	blue	744.845	0	0	0	0	0	0	0.13	0.24	0.44	2.07	2.04	1.03	3.98	6.03	24.4	15.72	14.75	15.66	37.04	40.24	30.86	XM_005675022.3	PREDICTED: cystatin-A [Capra hircus]	-	-	-	-	GO:0005623//cell;GO:0005886//plasma membrane;GO:0044424//intracellular part;GO:0043229//intracellular organelle;GO:0044464//cell part;GO:0031988//membrane-bounded vesicle;GO:0043226//organelle;GO:0005576//extracellular region;GO:0031982//vesicle;GO:0043231//intracellular membrane-bounded organelle;GO:0016020//membrane;GO:0005622//intracellular;GO:0043227//membrane-bounded organelle;GO:0044421//ex…	GO:0005515//protein binding;GO:0030234//enzyme regulator activity;GO:0004857//enzyme inhibitor activity;GO:0061135//endopeptidase regulator activity;GO:0005488//binding;GO:0019899//enzyme binding;GO:0030414//peptidase inhibitor activity;GO:0061134//peptidase regulator activity;GO:0098772//molecular function regulator;GO:0004866//endopeptidase inhibitor activity	GO:0044267//cellular protein metabolic process;GO:0050789//regulation of biological process;GO:0032502//developmental process;GO:0008544//epidermis development;GO:0010466//negative regulation of peptidase activity;GO:0032268//regulation of cellular protein metabolic process;GO:0044092//negative regulation of molecular function;GO:0044260//cellular macromolecule metabolic process;GO:0009987//cellu…
XM_005675056.2	blue	746.484	0.54	1.13	0.54	1.17	1.04	0.46	1.15	0.96	0.48	1.98	2.53	4.07	3.71	2.72	2.78	3.96	4.84	4.09	4.04	5.64	5.41	XM_005675056.2	PREDICTED: run domain Beclin-1-interacting and cysteine-rich domain-containing protein isoform X2 [Capra hircus]	-	-	-	-	GO:0005622//intracellular;GO:0043227//membrane-bounded organelle;GO:0005768//endosome;GO:0043226//organelle;GO:0005623//cell;GO:0012505//endomembrane system;GO:0043231//intracellular membrane-bounded organelle;GO:0044424//intracellular part;GO:0043229//intracellular organelle;GO:0044444//cytoplasmic part;GO:0005737//cytoplasm;GO:0044464//cell part	-	GO:0031323//regulation of cellular metabolic process;GO:0032879//regulation of localization;GO:0050789//regulation of biological process;GO:0030100//regulation of endocytosis;GO:0010506//regulation of autophagy;GO:0031329//regulation of cellular catabolic process;GO:0009894//regulation of catabolic process;GO:0065007//biological regulation;GO:0060627//regulation of vesicle-mediated transport;GO:0…
XM_005675093.3	blue	531.862	7.32	18.29	18.17	4.93	5.15	9.55	8.93	11.2	8.36	23.59	21.42	14.23	17.88	13.42	14.02	33.8	28.91	23.06	70.4	65.82	83.8	XM_005675093.3	PREDICTED: apolipoprotein D [Capra hircus]	-	-	-	-	GO:0031988//membrane-bounded vesicle;GO:0030529//intracellular ribonucleoprotein complex;GO:0005623//cell;GO:0005737//cytoplasm;GO:0032991//macromolecular complex;GO:0043229//intracellular organelle;GO:0031982//vesicle;GO:0097458//neuron part;GO:0044464//cell part;GO:0005576//extracellular region;GO:0044424//intracellular part;GO:0005840//ribosome;GO:0043226//organelle;GO:0043005//neuron projecti…	GO:0032934//sterol binding;GO:0005488//binding;GO:0097159//organic cyclic compound binding;GO:0008289//lipid binding;GO:0043178//alcohol binding;GO:0005496//steroid binding;GO:0036094//small molecule binding	GO:0061564//axon development;GO:0048583//regulation of response to stimulus;GO:0051248//negative regulation of protein metabolic process;GO:0032642//regulation of chemokine production;GO:0040011//locomotion;GO:0009611//response to wounding;GO:0009987//cellular process;GO:0022008//neurogenesis;GO:0009892//negative regulation of metabolic process;GO:0034442//regulation of lipoprotein oxidation;GO:0…
XM_005675095.3	blue	501.939	6.95	10.21	9.91	7.91	7.67	7.67	6.41	7.02	9.01	9.39	9.36	7.61	5.55	5.26	4.81	4.65	3.76	4.78	3.38	3.17	4.38	XM_005675095.3	PREDICTED: xyloside xylosyltransferase 1 [Capra hircus]	-	-	-	-	-	GO:0003824//catalytic activity;GO:0016740//transferase activity	-
XM_005675100.3	blue	1072.55	0.04	0.18	0.31	0.03	0.06	0.34	0.11	0.1	0.11	4.32	6.15	2.85	18.53	16.29	33.52	152.47	185.23	171.7	213.06	203.51	238.83	XM_005675100.3	PREDICTED: leucine-rich repeat-containing protein 15 [Capra hircus]	-	-	-	-	GO:0031988//membrane-bounded vesicle;GO:0043227//membrane-bounded organelle;GO:0043226//organelle;GO:0031982//vesicle	GO:0005488//binding;GO:0005515//protein binding;GO:0044877//macromolecular complex binding;GO:0032403//protein complex binding	GO:0040012//regulation of locomotion;GO:0044650//adhesion of symbiont to host cell;GO:0050789//regulation of biological process;GO:0030334//regulation of cell migration;GO:0050794//regulation of cellular process;GO:0044406//adhesion of symbiont to host;GO:0009987//cellular process;GO:0051270//regulation of cellular component movement;GO:0016032//viral process;GO:0065007//biological regulation;GO:…
XM_005675101.3	blue	798.237	0	0	0	0	0	0	0	0	0	0	0	0.19	0.29	0.31	0	5.12	3.73	5.06	3.75	6.02	8.5	XM_005675101.3	PREDICTED: leucine-rich repeat-containing protein 15 [Capra hircus]	-	-	-	-	GO:0043227//membrane-bounded organelle;GO:0043226//organelle;GO:0031982//vesicle;GO:0031988//membrane-bounded vesicle	GO:0032403//protein complex binding;GO:0005488//binding;GO:0044877//macromolecular complex binding;GO:0005515//protein binding	GO:0065007//biological regulation;GO:0044419//interspecies interaction between organisms;GO:0044650//adhesion of symbiont to host cell;GO:0019062//virion attachment to host cell;GO:0044406//adhesion of symbiont to host;GO:0048523//negative regulation of cellular process;GO:0016032//viral process;GO:0051128//regulation of cellular component organization;GO:0009987//cellular process;GO:2000145//reg…
XM_005675108.3	blue	885.777	0	0.07	0.15	0.22	0	0	0.48	0.32	0	0.34	0	0	0.45	0	0.88	5.44	4.96	7.93	5.14	7.11	8.73	XM_005675108.3	PREDICTED: probable cation-transporting ATPase 13A4 isoform X2 [Capra hircus]	-	-	-	-	GO:0044422//organelle part;GO:0043226//organelle;GO:0031224//intrinsic component of membrane;GO:0031090//organelle membrane;GO:0043227//membrane-bounded organelle;GO:0016020//membrane;GO:0044425//membrane part	GO:0032550//purine ribonucleoside binding;GO:0005488//binding;GO:0016818//hydrolase activity, acting on acid anhydrides, in phosphorus-containing anhydrides;GO:0001883//purine nucleoside binding;GO:0016817//hydrolase activity, acting on acid anhydrides;GO:0036094//small molecule binding;GO:0043167//ion binding;GO:0016787//hydrolase activity;GO:0003824//catalytic activity;GO:0016462//pyrophosphata…	GO:0065008//regulation of biological quality;GO:0006811//ion transport;GO:0050801//ion homeostasis;GO:0051179//localization;GO:0065007//biological regulation;GO:0055065//metal ion homeostasis;GO:0030003//cellular cation homeostasis;GO:0006810//transport;GO:0044763//single-organism cellular process;GO:0044699//single-organism process;GO:0055080//cation homeostasis;GO:0051234//establishment of loca…
XM_005675123.3	blue	961.27	18.46	13.38	3.22	16.22	21.82	7.96	37.05	28.01	19.09	56.8	44.44	41.17	61.07	82.3	78.82	101.52	87.31	105.02	106.17	132.05	108.56	XM_005675123.3	PREDICTED: claudin-1 [Capra hircus]	Organismal Systems;Cellular Processes;Environmental Information Processing	Cellular commiunity;Signaling molecules and interaction;Immune system	ko04514//Cell adhesion molecules (CAMs);ko04530//Tight junction;ko04670//Leukocyte transendothelial migration	K06087	GO:0044464//cell part;GO:0016021//integral component of membrane;GO:0030054//cell junction;GO:0071944//cell periphery;GO:0043296//apical junction complex;GO:0005886//plasma membrane;GO:0044459//plasma membrane part;GO:0044425//membrane part;GO:0016020//membrane;GO:0031224//intrinsic component of membrane;GO:0005911//cell-cell junction;GO:0005623//cell	GO:0005515//protein binding;GO:0003824//catalytic activity;GO:0005488//binding	GO:0044699//single-organism process;GO:0065008//regulation of biological quality;GO:0098609//cell-cell adhesion;GO:0016043//cellular component organization;GO:0033561//regulation of water loss via skin;GO:0044707//single-multicellular organism process;GO:0048871//multicellular organismal homeostasis;GO:0048878//chemical homeostasis;GO:0022610//biological adhesion;GO:0044763//single-organism cellu…
XM_005675126.3	blue	633.082	0.28	0	0	6.93	2.09	0	14.98	16.34	14.64	26.76	18.56	15.41	28.85	40.43	33.25	40.52	34.99	45.94	40.06	48.96	36.17	XM_005675126.3	PREDICTED: tumor protein 63 isoform X3 [Capra hircus]	-	-	-	-	GO:0005622//intracellular;GO:0005634//nucleus;GO:0044427//chromosomal part;GO:0044464//cell part;GO:0031981//nuclear lumen;GO:0043228//non-membrane-bounded organelle;GO:0043226//organelle;GO:0044424//intracellular part;GO:0043229//intracellular organelle;GO:0043231//intracellular membrane-bounded organelle;GO:0043227//membrane-bounded organelle;GO:0044422//organelle part;GO:0070013//intracellular…	GO:0001067//regulatory region nucleic acid binding;GO:1901363//heterocyclic compound binding;GO:0003700//transcription factor activity, sequence-specific DNA binding;GO:0000975//regulatory region DNA binding;GO:0005515//protein binding;GO:0000981//RNA polymerase II transcription factor activity, sequence-specific DNA binding;GO:0005488//binding;GO:0019904//protein domain specific binding;GO:00036…	GO:0065003//macromolecular complex assembly;GO:0008219//cell death;GO:0006355//regulation of transcription, DNA-templated;GO:0002067//glandular epithelial cell differentiation;GO:0048869//cellular developmental process;GO:0060537//muscle tissue development;GO:0048584//positive regulation of response to stimulus;GO:0030857//negative regulation of epithelial cell differentiation;GO:0030856//regulat…
XM_005675136.3	blue	209.656	9.28	10.28	10.86	6.09	6.71	5.95	6.53	7.59	5.86	4.9	4.64	5.81	8.52	8.55	9.93	8.8	9.85	9.4	12.42	16.21	11.38	XM_005675136.3	PREDICTED: B-cell lymphoma 6 protein [Capra hircus]	Environmental Information Processing	Signal transduction	ko04068//FoxO signaling pathway	K15618	GO:0043228//non-membrane-bounded organelle;GO:0044446//intracellular organelle part;GO:0043232//intracellular non-membrane-bounded organelle;GO:0043226//organelle;GO:0044464//cell part;GO:0005623//cell;GO:0043229//intracellular organelle;GO:0043227//membrane-bounded organelle;GO:0005694//chromosome;GO:0044427//chromosomal part;GO:0005622//intracellular;GO:0044422//organelle part;GO:0043231//intra…	GO:1901363//heterocyclic compound binding;GO:0044212//transcription regulatory region DNA binding;GO:0001071//nucleic acid binding transcription factor activity;GO:0043169//cation binding;GO:0003690//double-stranded DNA binding;GO:0003700//transcription factor activity, sequence-specific DNA binding;GO:0003677//DNA binding;GO:0000975//regulatory region DNA binding;GO:0043167//ion binding;GO:00054…	GO:0019953//sexual reproduction;GO:0051052//regulation of DNA metabolic process;GO:0032502//developmental process;GO:0042127//regulation of cell proliferation;GO:0031347//regulation of defense response;GO:0019219//regulation of nucleobase-containing compound metabolic process;GO:0050865//regulation of cell activation;GO:0048518//positive regulation of biological process;GO:0050869//negative regul…
XM_005675180.2	blue	1057.97	0	0	0.1	0.03	0	0.07	0.28	0.16	0.03	0	0.05	0	6.24	8.24	25.21	30.86	42.19	31.15	52.42	51.44	46.54	XM_005675180.2	PREDICTED: transmembrane epididymal protein 1A [Capra hircus]	-	-	-	-	GO:0044425//membrane part;GO:0031224//intrinsic component of membrane;GO:0016020//membrane	-	-
XM_005675184.3	blue	703.773	23.24	25.8	25.88	21.69	23.94	22.6	25.61	28.3	26.1	20.44	28.92	29.05	21.02	21.9	16.02	15.96	13.56	13.83	12.88	12.77	12.13	XM_005675184.3	PREDICTED: DNA-directed RNA polymerases I, II, and III subunit RPABC3 [Capra hircus]	Genetic Information Processing;Organismal Systems;Metabolism	Nucleotide metabolism;Transcription;Immune system	ko00230//Purine metabolism;ko00240//Pyrimidine metabolism;ko04623//Cytosolic DNA-sensing pathway;ko03020//RNA polymerase	K03016	-	-	-
XM_005675196.3	blue	619.495	224.84	201.57	226.58	225.27	234.96	205.54	237.98	267.79	257.72	224.99	237.07	249.94	182.23	177.88	175.11	160.59	186.85	140.62	145.13	134.65	149.92	XM_005675196.3	PREDICTED: AP-2 complex subunit mu isoform X3 [Capra hircus]	Organismal Systems;Cellular Processes	Nervous system;Excretory system;Transport and catabolism	ko04144//Endocytosis;ko04721//Synaptic vesicle cycle;ko04961//Endocrine and other factor-regulated calcium reabsorption	K11826	GO:0016023//cytoplasmic, membrane-bounded vesicle;GO:0005622//intracellular;GO:0043227//membrane-bounded organelle;GO:0030135//coated vesicle;GO:0012505//endomembrane system;GO:0030424//axon;GO:0044422//organelle part;GO:0043234//protein complex;GO:0042995//cell projection;GO:0031988//membrane-bounded vesicle;GO:0044425//membrane part;GO:0044424//intracellular part;GO:0030136//clathrin-coated ves…	GO:0005515//protein binding;GO:0033218//amide binding;GO:0030276//clathrin binding;GO:0070325//lipoprotein particle receptor binding;GO:0005488//binding;GO:0005102//receptor binding;GO:0042277//peptide binding	GO:0048856//anatomical structure development;GO:0097485//neuron projection guidance;GO:0044700//single organism signaling;GO:0051234//establishment of localization;GO:0030030//cell projection organization;GO:0010646//regulation of cell communication;GO:0006898//receptor-mediated endocytosis;GO:0045184//establishment of protein localization;GO:0002682//regulation of immune system process;GO:003015…
XM_005675197.3	blue	1111.92	0	0	0	0	0	0	0	0	0	7.43	8.71	6.64	20.7	15.76	18.2	27.83	24.05	27.11	37.97	37.85	41.37	XM_005675197.3	PREDICTED: AP-2 complex subunit mu isoform X4 [Capra hircus]	Organismal Systems;Cellular Processes	Nervous system;Excretory system;Transport and catabolism	ko04144//Endocytosis;ko04721//Synaptic vesicle cycle;ko04961//Endocrine and other factor-regulated calcium reabsorption	K11826	GO:0012506//vesicle membrane;GO:0048475//coated membrane;GO:0043231//intracellular membrane-bounded organelle;GO:0030117//membrane coat;GO:0043227//membrane-bounded organelle;GO:0030118//clathrin coat;GO:0043234//protein complex;GO:0005737//cytoplasm;GO:0030131//clathrin adaptor complex;GO:0033267//axon part;GO:0005774//vacuolar membrane;GO:0030424//axon;GO:0044446//intracellular organelle part;G…	GO:0033218//amide binding;GO:0005488//binding;GO:0005515//protein binding;GO:0005102//receptor binding;GO:0042277//peptide binding;GO:0070325//lipoprotein particle receptor binding;GO:0030276//clathrin binding	GO:0042221//response to chemical;GO:0050794//regulation of cellular process;GO:0048731//system development;GO:0007399//nervous system development;GO:0040011//locomotion;GO:0009653//anatomical structure morphogenesis;GO:0009605//response to external stimulus;GO:0045184//establishment of protein localization;GO:0006935//chemotaxis;GO:0032989//cellular component morphogenesis;GO:0009987//cellular pr…
XM_005675263.3	blue	942.058	9.53	8.13	8.92	7.99	9.53	7.42	6.06	7.13	8.16	22.8	23.75	22.42	24.54	25.99	26.7	44.05	46.02	42.91	38.85	41.91	39.54	XM_005675263.3	PREDICTED: translation initiation factor eIF-2B subunit epsilon isoform X1 [Capra hircus]	Genetic Information Processing	Translation	ko03013//RNA transport	K03240	GO:0044424//intracellular part;GO:0043234//protein complex;GO:0044464//cell part;GO:0043226//organelle;GO:0005623//cell;GO:0005622//intracellular;GO:0043229//intracellular organelle;GO:0043227//membrane-bounded organelle;GO:0043231//intracellular membrane-bounded organelle;GO:0032991//macromolecular complex	GO:0097159//organic cyclic compound binding;GO:0005488//binding;GO:0008135//translation factor activity, RNA binding;GO:0003723//RNA binding;GO:0003676//nucleic acid binding;GO:1901363//heterocyclic compound binding	GO:0033554//cellular response to stress;GO:0050896//response to stimulus;GO:0030154//cell differentiation;GO:0043170//macromolecule metabolic process;GO:0044763//single-organism cellular process;GO:0044767//single-organism developmental process;GO:0046660//female sex differentiation;GO:0009987//cellular process;GO:0044707//single-multicellular organism process;GO:0022008//neurogenesis;GO:0009058/…
XM_005675333.3	blue	607.086	0.85	1.03	0.2	0.61	0	0	0.55	1.05	0.36	0	0.42	0	0	2.35	2.99	3.41	2.98	4.06	4.86	3.79	2.59	XM_005675333.3	PREDICTED: probable G-protein coupled receptor 160 [Capra hircus]	-	-	-	-	GO:0016020//membrane;GO:0043234//protein complex;GO:0031224//intrinsic component of membrane;GO:0032991//macromolecular complex;GO:0044425//membrane part	-	-
XM_005675373.3	blue	878.778	0.51	0.67	0.73	1.8	1.96	1.17	3.39	4.36	4.28	1.39	1.15	1.6	4.36	2.92	6.5	26.01	15.27	31.41	28.76	32.25	25.3	XM_005675373.3	PREDICTED: serine palmitoyltransferase small subunit B isoform X2 [Capra hircus]	-	-	-	-	GO:0044432//endoplasmic reticulum part;GO:0044422//organelle part;GO:1990234//transferase complex;GO:0005623//cell;GO:0031090//organelle membrane;GO:0002178//palmitoyltransferase complex;GO:0044444//cytoplasmic part;GO:0098796//membrane protein complex;GO:0043234//protein complex;GO:0031211//endoplasmic reticulum palmitoyltransferase complex;GO:0043229//intracellular organelle;GO:0032991//macromo…	GO:0016747//transferase activity, transferring acyl groups other than amino-acyl groups;GO:0016409//palmitoyltransferase activity;GO:0016740//transferase activity;GO:0003824//catalytic activity;GO:0016408//C-acyltransferase activity;GO:0016746//transferase activity, transferring acyl groups;GO:0016454//C-palmitoyltransferase activity	GO:0006643//membrane lipid metabolic process;GO:0009987//cellular process;GO:0006629//lipid metabolic process;GO:0008152//metabolic process;GO:0044255//cellular lipid metabolic process;GO:0071704//organic substance metabolic process;GO:0044763//single-organism cellular process;GO:0044699//single-organism process;GO:0044238//primary metabolic process;GO:0044710//single-organism metabolic process;G…
XM_005675410.3	blue	621.048	4.22	3.87	2.59	2.61	3.43	2.4	2.92	3.07	2.97	4.82	3.39	3.69	4.26	5.48	5.23	5.39	4.94	5.7	5.61	6.91	5.82	XM_005675410.3	PREDICTED: acetyl-coenzyme A transporter 1 [Capra hircus]	Metabolism	Glycan biosynthesis and metabolism	ko00604//Glycosphingolipid biosynthesis - ganglio series	K03372	-	-	-
XM_005675440.3	blue	1039.21	0.08	0.11	0.33	3.28	1.47	0.49	5.2	5.09	4.31	9.1	7.39	8.04	10.45	12.42	12.25	20.56	16.25	20.13	20.99	26.61	25.97	XM_005675440.3	PREDICTED: G-protein coupled receptor 87 [Capra hircus]	-	-	-	-	-	-	-
XM_005675450.2	blue	728.627	8.17	7.82	6.42	9.38	8.67	7.52	9.12	7.06	10.73	13.08	9.87	7.66	14.56	14.57	18.82	19.75	15.39	20.12	18.9	18.9	18.31	XM_005675450.2	PREDICTED: E3 ubiquitin-protein ligase RNF13 isoform X1 [Capra hircus]	-	-	-	-	GO:0005623//cell;GO:0044437//vacuolar part;GO:0098805//whole membrane;GO:0043229//intracellular organelle;GO:0005622//intracellular;GO:0044440//endosomal part;GO:0031224//intrinsic component of membrane;GO:0005773//vacuole;GO:0043226//organelle;GO:0044464//cell part;GO:0044422//organelle part;GO:0044446//intracellular organelle part;GO:0019866//organelle inner membrane;GO:0043231//intracellular m…	GO:0019787//ubiquitin-like protein transferase activity;GO:0016740//transferase activity;GO:0046914//transition metal ion binding;GO:0043169//cation binding;GO:0005488//binding;GO:0043167//ion binding;GO:0046872//metal ion binding;GO:0003824//catalytic activity	GO:0070647//protein modification by small protein conjugation or removal;GO:0009987//cellular process;GO:0008152//metabolic process;GO:0044237//cellular metabolic process;GO:0006464//cellular protein modification process;GO:0071704//organic substance metabolic process;GO:0036211//protein modification process;GO:0043170//macromolecule metabolic process;GO:0019538//protein metabolic process;GO:0044…
XM_005675465.3	blue	503.556	0	0	0	0	0	0	0	0.04	0	0	0	0	0	0.07	0.08	4.53	3.59	1.26	7.86	11.35	14.06	XM_005675465.3	PREDICTED: mast cell carboxypeptidase A [Capra hircus]	Organismal Systems	Digestive system;Endocrine system	ko04974//Protein digestion and absorption;ko04972//Pancreatic secretion;ko04614//Renin-angiotensin system	K08780	-	GO:0046914//transition metal ion binding;GO:0008237//metallopeptidase activity;GO:0005488//binding;GO:0016787//hydrolase activity;GO:0008235//metalloexopeptidase activity;GO:0008233//peptidase activity;GO:0043169//cation binding;GO:0008238//exopeptidase activity;GO:0046872//metal ion binding;GO:0003824//catalytic activity;GO:0070011//peptidase activity, acting on L-amino acid peptides;GO:0043167/…	GO:0008152//metabolic process;GO:0044238//primary metabolic process;GO:0071704//organic substance metabolic process;GO:0065007//biological regulation;GO:0043170//macromolecule metabolic process;GO:0010817//regulation of hormone levels;GO:0065008//regulation of biological quality;GO:0019538//protein metabolic process
XM_005675512.3	blue	810.659	21.49	24.63	25.52	21.74	16.17	21.86	22.64	28.99	26.88	21.97	18.08	22.4	10.53	9.72	10.1	6.64	5.68	6.33	4.15	2.84	4.55	XM_005675512.3	PREDICTED: ras-related protein M-Ras isoform X1 [Capra hircus]	Cellular Processes;Environmental Information Processing	Cellular commiunity;Cell motility;Signal transduction	ko04010//MAPK signaling pathway;ko04015//Rap1 signaling pathway;ko04014//Ras signaling pathway;ko04810//Regulation of actin cytoskeleton;ko04072//Phospholipase D signaling pathway;ko04530//Tight junction	K07831	GO:0031982//vesicle;GO:0016020//membrane;GO:0043227//membrane-bounded organelle;GO:0043226//organelle;GO:0031988//membrane-bounded vesicle	GO:0032550//purine ribonucleoside binding;GO:0017111//nucleoside-triphosphatase activity;GO:0003824//catalytic activity;GO:0097159//organic cyclic compound binding;GO:1901363//heterocyclic compound binding;GO:0001883//purine nucleoside binding;GO:0016787//hydrolase activity;GO:0005515//protein binding;GO:0097367//carbohydrate derivative binding;GO:0016817//hydrolase activity, acting on acid anhyd…	GO:0044700//single organism signaling;GO:0007154//cell communication;GO:0009987//cellular process;GO:0044707//single-multicellular organism process;GO:0007165//signal transduction;GO:0050794//regulation of cellular process;GO:0071840//cellular component organization or biogenesis;GO:0007010//cytoskeleton organization;GO:0048731//system development;GO:0032502//developmental process;GO:0006996//org…
XM_005675523.3	blue	207.041	1.75	2.16	1.33	2.25	1.42	1.57	2.25	3.08	3.86	2.45	2.49	1.79	1.57	2.36	1.37	0.87	1.01	1.01	0.99	0.75	0.69	XM_005675523.3	PREDICTED: zinc finger protein DZIP1L isoform X2 [Capra hircus]	-	-	-	-	GO:0005623//cell;GO:0005856//cytoskeleton;GO:0043226//organelle;GO:0005622//intracellular;GO:0043232//intracellular non-membrane-bounded organelle;GO:0044464//cell part;GO:0043229//intracellular organelle;GO:0044424//intracellular part;GO:0043228//non-membrane-bounded organelle;GO:0044430//cytoskeletal part;GO:0044422//organelle part;GO:0044446//intracellular organelle part;GO:0015630//microtubul…	GO:0043169//cation binding;GO:0005488//binding;GO:0043167//ion binding	GO:0009653//anatomical structure morphogenesis;GO:0044699//single-organism process;GO:0071840//cellular component organization or biogenesis;GO:0016043//cellular component organization;GO:0032502//developmental process;GO:0022607//cellular component assembly;GO:0032989//cellular component morphogenesis;GO:0044085//cellular component biogenesis;GO:0044767//single-organism developmental process;GO:…
XM_005675529.3	blue	816.901	0.19	0.12	0.23	1.64	0.89	0.38	2.98	2.86	3.08	8.31	5.3	6.69	8.68	13.18	13.42	14.28	10.55	14.53	18.08	18.87	14.94	XM_005675529.3	PREDICTED: interleukin-20 receptor subunit beta isoform X1 [Capra hircus]	Environmental Information Processing	Signaling molecules and interaction;Signal transduction	ko04060//Cytokine-cytokine receptor interaction;ko04630//Jak-STAT signaling pathway	K05137	-	-	-
XM_005675609.3	blue	787.868	1.14	0	0	0.25	0.87	0	0.14	0	0	0	0	0	0.41	0.25	1.58	3.32	2.92	4.92	6.2	8.65	8.69	XM_005675609.3	PREDICTED: prostatic acid phosphatase isoform X1 [Capra hircus]	-	-	-	-	GO:0044444//cytoplasmic part;GO:0044446//intracellular organelle part;GO:0043231//intracellular membrane-bounded organelle;GO:0005773//vacuole;GO:0005774//vacuolar membrane;GO:0044464//cell part;GO:0043226//organelle;GO:0031224//intrinsic component of membrane;GO:0044437//vacuolar part;GO:0016020//membrane;GO:0043229//intracellular organelle;GO:0043227//membrane-bounded organelle;GO:0005622//intr…	GO:0016788//hydrolase activity, acting on ester bonds;GO:0016791//phosphatase activity;GO:0016787//hydrolase activity;GO:0005488//binding;GO:0003993//acid phosphatase activity;GO:0008252//nucleotidase activity;GO:0042578//phosphoric ester hydrolase activity;GO:0003824//catalytic activity;GO:0005515//protein binding	GO:0044281//small molecule metabolic process;GO:0008152//metabolic process;GO:0006753//nucleoside phosphate metabolic process;GO:0050794//regulation of cellular process;GO:0048518//positive regulation of biological process;GO:0065007//biological regulation;GO:0009987//cellular process;GO:0046128//purine ribonucleoside metabolic process;GO:0034641//cellular nitrogen compound metabolic process;GO:0…
XM_005675647.3	blue	116.717	2.61	0	0	1.07	0	0	0.92	1.12	1.27	0	0.31	0.4	0	0	0	3.06	2.06	0.79	2.84	1.94	2.89	XM_005675647.3	PREDICTED: cystathionine beta-synthase isoform X1 [Capra hircus]	Metabolism	Amino acid metabolism;Global and Overview	ko01230//Biosynthesis of amino acids;ko00270//Cysteine and methionine metabolism;ko00260//Glycine, serine and threonine metabolism	K01697	-	-	-
XM_005675653.3	blue	757.066	0	0	0	0	0	0	1.85	2.1	2.81	45.27	37.14	18.02	56	70.61	157.01	98.47	119	99.01	190.59	126.91	154.85	XM_005675653.3	PREDICTED: stefin-C [Capra hircus]	-	-	-	-	GO:0005622//intracellular;GO:0005623//cell;GO:0044424//intracellular part;GO:0044464//cell part	GO:0061134//peptidase regulator activity;GO:0030234//enzyme regulator activity;GO:0098772//molecular function regulator;GO:0004866//endopeptidase inhibitor activity;GO:0030414//peptidase inhibitor activity;GO:0061135//endopeptidase regulator activity;GO:0004857//enzyme inhibitor activity	GO:0050790//regulation of catalytic activity;GO:0065007//biological regulation;GO:0019222//regulation of metabolic process;GO:0048523//negative regulation of cellular process;GO:0032268//regulation of cellular protein metabolic process;GO:0044092//negative regulation of molecular function;GO:0010466//negative regulation of peptidase activity;GO:0009892//negative regulation of metabolic process;GO…
XM_005675654.3	blue	731.658	7	10.35	7.27	10	6.14	6.83	14.12	10.04	14.13	225.08	215.74	224.1	267.83	245.69	288.61	275	337.34	263.93	501.71	382.91	394.51	XM_005675654.3	PREDICTED: cystatin-B [Capra hircus]	-	-	-	-	GO:0043226//organelle;GO:0044421//extracellular region part;GO:0005576//extracellular region;GO:0005623//cell;GO:0044424//intracellular part;GO:0044464//cell part;GO:0043228//non-membrane-bounded organelle;GO:0043229//intracellular organelle;GO:0005622//intracellular;GO:0043227//membrane-bounded organelle;GO:0031982//vesicle;GO:0043232//intracellular non-membrane-bounded organelle;GO:0031988//mem…	GO:0061135//endopeptidase regulator activity;GO:0061134//peptidase regulator activity;GO:0003676//nucleic acid binding;GO:0004866//endopeptidase inhibitor activity;GO:0030234//enzyme regulator activity;GO:0097159//organic cyclic compound binding;GO:0003723//RNA binding;GO:0004857//enzyme inhibitor activity;GO:0098772//molecular function regulator;GO:0030414//peptidase inhibitor activity;GO:190136…	GO:0007626//locomotory behavior;GO:0031324//negative regulation of cellular metabolic process;GO:0060255//regulation of macromolecule metabolic process;GO:0050790//regulation of catalytic activity;GO:0032268//regulation of cellular protein metabolic process;GO:0048523//negative regulation of cellular process;GO:0052547//regulation of peptidase activity;GO:0051336//regulation of hydrolase activity…
XM_005675713.2	blue	239.661	10.49	15.69	13.76	12.86	11.39	11.8	13.9	15.16	16	12.51	12.72	10.99	10.01	15.62	11.08	11.15	9.08	7.74	8.36	8.67	9.34	XM_005675713.2	PREDICTED: methyltransferase-like protein 6 [Capra hircus]	-	-	-	-	-	GO:0016740//transferase activity;GO:0016741//transferase activity, transferring one-carbon groups;GO:0003824//catalytic activity	GO:0008152//metabolic process
XM_005675804.2	blue	142.307	1.53	2.39	1.96	1.06	1.02	1.63	0.47	0.35	0.61	1.64	1.05	1.65	1.55	1.53	2.42	2.72	3.7	3.29	1.99	1.91	2.1	XM_005675804.2	PREDICTED: P protein [Capra hircus]	-	-	-	-	GO:0005623//cell;GO:0044464//cell part;GO:0044425//membrane part;GO:0005622//intracellular;GO:0031988//membrane-bounded vesicle;GO:0044444//cytoplasmic part;GO:0043227//membrane-bounded organelle;GO:0031090//organelle membrane;GO:0005737//cytoplasm;GO:0016020//membrane;GO:0044433//cytoplasmic vesicle part;GO:0012506//vesicle membrane;GO:0043229//intracellular organelle;GO:0031224//intrinsic compo…	-	GO:0050931//pigment cell differentiation;GO:0042440//pigment metabolic process;GO:0048609//multicellular organismal reproductive process;GO:0044237//cellular metabolic process;GO:0003006//developmental process involved in reproduction;GO:0044710//single-organism metabolic process;GO:0051704//multi-organism process;GO:0022414//reproductive process;GO:1901360//organic cyclic compound metabolic proc…
XM_005675815.3	blue	545.031	9.55	7.28	5.23	6.3	5.24	7.07	4.07	5.72	2.92	8.52	5.37	11.07	9.05	10.2	10.79	9.27	14.07	16.75	13.08	15.73	22.43	XM_005675815.3	PREDICTED: U3 small nucleolar ribonucleoprotein protein IMP4 [Capra hircus]	Genetic Information Processing	Translation	ko03008//Ribosome biogenesis in eukaryotes	K14561	GO:0043226//organelle;GO:0043231//intracellular membrane-bounded organelle;GO:0043229//intracellular organelle;GO:0005622//intracellular;GO:0043228//non-membrane-bounded organelle;GO:0005623//cell;GO:0044423//virion part;GO:0032991//macromolecular complex;GO:1990904//ribonucleoprotein complex;GO:0030529//intracellular ribonucleoprotein complex;GO:0043227//membrane-bounded organelle;GO:0019012//vi…	-	GO:0090304//nucleic acid metabolic process;GO:0022613//ribonucleoprotein complex biogenesis;GO:0071840//cellular component organization or biogenesis;GO:0044238//primary metabolic process;GO:0016072//rRNA metabolic process;GO:0034660//ncRNA metabolic process;GO:0008152//metabolic process;GO:0071704//organic substance metabolic process;GO:0009987//cellular process;GO:0046483//heterocycle metabolic…
XM_005675845.3	blue	808.001	2.1	3.56	3.02	6.14	3.51	2.37	8.15	8.48	8.51	4.92	4.28	4.6	6.01	7.19	9.49	12.31	13.95	18.96	20.01	19.34	22.08	XM_005675845.3	PREDICTED: major facilitator superfamily domain-containing protein 6 isoform X1 [Capra hircus]	-	-	-	-	GO:0044425//membrane part;GO:0016020//membrane;GO:0031224//intrinsic component of membrane	-	GO:0044763//single-organism cellular process;GO:0009987//cellular process;GO:0044699//single-organism process
XM_005675889.3	blue	227.74	0	3.14	3.42	0	2.9	1.64	0	0	0	3.84	3.73	1.81	4.18	2.13	3.73	3.01	2.66	5.94	9.25	5.01	5.59	XM_005675889.3	PREDICTED: secreted frizzled-related protein 3 [Capra hircus]	-	-	-	-	-	-	-
XM_005675962.3	blue	646.414	0.99	1.91	0.73	0.55	0.15	0.16	0.15	0.35	0.12	0.05	0.15	0.43	0.88	1.09	1.17	3.18	1.64	2.28	4.1	3.3	3.64	XM_005675962.3	PREDICTED: homeobox protein DLX-1 isoform X1 [Capra hircus]	-	-	-	-	GO:0044464//cell part;GO:0044424//intracellular part;GO:0043231//intracellular membrane-bounded organelle;GO:0043229//intracellular organelle;GO:0005622//intracellular;GO:0005623//cell;GO:0043227//membrane-bounded organelle;GO:0043226//organelle	GO:0005488//binding;GO:0097159//organic cyclic compound binding;GO:0003677//DNA binding;GO:0003676//nucleic acid binding;GO:0043565//sequence-specific DNA binding;GO:0000976//transcription regulatory region sequence-specific DNA binding;GO:1901363//heterocyclic compound binding;GO:0001067//regulatory region nucleic acid binding;GO:0000975//regulatory region DNA binding;GO:0003690//double-stranded…	GO:0019222//regulation of metabolic process;GO:0009966//regulation of signal transduction;GO:0050793//regulation of developmental process;GO:0007420//brain development;GO:0051252//regulation of RNA metabolic process;GO:0006357//regulation of transcription from RNA polymerase II promoter;GO:0021872//forebrain generation of neurons;GO:0022008//neurogenesis;GO:0044763//single-organism cellular proce…
XM_005676099.3	blue	834.759	0	0	0	0.32	0	0.41	0.23	0	0.67	1.8	0.53	1.12	36.57	18.83	37.39	186.73	77.9	115.78	156.69	143.84	124.41	XM_005676099.3	PREDICTED: death-associated protein-like 1 [Capra hircus]	-	-	-	-	-	-	GO:0048869//cellular developmental process;GO:0012501//programmed cell death;GO:0008219//cell death;GO:0032502//developmental process;GO:0044699//single-organism process;GO:0044763//single-organism cellular process;GO:0044767//single-organism developmental process;GO:0016265//death;GO:0009987//cellular process
XM_005676161.3	blue	1010.03	2.64	2.5	1.69	2.93	2.14	2.03	5.11	3.03	4.28	9.58	6.98	7.35	7.02	6.85	9.82	15.23	18.59	20.06	15.39	20.4	18.92	XM_005676161.3	PREDICTED: ly6/PLAUR domain-containing protein 6 [Capra hircus]	-	-	-	-	-	-	-
XM_005676192.3	blue	65.3834	1.84	2.67	1.92	1.48	0.99	1.21	2.48	2.01	2.31	2.86	1.32	3.17	1.24	2.05	1.91	1.29	1.09	1.42	1.22	0.68	1.22	XM_005676192.3	PREDICTED: DNA annealing helicase and endonuclease ZRANB3 isoform X1 [Capra hircus]	-	-	-	-	GO:0043232//intracellular non-membrane-bounded organelle;GO:0043226//organelle;GO:0005694//chromosome;GO:0043228//non-membrane-bounded organelle;GO:0044427//chromosomal part;GO:0043227//membrane-bounded organelle;GO:0044422//organelle part;GO:0005623//cell;GO:0044464//cell part;GO:0044424//intracellular part;GO:0043229//intracellular organelle;GO:0005622//intracellular;GO:0043231//intracellular m…	GO:0031593//polyubiquitin binding;GO:0016787//hydrolase activity;GO:0003824//catalytic activity;GO:0004518//nuclease activity;GO:0016462//pyrophosphatase activity;GO:0046872//metal ion binding;GO:0043167//ion binding;GO:0001883//purine nucleoside binding;GO:0097159//organic cyclic compound binding;GO:0016788//hydrolase activity, acting on ester bonds;GO:0032549//ribonucleoside binding;GO:0036094/…	GO:0065007//biological regulation;GO:0031323//regulation of cellular metabolic process;GO:0080090//regulation of primary metabolic process;GO:0006950//response to stress;GO:0009057//macromolecule catabolic process;GO:0044265//cellular macromolecule catabolic process;GO:0006261//DNA-dependent DNA replication;GO:0019219//regulation of nucleobase-containing compound metabolic process;GO:1901576//org…
XM_005676252.3	blue	430.026	157.14	132.59	108.8	135.66	160.61	120.33	105.35	125.86	122.66	71.46	65.12	75.62	224.01	106.67	121.8	251.47	200.86	210.83	267.69	270.11	229.18	XM_005676252.3	PREDICTED: acyl-CoA-binding protein [Capra hircus]	Organismal Systems	Endocrine system	ko03320//PPAR signaling pathway	K08762	GO:0044432//endoplasmic reticulum part;GO:0043226//organelle;GO:0044422//organelle part;GO:0031988//membrane-bounded vesicle;GO:0005783//endoplasmic reticulum;GO:0044446//intracellular organelle part;GO:0005623//cell;GO:0044444//cytoplasmic part;GO:0044424//intracellular part;GO:0044464//cell part;GO:0043227//membrane-bounded organelle;GO:0005622//intracellular;GO:0031982//vesicle;GO:0043229//int…	GO:0000062//fatty-acyl-CoA binding;GO:0005515//protein binding;GO:0050662//coenzyme binding;GO:0048037//cofactor binding;GO:0043167//ion binding;GO:0043168//anion binding;GO:0005488//binding;GO:1901681//sulfur compound binding	GO:0050804//modulation of synaptic transmission;GO:0006650//glycerophospholipid metabolic process;GO:1901615//organic hydroxy compound metabolic process;GO:0042633//hair cycle;GO:0048167//regulation of synaptic plasticity;GO:0034641//cellular nitrogen compound metabolic process;GO:0022404//molting cycle process;GO:0006576//cellular biogenic amine metabolic process;GO:0044708//single-organism beha…
XM_005676282.3	blue	120.125	1.85	2	1.02	1.59	2.05	0.9	1.22	0.74	0.97	0.52	0.08	0.27	0.63	0.78	0.72	1.9	2.08	2.88	1.82	2.99	1.87	XM_005676282.3	PREDICTED: SOSS complex subunit B2 isoform X1 [Capra hircus]	-	-	-	-	GO:0044424//intracellular part;GO:0043227//membrane-bounded organelle;GO:0005622//intracellular;GO:0044464//cell part;GO:0005623//cell;GO:0043231//intracellular membrane-bounded organelle;GO:0043226//organelle;GO:0043234//protein complex;GO:0043229//intracellular organelle;GO:0032991//macromolecular complex	GO:0003676//nucleic acid binding;GO:0005488//binding;GO:0097159//organic cyclic compound binding;GO:1901363//heterocyclic compound binding	GO:0006950//response to stress;GO:1901360//organic cyclic compound metabolic process;GO:0043170//macromolecule metabolic process;GO:0000075//cell cycle checkpoint;GO:0008152//metabolic process;GO:0044237//cellular metabolic process;GO:0044699//single-organism process;GO:0033554//cellular response to stress;GO:0007049//cell cycle;GO:0006139//nucleobase-containing compound metabolic process;GO:0006…
XM_005676287.3	blue	500.34	0	0	0	0	0	0.69	0.74	0	0.3	0	0	0	1.46	3.58	3.62	6.95	4.29	25.13	11.15	17.03	14.21	XM_005676287.3	PREDICTED: zinc transporter ZIP10 [Capra hircus]	-	-	-	-	-	GO:0022892//substrate-specific transporter activity;GO:0022891//substrate-specific transmembrane transporter activity;GO:0008324//cation transmembrane transporter activity;GO:0022890//inorganic cation transmembrane transporter activity;GO:0005215//transporter activity;GO:0015075//ion transmembrane transporter activity;GO:0022857//transmembrane transporter activity	GO:0006812//cation transport;GO:0044699//single-organism process;GO:0006811//ion transport;GO:0051179//localization;GO:1902578//single-organism localization;GO:0051234//establishment of localization;GO:0044763//single-organism cellular process;GO:0044765//single-organism transport;GO:0009987//cellular process;GO:0006810//transport
XM_005676289.3	blue	557.218	0	1.32	1.21	0.73	1.3	2.69	0.86	0.91	1.45	3.96	2.54	2.53	3.8	3.37	6.97	8.34	6.29	12.63	4.51	12.11	7.27	XM_005676289.3	PREDICTED: zinc transporter ZIP10 [Capra hircus]	-	-	-	-	-	GO:0015075//ion transmembrane transporter activity;GO:0022890//inorganic cation transmembrane transporter activity;GO:0008324//cation transmembrane transporter activity;GO:0022892//substrate-specific transporter activity;GO:0005215//transporter activity;GO:0022891//substrate-specific transmembrane transporter activity;GO:0022857//transmembrane transporter activity	GO:0051179//localization;GO:0009987//cellular process;GO:0006811//ion transport;GO:0006812//cation transport;GO:1902578//single-organism localization;GO:0051234//establishment of localization;GO:0044763//single-organism cellular process;GO:0006810//transport;GO:0044699//single-organism process;GO:0044765//single-organism transport
XM_005676339.3	blue	341.54	3.21	2.64	0.44	1.64	2.02	0.68	0.23	0.19	0.49	0.34	0.18	0.08	0.9	0.83	1.07	2.16	2.52	2.58	5.48	6.81	5.28	XM_005676339.3	PREDICTED: aldehyde oxidase 1 [Capra hircus]	Environmental Information Processing;Metabolism	Metabolism of cofactors and vitamins;Amino acid metabolism;Xenobiotics biodegradation and metabolism;Signal transduction	ko04630//Jak-STAT signaling pathway;ko00830//Retinol metabolism;ko00982//Drug metabolism - cytochrome P450;ko00380//Tryptophan metabolism;ko00280//Valine, leucine and isoleucine degradation;ko00350//Tyrosine metabolism;ko00760//Nicotinate and nicotinamide metabolism;ko00750//Vitamin B6 metabolism	K00157	GO:0005623//cell;GO:0043226//organelle;GO:0005622//intracellular;GO:0031988//membrane-bounded vesicle;GO:0044424//intracellular part;GO:0043227//membrane-bounded organelle;GO:0005737//cytoplasm;GO:0044464//cell part;GO:0031982//vesicle;GO:0044444//cytoplasmic part	GO:0016726//oxidoreductase activity, acting on CH or CH2 groups, NAD or NADP as acceptor;GO:0048037//cofactor binding;GO:1901265//nucleoside phosphate binding;GO:0046914//transition metal ion binding;GO:0051540//metal cluster binding;GO:0016614//oxidoreductase activity, acting on CH-OH group of donors;GO:0016616//oxidoreductase activity, acting on the CH-OH group of donors, NAD or NADP as accepto…	GO:0006766//vitamin metabolic process;GO:0050896//response to stimulus;GO:0006767//water-soluble vitamin metabolic process;GO:0006952//defense response;GO:0006950//response to stress;GO:0009987//cellular process;GO:0044281//small molecule metabolic process;GO:0008152//metabolic process;GO:0044699//single-organism process;GO:0044237//cellular metabolic process;GO:0044710//single-organism metabolic…
XM_005676345.3	blue	797.683	35.7	38.27	30.19	33.68	35.3	28.24	23.83	24.67	33.26	41.02	25	16.27	55.52	47.45	56.21	77.88	56.89	82.35	77.42	93.83	71.36	XM_005676345.3	PREDICTED: basic leucine zipper and W2 domain-containing protein 1 isoform X1 [Capra hircus]	-	-	-	-	GO:0005622//intracellular;GO:0044464//cell part;GO:0044424//intracellular part;GO:0005623//cell	GO:0003723//RNA binding;GO:0003676//nucleic acid binding;GO:0097159//organic cyclic compound binding;GO:1901363//heterocyclic compound binding;GO:0005488//binding	GO:1901576//organic substance biosynthetic process;GO:0044237//cellular metabolic process;GO:0009987//cellular process;GO:0010468//regulation of gene expression;GO:0009058//biosynthetic process;GO:0043170//macromolecule metabolic process;GO:0071704//organic substance metabolic process;GO:0044249//cellular biosynthetic process;GO:0044260//cellular macromolecule metabolic process;GO:0009059//macrom…
XM_005676351.3	blue	923.466	0	0	0	0	0.31	0.48	0.32	0	0	3.38	3.07	2.43	3.62	4.19	3.5	6.72	8.14	6.41	5.56	10.67	7.52	XM_005676351.3	PREDICTED: NIF3-like protein 1 isoform X2 [Capra hircus]	-	-	-	-	-	-	-
XM_005676357.3	blue	204.279	44.94	62.61	60.01	49.05	48.64	46.68	43.73	65.56	56.78	64.86	57.72	49.15	62.78	57.11	39.75	41.39	29.95	39.98	35.91	31.77	38.63	XM_005676357.3	PREDICTED: NADH dehydrogenase [ubiquinone] 1 beta subcomplex subunit 3 [Capra hircus]	Metabolism	Energy metabolism	ko00190//Oxidative phosphorylation	K03959	GO:0005622//intracellular;GO:0031224//intrinsic component of membrane;GO:0031975//envelope;GO:0005740//mitochondrial envelope;GO:0031090//organelle membrane;GO:0005739//mitochondrion;GO:0016020//membrane;GO:0031982//vesicle;GO:0005737//cytoplasm;GO:0043227//membrane-bounded organelle;GO:0044422//organelle part;GO:0031966//mitochondrial membrane;GO:0043231//intracellular membrane-bounded organelle…	-	GO:0044699//single-organism process;GO:0006091//generation of precursor metabolites and energy;GO:0044710//single-organism metabolic process;GO:0009987//cellular process;GO:0044237//cellular metabolic process;GO:0008152//metabolic process
XM_005676376.3	blue	39.8741	1.36	2.6	2.33	1.3	1.39	0.54	1.52	0.68	1.62	0.67	0.88	0.46	0.73	0.23	1.25	1.89	1.39	1.84	2.84	1.38	3.54	XM_005676376.3	PREDICTED: alsin isoform X2 [Capra hircus]	-	-	-	-	GO:0005737//cytoplasm;GO:0043232//intracellular non-membrane-bounded organelle;GO:0045202//synapse;GO:0097458//neuron part;GO:0005623//cell;GO:0042995//cell projection;GO:0044446//intracellular organelle part;GO:0044309//neuron spine;GO:0043005//neuron projection;GO:0044456//synapse part;GO:0044444//cytoplasmic part;GO:0015630//microtubule cytoskeleton;GO:0012505//endomembrane system;GO:0005622//…	GO:0030234//enzyme regulator activity;GO:0005088//Ras guanyl-nucleotide exchange factor activity;GO:0051020//GTPase binding;GO:0008047//enzyme activator activity;GO:0005515//protein binding;GO:0030295//protein kinase activator activity;GO:0019887//protein kinase regulator activity;GO:0019209//kinase activator activity;GO:0017016//Ras GTPase binding;GO:0019899//enzyme binding;GO:0005488//binding;G…	GO:0045859//regulation of protein kinase activity;GO:0050790//regulation of catalytic activity;GO:0032535//regulation of cellular component size;GO:0051649//establishment of localization in cell;GO:0010604//positive regulation of macromolecule metabolic process;GO:0065009//regulation of molecular function;GO:0042325//regulation of phosphorylation;GO:0050896//response to stimulus;GO:1902578//singl…
XM_005676461.3	blue	76.2577	2.29	1.8	1.9	1.9	1.67	1.33	2.41	1.73	2.18	2.94	1.14	0.83	2.98	2.51	1.91	3.43	1.71	4.57	3.59	3.86	1.57	XM_005676461.3	PREDICTED: ribulose-phosphate 3-epimerase isoform X1 [Capra hircus]	Metabolism	Global and Overview;Carbohydrate metabolism	ko01200//Carbon metabolism;ko01230//Biosynthesis of amino acids;ko00040//Pentose and glucuronate interconversions;ko00030//Pentose phosphate pathway	K01783	-	-	-
[truncated: 19,195 more rows]
