# Supplementary material for: Using WGCNA (weighted gene co-expression network analysis) to identify the hub genes of skin hair follicle development in fetus stage of Inner Mongolia cashmere goat
Source: PLoS One. 2020 Dec 22;15(12):e0243507. doi: 10.1371/journal.pone.0243507 (PMC7755285; doi:10.1371/journal.pone.0243507)
Supplement: S3 Table — (XLSX) [file pone.0243507.s003.xlsx]

## Sheet: 7.SampleExpressionPattern (1)
Sample	MEblue	MEblack	MEgreen	MEturquoise	MEpurple	MEred	MEbrown	MEyellow	MEmagenta	MEpink
FP-45d-1	-0.166542	0.801417	0.0158768	0.241077	0.0649376	0.186593	-0.248726	-0.196702	-0.122324	-0.211806
FP-45d-2	-0.171606	0.126259	0.537665	0.280472	-0.0207695	0.0653708	-0.184454	-0.0795195	0.0122502	-0.106233
FP-45d-3	-0.192879	-0.0439942	0.768566	0.269155	0.222104	0.297555	-0.205378	-0.106801	-0.0714655	-0.138926
FP-55d-1	-0.177098	-0.0929379	-0.0457205	0.246658	0.215562	0.261499	-0.235572	-0.138317	0.146185	0.0489171
FP-55d-2	-0.165014	0.477859	-0.0423945	0.237719	0.256353	0.349163	-0.257453	-0.207096	-0.0549307	-0.169191
FP-55d-3	-0.183891	-0.0844512	-0.0199751	0.233492	0.560271	0.656552	-0.246526	-0.183131	-0.053419	-0.159557
FP-65d-1	-0.16915	-0.106203	-0.0639212	0.255639	-0.13102	-0.0710391	-0.229327	-0.0942539	0.473645	0.332632
FP-65d-2	-0.177202	-0.0981571	-0.0459974	0.253526	-0.264462	-0.186673	-0.188481	-0.03904	0.548529	0.398329
FP-65d-3	-0.186678	-0.091111	-0.0400592	0.241725	-0.0284405	-0.0286763	-0.17491	-0.0245315	0.452879	0.350538
FP-75d-1	-0.112417	-0.0753706	-0.0310321	-0.141992	-0.0809454	-0.128576	0.294497	0.413908	0.0764339	0.355585
FP-75d-2	-0.136511	-0.0822471	-0.0558709	-0.175628	0.0504718	-0.117229	0.353226	0.437987	-0.0518908	0.209518
FP-75d-3	-0.141894	-0.078543	-0.0373146	-0.19358	0.243692	-0.0596846	0.413499	0.543039	-0.0402454	0.268547
FP-95d-1	-0.00575573	-0.0568659	-0.0748208	-0.192382	0.251721	-0.0561995	0.257471	0.147006	-0.10919	-0.0644175
FP-95d-2	-0.0114864	-0.0727901	-0.0738264	-0.183135	-0.00662005	-0.120561	0.2458	0.169819	-0.0967324	0.00691453
FP-95d-3	0.0361461	-0.0811546	-0.0763683	-0.168984	-0.0421332	-0.118435	0.183714	0.117686	-0.0695572	0.0234689
FP-115d-1	0.243781	-0.0710637	-0.114104	-0.190247	-0.229171	-0.157749	0.0763232	-0.0705878	-0.143466	-0.141359
FP-115d-2	0.266693	-0.0852187	-0.1194	-0.22615	-0.225685	-0.157957	0.100495	-0.0564502	-0.202857	-0.165404
FP-115d-3	0.290395	-0.074139	-0.106314	-0.172355	-0.263642	-0.167029	0.0399889	-0.0905644	-0.126861	-0.144533
FP-135d-1	0.360381	-0.0686519	-0.13139	-0.203433	-0.086696	-0.132577	0.00753804	-0.180983	-0.201049	-0.246013
FP-135d-2	0.408258	-0.0644971	-0.119816	-0.197602	-0.24453	-0.160615	-0.00955244	-0.191055	-0.163729	-0.22024
FP-135d-3	0.392469	-0.0781399	-0.123782	-0.213974	-0.240999	-0.153732	0.00782732	-0.170412	-0.202205	-0.226772
