# Supplementary material for: Using WGCNA (weighted gene co-expression network analysis) to identify the hub genes of skin hair follicle development in fetus stage of Inner Mongolia cashmere goat
Source: PLoS One. 2020 Dec 22;15(12):e0243507. doi: 10.1371/journal.pone.0243507 (PMC7755285; doi:10.1371/journal.pone.0243507)
Supplement: S4 Table — (XLSX) [file pone.0243507.s004.xlsx]

## Sheet: 6.geneModuleMembership
Gene	MEblue	MEblack	MEgreen	MEturquoise	MEpurple	MEred	MEbrown	MEyellow	MEmagenta	MEpink	MEblue.pvalue	MEblack.pvalue	MEgreen.pvalue	MEturquoise.pvalue	MEpurple.pvalue	MEred.pvalue	MEbrown.pvalue	MEyellow.pvalue	MEmagenta.pvalue	MEpink.pvalue
NM_001285537.1	0.834424	-0.172451	-0.295895	-0.490376	-0.448448	-0.359216	0.0608004	-0.358098	-0.440573	-0.505809	2.57369e-06	0.454757	0.192804	0.0240159	0.0414542	0.109766	0.793473	0.110957	0.045616	0.0193187
NM_001285539.1	0.317535	-0.188889	-0.241464	-0.507837	-0.0423268	-0.299928	0.436006	0.129358	-0.333128	-0.215715	0.160724	0.412206	0.291666	0.0187607	0.85545	0.186522	0.0481733	0.576263	0.140041	0.347668
NM_001285546.1	0.444182	-0.241178	-0.299103	-0.624519	-0.223998	-0.425856	0.51787	0.178184	-0.406799	-0.224786	0.0436704	0.292254	0.187795	0.00247544	0.32901	0.0542524	0.0161867	0.439666	0.0672328	0.327266
NM_001285550.1	-0.734593	0.636416	0.513479	0.919193	0.389521	0.601011	-0.731387	-0.344688	0.445305	0.0967072	0.000149309	0.00192414	0.0172756	3.98225e-09	0.0809133	0.00395837	0.000165051	0.125974	0.0430784	0.67667
NM_001285555.1	0.196472	-0.547051	-0.585149	-0.659693	-0.198979	-0.613157	0.764615	0.635715	0.0425712	0.421557	0.393337	0.0102742	0.00532825	0.00113949	0.387205	0.00311996	5.4297e-05	0.00195347	0.854623	0.0569976
NM_001285559.1	0.802831	-0.373807	-0.471803	-0.975542	-0.392147	-0.638351	0.760032	0.298307	-0.635389	-0.295818	1.18569e-05	0.0950674	0.0308265	5.82912e-14	0.0787106	0.00184506	6.39503e-05	0.189031	0.00196723	0.192926
NM_001285566.1	0.712008	-0.388487	-0.296738	-0.858692	-0.465512	-0.651839	0.701823	0.364199	-0.495809	-0.127364	0.000294061	0.0817936	0.191481	6.30903e-07	0.03345	0.00136639	0.000391275	0.104572	0.0222685	0.582207
NM_001285567.1	0.917313	-0.0454962	-0.304544	-0.613799	-0.534121	-0.422108	0.172787	-0.305975	-0.633212	-0.630913	4.91741e-09	0.844748	0.179503	0.00308013	0.0126274	0.0566398	0.453865	0.177364	0.00206128	0.00216464
NM_001285571.1	-0.683673	0.387717	0.549762	0.973887	0.327298	0.606746	-0.829846	-0.437222	0.566031	0.144057	0.000633222	0.0824531	0.00982948	1.07882e-13	0.147541	0.00354176	3.27237e-06	0.0474818	0.00747889	0.533291
NM_001285572.1	-0.56705	0.314144	0.449354	0.687449	0.817685	0.987776	-0.585781	-0.323397	0.0310518	-0.199202	0.00734862	0.165488	0.0409952	0.000574447	5.99455e-06	8.40879e-17	0.00526695	0.152714	0.893707	0.386663
NM_001285578.1	0.206279	-0.178861	-0.322757	-0.250289	0.106502	-0.0614174	0.149944	-0.0844784	-0.13717	-0.189741	0.36966	0.437901	0.153576	0.273836	0.64589	0.791421	0.516509	0.715802	0.553239	0.410062
NM_001285581.1	-0.724488	0.367205	0.412763	0.917984	0.327399	0.5633	-0.734252	-0.314545	0.633816	0.277898	0.000203825	0.101527	0.0629415	4.5634e-09	0.147409	0.00783747	0.000150919	0.16492	0.00203479	0.222574
NM_001285582.1	0.339912	-0.468654	-0.630271	-0.718783	-0.46077	-0.741553	0.768854	0.657289	0.026422	0.469072	0.131658	0.0321187	0.00219433	0.000241571	0.0355409	0.000119534	4.65184e-05	0.00120528	0.909487	0.031945
NM_001285589.1	-0.338329	-0.23711	-0.0265498	-0.0669086	0.776644	0.447137	0.312764	0.44529	-0.117652	0.136457	0.133581	0.300719	0.909051	0.773223	3.47186e-05	0.042126	0.167456	0.0430863	0.61152	0.555321
NM_001285591.1	0.653133	-0.214504	-0.296905	-0.570791	-0.449283	-0.429814	0.30092	-0.0902485	-0.426841	-0.373276	0.00132658	0.350447	0.191219	0.00688627	0.0410307	0.0518157	0.184999	0.697245	0.0536382	0.0955748
NM_001285592.1	0.55939	-0.298004	-0.341831	-0.731747	-0.41236	-0.523497	0.628835	0.391778	-0.418595	-0.0499689	0.00837516	0.189502	0.129352	0.000163213	0.063225	0.0148729	0.00226182	0.0790178	0.0589495	0.82969
NM_001285594.1	-0.226314	-0.0362923	0.184179	0.522021	-0.171688	0.0730967	-0.534316	-0.32147	0.614484	0.315399	0.323901	0.875892	0.424172	0.0152089	0.456787	0.752852	0.0125888	0.155317	0.00303812	0.163715
NM_001285595.1	0.723033	-0.191097	-0.426702	-0.728448	-0.426552	-0.553806	0.486207	0.11164	-0.49113	-0.292463	0.000212934	0.406663	0.0537242	0.000180712	0.053818	0.0091954	0.0254288	0.62996	0.0237669	0.198263
NM_001285596.1	0.399945	-0.29796	-0.301778	0.0484192	-0.496717	-0.261515	-0.363424	-0.504587	0.297316	-0.0050669	0.0724331	0.189571	0.183687	0.834901	0.0219867	0.252169	0.105368	0.0196614	0.190575	0.982609
NM_001285597.1	0.916188	-0.320056	-0.355194	-0.88244	-0.530036	-0.621053	0.562509	0.0840608	-0.65286	-0.420417	5.56644e-09	0.157245	0.114093	1.21001e-07	0.0134556	0.00265895	0.00794385	0.717151	0.00133488	0.0577426
NM_001285599.1	0.694162	-0.418931	-0.484623	-0.458864	-0.652815	-0.571286	0.11901	-0.253889	-0.0543591	-0.161187	0.000481425	0.0587254	0.0259829	0.0364097	0.00133627	0.00682691	0.607386	0.266765	0.814967	0.485172
NM_001285600.1	-0.71087	0.367095	0.553328	0.975024	0.439176	0.71407	-0.83289	-0.4375	0.52144	0.123733	0.000303775	0.101637	0.00926854	7.09787e-14	0.046387	0.000277145	2.79157e-06	0.0473251	0.0153428	0.593094
NM_001285602.1	-0.672641	0.306467	0.322579	0.605424	0.917322	0.90438	-0.388975	-0.0679989	0.103806	-0.00116174	0.000835111	0.176633	0.153815	0.00363439	4.9129e-09	1.85726e-08	0.0813775	0.769623	0.65431	0.996012
NM_001285608.1	0.123219	-0.220544	-0.272645	-0.679253	-0.0795351	-0.427001	0.869764	0.835418	-0.314956	0.275421	0.594644	0.336716	0.231802	0.000708441	0.731823	0.0535388	3.04031e-07	2.44055e-06	0.164339	0.226894
NM_001285609.1	0.143093	-0.162507	-0.303141	-0.705606	-0.0468229	-0.520579	0.895494	0.787608	-0.301494	0.207834	0.536062	0.481556	0.181618	0.000352369	0.840276	0.015543	4.16879e-08	2.25432e-05	0.184121	0.365982
NM_001285610.1	-0.72284	0.447825	0.49326	0.965738	0.26622	0.527912	-0.789903	-0.373634	0.622084	0.224904	0.000214168	0.0417724	0.0230754	1.3795e-12	0.243423	0.0139034	2.05309e-05	0.0952322	0.00260318	0.327006
NM_001285611.1	0.20299	-0.345981	-0.137873	-0.567441	-0.473261	-0.734412	0.721967	0.70072	-0.0256569	0.407962	0.377509	0.124465	0.551185	0.0072991	0.0302422	0.000150163	0.000219825	0.000403287	0.912098	0.066379
NM_001285613.1	-0.232027	-0.405575	-0.167801	0.289439	-0.361914	-0.259285	-0.21022	0.00336265	0.831713	0.695138	0.311503	0.06814	0.467193	0.203157	0.106931	0.256383	0.360381	0.988458	2.96949e-06	0.000469033
NM_001285614.1	-0.554395	0.0192899	0.358234	0.785388	0.131902	0.337154	-0.635544	-0.239165	0.722038	0.405739	0.00910585	0.933858	0.110811	2.46518e-05	0.568721	0.135022	0.00196066	0.296424	0.000219364	0.068018
NM_001285615.1	0.877363	-0.375519	-0.475285	-0.911645	-0.435839	-0.601636	0.617589	0.13137	-0.620014	-0.377346	1.77131e-07	0.0934426	0.0294459	9.02575e-09	0.048269	0.0039111	0.00285362	0.570294	0.00271612	0.0917311
NM_001285619.1	0.47598	-0.149911	-0.264299	-0.561281	-0.0690496	-0.326597	0.411382	0.0453418	-0.419889	-0.338553	0.029176	0.516601	0.24697	0.00811145	0.766158	0.148462	0.063916	0.845268	0.0580906	0.133308
NM_001285623.1	0.909856	-0.20286	-0.333105	-0.551924	-0.504202	-0.405463	0.0957476	-0.362112	-0.473075	-0.53655	1.08414e-08	0.377821	0.14007	0.00948615	0.0197704	0.0682233	0.679714	0.106725	0.0303163	0.0121549
NM_001285627.1	0.103953	-0.391536	-0.206008	-0.0487379	-0.417392	-0.450447	0.0296363	0.00312435	0.429022	0.332542	0.65385	0.079219	0.370303	0.833829	0.0597569	0.0404463	0.898527	0.989276	0.0522965	0.140783
NM_001285628.1	-0.787359	0.585716	0.568105	0.840617	0.34676	0.480044	-0.561732	-0.143461	0.474427	0.227263	2.27723e-05	0.00527324	0.00721565	1.83809e-06	0.123563	0.0276383	0.00804954	0.535002	0.0297813	0.321821
NM_001285629.1	0.414289	-0.203736	-0.260977	-0.597157	-0.0281787	-0.348763	0.507402	0.165451	-0.404913	-0.259983	0.0618776	0.375721	0.253182	0.00426069	0.903495	0.121265	0.0188793	0.473542	0.0686346	0.25506
NM_001285630.1	-0.279846	0.995501	0.141874	0.411929	0.187001	0.36652	-0.403989	-0.303835	-0.137009	-0.305535	0.219214	6.51723e-21	0.539577	0.063529	0.41698	0.102215	0.0693293	0.18057	0.553709	0.178021
NM_001285632.1	-0.726171	-0.0107146	0.29513	0.828242	0.264626	0.352506	-0.588836	-0.153243	0.868409	0.554711	0.00019371	0.963234	0.194012	3.55381e-06	0.246364	0.117052	0.00497918	0.507216	3.33605e-07	0.00905811
NM_001285639.1	-0.435338	-0.419147	-0.00625546	-0.0109825	0.0574356	-0.285159	0.405519	0.71132	0.541309	0.816173	0.0485567	0.058582	0.978531	0.962316	0.804684	0.21022	0.0681816	0.000299905	0.0112706	6.44311e-06
NM_001285641.1	-0.593578	0.402968	0.517553	0.932065	0.500793	0.83881	-0.876502	-0.550835	0.349498	-0.0752779	0.00455835	0.0701033	0.0162634	8.06125e-10	0.0207567	2.03071e-06	1.8864e-07	0.00965783	0.120429	0.745708
NM_001285642.1	0.760872	-0.298315	-0.44177	-0.688134	-0.474295	-0.513978	0.383318	-0.0140314	-0.431663	-0.288599	6.20771e-05	0.189017	0.0449635	0.000564305	0.0298336	0.017149	0.086299	0.951865	0.050707	0.204531
NM_001285643.1	-0.678051	0.222775	0.36835	0.95871	0.32316	0.589499	-0.825117	-0.423687	0.702082	0.272326	0.000730175	0.331727	0.100384	7.89909e-12	0.153033	0.00491852	4.16338e-06	0.0556242	0.000388492	0.232371
NM_001285646.1	0.744889	-0.37192	-0.226324	-0.58303	-0.561291	-0.530828	0.301222	-0.0557278	-0.352329	-0.289774	0.000107184	0.096882	0.323879	0.00553778	0.00811007	0.0132918	0.184537	0.810388	0.117249	0.202611
NM_001285651.1	-0.425269	0.367208	0.845945	0.579374	0.181614	0.343532	-0.425132	-0.198742	0.061118	-0.145494	0.0546211	0.101524	1.36024e-06	0.00591548	0.430765	0.127333	0.0547078	0.387783	0.792417	0.52917
NM_001285652.1	0.922688	-0.183762	-0.301679	-0.528158	-0.547043	-0.37322	0.0533691	-0.41081	-0.502821	-0.58719	2.6528e-09	0.425239	0.183838	0.013851	0.0102756	0.0956284	0.818282	0.0643234	0.0201654	0.0051326
NM_001285656.1	-0.671757	0.231863	0.403902	0.970501	0.287254	0.569935	-0.848157	-0.45457	0.711513	0.262909	0.000853425	0.311856	0.0693951	3.38985e-13	0.206743	0.00698984	1.19647e-06	0.0384278	0.000298254	0.249558
NM_001285657.1	-0.178477	0.218388	0.545893	0.694647	-0.103411	0.250978	-0.773355	-0.600788	0.371701	-0.086266	0.438903	0.341581	0.0104691	0.000475234	0.655546	0.272474	3.93371e-05	0.00397541	0.0970941	0.710036
NM_001285658.1	-0.0361264	-0.421708	-0.378569	-0.399294	-0.104232	-0.534223	0.604165	0.596108	0.270865	0.534261	0.876455	0.0568989	0.0905989	0.0729419	0.652975	0.0126072	0.00372452	0.00434619	0.234986	0.0125997
NM_001285659.1	-0.638721	0.0765751	0.502306	0.922025	0.198497	0.453905	-0.778125	-0.370333	0.748207	0.343775	0.00183026	0.741469	0.0203141	2.86971e-09	0.38838	0.0387477	3.27971e-05	0.0984278	9.60066e-05	0.127047
NM_001285661.1	0.870541	-0.386735	-0.491719	-0.921835	-0.590073	-0.700111	0.638376	0.167915	-0.556644	-0.292043	2.88153e-07	0.0833009	0.0235743	2.93431e-09	0.00486642	0.000410054	0.00184409	0.466885	0.00877076	0.198937
NM_001285662.1	-0.630029	0.0308536	0.215164	0.886746	0.247769	0.476868	-0.762171	-0.369625	0.819147	0.411104	0.00220555	0.894381	0.34893	8.63752e-08	0.278856	0.0288346	5.92747e-05	0.0991226	5.58705e-06	0.0641135
NM_001285663.1	-0.141867	-0.174287	0.172636	0.24764	-0.362234	-0.190821	-0.161667	0.0373982	0.501296	0.43005	0.539596	0.449896	0.454267	0.279116	0.106599	0.407354	0.483857	0.872139	0.0206086	0.0516732
NM_001285664.1	0.546304	-0.419334	-0.410284	-0.927687	-0.286231	-0.625111	0.907317	0.62369	-0.486211	0.00705798	0.0103996	0.0584575	0.0646988	1.43403e-09	0.208436	0.00244514	1.39722e-08	0.0025183	0.0254277	0.975777
NM_001285666.1	0.129207	-0.563777	-0.319175	-0.471856	-0.352812	-0.598208	0.609343	0.594646	0.181891	0.502276	0.576712	0.00777374	0.158456	0.0308051	0.116712	0.00417639	0.00336549	0.00446776	0.430049	0.0203227
NM_001285667.1	-0.572215	0.00235086	0.0516922	0.79255	0.115859	0.314509	-0.676096	-0.305743	0.869658	0.499798	0.00671665	0.991931	0.823904	1.8405e-05	0.616995	0.164972	0.000766713	0.17771	3.06264e-07	0.0210518
NM_001285668.1	-0.539967	0.214601	0.278692	0.664316	0.820872	0.973127	-0.589534	-0.348868	0.104533	-0.147247	0.0115146	0.350225	0.2212	0.00102154	5.13754e-06	1.41258e-13	0.00491527	0.121145	0.652037	0.524165
NM_001285670.1	0.366092	0.103226	-0.0539034	0.0546668	-0.315144	-0.00759032	-0.339929	-0.512548	-0.11312	-0.380394	0.102647	0.656125	0.816492	0.813937	0.164074	0.973951	0.131637	0.0175139	0.625401	0.0889287
NM_001285671.1	0.894687	-0.422846	-0.539263	-0.928519	-0.573831	-0.725157	0.630019	0.144282	-0.511199	-0.271579	4.47036e-08	0.0561632	0.011644	1.28895e-09	0.00652843	0.000199748	0.00220602	0.532644	0.017864	0.233705
NM_001285672.1	-0.251195	-0.255983	0.652465	-0.0230677	0.0182032	-0.138522	0.315548	0.528571	0.0344888	0.310433	0.272047	0.262706	0.001347	0.92094	0.937577	0.549295	0.163504	0.0137632	0.882016	0.170814
NM_001285674.1	-0.0952751	-0.406398	-0.0629115	-0.544331	0.0520639	-0.391563	0.860234	0.893381	-0.12712	0.406371	0.681214	0.0675285	0.786459	0.0107368	0.822657	0.0791966	5.72043e-07	4.99921e-08	0.582935	0.0675488
NM_001285676.1	0.431987	-0.37861	-0.412334	-0.929053	-0.195091	-0.60918	0.976132	0.706098	-0.482364	0.0467801	0.0505145	0.0905612	0.0632433	1.20288e-09	0.396738	0.00337635	4.6328e-14	0.000347558	0.0267893	0.84042
NM_001285677.2	0.842021	-0.397307	-0.468164	-0.967954	-0.472131	-0.677044	0.728678	0.268375	-0.607956	-0.283845	1.69971e-06	0.0745132	0.0323235	7.3734e-13	0.0306942	0.000748803	0.000179441	0.239486	0.00345867	0.212421
NM_001285678.1	0.358924	-0.348487	-0.413015	-0.867432	-0.180592	-0.608783	0.954486	0.734218	-0.398328	0.122207	0.110076	0.12158	0.0627646	3.56478e-07	0.433406	0.00340286	1.96009e-11	0.000151083	0.073703	0.597696
NM_001285685.1	0.822609	-0.425878	-0.389061	-0.903077	-0.340337	-0.539648	0.649804	0.183699	-0.640616	-0.370376	4.71716e-06	0.0542388	0.0813044	2.10102e-08	0.131144	0.0115731	0.00143102	0.425401	0.00175605	0.0983855
NM_001285689.1	0.826583	-0.302445	-0.389989	-0.744873	-0.496262	-0.534324	0.410764	-0.0797593	-0.535264	-0.442687	3.86693e-06	0.182672	0.0805178	0.00010724	0.0221276	0.0125874	0.0643561	0.731094	0.0124033	0.0444686
NM_001285690.1	0.362204	-0.470784	-0.328964	-0.782829	-0.250889	-0.535809	0.836904	0.636638	-0.345347	0.133022	0.10663	0.0312401	0.14537	2.72939e-05	0.27265	0.0122974	2.25284e-06	0.00191492	0.125203	0.565412
NM_001285691.1	0.330619	-0.401781	-0.44842	-0.603146	-0.564967	-0.70685	0.628973	0.525909	0.0496516	0.410219	0.143235	0.0710113	0.0414685	0.00379878	0.00761686	0.000340319	0.00225528	0.0143368	0.830757	0.0647456
NM_001285692.1	-0.725996	0.342127	0.504209	0.990024	0.357069	0.627489	-0.833418	-0.417547	0.6262	0.21078	0.000194741	0.128999	0.0197684	1.23048e-17	0.11206	0.0023267	2.71486e-06	0.0596526	0.0023903	0.359072
NM_001285693.1	-0.69623	0.344285	0.523965	0.988329	0.327592	0.623804	-0.849665	-0.444656	0.603182	0.179572	0.00045549	0.126447	0.0147675	5.4264e-17	0.147156	0.00251239	1.09493e-06	0.0434198	0.0037961	0.436052
NM_001285696.1	0.373471	-0.31854	-0.20696	-0.563763	-0.339897	-0.432317	0.517556	0.292451	-0.268892	-0.0187929	0.0953881	0.159331	0.368047	0.00777564	0.131676	0.0503189	0.0162628	0.198282	0.238545	0.935559
NM_001285697.1	0.358442	-0.291558	-0.136714	-0.402334	-0.260489	-0.270568	0.31093	0.151871	-0.245114	-0.0676722	0.110589	0.199719	0.55457	0.0705874	0.254102	0.235518	0.170094	0.511069	0.284206	0.770701
NM_001285698.1	0.899427	-0.0913148	-0.221353	-0.587076	-0.535242	-0.462341	0.154075	-0.347853	-0.577604	-0.637534	2.94186e-08	0.693834	0.334902	0.00514334	0.0124075	0.0348372	0.504884	0.122306	0.00610578	0.00187812
NM_001285701.1	-0.542219	0.231303	0.616612	0.518996	0.553805	0.560539	-0.286433	-0.00617841	0.099111	-0.00179083	0.0111076	0.313058	0.00291063	0.0159166	0.00919549	0.00821408	0.208101	0.978795	0.669068	0.993853
NM_001285703.1	0.571824	-0.0789835	-0.254575	-0.264538	-0.308978	-0.170224	-0.0745523	-0.357583	-0.281495	-0.385214	0.00676286	0.733618	0.26543	0.246528	0.172933	0.46069	0.748082	0.111508	0.216395	0.084626
NM_001285705.1	-0.277397	0.992153	0.0620549	0.401655	0.204256	0.378747	-0.403908	-0.306376	-0.114329	-0.280906	0.223443	1.26828e-18	0.789303	0.0711083	0.374476	0.0904347	0.0693905	0.176769	0.621686	0.217399
NM_001285706.1	0.850889	0.0307176	-0.289868	-0.481861	-0.471403	-0.324137	0.0281833	-0.415527	-0.549125	-0.629649	1.01822e-06	0.894844	0.202458	0.0269717	0.0309882	0.151724	0.903479	0.0610247	0.0099325	0.00222335
NM_001285707.1	0.657462	0.234945	-0.116815	-0.406391	-0.244271	-0.16368	0.0657998	-0.307985	-0.660712	-0.672241	0.00120043	0.305284	0.614074	0.0675342	0.285918	0.478354	0.776889	0.17439	0.00111254	0.000843353
NM_001285709.1	-0.269012	0.99701	0.0819579	0.3934	0.202137	0.376157	-0.395979	-0.304352	-0.138423	-0.300763	0.238328	1.34868e-22	0.723957	0.0776755	0.379559	0.092842	0.0755768	0.179792	0.549585	0.18524
NM_001285712.1	0.553941	-0.107339	-0.0954669	-0.773175	-0.0613349	-0.344114	0.672162	0.289281	-0.78911	-0.482146	0.00917483	0.643284	0.680605	3.96057e-05	0.791696	0.126647	0.000844991	0.203415	2.12077e-05	0.0268682
NM_001285713.1	-0.63181	0.670957	0.41767	0.925599	0.302158	0.600403	-0.825654	-0.482369	0.430492	0.0182384	0.00212382	0.000870297	0.0595696	1.86393e-09	0.183108	0.00400483	4.0525e-06	0.0267877	0.0514068	0.937456
NM_001285714.1	0.948972	-0.220697	-0.350457	-0.596932	-0.616126	-0.454659	0.124896	-0.354434	-0.514585	-0.553564	5.68394e-11	0.336373	0.119344	0.00427892	0.00293937	0.0383848	0.589597	0.114924	0.0169959	0.00923234
NM_001285716.1	-0.172407	0.132441	0.551928	0.283053	-0.0228815	0.0634812	-0.185247	-0.0791338	0.00770766	-0.110922	0.454876	0.567126	0.00948551	0.213755	0.921577	0.784569	0.421442	0.733129	0.973548	0.632177
NM_001285717.1	0.941266	-0.202425	-0.332138	-0.557844	-0.575223	-0.422247	0.0806302	-0.382618	-0.491877	-0.552726	2.09793e-10	0.378867	0.141296	0.00859597	0.00636973	0.0565498	0.728264	0.0869233	0.0235226	0.0093614
NM_001285718.1	-0.386547	-0.30958	-0.111597	0.342603	0.0363806	0.0259539	-0.193676	0.0267023	0.694019	0.563175	0.0834634	0.172055	0.630092	0.128432	0.875592	0.911084	0.400238	0.90853	0.000483262	0.00785414
NM_001285719.1	0.971536	-0.22267	-0.356589	-0.605701	-0.608719	-0.459263	0.121315	-0.36875	-0.520611	-0.566831	2.42469e-13	0.33196	0.112578	0.00361483	0.00340717	0.0362266	0.600394	0.0999869	0.0155354	0.00737648
NM_001285728.1	0.299692	-0.3453	-0.00505789	-0.0404148	-0.491521	-0.25991	-0.0992908	-0.109419	0.150981	0.0960843	0.186886	0.125258	0.98264	0.861918	0.023639	0.255197	0.668501	0.636828	0.513577	0.678645
NM_001285731.1	0.683645	-0.384473	-0.460027	-0.972636	-0.392779	-0.670625	0.849641	0.458622	-0.557673	-0.136313	0.000633672	0.0852773	0.0358779	1.67457e-13	0.0781877	0.000877357	1.09651e-06	0.0365214	0.00862067	0.555743
NM_001285732.1	-0.725906	0.506703	0.497141	0.984907	0.362036	0.647363	-0.831481	-0.429009	0.543469	0.137393	0.000195269	0.0190711	0.0218562	6.16083e-16	0.106804	0.00151197	3.00577e-06	0.0523045	0.010887	0.552586
NM_001285733.1	-0.710032	0.292102	0.508332	0.437253	0.888767	0.721998	-0.0908835	0.247518	-0.028406	0.0596345	0.000311108	0.198843	0.0186265	0.0474645	7.33859e-08	0.000219624	0.695213	0.27936	0.90272	0.797353
NM_001285737.1	-0.677584	0.18424	0.591376	0.81266	0.605057	0.749999	-0.635027	-0.272745	0.368906	0.0997425	0.000738756	0.424016	0.00474995	7.60039e-06	0.00366051	9.04005e-05	0.00198259	0.231625	0.0998331	0.667076
NM_001285738.1	0.873724	-0.29162	-0.418146	-0.639998	-0.632366	-0.570533	0.258493	-0.166441	-0.367343	-0.33297	2.30411e-07	0.199619	0.05925	0.00177997	0.00209881	0.00691733	0.25789	0.470862	0.101388	0.14024
NM_001285739.1	0.881454	-0.333762	-0.45541	-0.889714	-0.422983	-0.602004	0.577635	0.0668211	-0.620207	-0.424245	1.30466e-07	0.139242	0.0380263	6.79219e-08	0.0560754	0.00388347	0.00610237	0.773512	0.00270545	0.055269
NM_001285741.1	0.775054	-0.333135	-0.338842	-0.81721	-0.441786	-0.542517	0.575181	0.179859	-0.559198	-0.285246	3.68885e-05	0.140032	0.132955	6.13235e-06	0.0449548	0.0110547	0.00637449	0.435307	0.00840231	0.210076
NM_001285746.1	-0.263252	-0.308464	-0.197853	0.329861	-0.357042	-0.301194	-0.21954	0.0439028	0.902079	0.75812	0.248917	0.173686	0.389952	0.14421	0.11209	0.184579	0.338976	0.850125	2.30667e-08	6.83956e-05
NM_001285748.1	-0.665661	0.404078	0.692948	0.921504	0.417334	0.647395	-0.769042	-0.416069	0.41781	0.0233408	0.000989232	0.0692624	0.000497215	3.05079e-09	0.0597959	0.00151087	4.61975e-05	0.0606541	0.0594754	0.920007
NM_001285750.1	-0.79844	0.107329	0.554849	0.898925	0.436907	0.607667	-0.632327	-0.158696	0.653468	0.382564	1.43501e-05	0.643315	0.00903735	3.07795e-08	0.0476605	0.00347839	0.00210058	0.492032	0.00131642	0.0869716
NM_001285751.1	0.809734	-0.179984	-0.380696	-0.779156	-0.34178	-0.515677	0.470613	-0.0428835	-0.626112	-0.520225	8.69901e-06	0.434984	0.0886539	3.15146e-05	0.129413	0.0167236	0.0313101	0.853568	0.00239471	0.0156259
NM_001285752.1	0.0623386	-0.180315	-0.212902	-0.455992	0.410593	-0.0772762	0.564983	0.428988	-0.31212	-0.0436351	0.788361	0.434126	0.354144	0.0377499	0.0644782	0.739181	0.00761482	0.0523169	0.168379	0.851029
NM_001285754.1	-0.570766	0.263822	0.256432	0.429444	0.972952	0.841396	-0.238673	-0.0418584	-0.0588118	-0.132569	0.00688922	0.247857	0.26184	0.0520397	1.50157e-13	1.76013e-06	0.297449	0.857033	0.800094	0.566747
NM_001285755.1	0.633626	-0.335292	-0.430992	-0.909391	-0.246892	-0.584642	0.781901	0.355342	-0.575502	-0.245017	0.0020431	0.137327	0.0511073	1.13634e-08	0.280616	0.0053777	2.83107e-05	0.113932	0.00633833	0.284404
NM_001285760.1	0.683959	-0.398096	-0.440932	-0.951778	-0.445112	-0.668801	0.829713	0.477678	-0.541023	-0.0986418	0.000628601	0.0738865	0.0454195	3.35815e-11	0.0431795	0.000917144	3.29492e-06	0.0285256	0.0113222	0.670549
NM_001285761.1	0.123004	-0.282864	-0.229842	-0.745565	-0.0365987	-0.497988	0.971212	0.901414	-0.32242	0.278493	0.595292	0.214074	0.316211	0.00010482	0.874852	0.0215972	2.69606e-13	2.45315e-08	0.15403	0.221545
NM_001285762.1	0.847159	-0.188925	-0.299227	-0.502431	-0.582927	-0.401312	0.0815152	-0.326554	-0.427896	-0.478555	1.26803e-06	0.412116	0.187605	0.0202779	0.00554812	0.0713726	0.725392	0.148518	0.0529856	0.0281942
NM_001285763.1	-0.0785306	0.972819	0.0510938	0.28395	0.0973663	0.286383	-0.379105	-0.387303	-0.252646	-0.435498	0.735092	1.57198e-13	0.825912	0.212245	0.674583	0.208184	0.0901061	0.0828098	0.269194	0.0484649
NM_001285764.1	-0.768649	0.102327	0.197015	0.83315	0.260532	0.364469	-0.567142	-0.0809504	0.870241	0.619471	4.68725e-05	0.658945	0.392003	2.75349e-06	0.254021	0.104296	0.00733697	0.727225	2.94183e-07	0.00274641
NM_001285765.1	-0.0473565	-0.37528	-0.317658	-0.568258	-0.0577657	-0.466425	0.824451	0.794917	-0.0473838	0.420073	0.838479	0.0936678	0.160554	0.00719657	0.803582	0.033059	4.30464e-06	1.66688e-05	0.838386	0.0579689
NM_001285766.1	0.977443	-0.233753	-0.369522	-0.632324	-0.613986	-0.477974	0.151329	-0.352163	-0.533886	-0.569888	2.72239e-14	0.307815	0.0992244	0.00210068	0.00306864	0.0284132	0.512596	0.117434	0.0126739	0.00699554
NM_001285767.1	0.958966	-0.208937	-0.342745	-0.573679	-0.603041	-0.440922	0.0907374	-0.384296	-0.49886	-0.560405	7.45368e-12	0.363386	0.128264	0.00654589	0.00380648	0.045425	0.69568	0.0854327	0.021333	0.00823283
NM_001285768.1	0.89862	-0.212913	-0.33641	-0.574155	-0.608896	-0.440645	0.12947	-0.328235	-0.49431	-0.524953	3.16355e-08	0.354118	0.13594	0.00649119	0.00339534	0.0455767	0.575931	0.146317	0.0227403	0.0145474
NM_001285769.1	0.583291	-0.363858	-0.435939	-0.941542	-0.328936	-0.643449	0.889973	0.559435	-0.520584	-0.0597634	0.00551163	0.104922	0.0482117	2.0081e-10	0.145406	0.00164979	6.64899e-08	0.00836879	0.0155417	0.796924
NM_001285770.1	0.952435	-0.207362	-0.339565	-0.570473	-0.590622	-0.433215	0.0889264	-0.382957	-0.501818	-0.56017	2.95525e-11	0.367096	0.132078	0.00692457	0.0048171	0.0497902	0.701483	0.0866203	0.020456	0.00826552
NM_001285771.1	0.811004	-0.197509	-0.310196	-0.526084	-0.553186	-0.403701	0.123597	-0.293732	-0.456675	-0.479942	8.20614e-06	0.390793	0.171158	0.0142984	0.00929035	0.0695467	0.593506	0.196233	0.0374276	0.027676
NM_001285772.1	0.949273	-0.226058	-0.367314	-0.639089	-0.562717	-0.470598	0.184468	-0.300213	-0.526721	-0.533923	5.37994e-11	0.324464	0.101417	0.00181565	0.00791577	0.0313163	0.423432	0.186083	0.0141598	0.0126667
NM_001285773.1	0.883938	-0.215213	-0.338575	-0.57905	-0.604566	-0.445243	0.145522	-0.312949	-0.491466	-0.517387	1.07771e-07	0.34882	0.133281	0.00594997	0.0036956	0.043111	0.52909	0.167191	0.0236567	0.0163036
NM_001285774.1	0.953095	-0.206376	-0.340214	-0.569735	-0.58634	-0.434017	0.0883336	-0.384861	-0.498703	-0.560381	2.59499e-11	0.369432	0.131292	0.00701432	0.00521333	0.0493214	0.703386	0.0849357	0.0213803	0.00823617
NM_001285775.1	0.64089	-0.413664	-0.495589	-0.973127	-0.408283	-0.697743	0.880292	0.516296	-0.503745	-0.0561528	0.00174552	0.0623114	0.0223373	1.41254e-13	0.0661446	0.000437294	1.42466e-07	0.0165706	0.0199004	0.808968
NM_001286087.1	0.150043	-0.434959	-0.231578	-0.699543	-0.0386208	-0.528592	0.896454	0.796561	-0.222503	0.268314	0.516227	0.0487751	0.312467	0.00041645	0.867994	0.0137587	3.83382e-08	1.55488e-05	0.332331	0.239597
NM_001286088.1	0.992108	-0.270094	-0.421807	-0.764124	-0.601519	-0.553377	0.32431	-0.200058	-0.596142	-0.532026	1.33913e-18	0.236372	0.0568346	5.52673e-05	0.00391993	0.00926104	0.151492	0.384583	0.00434343	0.0130468
NM_001286090.1	0.674943	-0.281348	-0.367204	-0.624867	-0.407274	-0.492184	0.354149	-0.0671732	-0.386088	-0.327128	0.000788982	0.216647	0.101527	0.00245757	0.0668828	0.0234226	0.115236	0.772349	0.0838621	0.147765
NM_001286091.1	-0.690052	0.339181	0.597197	0.985543	0.388541	0.676833	-0.8494	-0.458634	0.53091	0.106537	0.000536706	0.132543	0.00425743	4.10415e-16	0.0817471	0.000752765	1.11223e-06	0.0365159	0.0132749	0.645781
NM_001286443.1	-0.768331	0.0298931	0.246185	0.794586	0.355313	0.452323	-0.517911	-0.0565292	0.758683	0.536603	4.74233e-05	0.897652	0.282041	1.69028e-05	0.113963	0.0395175	0.0161768	0.80771	6.70606e-05	0.0121446
NM_001286962.1	0.21259	-0.402127	-0.402523	-0.799268	-0.110376	-0.587367	0.962677	0.809412	-0.262687	0.263392	0.354866	0.0707459	0.0704427	1.38474e-05	0.633866	0.00511589	3.07292e-12	8.82797e-06	0.249973	0.248657
NM_001286965.1	-0.494352	0.137121	0.497286	0.89	0.120839	0.466841	-0.840794	-0.523418	0.618685	0.15341	0.0227271	0.553382	0.0218117	6.63436e-08	0.601833	0.0328818	1.82011e-06	0.0148907	0.00279077	0.506747
NM_001286976.1	-0.537074	-0.0187296	0.110655	0.676648	0.47671	0.569434	-0.572705	-0.314976	0.505423	0.171076	0.0120548	0.935775	0.633001	0.000756246	0.0288952	0.00705117	0.00665908	0.164312	0.0194264	0.458417
NM_001286991.1	0.331071	-0.393127	-0.383636	-0.880437	-0.133187	-0.572142	0.986109	0.773521	-0.418581	0.131217	0.142656	0.0778998	0.0860169	1.40913e-07	0.564925	0.00672525	2.81471e-16	3.90927e-05	0.0589585	0.570746
NM_001287026.1	0.470748	-0.472675	-0.257521	-0.873102	-0.247641	-0.578955	0.884891	0.604274	-0.474896	-0.00470373	0.0312548	0.0304763	0.259748	2.40829e-07	0.279113	0.00596007	1.00033e-07	0.00371661	0.0295977	0.983856
NM_001287027.1	0.129122	-0.22824	-0.201449	-0.615703	-0.095054	-0.501057	0.782636	0.661333	-0.238939	0.170045	0.576964	0.319689	0.381218	0.00296453	0.681916	0.0206789	2.75032e-05	0.0010964	0.296896	0.461171
NM_001287034.1	0.458506	-0.0496915	-0.0503565	-0.0476738	-0.29326	-0.109128	-0.272432	-0.492273	-0.132587	-0.366127	0.0365749	0.830623	0.828388	0.83741	0.196987	0.63773	0.232182	0.0233937	0.566696	0.102611
NM_001287035.1	0.352754	0.085038	0.0819597	0.262857	-0.206571	0.137874	-0.621084	-0.777724	-0.038065	-0.478373	0.116777	0.713995	0.723951	0.249654	0.368969	0.551182	0.00265726	3.3308e-05	0.869878	0.0282628
NM_001287037.1	-0.605226	0.486519	0.652938	0.717467	0.73738	0.904073	-0.574626	-0.286135	-0.0131602	-0.222358	0.00364845	0.025321	0.00133249	0.000251086	0.000136697	1.91231e-08	0.00643746	0.208595	0.95485	0.332656
NM_001287041.1	-0.362522	-0.00477615	-0.0165362	-0.330393	0.429854	0.00461679	0.723346	0.875759	-0.205342	0.33137	0.1063	0.983607	0.943284	0.143525	0.0517919	0.984154	0.000210943	1.99102e-07	0.371886	0.142274
NM_001287042.1	-0.817954	0.526247	0.429775	0.610611	0.807444	0.777929	-0.275455	0.116543	0.0936798	0.0959179	5.91752e-06	0.0142629	0.0518393	0.00328213	9.65339e-06	3.30463e-05	0.226835	0.614906	0.686288	0.679173
NM_001287178.1	-0.66598	0.497083	0.371704	0.953324	0.345981	0.637459	-0.84246	-0.472608	0.522406	0.101435	0.000981692	0.0218742	0.0970906	2.47927e-11	0.124466	0.00188116	1.65835e-06	0.030503	0.0151206	0.661746
NM_001287231.1	-0.450058	-0.146698	0.210528	0.65197	0.0479474	0.236542	-0.544811	-0.247506	0.690206	0.368737	0.0406409	0.525729	0.359662	0.0013623	0.836489	0.301913	0.010654	0.279384	0.000534542	0.0999996
NM_001287233.1	-0.654534	0.352425	0.455089	0.970029	0.243614	0.560003	-0.850506	-0.462023	0.622775	0.188201	0.00128458	0.117142	0.0381793	3.93435e-13	0.287257	0.00828887	1.04175e-06	0.0349787	0.00256636	0.413944
NM_001287234.1	-0.202794	0.845518	0.0574522	0.500708	0.100018	0.331706	-0.575832	-0.501077	0.0422383	-0.289242	0.37798	1.39401e-06	0.804629	0.0207818	0.666208	0.141845	0.00630135	0.0206728	0.855749	0.203478
NM_001287558.1	-0.284075	0.99818	0.130149	0.417037	0.209909	0.390508	-0.412511	-0.31218	-0.137762	-0.309794	0.212035	1.21116e-24	0.573914	0.0599967	0.361107	0.0800804	0.0631182	0.168293	0.55151	0.171743
NM_001287560.1	-0.274414	0.149529	0.327697	0.821596	0.0343477	0.44822	-0.931065	-0.732351	0.545285	-0.00566394	0.228668	0.517681	0.147019	4.95842e-06	0.882496	0.0415702	9.22601e-10	0.000160172	0.0105728	0.980561
NM_001287564.1	0.929559	-0.277218	-0.274792	-0.724155	-0.524129	-0.485774	0.340174	-0.122238	-0.616032	-0.514552	1.12605e-09	0.223754	0.228	0.00020588	0.0147309	0.0255794	0.131341	0.597602	0.00294491	0.0170044
NM_001287568.1	-0.548409	0.38688	0.353054	0.731919	0.753663	0.976587	-0.675219	-0.422483	0.089354	-0.198798	0.0100495	0.0831755	0.116444	0.000162342	7.98147e-05	3.86502e-14	0.000783617	0.0563976	0.700111	0.387646
NM_001287569.1	-0.665773	0.465571	0.321251	0.940555	0.201839	0.477115	-0.809675	-0.4168	0.678314	0.25917	0.000986566	0.0334249	0.155614	2.34518e-10	0.380277	0.02874	8.72266e-06	0.0601572	0.000725375	0.256602
NM_001287574.1	-0.177227	0.129442	0.558639	0.290093	-0.019281	0.0701015	-0.191482	-0.0832324	0.0113347	-0.11102	0.442167	0.576012	0.00848186	0.202091	0.933888	0.762693	0.405699	0.71983	0.961108	0.631875
NM_001288818.1	0.798416	-0.32632	-0.374996	-0.853836	-0.517701	-0.587653	0.616405	0.241853	-0.568547	-0.241186	1.43646e-05	0.148827	0.0939363	8.52601e-07	0.0162276	0.00508905	0.00292284	0.290864	0.00716061	0.292239
NM_001289106.1	0.0202468	-0.289591	-0.346976	-0.181394	-0.458301	-0.521732	0.289078	0.426038	0.443084	0.666763	0.930585	0.202908	0.123314	0.431333	0.0366697	0.0152752	0.203747	0.0541388	0.0442556	0.000963404
NM_001289948.1	-0.146987	-0.0776485	0.0439647	0.540452	-0.0339216	0.295535	-0.629739	-0.490886	0.452263	0.0698608	0.524906	0.737967	0.849916	0.0114259	0.883944	0.193373	0.00221911	0.0238473	0.0395471	0.763486
NM_001289949.1	-0.490562	0.26753	0.0652415	0.560238	0.819307	0.917853	-0.493223	-0.287118	0.081265	-0.129652	0.0239544	0.241025	0.778736	0.00825609	5.54397e-06	4.63086e-09	0.0230871	0.206967	0.726204	0.575388
NM_001290120.1	0.134429	-0.525703	-0.351987	-0.66037	-0.197636	-0.623083	0.863828	0.838458	0.0182546	0.522186	0.561269	0.0143818	0.117629	0.00112153	0.390483	0.00255013	4.5324e-07	2.07023e-06	0.937401	0.0151709
NM_001291297.1	-0.62934	0.688738	0.59079	0.779326	0.623198	0.842204	-0.64309	-0.346792	0.0323322	-0.224285	0.00223788	0.000555482	0.00480206	3.1308e-05	0.00254407	1.68235e-06	0.00166296	0.123527	0.889349	0.328373
NM_001291298.1	-0.62934	0.688738	0.59079	0.779326	0.623198	0.842204	-0.64309	-0.346792	0.0323322	-0.224285	0.00223788	0.000555482	0.00480206	3.1308e-05	0.00254407	1.68235e-06	0.00166296	0.123527	0.889349	0.328373
NM_001291299.1	-0.57529	0.762059	0.502226	0.76738	0.586672	0.83669	-0.678514	-0.417257	0.0125761	-0.276317	0.00636218	5.95119e-05	0.0203373	4.9106e-05	0.00518167	2.27911e-06	0.000721738	0.0598475	0.956853	0.225325
NM_001291300.1	-0.57529	0.762059	0.502226	0.76738	0.586672	0.83669	-0.678514	-0.417257	0.0125761	-0.276317	0.00636218	5.95119e-05	0.0203373	4.9106e-05	0.00518167	2.27911e-06	0.000721738	0.0598475	0.956853	0.225325
NM_001291697.1	-0.520463	0.498478	0.476081	0.766642	0.431259	0.683183	-0.691069	-0.421615	0.165675	-0.149351	0.0155702	0.0214483	0.0291371	5.04478e-05	0.0509474	0.000641212	0.000522548	0.0569598	0.472935	0.518187
NM_001291698.1	-0.68458	0.463767	0.742796	0.898766	0.465139	0.717977	-0.736368	-0.392922	0.303475	-0.0473756	0.000618647	0.0342081	0.000114795	3.12243e-08	0.0336111	0.000247361	0.00014117	0.078069	0.181113	0.838414
NM_001291699.1	-0.56239	0.336212	0.827846	0.827804	0.442738	0.718836	-0.717217	-0.410351	0.196989	-0.128506	0.00796003	0.136185	3.62647e-06	3.63419e-06	0.044441	0.000241194	0.000252929	0.0646514	0.392068	0.578798
NM_001312693.1	0.645927	-0.279222	-0.373268	-0.659052	-0.483071	-0.496689	0.441877	0.101592	-0.386154	-0.200922	0.00156134	0.220286	0.0955827	0.00115673	0.0265349	0.0219956	0.0449056	0.661255	0.0838047	0.382491
NM_001314142.1	0.483286	-0.401265	-0.481583	-0.908767	-0.268886	-0.681757	0.914861	0.620352	-0.391409	0.0640129	0.0264579	0.071409	0.0270727	1.20981e-08	0.238557	0.000664948	6.42776e-09	0.0026974	0.0793249	0.782806
NM_001314156.1	-0.650276	0.0259299	0.267641	0.778834	0.179722	0.381671	-0.568587	-0.107496	0.758586	0.527445	0.00141582	0.911166	0.240822	3.19105e-05	0.435663	0.0877733	0.00715569	0.642798	6.72883e-05	0.0140036
NM_001314158.1	-0.55601	-0.0280046	0.756503	0.780587	0.144265	0.358495	-0.619113	-0.264842	0.56211	0.254694	0.00886408	0.904089	7.23625e-05	2.98072e-05	0.532691	0.110533	0.00276654	0.245965	0.00799796	0.265199
NM_001314163.1	0.981526	-0.251385	-0.387234	-0.682788	-0.591371	-0.496658	0.215348	-0.303638	-0.568672	-0.572554	4.14913e-15	0.271672	0.0828696	0.000647707	0.00475038	0.0220052	0.348509	0.180867	0.00714515	0.00667677
NM_001314180.1	0.448759	-0.356365	-0.316584	-0.843225	-0.271561	-0.531378	0.829851	0.534795	-0.504471	-0.0584174	0.0412961	0.11282	0.162051	1.58842e-06	0.233737	0.0131789	3.27151e-06	0.0124947	0.0196943	0.801409
NM_001314182.1	-0.63449	0.120035	0.419585	0.948654	0.234068	0.518294	-0.83322	-0.438995	0.73993	0.2995	0.00200559	0.604271	0.0582916	6.02247e-11	0.307146	0.0160846	2.74334e-06	0.0464875	0.000125974	0.187183
NM_001314184.1	0.272413	-0.277753	-0.269677	-0.634657	-0.200333	-0.434983	0.718297	0.655031	-0.278228	0.204193	0.232215	0.222826	0.237124	0.00199841	0.383917	0.0487615	0.000245047	0.00126995	0.222002	0.374628
NM_001314188.1	0.659308	-0.179237	-0.216541	-0.399545	-0.554701	-0.413997	0.08537	-0.222188	-0.255342	-0.284453	0.00114983	0.436922	0.34578	0.0727458	0.0090596	0.0620805	0.712924	0.333034	0.263943	0.211401
NM_001314190.1	-0.53482	0.319865	0.489342	0.731565	0.744446	0.976481	-0.670846	-0.423573	0.0562564	-0.232944	0.0124898	0.157507	0.0243602	0.000164137	0.000108756	4.0329e-14	0.000872652	0.0556972	0.808622	0.30954
NM_001314194.1	0.458843	-0.367865	-0.460335	-0.765233	-0.413938	-0.63813	0.713089	0.428298	-0.2843	0.0582506	0.0364196	0.100867	0.0357379	5.3096e-05	0.062121	0.00185396	0.000285087	0.0527392	0.211659	0.801965
NM_001314200.1	0.247653	-0.172872	-0.263191	-0.527902	0.325664	-0.00996433	0.520179	0.358145	-0.464108	-0.154308	0.279089	0.45364	0.249031	0.0139057	0.149694	0.965807	0.0156367	0.110906	0.0340587	0.504232
NM_001314204.1	0.103112	-0.288368	-0.266445	-0.681471	-0.0609764	-0.442699	0.895021	0.867392	-0.268368	0.316066	0.656482	0.204909	0.243012	0.000669796	0.792888	0.0444622	4.34312e-08	3.57429e-07	0.239497	0.162777
NM_001314206.1	-0.646688	0.235876	0.382052	0.923744	0.19026	0.447488	-0.797904	-0.409874	0.739106	0.317952	0.00153501	0.303315	0.0874302	2.33784e-09	0.408759	0.0419454	1.46833e-05	0.0649936	0.000129358	0.160145
NM_001314210.1	-0.548853	0.297694	0.287594	0.712047	0.786132	0.979285	-0.649164	-0.398767	0.117631	-0.164053	0.00997675	0.189985	0.206183	0.000293738	2.39268e-05	1.22065e-14	0.00145187	0.0733563	0.611585	0.477339
NM_001314212.1	-0.32111	-0.159203	-0.121991	-0.343962	0.507515	-0.0182924	0.704374	0.795123	-0.123602	0.321113	0.155806	0.490632	0.598349	0.126826	0.0188485	0.937272	0.000364656	1.65249e-05	0.59349	0.155801
NM_001314219.1	-0.221137	-0.296149	-0.181413	-0.168784	-0.222861	-0.466696	0.460255	0.691801	0.468842	0.798253	0.335386	0.192405	0.431283	0.46455	0.331535	0.0329432	0.0357743	0.000512547	0.0320406	1.44654e-05
NM_001314221.1	0.829028	-0.276023	-0.393808	-0.746601	-0.350618	-0.495563	0.413875	-0.087128	-0.554279	-0.47708	3.41324e-06	0.225839	0.0773409	0.000101285	0.119163	0.0223457	0.0621648	0.707261	0.00912352	0.0287536
NM_001314223.1	0.535449	-0.157837	-0.452438	-0.860564	-0.317515	-0.588868	0.812687	0.562863	-0.498836	-0.011887	0.0123671	0.494409	0.0394614	5.60107e-07	0.160753	0.00497626	7.59077e-06	0.00789606	0.0213401	0.959215
NM_001314225.1	-0.806297	0.219406	0.209003	0.769269	0.779107	0.793605	-0.515151	-0.113288	0.474452	0.263116	1.0165e-05	0.33928	0.363232	4.5813e-05	3.15748e-05	1.76128e-05	0.0168544	0.624883	0.0297718	0.249171
NM_001314227.1	0.327393	-0.159194	-0.288656	-0.667695	0.116068	-0.329024	0.671132	0.383113	-0.469016	-0.1867	0.147417	0.490656	0.204437	0.000942012	0.616356	0.145292	0.000866583	0.0864822	0.0319682	0.417746
NM_001314229.1	-0.41917	0.869042	0.340749	0.35033	0.361271	0.382417	-0.184233	-0.0046194	-0.184663	-0.194271	0.0585668	3.19486e-07	0.130648	0.119489	0.107602	0.087103	0.424033	0.984145	0.422933	0.398763
NM_001314233.1	-0.66288	0.308497	0.553607	0.951147	0.35731	0.633624	-0.826659	-0.448499	0.541929	0.12888	0.00105701	0.173638	0.00922579	3.79009e-11	0.111801	0.0020432	3.85204e-06	0.0414284	0.0111593	0.577686
NM_001314239.1	-0.420467	0.562988	0.279281	0.755138	0.550338	0.870808	-0.799358	-0.628988	0.067541	-0.348962	0.0577097	0.00787919	0.220185	7.5865e-05	0.00973709	2.82865e-07	1.3794e-05	0.00225455	0.771134	0.121039
NM_001314243.1	0.120006	-0.207694	-0.132748	-0.555098	0.200368	-0.156877	0.660689	0.491993	-0.419053	-0.0619968	0.60436	0.366314	0.566221	0.00899995	0.383833	0.497072	0.00111317	0.0234847	0.0586443	0.789496
NM_001314245.1	0.368581	-0.099209	-0.141429	-0.238998	-0.329723	-0.21336	0.0697729	-0.106979	-0.186768	-0.193189	0.100155	0.668759	0.540864	0.296772	0.144389	0.353085	0.763775	0.644405	0.417572	0.401448
NM_001314247.1	0.576523	-0.253003	-0.307424	-0.634842	-0.330368	-0.437541	0.4755	0.203936	-0.414529	-0.177455	0.00622447	0.268494	0.175216	0.0019905	0.143558	0.0473017	0.0293624	0.375241	0.0617117	0.44157
NM_001314253.1	-0.621198	0.377565	0.605867	0.9666	0.341291	0.662055	-0.874015	-0.530575	0.48271	0.0246271	0.00265102	0.0915278	0.00360313	1.08648e-12	0.129998	0.00107787	2.25694e-07	0.013344	0.0266645	0.915614
NM_001314257.1	0.885262	-0.216945	-0.409036	-0.693929	-0.4256	-0.46527	0.300783	-0.199741	-0.542221	-0.517079	9.71575e-08	0.34486	0.0655976	0.000484418	0.0544131	0.0335544	0.185209	0.385353	0.0111073	0.0163787
NM_001314259.1	-0.546881	-0.0896132	-0.0534489	0.0402103	0.245642	-0.0675024	0.389743	0.765107	0.395689	0.752205	0.0103027	0.69928	0.818014	0.86261	0.283137	0.771262	0.0807257	5.33394e-05	0.0758108	8.38924e-05
NM_001314264.1	0.949158	-0.205254	-0.335997	-0.564931	-0.588379	-0.429098	0.0847233	-0.383163	-0.49639	-0.556071	5.49439e-11	0.372097	0.13645	0.00762162	0.00502141	0.0522501	0.715011	0.086437	0.0220879	0.00885518
NM_001314266.1	0.918417	-0.143775	-0.261543	-0.512068	-0.600853	-0.395785	0.0351552	-0.427825	-0.514779	-0.603749	4.3469e-09	0.534101	0.252117	0.0176378	0.00397042	0.0757336	0.879753	0.0530296	0.0169473	0.0037547
NM_001314268.1	0.89617	-0.280108	-0.495152	-0.817151	-0.627666	-0.604821	0.461877	-0.0179301	-0.54821	-0.376817	3.93018e-08	0.218765	0.0224744	6.14959e-06	0.00231807	0.00367733	0.035044	0.938512	0.0100822	0.0922244
NM_001314269.1	-0.208491	0.25038	0.165387	0.331042	0.559325	0.727267	-0.362257	-0.292109	-0.183239	-0.329904	0.364436	0.273656	0.473715	0.142693	0.00838439	0.000187356	0.106574	0.198831	0.426583	0.144154
NM_001314278.1	-0.495991	0.192412	0.405095	0.894516	0.313214	0.645838	-0.874631	-0.557735	0.534553	0.0766069	0.022212	0.403379	0.0684982	4.53658e-08	0.166812	0.00156444	2.15968e-07	0.00861183	0.0125422	0.741365
NM_001314281.1	0.724564	-0.455871	-0.528752	-0.925836	-0.367216	-0.662845	0.75018	0.319131	-0.492032	-0.185045	0.000203355	0.0378074	0.013725	1.80994e-09	0.101516	0.00105788	8.98523e-05	0.158515	0.023472	0.421957
NM_001314285.1	0.918645	-0.229835	-0.359653	-0.560767	-0.639853	-0.463469	0.0981577	-0.366953	-0.44755	-0.510421	4.23669e-09	0.316227	0.109303	0.00818248	0.00178563	0.034339	0.672079	0.10178	0.041913	0.0180685
NM_001314287.1	-0.640498	0.145569	0.315433	0.12241	0.727778	0.445344	0.305566	0.621019	-0.0807348	0.25502	0.00176056	0.528956	0.163667	0.597084	0.000184452	0.0430576	0.177974	0.00266082	0.727925	0.264567
NM_001314293.1	0.945667	-0.207091	-0.336525	-0.564253	-0.608533	-0.439993	0.0918917	-0.372733	-0.481597	-0.543339	1.01846e-10	0.367737	0.135797	0.00771075	0.00341965	0.0459349	0.69199	0.0960963	0.0270677	0.0109098
NM_001314295.1	0.787189	-0.370058	-0.474657	-0.932529	-0.486943	-0.668816	0.706378	0.238937	-0.582536	-0.28936	2.29294e-05	0.098697	0.0296912	7.56711e-10	0.0251748	0.000916822	0.000344857	0.296898	0.00558768	0.203286
NM_001314299.1	-0.478285	0.466902	0.81141	0.643066	0.374317	0.566837	-0.502176	-0.265893	-0.0176781	-0.242284	0.0282959	0.0328559	8.05378e-06	0.00166383	0.0945806	0.00737566	0.020352	0.244026	0.939375	0.28998
NM_001314303.1	0.951364	-0.19171	-0.263343	-0.541033	-0.606248	-0.444599	0.0600863	-0.41295	-0.498344	-0.586274	3.63668e-11	0.405129	0.248748	0.0113204	0.00357641	0.0434498	0.795849	0.0628103	0.0214888	0.00521966
NM_001314305.1	0.532542	-0.22585	-0.314107	-0.628691	-0.144324	-0.390729	0.459383	0.0581166	-0.437899	-0.339016	0.0129425	0.32492	0.165541	0.00226871	0.532523	0.0798951	0.0361715	0.802412	0.0471006	0.132744
NM_001314309.1	0.73046	-0.365442	-0.446049	-0.974289	-0.401907	-0.678276	0.823793	0.416971	-0.601094	-0.199183	0.000169856	0.103305	0.0426897	9.32273e-14	0.0709142	0.000726053	4.44812e-06	0.0600412	0.00395208	0.38671
NM_001314312.1	0.624501	-0.366549	-0.415083	-0.904263	-0.416067	-0.624247	0.797449	0.465956	-0.520286	-0.0866196	0.00247635	0.102185	0.0613297	1.878e-08	0.0606558	0.00248942	1.49718e-05	0.0332592	0.0156115	0.708897
NM_001314314.1	-0.798172	0.167141	0.357956	0.936196	0.457703	0.608858	-0.708492	-0.248283	0.748186	0.407535	1.45155e-05	0.468971	0.111108	4.51534e-10	0.0369468	0.00339786	0.000324966	0.277828	9.60739e-05	0.0666917
NM_001314319.1	-0.676332	-0.0240321	0.443037	0.803683	0.170108	0.395438	-0.577951	-0.121086	0.723575	0.491446	0.000762231	0.917646	0.0442804	1.14198e-05	0.461001	0.0760132	0.00606813	0.601085	0.000209501	0.0236632
NM_001314321.1	0.635639	-0.142891	-0.0117115	-0.209063	-0.463186	-0.298927	-0.138344	-0.422216	-0.24127	-0.415141	0.00195666	0.536644	0.959816	0.363092	0.0344635	0.188068	0.549815	0.0565701	0.292066	0.0612898
NM_001314325.1	-0.578688	-0.134707	0.0737014	-0.0267507	0.279927	-0.0881354	0.51188	0.871633	0.297207	0.724964	0.00598858	0.560453	0.750869	0.908365	0.219074	0.704022	0.0176866	2.67048e-07	0.190746	0.000200916
NM_001314327.1	-0.446262	0.245473	0.0219826	0.584522	0.579605	0.69853	-0.557765	-0.361861	0.238007	-0.025421	0.0425784	0.28348	0.924649	0.00538952	0.00589101	0.000428076	0.00860749	0.106986	0.29884	0.912903
NM_001314340.1	0.831917	-0.37281	-0.485148	-0.955506	-0.460458	-0.668457	0.704427	0.209782	-0.61222	-0.330797	2.93804e-06	0.096023	0.0257982	1.58663e-11	0.035682	0.000924813	0.000364125	0.361406	0.00317884	0.143007
NM_001314342.1	0.646677	-0.185827	-0.264868	-0.488713	-0.45428	-0.360998	0.205584	-0.10388	-0.371703	-0.304352	0.00153539	0.419964	0.245916	0.024572	0.0385672	0.107887	0.37131	0.654078	0.0970923	0.179792
NM_001314344.1	0.551093	-0.337812	-0.363897	-0.922583	-0.28164	-0.651135	0.884617	0.556954	-0.52048	-0.0664769	0.00961691	0.134213	0.104881	2.68642e-09	0.21615	0.00138845	1.02204e-07	0.00872528	0.015566	0.77465
NM_001314346.1	-0.716262	-0.0907593	0.109844	0.723883	0.230356	0.286273	-0.46915	-0.0303039	0.873163	0.663072	0.000260073	0.69561	0.63551	0.000207573	0.315099	0.208366	0.0319126	0.896253	2.39779e-07	0.0010522
NM_001314352.1	0.582497	-0.403505	-0.429956	-0.967196	-0.277298	-0.655035	0.921906	0.574642	-0.540984	-0.0770146	0.00559162	0.0696957	0.0517301	9.17839e-13	0.223615	0.00126984	2.91013e-09	0.00643557	0.0113293	0.740035
NM_001319276.1	-0.589572	-0.186269	0.335719	0.180491	0.080075	-0.0634579	0.259083	0.677819	0.455036	0.756055	0.00491183	0.418841	0.136795	0.433669	0.730068	0.784646	0.256767	0.000734429	0.0382045	7.34981e-05
NM_001319277.1	-0.620345	0.153966	0.264419	0.489996	0.057815	0.130001	-0.164137	0.25832	0.531378	0.552834	0.00269778	0.505189	0.246749	0.0241421	0.803418	0.574353	0.47711	0.25822	0.0131788	0.00934461
NM_001319278.1	-0.100091	0.147805	0.488446	0.490195	0.106359	0.461063	-0.607121	-0.56457	0.0052495	-0.352898	0.665977	0.522575	0.0246622	0.0240759	0.646337	0.0354091	0.00351584	0.00766899	0.981983	0.116617
XLOC_000218	-0.86308	0.140575	0.263931	0.744993	0.292771	0.331036	-0.374212	0.137156	0.791249	0.66687	4.75988e-07	0.543334	0.247654	0.000106817	0.197769	0.1427	0.0946804	0.553278	1.94241e-05	0.000960933
XLOC_000441	-0.0696104	-0.185546	-0.0617244	-0.171824	0.0474374	-0.2006	0.315608	0.321977	0.0683279	0.210293	0.76431	0.42068	0.790401	0.456425	0.838206	0.383271	0.16342	0.154628	0.768537	0.36021
XLOC_000464	0.847202	-0.16987	-0.288812	-0.481196	-0.468496	-0.354122	0.0433867	-0.368678	-0.435596	-0.504854	1.26489e-06	0.461638	0.204182	0.0272141	0.0321845	0.115267	0.851868	0.100059	0.0484087	0.0195862
XLOC_000491	-0.579136	0.584256	0.503947	0.831338	0.544951	0.817479	-0.759457	-0.478244	0.153503	-0.195302	0.00594072	0.00541576	0.0198428	3.02831e-06	0.0106299	6.05385e-06	6.52594e-05	0.0283112	0.506484	0.396217
XLOC_000492	-0.523112	0.569171	0.483604	0.853225	0.420871	0.737305	-0.829792	-0.5777	0.231526	-0.188708	0.0149599	0.00708345	0.0263445	8.84838e-07	0.057445	0.000137026	3.2815e-06	0.00609538	0.312579	0.412664
XLOC_000638	0.939471	-0.17897	-0.373745	-0.62339	-0.538167	-0.442945	0.162519	-0.341054	-0.548987	-0.590194	2.77257e-10	0.437618	0.0951264	0.00253399	0.0118482	0.0443297	0.481524	0.130282	0.00995501	0.00485548
XLOC_000854	0.444631	-0.442179	-0.377384	-0.822641	-0.309924	-0.604712	0.843821	0.629227	-0.367892	0.109769	0.0434328	0.0447423	0.0916958	4.70964e-06	0.171553	0.0036851	1.53573e-06	0.00224324	0.10084	0.635743
XLOC_001245	0.21343	-0.533997	-0.0302279	-0.516063	-0.240133	-0.425073	0.609349	0.56325	-0.125786	0.261965	0.352923	0.0126519	0.896512	0.016628	0.294416	0.0547444	0.00336511	0.00784411	0.586927	0.251324
XLOC_001246	0.418111	-0.469671	-0.262767	-0.861922	-0.231031	-0.61056	0.930311	0.716141	-0.400421	0.109426	0.0592732	0.0316967	0.249823	5.13218e-07	0.313643	0.00328544	1.01995e-09	0.000260996	0.0720623	0.636805
XLOC_001273	-0.536575	-0.00885287	0.452798	0.279689	0.421666	0.25783	0.0391618	0.308748	0.163163	0.246158	0.01215	0.96962	0.0392856	0.219483	0.0569266	0.259156	0.866161	0.17327	0.479765	0.282096
XLOC_001328	0.928671	-0.384822	-0.479326	-0.830047	-0.641091	-0.660226	0.471891	0.00540323	-0.506625	-0.332739	1.264e-09	0.0849702	0.0279051	3.23848e-06	0.00173782	0.00112533	0.0307913	0.981455	0.0190927	0.140532
XLOC_001347	0.0313379	-0.0843749	0.22646	0.00767146	-0.154461	0.0557174	-0.020398	-0.0114101	-0.099799	-0.0585216	0.892733	0.716136	0.32358	0.973672	0.503803	0.810423	0.930067	0.96085	0.666898	0.801062
XLOC_001400	0.925455	-0.259232	-0.384955	-0.68668	-0.583319	-0.507057	0.254591	-0.260946	-0.548304	-0.5394	1.89736e-09	0.256483	0.0848529	0.00058602	0.00550882	0.0189738	0.2654	0.25324	0.0100667	0.0116187
XLOC_001695	0.107862	-0.161116	0.155002	-0.0999608	-0.384573	-0.405698	0.152265	0.154238	0.105231	0.140705	0.641659	0.485367	0.502294	0.666388	0.0851886	0.0680484	0.509961	0.504426	0.649854	0.542957
XLOC_001853	-0.596145	0.34452	0.50149	0.804468	0.414845	0.635	-0.675812	-0.382363	0.338825	-0.0242885	0.00434319	0.126171	0.0205519	1.10292e-05	0.0614936	0.00198376	0.000772143	0.0871518	0.132977	0.91677
XLOC_001978	-0.872369	0.346155	0.615568	0.895246	0.417727	0.535861	-0.570478	-0.0770454	0.609489	0.382829	2.53613e-07	0.124264	0.00297263	4.25933e-08	0.059531	0.0122874	0.00692402	0.739934	0.00335581	0.086735
XLOC_002078	-0.595132	0.374523	0.530182	0.809446	0.693433	0.941963	-0.725793	-0.438227	0.150789	-0.167279	0.00442709	0.0943855	0.0134254	8.81433e-06	0.000490855	1.87794e-10	0.000195939	0.0469163	0.51412	0.468599
XLOC_002084	-0.452911	0.221324	0.56611	0.756706	0.0448974	0.263421	-0.664053	-0.379748	0.560629	0.175496	0.0392301	0.334968	0.00746865	7.18539e-05	0.846768	0.248602	0.00102795	0.0895173	0.00820159	0.446708
XLOC_002471	0.894155	-0.18657	-0.18289	-0.434622	-0.575432	-0.351491	-0.0457066	-0.471953	-0.436034	-0.565725	4.67968e-08	0.418075	0.427479	0.0489702	0.00634626	0.118183	0.844038	0.0307662	0.0481576	0.00751836
XLOC_002472	0.978116	-0.269954	-0.401271	-0.684807	-0.627769	-0.526249	0.230504	-0.269839	-0.525585	-0.517553	2.04711e-14	0.236625	0.0714043	0.000615054	0.00231309	0.0142624	0.314781	0.236833	0.0144077	0.0162635
XLOC_002486	0.177557	-0.273932	-0.271626	-0.655276	0.0208108	-0.395838	0.77514	0.598265	-0.326511	0.0697241	0.441304	0.229518	0.23362	0.00126279	0.928655	0.0756907	3.67682e-05	0.00417189	0.148576	0.763936
XLOC_002528	0.843688	-0.440769	-0.460101	-0.867612	-0.513926	-0.663741	0.581123	0.097469	-0.48806	-0.297386	1.54736e-06	0.0455086	0.0358442	3.52158e-07	0.0171622	0.00103563	0.00573224	0.674258	0.0247929	0.190465
XLOC_002552	0.516627	-0.268589	-0.316483	-0.648407	-0.294577	-0.440624	0.492922	0.104703	-0.432717	-0.286721	0.0164892	0.239097	0.162193	0.00147687	0.194889	0.045588	0.0231841	0.651503	0.0500825	0.207623
XLOC_002637	0.408358	-0.31985	-0.336262	-0.620459	-0.149042	-0.39119	0.535735	0.219944	-0.320245	-0.122979	0.0660898	0.157527	0.136123	0.00269153	0.519064	0.0795079	0.0123118	0.338067	0.156986	0.595368
XLOC_002780	0.150014	0.290622	0.17697	0.308098	0.0368617	0.345753	-0.584047	-0.748819	-0.157917	-0.583461	0.516309	0.201232	0.442839	0.174223	0.87396	0.124731	0.00543642	9.406e-05	0.494187	0.00549467
XLOC_002793	0.514175	-0.178335	-0.476176	-0.600501	-0.394879	-0.45165	0.441894	0.173522	-0.336078	-0.120481	0.0170992	0.439272	0.0291005	0.00399735	0.076467	0.0398489	0.0448964	0.451918	0.136351	0.60292
XLOC_002897	-0.623476	0.298535	0.497383	0.965127	0.198817	0.531864	-0.860983	-0.475501	0.638574	0.196598	0.0025295	0.188676	0.0217819	1.62791e-12	0.3876	0.0130798	5.45225e-07	0.0293617	0.00183613	0.393026
XLOC_003113	-0.788595	0.249195	0.437814	0.48763	0.355846	0.194441	-0.0559737	0.350467	0.430831	0.479204	2.16574e-05	0.276009	0.0471482	0.0249394	0.113383	0.398342	0.809566	0.119333	0.0512037	0.0279507
XLOC_003434	0.772423	-0.180161	-0.294394	-0.487438	-0.437341	-0.367113	0.0990106	-0.300611	-0.421491	-0.464753	4.07397e-05	0.434524	0.19518	0.0250049	0.0474151	0.101619	0.669385	0.185471	0.0570406	0.0337783
XLOC_003450	-0.624109	0.565145	0.543353	0.923695	0.487516	0.778546	-0.840038	-0.521236	0.301584	-0.111819	0.00249656	0.00759364	0.0109073	2.35172e-09	0.0249784	3.22684e-05	1.89805e-06	0.0153899	0.183983	0.629407
XLOC_003484	-0.349845	0.512152	0.116754	0.525127	0.249413	0.364764	-0.500094	-0.375236	0.235411	-0.0712831	0.120037	0.0176162	0.614262	0.0145087	0.275576	0.103995	0.0209637	0.0937093	0.304298	0.758806
XLOC_003516	0.5372	-0.17625	-0.239862	-0.388421	-0.719612	-0.657621	0.204102	-0.0261821	-0.0386068	-0.0263358	0.0120309	0.444728	0.294976	0.0818501	0.000235737	0.001196	0.374846	0.910305	0.868042	0.909781
XLOC_003669	0.0425612	-0.327182	-0.290047	-0.661774	-0.0499592	-0.476876	0.913908	0.90256	-0.188798	0.38454	0.854657	0.147694	0.202166	0.00108503	0.829723	0.0288315	7.11789e-09	2.20537e-08	0.412437	0.0852179
XLOC_004299	0.293981	-0.364243	-0.393606	-0.835714	-0.220963	-0.583853	0.948422	0.769362	-0.363506	0.187831	0.195837	0.104527	0.0775064	2.40207e-06	0.335776	0.00545558	6.27992e-11	4.5655e-05	0.105283	0.414878
XLOC_004843	-0.522922	0.316245	0.133074	0.543575	0.709832	0.736622	-0.436782	-0.269663	0.117166	-0.124765	0.015003	0.162526	0.565259	0.0108685	0.000312872	0.000140035	0.0477315	0.23715	0.613002	0.589992
XLOC_004871	-0.605113	-0.0739005	0.107523	0.70217	-0.0012049	0.103033	-0.492457	-0.0714055	0.962293	0.713452	0.00365652	0.750217	0.642712	0.000387556	0.995864	0.656732	0.023334	0.758404	3.38178e-12	0.000282125
XLOC_005156	-0.206983	0.0855039	0.596716	0.000950658	0.306917	0.133036	0.183046	0.258297	-0.253726	-0.0844008	0.367993	0.712492	0.00429648	0.996737	0.175966	0.565372	0.427078	0.258264	0.267083	0.716052
XLOC_005168	-0.709803	0.447589	0.578724	0.967567	0.52046	0.803286	-0.830653	-0.452702	0.40725	0.0143249	0.000313135	0.0418933	0.00598474	8.25166e-13	0.0155708	1.16215e-05	3.13829e-06	0.0393324	0.0669003	0.950859
XLOC_005181	-0.614674	0.118813	0.347773	0.812704	0.0826331	0.280606	-0.633065	-0.244905	0.756591	0.410422	0.00302653	0.607983	0.122396	7.58484e-06	0.72177	0.217912	0.00206775	0.28463	7.21418e-05	0.0646003
XLOC_005327	-0.209899	0.214245	-0.154684	0.314928	0.0692969	0.078299	-0.3193	-0.291008	0.343263	0.0690321	0.361132	0.351043	0.503182	0.164378	0.765343	0.735847	0.158283	0.200607	0.127651	0.766216
XLOC_005803	-0.585236	0.0364982	0.246674	0.778105	0.303539	0.481229	-0.651308	-0.297121	0.635587	0.319751	0.00531972	0.875193	0.281055	3.2822e-05	0.181017	0.0272021	0.001383	0.190881	0.00195883	0.157664
XLOC_005804	-0.733271	-0.0648154	0.268574	0.558594	0.168815	0.089315	-0.167776	0.300078	0.748013	0.71997	0.000155638	0.780147	0.239124	0.00848831	0.464466	0.700236	0.467259	0.186292	9.6632e-05	0.00023326
XLOC_006285	-0.178663	-0.305404	-0.164936	-0.462154	0.0347837	-0.410889	0.817433	0.939886	0.0185825	0.551904	0.438416	0.178217	0.474938	0.0349204	0.881015	0.0642665	6.06714e-06	2.60154e-10	0.936279	0.00948928
XLOC_006335	0.457254	-0.350796	-0.269998	-0.47864	-0.52605	-0.639711	0.350807	0.117631	-0.0383817	0.0489388	0.0371563	0.118963	0.236546	0.0281621	0.0143058	0.00179115	0.118951	0.611583	0.868805	0.833153
XLOC_006366	-0.617323	0.11094	0.508696	0.797929	0.112326	0.315305	-0.588946	-0.173919	0.66759	0.382511	0.00286904	0.632123	0.0185281	1.46678e-05	0.627845	0.163847	0.0049691	0.450868	0.000944404	0.0870188
XLOC_006949	-0.657967	0.260566	0.591936	0.830919	0.338487	0.551669	-0.66417	-0.339542	0.470116	0.123916	0.00118642	0.253957	0.00470064	3.09519e-06	0.133389	0.00952618	0.00102509	0.132106	0.0315138	0.592544
XLOC_006995	-0.732939	0.464887	0.577732	0.957092	0.350982	0.63053	-0.778474	-0.374105	0.506324	0.139457	0.000157262	0.0337199	0.0060918	1.13106e-11	0.118755	0.00218231	3.23581e-05	0.0947824	0.0191757	0.546577
XLOC_007048	-0.72066	0.137865	0.380185	0.876118	0.156995	0.359233	-0.646851	-0.187126	0.811255	0.496107	0.000228543	0.551209	0.0891182	1.93986e-07	0.496744	0.109748	0.00152942	0.416663	8.11184e-06	0.0221758
XLOC_007762	-0.610018	0.58528	0.447247	0.913397	0.484941	0.787118	-0.851957	-0.546911	0.309406	-0.109988	0.0033209	0.00531552	0.0420693	7.51412e-09	0.0258711	2.29955e-05	9.55189e-07	0.0102976	0.172308	0.635067
XLOC_007957	0.316998	-0.124446	0.173021	-0.546128	-0.0434078	-0.259552	0.551544	0.351634	-0.575183	-0.270058	0.161473	0.590951	0.453245	0.0104294	0.851797	0.255875	0.00954582	0.118024	0.00637425	0.236437
XLOC_008199	-0.668441	0.0602755	0.501334	0.88742	0.374584	0.595302	-0.72463	-0.31729	0.642851	0.29304	0.000925175	0.79522	0.0205974	8.18318e-08	0.0943273	0.00441287	0.000202956	0.161066	0.00167175	0.197338
XLOC_008234	0.311841	-0.372953	-0.354268	-0.810423	-0.208268	-0.580697	0.925071	0.787925	-0.320723	0.23737	0.16878	0.0958851	0.115106	8.42856e-06	0.36496	0.00577644	1.98925e-09	2.22558e-05	0.156333	0.300173
XLOC_008290	-0.784617	0.0645259	0.467135	0.779637	0.17847	0.235906	-0.456301	0.0195644	0.8277	0.62514	2.54237e-05	0.781106	0.032757	3.09315e-05	0.43892	0.303254	0.0376042	0.932919	3.65351e-06	0.00244366
XLOC_008415	-0.64119	0.476373	0.605292	0.879891	0.595646	0.863598	-0.762424	-0.430449	0.210295	-0.134279	0.00173405	0.0290245	0.00364377	1.46824e-07	0.0043843	4.6012e-07	5.874e-05	0.0514329	0.360207	0.561711
XLOC_008417	-0.456095	-0.0987717	0.32662	0.0195922	0.607744	0.308455	0.346893	0.622976	-0.0619664	0.284371	0.037701	0.670139	0.148432	0.932824	0.00347317	0.173699	0.12341	0.00255578	0.789597	0.211539
XLOC_008691	-0.730462	0.575339	0.583068	0.907977	0.440594	0.664626	-0.720964	-0.336174	0.39206	0.0627292	0.000169847	0.00635666	0.00553402	1.30892e-08	0.0456046	0.001014	0.000226485	0.136231	0.078783	0.787064
XLOC_009478	-0.34758	0.599093	0.293492	0.353779	0.602425	0.583038	-0.278345	-0.180989	-0.236934	-0.348965	0.122619	0.00410656	0.196615	0.115644	0.00385207	0.00553699	0.2218	0.432379	0.301089	0.121035
XLOC_009854	-0.515052	0.633917	0.440617	0.842902	0.475398	0.782278	-0.830687	-0.591163	0.176081	-0.240042	0.016879	0.00203039	0.045592	1.61761e-06	0.029402	2.78938e-05	3.1327e-06	0.00476884	0.445171	0.294603
XLOC_010352	-0.581174	0.195999	0.408625	0.898392	0.320697	0.592432	-0.80899	-0.470888	0.562387	0.13175	0.00572693	0.394499	0.0658957	3.2287e-08	0.156369	0.00465729	8.99963e-06	0.0311977	0.00796033	0.569168
XLOC_010900	-0.576572	-0.193808	0.153048	0.314616	0.49391	0.290384	0.0268987	0.383711	0.417883	0.51749	0.00621906	0.399912	0.507761	0.16482	0.0228673	0.201619	0.90786	0.0859505	0.0594259	0.0162786
XLOC_010927	-0.757674	0.221397	0.77938	0.754283	0.264742	0.337289	-0.424184	0.0108667	0.498396	0.331836	6.94721e-05	0.334804	3.12414e-05	7.81334e-05	0.24615	0.134856	0.055308	0.962713	0.0214732	0.14168
XLOC_011458	-0.594254	0.430348	0.591665	0.7413	0.780371	0.957091	-0.625346	-0.35792	0.0100738	-0.251772	0.00450084	0.0514939	0.00472445	0.000120521	3.00603e-05	1.13107e-11	0.00243323	0.111147	0.965432	0.27091
XLOC_011818	-0.714236	0.163487	0.650891	0.921387	0.454273	0.684096	-0.737202	-0.331875	0.520902	0.17455	0.000275814	0.478881	0.00139618	3.09259e-09	0.0385706	0.000626396	0.000137475	0.14163	0.0154675	0.4492
XLOC_011822	-0.206688	-0.337107	-0.134335	-0.396427	0.064944	-0.367202	0.750317	0.879548	0.0778514	0.55585	0.368691	0.13508	0.561547	0.075217	0.779721	0.10153	8.94358e-05	1.50651e-07	0.737305	0.0088879
XLOC_012524	-0.259352	-0.307725	-0.294658	-0.355711	0.041408	-0.340359	0.691116	0.822068	0.187517	0.637544	0.256255	0.174773	0.19476	0.11353	0.858557	0.131117	0.000521896	4.84464e-06	0.415673	0.00187772
XLOC_012532	0.170556	-0.144217	-0.0762091	-0.592355	-0.101408	-0.433021	0.734342	0.629051	-0.397904	0.036469	0.459805	0.532831	0.742664	0.00466393	0.661833	0.0499037	0.000150495	0.00225159	0.0740387	0.875292
XLOC_013477	-0.678982	0.559665	0.416607	0.961271	0.339342	0.627898	-0.841941	-0.467088	0.530568	0.111783	0.000713293	0.00833646	0.060288	4.34283e-12	0.132348	0.00230685	1.70733e-06	0.0327769	0.0133454	0.62952
XLOC_013514	-0.699147	0.312084	0.767132	0.922871	0.355258	0.608647	-0.736724	-0.344022	0.465844	0.115415	0.000420958	0.16843	4.95536e-05	2.59577e-09	0.114023	0.00341199	0.00013958	0.126755	0.0333075	0.618355
XLOC_013685	-0.349476	0.101372	0.993276	0.474024	0.232187	0.361804	-0.333498	-0.143037	-0.0168126	-0.158097	0.120454	0.661946	2.93489e-19	0.0299401	0.31116	0.107046	0.139574	0.536222	0.942338	0.49369
XLOC_013869	0.949649	-0.172326	-0.310852	-0.528722	-0.659187	-0.458537	0.0300382	-0.470318	-0.468934	-0.595976	5.02009e-11	0.455088	0.170207	0.0137312	0.00115308	0.0365603	0.897158	0.0314309	0.0320022	0.0043571
XLOC_013930	-0.695965	0.477035	0.605373	0.966948	0.397097	0.685399	-0.82616	-0.439746	0.466715	0.0691242	0.000458745	0.0287705	0.00363798	9.85104e-13	0.0746806	0.000605752	3.95055e-06	0.0460714	0.0329352	0.765912
XLOC_014160	-0.687218	0.113668	0.396028	0.91478	0.202694	0.439851	-0.746046	-0.3426	0.78589	0.390143	0.000577906	0.623717	0.0755375	6.48394e-09	0.378219	0.0460133	0.000103165	0.128437	2.4161e-05	0.0803875
XLOC_014474	-0.597381	0.189527	0.376833	0.674224	0.824444	0.957797	-0.546588	-0.278048	0.124816	-0.103991	0.00424259	0.4106	0.092209	0.000803167	4.30601e-06	9.68888e-12	0.0103519	0.222314	0.589837	0.65373
XLOC_014497	-0.72375	0.120593	-0.00638823	0.505838	0.520548	0.432236	-0.215321	0.110252	0.481229	0.40477	0.000208403	0.602578	0.978075	0.0193108	0.0155503	0.0503667	0.34857	0.634249	0.027202	0.0687419
XLOC_014585	-0.723035	0.479413	0.601971	0.959959	0.328652	0.593173	-0.788948	-0.386433	0.530529	0.149618	0.000212923	0.0278726	0.00388595	5.92865e-12	0.145775	0.00459311	2.13483e-05	0.0835625	0.0133534	0.51743
XLOC_015084	-0.0759412	-0.146368	0.239871	-0.38494	0.239346	-0.145128	0.626434	0.586813	-0.385659	-0.0328617	0.74354	0.526672	0.294959	0.0848659	0.296049	0.530218	0.00237867	0.00516828	0.0842368	0.887548
XLOC_015179	0.651631	-0.366459	-0.432316	-0.96877	-0.39675	-0.683311	0.868759	0.476732	-0.573105	-0.151833	0.00137288	0.102276	0.0503194	5.7885e-13	0.0749581	0.000639103	3.25738e-07	0.0288865	0.00661247	0.511176
XLOC_015200	-0.792725	0.217512	0.6639	0.821282	0.509201	0.559911	-0.522228	-0.100031	0.498697	0.26095	1.82716e-05	0.343568	0.00103171	5.03534e-06	0.0183926	0.00830182	0.0151612	0.666167	0.0213822	0.253232
XLOC_015209	0.222767	-0.46144	-0.518781	-0.197894	-0.580138	-0.635536	0.128225	0.0506131	0.506117	0.453947	0.331745	0.0352397	0.0159679	0.389853	0.00583484	0.001961	0.579638	0.827526	0.0192333	0.0387276
XLOC_015342	-0.52697	0.0377133	0.588188	0.703992	0.000787252	0.173609	-0.528034	-0.193332	0.663632	0.376192	0.0141059	0.871071	0.00503917	0.000368536	0.997298	0.451687	0.0138774	0.401093	0.00103831	0.092809
XLOC_015711	-0.198701	0.00791386	0.832302	0.143968	0.214802	0.123028	0.0277222	0.116618	-0.169459	-0.140916	0.387882	0.972841	2.87929e-06	0.533544	0.349762	0.595219	0.905051	0.614676	0.462739	0.542346
XLOC_015917	-0.283861	0.991308	0.0704231	0.41368	0.235661	0.413249	-0.418293	-0.320368	-0.124175	-0.298006	0.212394	3.34042e-18	0.761635	0.0623006	0.30377	0.0626011	0.0591516	0.156817	0.591764	0.189499
XLOC_017027	-0.0706697	-0.409381	-0.408439	-0.455566	-0.140631	-0.478376	0.676634	0.668046	0.157553	0.5219	0.760823	0.0653487	0.066031	0.037952	0.54317	0.0282614	0.00075651	0.00093405	0.495198	0.0152367
XLOC_017144	-0.679194	0.339986	0.595712	0.916387	0.233543	0.454765	-0.726856	-0.320373	0.60088	0.229815	0.000709494	0.131567	0.00437883	5.44648e-09	0.308264	0.0383339	0.000189716	0.156811	0.00396839	0.316269
XLOC_017220	0.106621	0.159154	0.82008	0.2093	-0.0571452	0.184251	-0.314542	-0.36881	-0.332738	-0.512616	0.645519	0.490768	5.33977e-06	0.362535	0.805653	0.423986	0.164925	0.0999275	0.140535	0.0174966
XLOC_017362	-0.653889	0.434468	0.477287	0.974776	0.291859	0.605813	-0.868483	-0.495846	0.563851	0.120928	0.00130375	0.0490592	0.0286745	7.78964e-14	0.199234	0.00360695	3.31921e-07	0.0222572	0.00776398	0.601564
XLOC_017478	-0.625875	-0.200003	0.0337624	0.361823	-0.0366199	-0.168625	0.0195448	0.465523	0.86399	0.950537	0.00240655	0.384716	0.884485	0.107026	0.87478	0.464975	0.932986	0.0334452	4.48443e-07	4.25448e-11
XLOC_017849	-0.631584	0.57345	0.641844	0.88296	0.451428	0.722457	-0.760178	-0.440267	0.256954	-0.105672	0.00213403	0.00657236	0.0017093	1.16248e-07	0.0399586	0.000216635	6.362e-05	0.0457839	0.260836	0.648479
XLOC_018020	-0.511382	-0.0763756	0.0157713	0.661001	0.184066	0.289551	-0.535922	-0.194959	0.764573	0.48879	0.0178162	0.742121	0.945904	0.00110502	0.424461	0.202974	0.0122757	0.397064	5.43782e-05	0.0245458
XLOC_018179	-0.679842	0.426959	0.711753	0.943061	0.431219	0.706644	-0.800449	-0.429487	0.385675	0.0100437	0.000697993	0.0535645	0.000296218	1.57322e-10	0.0509715	0.000342291	1.31578e-05	0.052014	0.0842222	0.965535
XLOC_018210	-0.574794	0.117761	0.55191	0.500321	0.122108	0.0726167	-0.195423	0.140641	0.483517	0.397338	0.00641828	0.611187	0.00948832	0.020896	0.597995	0.754426	0.395918	0.543141	0.0263754	0.0744881
XLOC_018621	-0.725213	0.263109	0.500685	0.981811	0.330655	0.5876	-0.816716	-0.391962	0.681687	0.27418	0.000199411	0.249184	0.0207883	3.58419e-15	0.143189	0.00509401	6.27876e-06	0.078864	0.000666131	0.229081
XLOC_018728	-0.731633	0.0623074	0.247193	0.709937	0.133867	0.226324	-0.433437	-0.0145313	0.812953	0.617506	0.000163794	0.788465	0.280013	0.000311942	0.562923	0.323879	0.0496597	0.950152	7.49729e-06	0.00285846
XLOC_018949	-0.628575	0.571359	0.662045	0.906258	0.347759	0.641098	-0.784784	-0.451259	0.322146	-0.0621126	0.00227427	0.00681819	0.00107811	1.54995e-08	0.122413	0.00173756	2.52544e-05	0.0400426	0.154401	0.789112
XLOC_019146	0.257515	-0.247251	-0.237066	-0.524386	-0.294964	-0.389472	0.530417	0.391523	-0.230721	0.0998758	0.25976	0.279894	0.300812	0.0146735	0.194275	0.080955	0.0133767	0.0792299	0.314312	0.666656
XLOC_019283	0.895793	-0.347023	-0.54094	-0.888538	-0.618861	-0.734786	0.581965	0.119771	-0.490458	-0.263474	4.06187e-08	0.12326	0.0113373	7.47652e-08	0.00278078	0.000148408	0.00564567	0.605073	0.0239886	0.248503
XLOC_019355	-0.211502	0.131017	0.517927	0.0716546	-0.0388504	-0.00605484	0.0975197	0.256519	-0.0320372	0.142233	0.357392	0.571339	0.0161729	0.757586	0.867216	0.979219	0.674097	0.261672	0.890353	0.53854
XLOC_019420	0.692507	-0.190752	-0.309398	-0.353976	-0.333038	-0.179678	-0.0383973	-0.37628	-0.355278	-0.442166	0.000503062	0.407526	0.172319	0.115427	0.140155	0.435777	0.868752	0.0927266	0.114001	0.0447493
XLOC_019422	-0.611131	0.0564884	0.391693	0.757884	0.483961	0.639009	-0.619187	-0.283279	0.468585	0.176647	0.00324848	0.807846	0.0790887	6.8963e-05	0.0262174	0.00181881	0.00276241	0.213375	0.0321474	0.443686
XLOC_019470	0.818506	-0.283388	-0.35537	-0.80828	-0.416335	-0.565551	0.534409	0.0821867	-0.572707	-0.386189	5.76242e-06	0.213191	0.113901	9.29471e-06	0.0604729	0.0075409	0.0125705	0.723215	0.00665892	0.0837749
XLOC_019559	-0.563956	0.482883	0.348217	0.759206	0.737766	0.967217	-0.702326	-0.447365	0.0794787	-0.222241	0.00775007	0.0266024	0.121889	6.58392e-05	0.000135027	9.12446e-13	0.000385895	0.0420083	0.732007	0.332916
XLOC_019711	-0.5173	0.856807	0.558068	0.632821	0.48574	0.667214	-0.517637	-0.294227	-0.104707	-0.304129	0.016325	7.10049e-07	0.00856372	0.00207855	0.0255914	0.000952997	0.0162432	0.195444	0.651492	0.180127
XLOC_020036	-0.676597	-0.0683548	0.118058	0.652535	0.325314	0.426207	-0.415856	-0.0226726	0.665416	0.492342	0.000757195	0.768449	0.610282	0.00134483	0.150156	0.0540329	0.0607997	0.92229	0.000995051	0.0233714
XLOC_020238	0.381677	-0.329775	-0.334371	-0.802925	-0.271412	-0.546775	0.850809	0.66635	-0.381965	0.135247	0.0877672	0.144321	0.138477	1.18077e-05	0.234004	0.0103204	1.02312e-06	0.000973004	0.0875088	0.558869
XLOC_020303	0.39808	-0.402634	0.00513886	-0.803442	-0.110956	-0.437349	0.855647	0.615216	-0.603543	-0.116437	0.0738986	0.070358	0.982362	1.15419e-05	0.632072	0.0474105	7.63007e-07	0.00299374	0.00376966	0.61523
XLOC_020352	-0.329512	-0.243191	0.272699	-0.196124	0.242491	-0.194891	0.587464	0.75523	0.0322902	0.400563	0.14466	0.288121	0.231706	0.394193	0.289553	0.397231	0.00510674	7.5625e-05	0.889492	0.0719516
XLOC_020405	0.406172	-0.451189	-0.473623	-0.700579	-0.379323	-0.650721	0.686462	0.481471	-0.147967	0.194694	0.0676965	0.0400771	0.0300986	0.000404842	0.0899061	0.00140158	0.00058935	0.0271138	0.522116	0.397719
XLOC_020651	-0.294257	-0.431403	-0.323228	-0.120471	-0.194237	-0.439122	0.422939	0.673886	0.613915	0.908153	0.195398	0.0508614	0.152942	0.602949	0.398847	0.046417	0.0561034	0.000809892	0.00307302	1.28634e-08
XLOC_020713	-0.280963	-0.252247	-0.171511	0.0160496	-0.222837	-0.376329	0.211836	0.38741	0.55467	0.65215	0.217302	0.269977	0.457258	0.944951	0.331588	0.0926811	0.356615	0.0827173	0.00906437	0.00135672
XLOC_020873	0.437601	-0.406223	-0.450022	-0.780497	-0.328754	-0.693739	0.767202	0.473807	-0.241632	0.0824469	0.0472684	0.0676587	0.0406589	2.99128e-05	0.145642	0.000486871	4.94275e-05	0.030026	0.29132	0.722372
XLOC_021004	0.977697	-0.277749	-0.411917	-0.721471	-0.613923	-0.539488	0.271446	-0.255056	-0.561568	-0.541139	2.44757e-14	0.222832	0.063537	0.000223097	0.00307252	0.0116025	0.233943	0.264498	0.008072	0.0113012
XLOC_021728	-0.175151	-0.392069	-0.356632	-0.275043	-0.162812	-0.48227	0.556199	0.742694	0.425233	0.798215	0.447618	0.0787754	0.112531	0.227559	0.480723	0.0268233	0.00883623	0.000115178	0.0546437	1.44893e-05
XLOC_021729	0.0752997	-0.29059	-0.30687	-0.56008	-0.172112	-0.485441	0.748594	0.754377	-0.0466137	0.435934	0.745637	0.201284	0.176037	0.00827822	0.455659	0.0256956	9.47707e-05	7.78819e-05	0.840981	0.0482147
XLOC_021904	0.448814	-0.362144	-0.467717	-0.790752	-0.230024	-0.587749	0.753159	0.425086	-0.335441	-0.0181533	0.0412683	0.106691	0.0325114	1.98267e-05	0.315816	0.0050801	8.1204e-05	0.0547363	0.137141	0.937748
XLOC_021908	-0.897335	0.280025	0.551433	0.836649	0.413709	0.496095	-0.465578	0.0627064	0.635045	0.498023	3.54728e-08	0.218906	0.00956332	2.28414e-06	0.0622804	0.0221795	0.0334219	0.78714	0.00198185	0.0215864
XLOC_022044	-0.185791	-0.0126231	0.548185	0.492131	0.330613	0.495091	-0.551715	-0.481982	0.0855347	-0.247243	0.420056	0.956691	0.0100863	0.0234398	0.143243	0.0224934	0.00951895	0.0269279	0.712393	0.279912
XLOC_022203	-0.682483	0.326604	0.329388	0.955311	0.475645	0.7491	-0.849336	-0.474519	0.557433	0.136524	0.00065276	0.148452	0.144821	1.65283e-11	0.0293059	9.31773e-05	1.1164e-06	0.0297454	0.00865556	0.555128
XLOC_022321	-0.789937	0.329707	0.340183	0.865545	0.727169	0.860368	-0.655659	-0.259437	0.417837	0.136111	2.05022e-05	0.144408	0.131331	4.04573e-07	0.000187914	5.67169e-07	0.00125169	0.256094	0.0594568	0.556336
XLOC_022352	0.741474	-0.246668	-0.342564	-0.647065	-0.458693	-0.469847	0.34767	-0.0699222	-0.478689	-0.394168	0.000119841	0.281068	0.12848	0.00152211	0.0364886	0.0316242	0.122515	0.763283	0.0281436	0.0770464
XLOC_022359	-0.336538	-0.311505	0.107684	-0.301484	0.405108	-0.00132477	0.687281	0.852495	-0.0970893	0.400555	0.135782	0.169264	0.642211	0.184137	0.0684882	0.995453	0.000576968	9.24744e-07	0.67546	0.0719584
XLOC_022369	0.59571	-0.296535	-0.466901	-0.28828	-0.721126	-0.500118	-0.0344347	-0.275596	0.0886303	-0.0157603	0.00437904	0.191799	0.0328565	0.205053	0.000225404	0.0209564	0.8822	0.226589	0.702433	0.945941
XLOC_022644	-0.114158	-0.101182	0.192806	0.384606	-0.159263	-0.000490022	-0.398611	-0.273325	0.445365	0.166914	0.62221	0.662544	0.402399	0.0851594	0.490468	0.998318	0.0734792	0.230594	0.0430469	0.469584
XLOC_022655	-0.549046	0.43331	0.888508	0.750252	0.426319	0.6483	-0.609795	-0.325188	0.0901377	-0.173768	0.00994536	0.0497345	7.49505e-08	8.96342e-05	0.0539629	0.00148044	0.00333556	0.150324	0.6976	0.451268
XLOC_022965	-0.375263	-0.0841422	-0.221941	-0.118813	-0.0617081	-0.289332	0.457428	0.696372	0.339788	0.697212	0.0936838	0.716888	0.333585	0.607984	0.790455	0.203331	0.0370753	0.000453759	0.131807	0.00044361
XLOC_023178	-0.546035	0.127124	0.469795	0.644508	0.205719	0.34757	-0.446207	-0.129353	0.461623	0.239472	0.0104451	0.582923	0.0316458	0.00161148	0.370989	0.12263	0.0426071	0.576279	0.0351578	0.295786
XLOC_023192	-0.693745	0.4552	0.761472	0.914307	0.485267	0.733359	-0.745836	-0.370889	0.317553	-0.0170702	0.000486795	0.0381262	6.07682e-05	6.8212e-09	0.0257567	0.000155207	0.000103883	0.0978836	0.1607	0.941456
XLOC_023649	-0.266642	-0.3362	-0.133875	-0.126902	-0.190276	-0.441575	0.424794	0.605523	0.467516	0.705487	0.24265	0.136199	0.562901	0.583587	0.40872	0.0450694	0.0549206	0.00362742	0.0325961	0.00035354
XLOC_023669	-0.432089	-0.120691	0.014713	0.60123	-0.133915	0.00898126	-0.489351	-0.183546	0.893497	0.591425	0.0504537	0.602282	0.949529	0.00394181	0.562781	0.969179	0.0243574	0.425793	4.95023e-08	0.00474558
XLOC_023670	-0.589153	0.350915	0.504359	0.956429	0.375013	0.706417	-0.897076	-0.565245	0.478359	0.0158684	0.00495009	0.11883	0.0197259	1.30501e-11	0.0939205	0.000344472	3.62953e-08	0.00758071	0.0282678	0.945571
XLOC_023776	-0.704806	0.277125	0.561301	0.981102	0.29868	0.572628	-0.823899	-0.409016	0.650047	0.233949	0.000360306	0.223916	0.00810868	5.13819e-15	0.188451	0.00666812	4.42474e-06	0.0656125	0.00142316	0.307399
XLOC_023999	0.481664	-0.320949	-0.382253	-0.838843	-0.287803	-0.617894	0.831231	0.550873	-0.441437	-0.0239926	0.0270432	0.156025	0.0872501	2.02709e-06	0.205838	0.00283601	3.04523e-06	0.00965176	0.0451442	0.917781
XLOC_024023	-0.660892	0.326067	0.727851	0.938366	0.301985	0.570421	-0.78413	-0.409898	0.489574	0.0947068	0.00110785	0.149161	0.000184045	3.27838e-10	0.183373	0.00693087	2.59219e-05	0.0649763	0.0242828	0.68302
XLOC_024031	0.834271	-0.365344	-0.463986	-0.884034	-0.508471	-0.630778	0.605825	0.126939	-0.573437	-0.34354	2.59476e-06	0.103405	0.0341122	1.06964e-07	0.0185889	0.00217087	0.00360611	0.583477	0.00657396	0.127323
XLOC_024532	-0.542503	0.373749	0.489335	0.647688	0.252986	0.485559	-0.496965	-0.208676	0.274369	0.0700856	0.0110572	0.095122	0.0243627	0.00150098	0.268528	0.0256545	0.0219105	0.363999	0.228746	0.762746
XLOC_024694	-0.660401	0.530471	0.734476	0.826647	0.584062	0.790329	-0.653687	-0.320225	0.127389	-0.149479	0.00112071	0.0133654	0.000149862	3.85444e-06	0.00543491	2.01748e-05	0.00130982	0.157013	0.58213	0.517825
XLOC_024713	-0.806537	0.00344302	0.383649	0.575857	0.121705	0.0908117	-0.145598	0.348273	0.749942	0.765013	1.0056e-05	0.988182	0.0860056	0.00629857	0.599215	0.695443	0.528872	0.121824	9.05768e-05	5.35215e-05
XLOC_024767	-0.664012	0.404789	0.568523	0.916168	0.573721	0.850239	-0.803409	-0.464006	0.308248	-0.0679266	0.00102895	0.0687277	0.00716356	5.57846e-09	0.00654106	1.05838e-06	1.15587e-05	0.0341035	0.174003	0.769861
XLOC_024828	-0.653111	0.558523	0.695289	0.890035	0.279872	0.546875	-0.734134	-0.375201	0.387849	0.0402701	0.00132725	0.00849845	0.000467143	6.61522e-08	0.219169	0.0103037	0.000151482	0.0937428	0.0823404	0.862407
XLOC_025340	0.0913815	-0.349752	-0.251907	-0.679041	-0.0131873	-0.445557	0.910817	0.888963	-0.220938	0.355827	0.69362	0.120141	0.270644	0.000712235	0.954757	0.0429464	9.82973e-09	7.22268e-08	0.335832	0.113404
XLOC_026085	-0.780509	0.250006	0.539245	0.899262	0.295739	0.446975	-0.63148	-0.180462	0.682204	0.369092	2.98982e-05	0.274398	0.0116474	2.98585e-08	0.193051	0.0422095	0.00213875	0.433744	0.000657423	0.0996482
XLOC_026655	0.476827	-0.193646	-0.374666	-0.813814	-0.246752	-0.500638	0.765665	0.452937	-0.55332	-0.149496	0.0288503	0.400312	0.0942496	7.20166e-06	0.280899	0.0208023	5.22723e-05	0.0392173	0.00926971	0.517775
XLOC_026953	0.934611	-0.268826	-0.401921	-0.672918	-0.630403	-0.529549	0.23527	-0.263077	-0.513506	-0.506236	5.66528e-10	0.238665	0.0709037	0.000829448	0.00218817	0.0135574	0.304597	0.249243	0.0172689	0.0192001
XLOC_027443	0.104695	-0.167232	0.145788	-0.364562	-0.29376	-0.469803	0.493878	0.461373	-0.11532	0.172713	0.65153	0.468725	0.52833	0.104201	0.196189	0.0316425	0.0228775	0.0352694	0.618648	0.454064
XLOC_027502	0.913557	-0.0596035	-0.400891	-0.489836	-0.570889	-0.388493	-0.0133106	-0.514311	-0.468685	-0.629212	7.3879e-09	0.797456	0.0716978	0.0241952	0.0068745	0.0817881	0.954335	0.0170651	0.0321056	0.00224396
XM_005674664.3	-0.26568	-0.0206125	-0.183545	-0.0521952	0.0991367	-0.0553616	0.217738	0.286677	0.168535	0.306519	0.244417	0.929334	0.425795	0.822217	0.668987	0.811613	0.343054	0.207696	0.465219	0.176556
XM_005674665.3	-0.190463	-0.316641	-0.0282663	-0.136684	-0.0403107	-0.351201	0.384657	0.500562	0.325901	0.508317	0.408251	0.161971	0.903196	0.554659	0.86227	0.118509	0.0851149	0.0208248	0.14938	0.0186306
XM_005674667.3	-0.418789	0.0646409	0.30686	0.595451	0.581943	0.773776	-0.537937	-0.322708	0.130428	-0.111851	0.05882	0.780725	0.176051	0.00440047	0.00564797	3.87186e-05	0.0118915	0.153641	0.573085	0.629308
XM_005674668.3	-0.705147	-0.0134505	0.375231	0.773198	0.214203	0.35103	-0.515368	-0.095289	0.714962	0.468542	0.000356903	0.953855	0.0937144	3.9571e-05	0.351139	0.1187	0.0168001	0.68117	0.000270086	0.0321655
XM_005674673.3	-0.722257	0.555999	0.697103	0.879826	0.342136	0.576295	-0.661158	-0.254557	0.376214	0.100646	0.000217935	0.0088658	0.000444913	1.47545e-07	0.128988	0.00624973	0.00110093	0.265465	0.0927892	0.664229
XM_005674675.3	-0.513094	0.00690146	0.17505	0.642775	0.118662	0.267721	-0.522351	-0.22628	0.689242	0.40314	0.017374	0.976314	0.447882	0.00167455	0.608444	0.240675	0.0151331	0.323976	0.000548212	0.0699722
XM_005674676.3	-0.184552	0.0461726	0.0056003	0.107094	0.0104414	0.0721002	-0.0249927	0.08078	0.140898	0.184081	0.423219	0.842467	0.980779	0.644048	0.964171	0.756122	0.914365	0.727778	0.542398	0.424424
XM_005674677.3	-0.702034	0.355921	0.427114	0.981118	0.338611	0.628942	-0.84522	-0.433092	0.62984	0.216569	0.000389012	0.113302	0.0534687	5.09748e-15	0.133237	0.00225677	1.41804e-06	0.0498624	0.00221441	0.345717
XM_005674679.3	-0.483873	0.231514	0.179069	0.545335	-0.037714	0.123216	-0.358465	-0.00380941	0.578317	0.446495	0.0262486	0.312604	0.437361	0.0105642	0.871068	0.594651	0.110565	0.986925	0.00602848	0.0424577
XM_005674680.3	0.178331	0.0307575	-0.0107309	-0.0309377	-0.484164	-0.248885	-0.0616458	-0.0804905	0.0874877	0.0817727	0.439283	0.894709	0.963179	0.894095	0.0261451	0.276627	0.790662	0.728718	0.706104	0.724557
XM_005674692.3	-0.684337	0.33951	0.564477	0.974206	0.470525	0.759996	-0.848602	-0.473143	0.473406	0.0506639	0.000622533	0.132144	0.00768119	9.61182e-14	0.031346	6.40312e-05	1.16569e-06	0.0302893	0.0301848	0.827356
XM_005674693.2	-0.205917	-0.230443	0.0756105	-0.193643	-0.147348	-0.437669	0.508874	0.654847	0.205013	0.492834	0.37052	0.314912	0.744621	0.400319	0.523876	0.0472299	0.0184802	0.00127534	0.372671	0.0232124
XM_005674695.3	0.929616	-0.199138	-0.327018	-0.543249	-0.585727	-0.424259	0.075328	-0.377361	-0.470321	-0.538141	1.11764e-09	0.386818	0.147908	0.0109256	0.00527216	0.0552598	0.745544	0.0917178	0.0314294	0.0118531
XM_005674699.3	0.946617	-0.208986	-0.343083	-0.573967	-0.594662	-0.439155	0.0970928	-0.377152	-0.499919	-0.557418	8.64601e-11	0.363272	0.127864	0.00651273	0.00446641	0.0463988	0.675448	0.0919118	0.0210158	0.00865768
XM_005674703.3	0.895083	-0.185518	-0.308709	-0.516889	-0.556581	-0.399693	0.065556	-0.368507	-0.448286	-0.516123	4.32008e-08	0.420751	0.173328	0.016425	0.00877987	0.0726298	0.777695	0.100228	0.0415369	0.0166132
XM_005674705.3	0.960202	-0.209793	-0.342426	-0.576109	-0.613044	-0.442191	0.0930359	-0.382008	-0.501534	-0.559611	5.6008e-12	0.36138	0.128643	0.00627048	0.00312703	0.0447359	0.688339	0.0874704	0.020539	0.00834401
XM_005674706.2	0.930315	-0.223643	-0.35313	-0.603772	-0.616435	-0.461142	0.146407	-0.333241	-0.512865	-0.543677	1.01946e-09	0.329796	0.11636	0.00375303	0.00292104	0.0353732	0.526559	0.139898	0.0174326	0.0108505
XM_005674707.2	0.963231	-0.219726	-0.352363	-0.596783	-0.628801	-0.460346	0.11861	-0.364784	-0.509158	-0.557642	2.67217e-12	0.338557	0.117212	0.00429106	0.00226348	0.035733	0.608602	0.103974	0.0184042	0.00862523
XM_005674708.3	0.532011	-0.312176	-0.316786	-0.0901716	-0.627126	-0.42552	-0.245952	-0.467692	0.196598	-0.0852653	0.0130499	0.168298	0.161768	0.697492	0.00234449	0.054463	0.282512	0.0325219	0.393026	0.713262
XM_005674712.3	-0.529086	-0.188974	-0.010585	0.361075	0.576716	0.517327	-0.140953	0.133163	0.368705	0.341598	0.0136545	0.411992	0.963679	0.107807	0.00620316	0.0163183	0.542239	0.564997	0.100031	0.129631
XM_005674713.3	-0.564271	0.328502	0.60875	0.895376	0.0327696	0.335174	-0.77943	-0.415541	0.629614	0.218596	0.0077084	0.14597	0.00340511	4.21174e-08	0.887861	0.137475	3.11813e-05	0.0610153	0.00222499	0.341109
XM_005674714.3	-0.542443	0.27896	0.13928	0.750418	-0.0619288	0.135235	-0.60848	-0.268662	0.776377	0.41867	0.0110678	0.220739	0.54709	8.91332e-05	0.789722	0.558903	0.00342327	0.238964	3.50741e-05	0.0588994
XM_005674716.3	-0.670888	0.253459	0.477061	0.9729	0.325602	0.607738	-0.841371	-0.43876	0.653425	0.223992	0.000871757	0.267603	0.0287606	1.52859e-13	0.149775	0.00347353	1.76261e-06	0.0466186	0.00131772	0.329023
XM_005674717.3	-0.384871	0.491136	0.450189	0.617991	0.64696	0.883322	-0.633319	-0.4756	-0.120492	-0.387392	0.0849266	0.0237651	0.0405751	0.00283046	0.00152567	1.13049e-07	0.00205654	0.0293234	0.602886	0.0827335
XM_005674718.3	-0.0918751	0.249155	-0.276342	0.467468	-0.00295007	0.271573	-0.632914	-0.5626	0.417775	0.0251366	0.692043	0.276088	0.225281	0.0326164	0.989874	0.233716	0.00207444	0.00793154	0.0594991	0.913874
XM_005674719.3	0.346677	-0.152865	-0.227729	0.0295338	-0.380693	-0.177071	-0.293681	-0.468565	0.200256	-0.107307	0.123659	0.508274	0.320803	0.898877	0.0886572	0.442575	0.196314	0.0321559	0.384103	0.643384
XM_005674720.3	-0.495488	0.412432	0.384438	0.905502	0.205995	0.582095	-0.89778	-0.602929	0.496512	0.0260394	0.022369	0.063174	0.0853075	1.6677e-08	0.370334	0.00563239	3.41005e-08	0.00381472	0.0220503	0.910792
XM_005674721.3	-0.159253	0.320324	0.364693	0.456242	-0.116976	0.158055	-0.515918	-0.478385	0.159715	-0.182846	0.490493	0.156878	0.104067	0.0376318	0.613582	0.493804	0.0166638	0.028258	0.489221	0.427591
XM_005674729.2	0.129361	0.117195	0.53879	0.337692	0.0239869	0.264249	-0.53361	-0.640606	-0.147816	-0.553027	0.576253	0.612915	0.0117319	0.13436	0.9178	0.247063	0.0127287	0.00175641	0.522544	0.00931477
XM_005674730.3	-0.590122	-0.455615	-0.0503697	0.110961	0.200755	-0.100671	0.319895	0.685328	0.640095	0.890778	0.00486197	0.0379289	0.828344	0.632057	0.382896	0.664151	0.157466	0.000606866	0.00177619	6.22127e-08
XM_005674733.3	-0.558271	0.650064	0.562502	0.838951	0.309087	0.598792	-0.761676	-0.47178	0.292263	-0.0741042	0.0085345	0.00142262	0.00794474	2.01513e-06	0.172774	0.00413016	6.03283e-05	0.0308358	0.198585	0.749549
XM_005674736.2	-0.332954	-0.365484	-0.00570144	-0.123288	0.132105	-0.182377	0.428139	0.56384	0.270743	0.521068	0.14026	0.103262	0.980432	0.594434	0.568121	0.428799	0.0528362	0.00776536	0.235204	0.0154291
XM_005674737.3	-0.682085	0.486365	0.59712	0.974002	0.413241	0.704347	-0.84656	-0.477136	0.439949	0.0222022	0.000659415	0.0253742	0.00426368	1.03482e-13	0.0626066	0.000364935	1.3128e-06	0.0287321	0.0459593	0.923898
XM_005674769.3	-0.682904	0.477324	0.618083	0.948823	0.307399	0.589763	-0.793591	-0.40456	0.49005	0.108039	0.000645795	0.0286601	0.00282512	5.84047e-11	0.175253	0.00489452	1.76226e-05	0.0688992	0.0241241	0.641109
XM_005674777.3	-0.612753	-0.123726	0.255559	0.372008	-0.0842041	-0.164943	0.00581918	0.419536	0.770944	0.84342	0.00314527	0.593117	0.263525	0.0967966	0.716688	0.474921	0.980028	0.0583237	4.30542e-05	1.57101e-06
XM_005674780.3	-0.567497	0.340964	0.624519	0.835044	0.0226277	0.304357	-0.702517	-0.380211	0.55089	0.166832	0.00729211	0.13039	0.00247539	2.48992e-06	0.922444	0.179784	0.000383877	0.0890944	0.0096492	0.469805
XM_005674783.3	0.332962	-0.0987576	-0.481882	-0.735298	-0.254303	-0.567382	0.781468	0.604278	-0.340907	0.10848	0.140251	0.670184	0.0269641	0.000146029	0.265959	0.00730658	2.87966e-05	0.00371634	0.130459	0.639738
XM_005674785.3	-0.496188	0.129133	0.695813	0.545464	0.0177381	0.205523	-0.332561	-0.0275605	0.361747	0.239974	0.0221507	0.576932	0.000460627	0.0105422	0.939169	0.371457	0.140758	0.905603	0.107105	0.294745
XM_005674792.3	-0.506978	0.102301	0.508157	0.892441	0.18199	0.498698	-0.847744	-0.537446	0.613505	0.146834	0.0189954	0.659028	0.0186738	5.41338e-08	0.429795	0.0213819	1.2256e-06	0.0119843	0.00309834	0.525341
XM_005674802.2	-0.462471	0.586331	0.602961	0.707521	0.549219	0.836156	-0.673246	-0.467489	-0.0445111	-0.340843	0.0347795	0.00521418	0.0038124	0.000333978	0.00991732	2.34575e-06	0.000822783	0.0326075	0.848071	0.130535
XM_005674804.3	-0.727587	0.514624	0.243389	0.895504	0.250573	0.467842	-0.708317	-0.290049	0.668606	0.330662	0.000185532	0.0169862	0.287717	4.16523e-08	0.273274	0.0324587	0.000326574	0.202162	0.000921493	0.14318
XM_005674807.3	-0.711796	0.358025	0.477248	0.969723	0.289206	0.554434	-0.814632	-0.399108	0.666327	0.261289	0.000295855	0.111034	0.0286894	4.3281e-13	0.203537	0.00909995	6.93017e-06	0.0730879	0.000973543	0.252595
XM_005674810.3	0.586373	-0.359714	-0.210023	-0.635074	-0.36058	-0.51183	0.451201	0.0591535	-0.366856	-0.259562	0.00521014	0.109239	0.360842	0.00198059	0.108326	0.0176997	0.0400711	0.798955	0.101877	0.255858
XM_005674814.3	-0.681224	0.339303	0.610791	0.980316	0.320425	0.600571	-0.837892	-0.443211	0.56958	0.145509	0.000674001	0.132395	0.00327048	7.54682e-15	0.15674	0.00399198	2.13525e-06	0.0441873	0.00703326	0.529128
XM_005674830.2	-0.145635	0.473373	0.816463	0.39054	0.223539	0.443956	-0.40481	-0.360607	-0.328879	-0.527297	0.528765	0.0301978	6.35494e-06	0.0800537	0.330027	0.0437904	0.0687113	0.108298	0.14548	0.0140353
XM_005674833.3	-0.563231	0.0464725	0.10369	0.819259	0.099397	0.32103	-0.719405	-0.356124	0.854736	0.456801	0.00784663	0.841457	0.654674	5.55674e-06	0.668165	0.155915	0.000237185	0.113082	8.06975e-07	0.0373684
XM_005674837.3	-0.367548	0.0764336	0.290503	0.823349	0.0531916	0.414927	-0.858792	-0.60301	0.651315	0.153791	0.101183	0.741931	0.201426	4.54747e-06	0.818877	0.0614369	6.26942e-07	0.00380878	0.00138279	0.505678
XM_005674841.3	-0.597017	0.313847	0.51462	0.94546	0.321503	0.645685	-0.863052	-0.515621	0.531551	0.0831182	0.00427202	0.165911	0.0169873	1.05504e-10	0.155272	0.0015698	4.76874e-07	0.0167374	0.0131434	0.720199
XM_005674844.3	-0.356706	0.0934505	0.45874	0.230153	0.270073	0.275306	-0.0600272	0.0579244	-0.00804219	-0.0130257	0.112452	0.687018	0.0364669	0.315537	0.23641	0.227098	0.796046	0.803053	0.972401	0.955311
XM_005674846.3	-0.57074	0.0920183	0.384084	0.658377	0.811162	0.91574	-0.52789	-0.237204	0.152795	-0.0497937	0.00689241	0.691586	0.0856206	0.00117513	8.14674e-06	5.8449e-09	0.0139083	0.300523	0.508472	0.830279
XM_005674848.3	0.989131	-0.274658	-0.408047	-0.722762	-0.621153	-0.538727	0.265384	-0.257912	-0.565396	-0.5388	2.76933e-17	0.228237	0.0663169	0.000214667	0.00265351	0.0117436	0.244964	0.258999	0.00756097	0.0117301
XM_005674849.3	0.95525	-0.267524	-0.410721	-0.636091	-0.612709	-0.498055	0.170453	-0.322433	-0.494517	-0.518841	1.67374e-11	0.241035	0.0643866	0.00193768	0.00314799	0.0215767	0.460079	0.154012	0.0226746	0.0159537
XM_005674851.3	0.848657	-0.273403	-0.391588	-0.7131	-0.451259	-0.504668	0.344431	-0.164072	-0.530034	-0.486837	1.16189e-06	0.230456	0.0791762	0.000284995	0.0400424	0.0196388	0.126275	0.477287	0.0134561	0.0252114
XM_005674853.3	0.607672	-0.485732	-0.51574	-0.928373	-0.306738	-0.628833	0.834787	0.461732	-0.462953	-0.0732527	0.00347804	0.0255941	0.0167078	1.3135e-09	0.176232	0.00226194	2.52439e-06	0.035109	0.0345663	0.75234
XM_005674864.3	-0.67196	0.297949	0.420443	0.972223	0.307342	0.593315	-0.85113	-0.462068	0.652443	0.212597	0.00084918	0.189587	0.057726	1.9274e-13	0.175338	0.00458093	1.00371e-06	0.0349588	0.00134767	0.354848
XM_005674865.2	-0.580662	0.618133	0.65798	0.876438	0.351834	0.640915	-0.778673	-0.460963	0.255717	-0.10875	0.00578	0.0028223	0.00118604	1.89518e-07	0.117801	0.00174457	3.21101e-05	0.0354541	0.263219	0.638903
XM_005674866.2	-0.567426	0.74995	0.56652	0.803569	0.390778	0.657431	-0.71261	-0.433905	0.167567	-0.159703	0.00730095	9.05505e-05	0.00741615	1.14772e-05	0.0798534	0.0012013	0.000289038	0.0493867	0.467823	0.489253
XM_005674867.2	-0.687519	0.430537	0.508933	0.983311	0.397835	0.696847	-0.859503	-0.47786	0.517009	0.0853386	0.000573413	0.0513797	0.0184645	1.59089e-15	0.0740933	0.000447997	5.99314e-07	0.0284567	0.0163958	0.713025
XM_005674868.3	-0.575093	0.212577	0.437739	0.934193	0.213904	0.548565	-0.86245	-0.507702	0.639838	0.18686	0.00638441	0.354896	0.0471902	6.0083e-10	0.351829	0.0100239	4.95943e-07	0.0187975	0.0017862	0.417339
XM_005674869.3	-0.817349	0.0829962	0.42742	0.837297	0.383052	0.451944	-0.526569	-0.0460602	0.766793	0.528244	6.09185e-06	0.720594	0.0532793	2.20537e-06	0.0865357	0.0397041	0.0141928	0.842846	5.01705e-05	0.0138327
XM_005674883.3	-0.519475	0.608739	0.675566	0.7502	0.334011	0.588404	-0.639306	-0.371076	0.116048	-0.1756	0.0158029	0.00340582	0.000776892	8.97915e-05	0.138929	0.0050191	0.00180709	0.0977018	0.616419	0.446436
XM_005674895.3	-0.619459	0.0435586	0.250195	0.846814	0.0739706	0.288394	-0.697746	-0.295042	0.891502	0.515633	0.00274712	0.851287	0.274022	1.29367e-06	0.749987	0.204867	0.000437253	0.194152	5.85739e-08	0.0167344
XM_005674898.3	-0.696508	0.581427	0.518006	0.962075	0.4318	0.72238	-0.836856	-0.466556	0.424191	0.0264242	0.000452106	0.00570086	0.016154	3.56922e-12	0.0506251	0.000217133	2.25868e-06	0.0330029	0.0553032	0.909479
XM_005674904.3	0.926224	-0.227758	-0.171708	-0.539968	-0.630413	-0.440589	0.079108	-0.383684	-0.518956	-0.582673	1.72446e-09	0.320739	0.456734	0.0115143	0.00218772	0.0456074	0.733213	0.0859744	0.0159262	0.00557378
XM_005674906.3	-0.622274	0.573643	0.570986	0.835846	0.5526	0.796637	-0.711943	-0.411439	0.150295	-0.181708	0.00259305	0.00655015	0.00686287	2.38519e-06	0.00938094	1.54991e-05	0.000294613	0.0638757	0.515514	0.430522
XM_005674907.3	-0.510981	0.390776	0.172443	0.813562	0.437446	0.723459	-0.783871	-0.488145	0.375201	0.000879416	0.017921	0.0798548	0.45478	7.28716e-06	0.0473557	0.000210228	2.61897e-05	0.024764	0.0937425	0.996981
XM_005674916.3	0.078208	-0.143536	0.456792	-0.221155	0.233225	0.0997735	0.268114	0.135586	-0.489463	-0.359474	0.736143	0.534788	0.0373727	0.335346	0.308941	0.666978	0.239959	0.557872	0.0243198	0.109492
XM_005674922.3	0.0949254	-0.732289	0.114775	-0.156449	-0.288526	-0.332591	0.186939	0.155043	0.262865	0.308714	0.682325	0.000160483	0.620318	0.49826	0.20465	0.140721	0.417137	0.502179	0.24964	0.17332
XM_005674923.3	-0.0970757	0.696807	0.0471421	0.193723	0.0630812	0.155032	-0.189936	-0.122832	-0.118371	-0.176463	0.675503	0.000448479	0.839201	0.400122	0.785896	0.50221	0.409574	0.595809	0.609328	0.444168
XM_005674925.3	0.127666	-0.00987263	-0.0497956	-0.0199337	-0.406808	-0.339156	-0.0388623	-0.0690498	0.204351	0.151494	0.581305	0.966122	0.830273	0.931655	0.0672263	0.132574	0.867176	0.766157	0.37425	0.512132
XM_005674926.3	0.519074	-0.558185	-0.144702	-0.657029	-0.286415	-0.406865	0.542787	0.239966	-0.404957	-0.156902	0.0158981	0.00854697	0.53144	0.00121257	0.208131	0.0671841	0.0110069	0.29476	0.0686012	0.497004
XM_005674931.2	-0.616585	0.24038	0.523529	0.850735	0.0468107	0.3241	-0.696087	-0.313279	0.678055	0.333304	0.00291221	0.293903	0.0148656	1.02763e-06	0.840317	0.151773	0.000457251	0.16672	0.000730098	0.139819
XM_005674936.3	0.921286	-0.354202	-0.236644	-0.720125	-0.6869	-0.615887	0.338705	-0.141474	-0.5181	-0.442256	3.12943e-09	0.115178	0.301699	0.000232192	0.00058269	0.00295358	0.133123	0.540731	0.0161313	0.0447007
XM_005674941.3	-0.695164	0.283171	0.594993	0.945381	0.264345	0.51607	-0.772735	-0.362264	0.629212	0.238198	0.000468703	0.213557	0.00443865	1.06932e-10	0.246886	0.0166262	4.0266e-05	0.106567	0.00224396	0.298441
XM_005674942.3	-0.0168668	-0.49402	0.0878261	-0.379623	-0.064151	-0.299605	0.579072	0.581856	-0.0550064	0.301098	0.942152	0.0228324	0.705016	0.0896315	0.782348	0.187021	0.00594761	0.0056568	0.8128	0.184727
XM_005674948.3	-0.671834	-0.0162925	0.334915	0.824698	0.129658	0.276852	-0.618456	-0.191968	0.865219	0.549239	0.000851808	0.944119	0.137797	4.25176e-06	0.575372	0.224391	0.00280379	0.404487	4.13459e-07	0.00991402
XM_005674949.3	-0.231332	0.0016735	-0.0829276	-0.0477417	0.426576	0.305237	0.213767	0.379854	-0.111568	0.167531	0.312996	0.994256	0.720816	0.837181	0.0538026	0.178465	0.352145	0.0894202	0.630182	0.46792
XM_005674953.3	-0.557191	-0.336484	-0.155804	0.22767	0.0225542	-0.181307	0.138832	0.54117	0.824892	0.976578	0.00869069	0.135848	0.500055	0.320932	0.922695	0.431556	0.548393	0.0112956	4.2107e-06	3.87855e-14
XM_005674954.3	0.421957	-0.417934	-0.454442	-0.887464	-0.307512	-0.648197	0.923519	0.679982	-0.372404	0.139877	0.0567377	0.0593919	0.0384889	8.15428e-08	0.175087	0.00148389	2.40208e-09	0.000695538	0.0964136	0.545356
XM_005674955.3	0.326294	-0.34791	-0.326444	-0.763107	-0.328016	-0.614668	0.846132	0.702022	-0.300634	0.213996	0.148861	0.12224	0.148663	5.73225e-05	0.146603	0.00302691	1.34567e-06	0.000389133	0.185436	0.351616
XM_005674956.3	-0.245442	0.446675	0.43193	0.690766	0.0153074	0.398439	-0.758491	-0.596302	0.232102	-0.187977	0.283542	0.0423647	0.0505483	0.000526726	0.947493	0.0736151	6.7514e-05	0.00433033	0.311343	0.41451
XM_005674959.3	-0.280674	0.992525	0.131264	0.419752	0.18421	0.364959	-0.411354	-0.306302	-0.1232	-0.295991	0.217796	8.00422e-19	0.570607	0.0581813	0.424091	0.103796	0.0639362	0.176878	0.5947	0.192654
XM_005674965.2	-0.385355	0.124477	0.398306	0.643372	0.570258	0.674542	-0.62866	-0.481981	0.212656	-0.186527	0.0845025	0.590857	0.0737204	0.00165262	0.00695063	0.000796873	0.00227019	0.026928	0.354712	0.418184
XM_005674982.3	-0.62195	0.198386	0.651683	0.925946	0.208412	0.478882	-0.784025	-0.404058	0.598582	0.190137	0.00261037	0.388652	0.00137124	1.78527e-09	0.364622	0.0280714	2.60298e-05	0.0692775	0.00414675	0.409068
XM_005674988.3	0.403259	-0.431095	-0.0735174	-0.25652	-0.22842	-0.246585	0.090477	-0.129978	-0.142979	-0.202531	0.0698818	0.0510453	0.751473	0.261671	0.319297	0.281234	0.696514	0.574422	0.536391	0.378612
XM_005674989.3	-0.278582	0.993929	0.148932	0.412738	0.186617	0.364384	-0.403982	-0.305633	-0.13993	-0.311508	0.22139	1.11527e-19	0.519374	0.0629589	0.417955	0.104382	0.0693347	0.177874	0.545204	0.169259
XM_005674990.2	-0.343267	0.124726	0.0849994	0.673811	-0.0763757	0.224896	-0.70146	-0.510564	0.645127	0.218009	0.127646	0.590108	0.71412	0.000811391	0.74212	0.327023	0.000395193	0.0180307	0.00158947	0.342441
XM_005674994.3	-0.610183	0.133042	0.395484	0.828471	0.127617	0.361375	-0.681575	-0.311794	0.736699	0.375491	0.00331009	0.565353	0.0759765	3.51233e-06	0.581451	0.107493	0.000668032	0.168847	0.000139693	0.093469
XM_005674997.3	-0.7067	0.333093	0.502095	0.977692	0.255324	0.529835	-0.820024	-0.405491	0.674719	0.260865	0.000341753	0.140086	0.0203753	2.45273e-14	0.263978	0.0134976	5.35433e-06	0.0682023	0.00079339	0.253393
XM_005675001.3	-0.692896	0.332395	0.370625	0.921927	0.329521	0.611373	-0.76804	-0.349156	0.598366	0.248573	0.0004979	0.140969	0.0981417	2.90301e-09	0.144649	0.0032329	4.7933e-05	0.120817	0.0041639	0.277248
XM_005675002.3	-0.689559	0.54069	0.516228	0.965793	0.472245	0.769729	-0.848787	-0.480689	0.407193	0.00227558	0.000543692	0.0113825	0.0165873	1.35883e-12	0.0306486	4.50402e-05	1.15308e-06	0.0274001	0.0669426	0.992189
XM_005675006.3	-0.667725	0.646704	0.550657	0.934026	0.307241	0.59395	-0.799577	-0.435045	0.422898	0.0361079	0.000941317	0.00153446	0.00968617	6.15078e-10	0.175488	0.00452661	1.36639e-05	0.0487258	0.0561299	0.876518
XM_005675012.2	-0.275278	0.975069	0.0496036	0.406309	0.221857	0.404209	-0.415797	-0.323993	-0.114244	-0.291652	0.227145	6.97838e-14	0.830918	0.0675945	0.333774	0.0691634	0.0608397	0.151916	0.621945	0.199567
XM_005675022.3	0.915031	-0.239993	-0.364537	-0.637622	-0.532274	-0.473107	0.203283	-0.274458	-0.503568	-0.503331	6.31152e-09	0.294704	0.104227	0.00187451	0.0129965	0.0303036	0.376806	0.22859	0.0199509	0.0200187
XM_005675023.2	-0.543984	0.332349	0.473233	0.932304	0.235055	0.562764	-0.875208	-0.545298	0.557484	0.0826234	0.010797	0.141027	0.0302536	7.80352e-10	0.305052	0.00790935	2.07185e-07	0.0105704	0.00864806	0.721801
XM_005675028.3	-0.185271	-0.159771	-0.0874831	0.10627	-0.239822	-0.240904	0.0225399	0.147688	0.464695	0.438668	0.421382	0.489068	0.706119	0.646613	0.295059	0.29282	0.922744	0.522909	0.0338034	0.0466698
XM_005675030.3	-0.50981	0.136923	0.153	0.75612	-0.0511957	0.144169	-0.632314	-0.28725	0.830888	0.460329	0.0182302	0.553959	0.507896	7.33316e-05	0.82557	0.532969	0.00210116	0.20675	3.10018e-06	0.0357408
XM_005675031.3	-0.495033	0.225966	0.538501	0.591323	0.150926	0.235813	-0.385065	-0.0810099	0.391336	0.191997	0.0225117	0.324665	0.0117858	0.00475464	0.513733	0.30345	0.0847563	0.727032	0.079386	0.404413
XM_005675036.2	0.578339	-0.409972	-0.502421	-0.809239	-0.46511	-0.676346	0.690147	0.344318	-0.304221	-0.00676562	0.0060261	0.0649231	0.0202808	8.89801e-06	0.0336234	0.000761964	0.000535371	0.126407	0.179989	0.97678
XM_005675042.3	-0.8037	0.244192	0.598678	0.910933	0.287327	0.44526	-0.630547	-0.152539	0.702871	0.420691	1.14111e-05	0.286079	0.00413915	9.71322e-09	0.206623	0.0431018	0.0021815	0.509191	0.000380143	0.0575627
XM_005675044.2	-0.529443	0.577408	0.327971	0.546985	0.28956	0.370959	-0.344219	-0.0697279	0.161556	0.0240884	0.0135795	0.00612718	0.146662	0.0102853	0.202959	0.0978154	0.126524	0.763923	0.484161	0.917453
XM_005675046.3	-0.691334	0.453087	0.61205	0.977883	0.375594	0.67177	-0.842158	-0.455791	0.480427	0.0709353	0.000518902	0.0391446	0.00318966	2.26125e-14	0.0933718	0.000853152	1.68674e-06	0.037845	0.0274966	0.75995
XM_005675048.3	-0.688223	0.313083	0.612946	0.962374	0.289577	0.576905	-0.806162	-0.402593	0.585755	0.190145	0.000563005	0.166999	0.00313312	3.31434e-12	0.202932	0.00618238	1.02267e-05	0.0703892	0.00526947	0.409048
XM_005675049.3	-0.357485	-0.434994	-0.159914	-0.20044	0.0923407	-0.341744	0.585326	0.792093	0.408515	0.752109	0.111613	0.048755	0.488672	0.383657	0.690557	0.129456	0.00531102	1.87576e-05	0.0659762	8.41656e-05
XM_005675050.3	-0.599982	-0.115017	0.11604	0.602137	-0.0800681	-0.0280953	-0.346851	0.0618825	0.943269	0.766831	0.00403731	0.619574	0.616442	0.00387354	0.73009	0.903779	0.123458	0.789876	1.52075e-10	5.01017e-05
XM_005675052.3	-0.592121	0.240215	0.668091	0.870819	0.164799	0.390552	-0.716069	-0.359293	0.562433	0.170301	0.0046844	0.294245	0.000933036	2.82632e-07	0.475311	0.0800437	0.00026154	0.109684	0.00795413	0.460485
XM_005675056.2	0.886091	-0.349645	-0.460642	-0.889971	-0.494535	-0.636628	0.592179	0.121043	-0.590931	-0.359758	9.09961e-08	0.120262	0.0355988	6.65004e-08	0.022669	0.00191533	0.00467931	0.601216	0.00478945	0.109192
XM_005675060.3	-0.0152707	-0.264381	-0.271445	0.242863	-0.194317	-0.0409097	-0.323502	-0.261124	0.510336	0.279169	0.947619	0.246819	0.233945	0.288792	0.398649	0.860242	0.152574	0.252904	0.0180909	0.220378
XM_005675067.2	-0.637585	0.236286	0.421608	0.933953	0.215293	0.503487	-0.814288	-0.416314	0.700617	0.29044	0.00187603	0.302452	0.0569642	6.21454e-10	0.348635	0.019974	7.04315e-06	0.060487	0.00040442	0.201527
XM_005675069.2	0.0345401	-0.0525825	0.31311	0.152312	-0.388972	-0.240791	-0.146976	-0.0869204	0.210666	0.106992	0.881842	0.820918	0.166961	0.50983	0.0813803	0.293053	0.524937	0.707929	0.359339	0.644363
XM_005675070.2	-0.528199	0.36917	0.320741	0.543197	0.183384	0.303652	-0.369372	-0.0976841	0.311347	0.159102	0.0138422	0.0995712	0.156309	0.0109347	0.426208	0.180845	0.0993722	0.673577	0.169492	0.490912
XM_005675072.3	-0.630455	0.305147	0.278426	0.923382	0.234668	0.515955	-0.811344	-0.435676	0.6738	0.243243	0.00218577	0.178601	0.221661	2.44175e-09	0.305872	0.0166545	8.07847e-06	0.0483625	0.000811622	0.288014
XM_005675073.3	-0.45334	0.0267939	0.75215	0.57538	0.317975	0.445458	-0.441108	-0.184959	0.262087	0.0718822	0.0390212	0.908218	8.40491e-05	0.00635206	0.160114	0.042998	0.0453236	0.422178	0.251095	0.756838
XM_005675076.3	-0.524181	-0.080603	0.407575	0.516632	-0.0996161	0.0624988	-0.27155	0.0996985	0.614308	0.544305	0.0147192	0.728353	0.066662	0.0164879	0.667474	0.787829	0.233758	0.667214	0.00304889	0.0107414
XM_005675077.3	-0.249131	-0.225392	0.41366	0.270468	-0.0148931	-0.00291255	-0.14944	-0.058688	0.320917	0.156567	0.276135	0.325929	0.0623148	0.235699	0.948912	0.990003	0.517935	0.800507	0.156069	0.497933
XM_005675082.3	-0.649719	0.084136	0.232524	0.890998	0.1656	0.405755	-0.748809	-0.34038	0.840437	0.449775	0.00143379	0.716908	0.310439	6.10836e-08	0.473138	0.0680058	9.4092e-05	0.131092	1.85658e-06	0.0407829
XM_005675093.3	0.846371	-0.244009	-0.214211	-0.571427	-0.491382	-0.431611	0.185838	-0.222471	-0.478446	-0.458799	1.32721e-06	0.286451	0.351121	0.0068101	0.0236842	0.0507379	0.419937	0.332403	0.0282351	0.0364395
XM_005675094.3	0.521349	0.00819201	0.171033	0.0936866	-0.291297	0.0800508	-0.507533	-0.765338	-0.215842	-0.603173	0.0153639	0.971887	0.458532	0.686266	0.200141	0.730147	0.0188436	5.28959e-05	0.347377	0.0037968
XM_005675095.3	-0.853109	0.157511	0.619394	0.629856	0.49116	0.466589	-0.197891	0.304978	0.423842	0.468699	8.91067e-07	0.495312	0.00275074	0.00221363	0.0237573	0.0329889	0.389861	0.178853	0.0555257	0.0320998
XM_005675100.3	0.976903	-0.230479	-0.364487	-0.626053	-0.612206	-0.471458	0.145483	-0.350584	-0.531412	-0.565384	3.40084e-14	0.314834	0.104277	0.00239764	0.00317972	0.0309663	0.529201	0.119202	0.0131718	0.00756262
XM_005675101.3	0.925753	-0.207016	-0.332267	-0.565297	-0.605261	-0.434244	0.105588	-0.351403	-0.484095	-0.531367	1.82864e-09	0.367914	0.141132	0.00757389	0.00364594	0.0491891	0.64874	0.118283	0.0261698	0.0131812
XM_005675105.2	0.276982	0.447495	-0.218542	0.107072	-0.344532	-0.00794563	-0.391496	-0.502261	-0.0293576	-0.252672	0.224166	0.0419417	0.341231	0.644114	0.126157	0.972732	0.0792525	0.0203271	0.899477	0.269142
XM_005675107.3	-0.632645	0.291911	0.659386	0.925447	0.324928	0.589098	-0.783101	-0.412554	0.495776	0.0946104	0.00208635	0.199149	0.00114774	1.89914e-09	0.15067	0.0049551	2.70019e-05	0.0630881	0.022279	0.683326
XM_005675108.3	0.944098	-0.227791	-0.342184	-0.571116	-0.641121	-0.460259	0.101068	-0.362665	-0.469226	-0.52401	1.32661e-10	0.320668	0.128931	0.00684721	0.00173669	0.0357725	0.662902	0.106151	0.0318809	0.0147575
XM_005675118.3	-0.388772	0.308349	0.427157	0.530429	0.700219	0.899374	-0.504735	-0.350364	-0.124271	-0.330787	0.0815507	0.173855	0.0534423	0.0133741	0.000408844	2.95582e-08	0.0196198	0.119449	0.591477	0.143019
XM_005675120.3	0.114041	-0.31597	-0.334395	-0.402507	-0.384287	-0.506418	0.516922	0.570749	0.172117	0.533213	0.62257	0.162912	0.138447	0.070455	0.0854409	0.0191498	0.016417	0.00689128	0.455646	0.0128078
XM_005675123.3	0.942948	-0.323558	-0.534349	-0.846947	-0.655891	-0.691149	0.476156	-0.0297849	-0.507123	-0.362448	1.60248e-10	0.152499	0.0125825	1.28378e-06	0.00124499	0.000521444	0.0291083	0.898021	0.0189558	0.106376
XM_005675124.3	-0.695359	0.219695	0.614169	0.93541	0.482	0.735348	-0.776062	-0.383916	0.482111	0.112358	0.000466268	0.338627	0.00305738	5.05618e-10	0.0269214	0.000145798	3.54992e-05	0.0857684	0.0268808	0.627746
XM_005675126.3	0.85743	-0.453682	-0.562169	-0.853444	-0.667299	-0.764048	0.554378	0.0930944	-0.366858	-0.18291	6.82969e-07	0.0388557	0.00799	8.73154e-07	0.000951045	5.54187e-05	0.00910845	0.688153	0.101875	0.427427
XM_005675136.3	0.715683	0.028018	0.120428	-0.290228	-0.430787	-0.260701	-0.106716	-0.507137	-0.485035	-0.674984	0.000264492	0.904043	0.603079	0.201872	0.0512301	0.253702	0.645225	0.0189518	0.0258378	0.000788187
XM_005675137.3	0.418911	-0.00635901	0.338412	-0.28394	-0.189072	-0.109786	0.117539	-0.124786	-0.55252	-0.515208	0.0587389	0.978175	0.13348	0.212262	0.411745	0.635691	0.611864	0.58993	0.00939328	0.0168401
XM_005675141.3	-0.0986333	-0.324507	-0.241589	-0.315729	-0.22697	-0.496916	0.575197	0.756517	0.313571	0.731528	0.670576	0.15123	0.291408	0.16325	0.322463	0.0219254	0.00637268	7.23297e-05	0.166303	0.000164327
XM_005675149.3	0.0336765	-0.0883691	-0.113065	-0.274301	0.2247	-0.112082	0.335903	0.181247	-0.160211	-0.0860689	0.884778	0.703272	0.625571	0.228866	0.327455	0.628599	0.136568	0.431713	0.487855	0.710671
XM_005675152.3	-0.740626	0.226083	0.500724	0.980379	0.356035	0.59728	-0.802975	-0.37654	0.693918	0.287369	0.000123176	0.324408	0.0207768	7.32015e-15	0.113178	0.00425076	1.1782e-05	0.0924829	0.000484564	0.206553
XM_005675153.3	-0.693793	0.649914	0.31522	0.868587	0.194849	0.431468	-0.693702	-0.301704	0.57216	0.249008	0.000486181	0.00142748	0.163967	3.29594e-07	0.397335	0.0508228	0.000487359	0.1838	0.0067232	0.276382
XM_005675156.3	-0.271166	0.996477	0.0827068	0.395236	0.203006	0.37716	-0.397275	-0.30443	-0.135525	-0.298111	0.234444	6.39889e-22	0.721531	0.0761772	0.37747	0.0919049	0.0745385	0.179675	0.558051	0.189335
XM_005675157.3	-0.272646	0.997335	0.0948517	0.395666	0.202565	0.374658	-0.395209	-0.302242	-0.138991	-0.301228	0.2318	4.52876e-23	0.682559	0.0758291	0.37853	0.0942568	0.0761994	0.182981	0.547931	0.184527
XM_005675160.3	-0.273328	0.997784	0.107678	0.400706	0.195322	0.371676	-0.398974	-0.303935	-0.138751	-0.303166	0.230588	7.85501e-24	0.642232	0.0718407	0.396167	0.0971177	0.0731935	0.18042	0.54863	0.18158
XM_005675161.3	-0.270262	0.99642	0.0818212	0.394699	0.207599	0.381814	-0.397775	-0.305916	-0.13881	-0.301695	0.23607	7.44798e-22	0.7244	0.0766133	0.366536	0.0876443	0.0741405	0.177452	0.548457	0.183814
XM_005675162.2	0.565146	-0.351355	-0.45106	-0.848407	-0.341712	-0.589076	0.759384	0.426016	-0.429502	-0.0603525	0.00759351	0.118336	0.0401413	1.17908e-06	0.129494	0.00495715	6.54283e-05	0.0541526	0.0520051	0.794963
XM_005675163.3	-0.406078	-0.0940905	0.174699	0.385504	0.019661	0.0328224	-0.175682	0.0985265	0.569421	0.467581	0.0677658	0.68498	0.448808	0.0843719	0.932588	0.887682	0.44622	0.670914	0.00705273	0.0325686
XM_005675175.3	-0.461548	0.89819	0.185381	0.631753	0.127357	0.344743	-0.550149	-0.312019	0.205958	-0.0442414	0.0351911	3.28772e-08	0.421101	0.00212642	0.582228	0.12591	0.0097673	0.168524	0.370423	0.848982
XM_005675179.3	-0.673725	0.046507	0.729448	0.632635	0.253706	0.307778	-0.313249	0.0780595	0.458573	0.349456	0.000813122	0.84134	0.000175243	0.0020868	0.267121	0.174694	0.166763	0.736627	0.0365439	0.120477
XM_005675180.2	0.977131	-0.244943	-0.379398	-0.658425	-0.594412	-0.489557	0.183233	-0.331406	-0.54496	-0.566441	3.09799e-14	0.284553	0.0898376	0.00117381	0.00448753	0.0242884	0.426597	0.142228	0.0106284	0.00742626
XM_005675184.3	-0.91248	0.160222	0.4006	0.604768	0.483597	0.337266	-0.12756	0.387537	0.590056	0.628009	8.27431e-09	0.487825	0.0719233	0.0036811	0.0263467	0.134884	0.581621	0.0826079	0.00486798	0.00230146
XM_005675194.3	0.716763	-0.384477	-0.546188	-0.972314	-0.466082	-0.736799	0.820284	0.411986	-0.491176	-0.108113	0.000256303	0.0852736	0.0104192	1.86913e-13	0.0332053	0.00013925	5.28686e-06	0.0634881	0.0237519	0.640879
XM_005675195.3	0.413396	-0.447782	-0.309854	-0.875687	-0.273673	-0.65809	0.952682	0.752547	-0.385002	0.153514	0.0624985	0.0417942	0.171656	2.00142e-07	0.229977	0.00118302	2.81538e-11	8.29184e-05	0.0848117	0.506455
XM_005675196.3	-0.885758	0.179824	0.245167	0.643727	0.380896	0.316336	-0.21981	0.311769	0.707481	0.717657	9.34271e-08	0.435398	0.2841	0.00163965	0.0884725	0.162399	0.338367	0.168884	0.000334352	0.000249694
XM_005675197.3	0.974402	-0.30402	-0.437191	-0.813224	-0.54455	-0.576718	0.403453	-0.130867	-0.60613	-0.510385	8.94677e-14	0.180292	0.0474996	7.4032e-06	0.010699	0.00620298	0.0697351	0.571783	0.00358465	0.0180779
XM_005675202.2	-0.164028	-0.233734	0.0583565	-0.409751	-0.0172308	-0.401719	0.734774	0.792776	-0.0639888	0.383773	0.477406	0.307855	0.801612	0.0650817	0.940906	0.071059	0.000148465	1.82329e-05	0.782886	0.0858953
XM_005675204.3	0.486402	-0.39601	-0.276143	-0.824298	-0.263425	-0.574545	0.804844	0.491259	-0.472441	-0.0880594	0.0253616	0.0755519	0.22563	4.33753e-06	0.248594	0.00644668	1.08465e-05	0.0237245	0.0305698	0.704266
XM_005675219.3	-0.712381	0.456008	0.451158	0.951277	0.493324	0.730756	-0.806663	-0.430116	0.484005	0.0817078	0.00029094	0.0377423	0.0400923	3.6976e-11	0.0230546	0.000168308	9.99913e-06	0.0516335	0.0262016	0.724768
XM_005675220.3	-0.584799	0.338497	0.486444	0.581617	0.325108	0.378835	-0.342021	-0.0685198	0.241092	0.0656515	0.0053624	0.133375	0.0253471	0.00568129	0.15043	0.0903538	0.129125	0.767905	0.292433	0.77738
XM_005675221.3	0.653104	-0.350546	-0.409336	-0.733424	-0.384608	-0.535389	0.512862	0.11132	-0.398462	-0.216996	0.00132744	0.119245	0.0653813	0.000154892	0.0851581	0.0123789	0.0174333	0.630948	0.0735965	0.344744
XM_005675222.3	-0.556821	0.406542	0.357129	0.754135	0.750936	0.981956	-0.697564	-0.442737	0.0945356	-0.20992	0.0087448	0.0674225	0.111995	7.85332e-05	8.75847e-05	3.32344e-15	0.000439417	0.0444417	0.683564	0.361082
XM_005675225.3	-0.67932	0.401609	0.401897	0.950362	0.545712	0.832175	-0.849456	-0.488014	0.446521	0.0367108	0.00070724	0.0711434	0.0709218	4.39669e-11	0.0104999	2.89857e-06	1.10854e-06	0.0248085	0.0424444	0.874471
XM_005675226.3	-0.617762	0.240535	0.440829	0.886843	-0.00206576	0.251302	-0.734689	-0.339118	0.79763	0.404398	0.0028436	0.293582	0.0454758	8.57066e-08	0.992909	0.271835	0.000148859	0.13262	1.48563e-05	0.0690208
XM_005675227.3	-0.384696	0.409111	0.911576	0.55513	0.322249	0.503889	-0.459166	-0.272708	-0.0725649	-0.265139	0.0850804	0.0655434	9.09026e-09	0.00899519	0.154261	0.0198594	0.0362709	0.23169	0.754596	0.245417
XM_005675231.3	0.576447	-0.360105	-0.41527	-0.813978	-0.447534	-0.614846	0.724472	0.449416	-0.396265	-0.00235101	0.0062329	0.108825	0.0612014	7.14659e-06	0.0419215	0.00301609	0.000203922	0.0409638	0.0753472	0.99193
XM_005675249.3	0.686783	-0.125964	-0.0513512	-0.70057	-0.278643	-0.339092	0.448333	-0.0095511	-0.7592	-0.591139	0.00058447	0.586394	0.825048	0.000404939	0.221284	0.132651	0.0415129	0.967225	6.58525e-05	0.00477096
XM_005675253.3	-0.754799	0.306735	0.606098	0.949203	0.45121	0.678333	-0.744559	-0.307546	0.517359	0.188254	7.6758e-05	0.176236	0.00358693	5.44945e-11	0.0400669	0.00072502	0.000108355	0.175036	0.0163105	0.413808
XM_005675256.3	-0.774237	-0.175282	0.255861	0.663912	0.182802	0.189449	-0.319408	0.154032	0.906461	0.789171	3.80485e-05	0.447272	0.26294	0.00103142	0.427705	0.410798	0.158134	0.505004	1.51948e-08	2.11552e-05
XM_005675263.3	0.928774	-0.308869	-0.448539	-0.890869	-0.571568	-0.623791	0.548076	0.0435054	-0.644737	-0.432125	1.24722e-09	0.173093	0.0414081	6.17419e-08	0.00679332	0.00251307	0.0101041	0.851467	0.00160331	0.0504322
XM_005675264.3	-0.504725	-0.104859	0.0235325	-0.0489717	0.0916259	-0.176602	0.487505	0.833103	0.31358	0.739536	0.0196225	0.651016	0.919352	0.833043	0.69284	0.443804	0.0249822	2.76032e-06	0.16629	0.000127582
XM_005675278.3	0.658929	-0.323439	-0.25212	-0.672963	-0.44049	-0.534758	0.464789	0.101901	-0.432082	-0.252577	0.00116006	0.152659	0.270225	0.000828528	0.0456614	0.0125021	0.0337627	0.660283	0.0504578	0.269328
XM_005675281.3	-0.639564	0.439605	0.414484	0.957551	0.284025	0.602416	-0.852799	-0.479213	0.576826	0.141881	0.00179692	0.0461494	0.061743	1.02298e-11	0.212119	0.00385271	9.07934e-07	0.0279472	0.00619107	0.539555
XM_005675284.3	-0.507015	0.20469	0.721778	0.725713	0.351254	0.570154	-0.631222	-0.363914	0.277951	-0.0211606	0.0189853	0.373439	0.000221069	0.000196419	0.118449	0.00696319	0.00215052	0.104864	0.222483	0.927459
XM_005675285.3	-0.524118	0.324016	0.420059	0.838317	-0.0803217	0.229148	-0.736606	-0.38585	0.697722	0.303815	0.0147332	0.151885	0.0579782	2.08623e-06	0.729266	0.317714	0.000140108	0.0840698	0.000437542	0.1806
XM_005675288.3	-0.723007	0.345149	0.435133	0.980038	0.321695	0.580202	-0.823608	-0.408191	0.679323	0.266136	0.000213101	0.125434	0.0486745	8.61041e-15	0.155011	0.00582815	4.4892e-06	0.0662119	0.000707189	0.243578
XM_005675289.3	-0.324299	-0.00520387	0.045909	0.599535	0.134207	0.400088	-0.619213	-0.395272	0.541963	0.227967	0.151508	0.982139	0.843356	0.00407197	0.561922	0.0723217	0.00276094	0.0761477	0.0111534	0.320283
XM_005675305.3	-0.578779	-0.168229	0.142378	0.670231	0.207903	0.315197	-0.495205	-0.121787	0.760954	0.537488	0.00597885	0.466042	0.538123	0.000885829	0.365821	0.164	0.0224578	0.598965	6.18967e-05	0.0119762
XM_005675306.3	-0.466965	0.481512	0.10411	0.55625	0.236212	0.406675	-0.427422	-0.148021	0.332552	0.15325	0.032829	0.0270986	0.65336	0.00882871	0.302608	0.0673244	0.0532779	0.521961	0.14077	0.507194
XM_005675314.3	-0.659372	0.258041	0.737658	0.813544	0.643016	0.817214	-0.634317	-0.29281	0.213329	-0.0614622	0.00114812	0.258753	0.000135492	7.29316e-06	0.00166568	6.13115e-06	0.00201308	0.197706	0.353155	0.791273
XM_005675315.3	-0.416583	-0.196452	0.64845	0.453767	-0.140834	-0.0640807	-0.239632	0.0447484	0.531243	0.405316	0.0603045	0.393385	0.00147545	0.0388143	0.542582	0.782581	0.295454	0.84727	0.0132066	0.0683328
XM_005675316.3	-0.505594	-0.171182	-0.211257	0.36638	-0.132227	-0.142248	-0.0995379	0.301148	0.873574	0.893152	0.0193788	0.458134	0.357961	0.102356	0.567758	0.538496	0.667721	0.18465	2.32883e-07	5.09757e-08
XM_005675326.3	0.0719881	-0.0805278	0.707762	0.00636342	-0.0439143	-0.0271502	0.0254267	-0.0198635	-0.284103	-0.300903	0.75649	0.728597	0.000331714	0.97816	0.850086	0.907002	0.912884	0.931896	0.211989	0.185024
XM_005675332.3	0.250188	-0.221195	0.0425843	0.0671427	-0.55749	-0.330445	-0.212971	-0.246164	0.253965	0.077658	0.274037	0.335255	0.854579	0.77245	0.0086473	0.143458	0.353983	0.282083	0.266618	0.737936
XM_005675333.3	0.886895	-0.206503	-0.338895	-0.578633	-0.667648	-0.535697	0.146336	-0.328166	-0.448741	-0.49927	8.53518e-08	0.369128	0.132891	0.00599448	0.000943077	0.0123191	0.526762	0.146407	0.0413055	0.0212097
XM_005675335.3	0.190265	-0.135484	-0.0647347	-0.177508	-0.25508	-0.167896	0.126803	0.0757196	-0.0209099	0.0615874	0.408747	0.558173	0.780414	0.441431	0.264451	0.466938	0.583884	0.744264	0.928317	0.790857
XM_005675338.3	-0.689137	0.470863	0.395144	0.98436	0.365421	0.663735	-0.871503	-0.485915	0.576877	0.139928	0.000549728	0.0312078	0.0762518	8.6257e-16	0.103327	0.00103577	2.69481e-07	0.0255303	0.00618538	0.545209
XM_005675342.3	-0.455937	0.149785	0.202249	0.63708	-0.112102	0.045535	-0.527906	-0.238622	0.751357	0.448176	0.0377759	0.516956	0.379291	0.00189669	0.628536	0.844617	0.0139047	0.297556	8.63448e-05	0.0415929
XM_005675343.3	-0.194089	-0.0904472	-0.192206	0.347807	-0.132106	0.090386	-0.360301	-0.170097	0.530772	0.387702	0.399216	0.696609	0.403893	0.122358	0.568117	0.696805	0.108619	0.461031	0.0133034	0.0824666
XM_005675349.2	-0.219887	0.0341629	0.187103	0.362406	0.392912	0.513767	-0.364179	-0.284153	-0.0131438	-0.19873	0.338195	0.883124	0.416723	0.10642	0.0780771	0.0172026	0.104593	0.211904	0.954906	0.387813
XM_005675352.3	-0.595922	0.00549021	0.0931489	0.775603	0.0331897	0.207188	-0.622923	-0.22862	0.931866	0.595958	0.0043615	0.981157	0.687979	3.61265e-05	0.886432	0.367508	0.00255857	0.318862	8.28193e-10	0.00435854
XM_005675353.3	-0.483446	-0.134798	-0.103816	0.60679	-0.0804489	0.0209487	-0.468659	-0.127287	0.95792	0.683789	0.0264009	0.560186	0.654278	0.00353871	0.728853	0.928184	0.0321168	0.582435	9.42931e-12	0.000631341
XM_005675355.3	-0.557986	0.517353	0.729472	0.838975	0.446163	0.737352	-0.755737	-0.47241	0.164933	-0.191742	0.00857551	0.0163121	0.000175116	2.01241e-06	0.04263	0.000136821	7.43105e-05	0.0305822	0.474946	0.405051
XM_005675358.3	-0.593209	0.337013	0.478955	0.975836	0.244164	0.589404	-0.90891	-0.558095	0.587448	0.106195	0.00459002	0.135195	0.0280438	5.20285e-14	0.286135	0.00492719	1.19263e-08	0.00855989	0.0051083	0.646848
XM_005675363.2	-0.708124	0.242157	0.514505	0.88558	0.520711	0.711428	-0.709428	-0.335573	0.476365	0.134999	0.000328354	0.29024	0.0170161	9.47519e-08	0.0155122	0.000298982	0.000316482	0.136977	0.0290275	0.559595
XM_005675373.3	0.946396	-0.247103	-0.383228	-0.574819	-0.633965	-0.486134	0.104243	-0.366103	-0.428161	-0.498221	8.98437e-11	0.280192	0.0863795	0.00641551	0.00202834	0.0254544	0.652943	0.102636	0.052823	0.0215263
XM_005675374.3	-0.636205	0.434751	0.410413	0.974371	0.378763	0.705545	-0.8999	-0.547305	0.519107	0.0634238	0.00193292	0.0488952	0.064607	9.04662e-14	0.0904202	0.00035297	2.81831e-08	0.0102318	0.0158902	0.784759
XM_005675377.3	0.157197	-0.0631313	0.282116	-0.160674	0.274753	0.270207	0.0839487	-0.0788512	-0.491742	-0.44192	0.496185	0.78573	0.215341	0.486582	0.22807	0.236168	0.717513	0.734049	0.0235667	0.044882
XM_005675380.3	-0.632199	0.517341	0.495753	0.961955	0.347925	0.660161	-0.875218	-0.523582	0.473743	0.0356699	0.00210631	0.0163148	0.0222863	3.67636e-12	0.122223	0.00112705	2.07038e-07	0.0148537	0.0300511	0.878005
XM_005675389.2	0.534214	-0.412095	-0.436205	-0.65705	-0.537929	-0.618847	0.521147	0.219458	-0.198115	0.0122123	0.012609	0.0634113	0.0480598	0.00121197	0.0118929	0.00278156	0.0154106	0.339162	0.389312	0.9581
XM_005675390.3	-0.397109	0.302486	0.393808	0.856945	0.179312	0.577767	-0.883857	-0.620645	0.441345	-0.0369728	0.0746708	0.18261	0.0773407	7.03976e-07	0.436729	0.00608801	1.08451e-07	0.00268126	0.0451942	0.873583
XM_005675391.3	-0.700476	0.335249	0.326892	0.860936	0.677599	0.883684	-0.728024	-0.382943	0.376609	0.0435902	0.000405987	0.13738	0.148074	5.46887e-07	0.000738476	1.09918e-07	0.000183075	0.0866337	0.0924187	0.85118
XM_005675392.3	0.19437	-0.250604	0.0987648	-0.0354535	-0.391547	-0.390038	-0.0321043	-0.110965	0.218319	0.0898432	0.39852	0.273212	0.670161	0.87874	0.0792101	0.080476	0.890124	0.632045	0.341738	0.698543
XM_005675405.3	-0.215373	-0.0874136	0.178927	0.54623	-0.269124	0.0315251	-0.540793	-0.276421	0.661373	0.389953	0.348452	0.706342	0.437729	0.0104122	0.238125	0.892096	0.0113639	0.225145	0.00109537	0.0805483
XM_005675406.3	0.14814	-0.194583	-0.287653	-0.590951	-0.164122	-0.513088	0.725148	0.580824	-0.184697	0.172931	0.521624	0.397992	0.206084	0.00478765	0.47715	0.0173754	0.000199806	0.00576323	0.422847	0.453484
XM_005675410.3	0.872636	-0.0761236	-0.399665	-0.779018	-0.631222	-0.635954	0.440274	-0.0414198	-0.591089	-0.446512	2.48877e-07	0.742943	0.0726516	3.16834e-05	0.00215052	0.00194341	0.0457805	0.858517	0.00477544	0.0424487
XM_005675416.3	-0.474197	0.551698	0.781364	0.640405	0.443463	0.615341	-0.519901	-0.321554	-0.0712115	-0.325681	0.0298718	0.00952158	2.89144e-05	0.00176416	0.0440527	0.00298624	0.0157022	0.155202	0.759042	0.14967
XM_005675418.3	0.30876	-0.34975	-0.335631	-0.792009	-0.209954	-0.51044	0.878495	0.724529	-0.374499	0.177502	0.173252	0.120143	0.136906	1.88232e-05	0.361004	0.0180632	1.62937e-07	0.000203575	0.0944081	0.441448
XM_005675426.2	0.256236	-0.116364	0.0349709	0.000403001	-0.0104013	0.124659	-0.193062	-0.322133	-0.0709972	-0.230615	0.262216	0.615452	0.880379	0.998617	0.964309	0.590309	0.401763	0.154417	0.759746	0.314541
XM_005675427.2	0.695842	-0.294526	-0.434137	-0.775237	-0.384099	-0.53926	0.548266	0.128206	-0.482827	-0.277421	0.000460272	0.194969	0.0492515	3.6633e-05	0.0856072	0.0116446	0.0100729	0.579694	0.0266227	0.223402
XM_005675428.3	0.556698	-0.216732	-0.237683	-0.438802	-0.408105	-0.305621	0.205369	-0.0562517	-0.325333	-0.241713	0.00876271	0.345344	0.299517	0.0465948	0.0662743	0.177892	0.371824	0.808637	0.150132	0.291153
XM_005675432.3	-0.461227	0.736535	0.363279	0.789768	0.328578	0.587198	-0.773694	-0.55685	0.220007	-0.199553	0.0353353	0.000140423	0.105517	2.06448e-05	0.145871	0.00513185	3.88375e-05	0.00874054	0.337924	0.38581
XM_005675436.3	0.244129	-0.36854	-0.349105	-0.556724	-0.403584	-0.554456	0.597189	0.4918	-0.0211763	0.336044	0.286207	0.100195	0.120875	0.00875901	0.0696359	0.00909669	0.00425807	0.0235476	0.927405	0.136392
XM_005675440.3	0.961038	-0.3858	-0.512017	-0.813729	-0.653664	-0.667693	0.423699	-0.0707783	-0.471357	-0.354337	4.59334e-12	0.0841132	0.0176511	7.23033e-06	0.00131051	0.000942061	0.0556167	0.760466	0.031007	0.11503
XM_005675448.3	-0.0869907	0.443708	0.458908	0.69938	0.0207399	0.462639	-0.90355	-0.852779	0.134426	-0.418315	0.707703	0.0439222	0.0363895	0.000418304	0.928898	0.0347052	2.00948e-08	9.09032e-07	0.561278	0.0591369
XM_005675449.3	-0.667533	0.329699	0.368356	0.96793	0.268221	0.564348	-0.851933	-0.457624	0.68509	0.250239	0.000945703	0.144419	0.100379	7.42447e-13	0.239765	0.00769821	9.56585e-07	0.0369835	0.000610596	0.273935
XM_005675450.2	0.898939	-0.30527	-0.504529	-0.780934	-0.591062	-0.603004	0.402944	-0.104209	-0.502048	-0.403561	3.07422e-08	0.178416	0.0196779	2.94058e-05	0.00477783	0.00380922	0.0701213	0.653048	0.0203891	0.0696529
XM_005675453.3	0.0889617	-0.500027	-0.169908	-0.566373	-0.323369	-0.655565	0.776557	0.754276	0.060592	0.496767	0.701369	0.0209834	0.461536	0.00743494	0.152753	0.00125441	3.48343e-05	7.81518e-05	0.794166	0.0219713
XM_005675454.3	-0.524237	-0.0709193	0.335251	0.351375	0.0639204	-0.00462275	-0.0381013	0.259637	0.495513	0.486049	0.0147067	0.760002	0.137378	0.118314	0.783113	0.984134	0.869755	0.255714	0.0223612	0.0254837
XM_005675459.3	0.69863	-0.323437	-0.364193	-0.843647	-0.198085	-0.452128	0.632578	0.154094	-0.647772	-0.423348	0.000426908	0.152661	0.104578	1.55098e-06	0.389386	0.0396137	0.00208937	0.50483	0.00149813	0.0558415
XM_005675465.3	0.840649	-0.16953	-0.285123	-0.47782	-0.493258	-0.357058	0.04595	-0.360319	-0.426131	-0.492141	1.83484e-06	0.46255	0.210281	0.0284717	0.0230761	0.112073	0.843218	0.1086	0.0540801	0.0234367
XM_005675469.3	-0.36309	0.100551	0.962711	0.460813	0.209298	0.31802	-0.308885	-0.102279	0.0297331	-0.0919337	0.105712	0.664528	3.04687e-12	0.0355218	0.36254	0.160051	0.17307	0.659095	0.898198	0.691856
XM_005675471.3	-0.110057	-0.348952	-0.0781102	0.137765	-0.183689	-0.213388	-0.0717234	0.0374256	0.496193	0.411723	0.634852	0.121049	0.736462	0.551501	0.425426	0.35302	0.75736	0.872046	0.022149	0.0636746
XM_005675475.2	-0.303521	-0.417444	-0.281161	0.011249	-0.259908	-0.418797	0.247597	0.51719	0.734372	0.924511	0.181043	0.0597219	0.216965	0.961402	0.255201	0.0588149	0.2792	0.0163516	0.000150353	2.13019e-09
XM_005675476.3	-0.665239	0.441603	0.49258	0.934873	0.219121	0.495973	-0.791733	-0.402723	0.617929	0.21467	0.000999255	0.0450542	0.0232944	5.45836e-10	0.339921	0.0222177	1.90395e-05	0.0702898	0.00283402	0.350066
XM_005675477.3	-0.677118	0.397091	0.547084	0.967569	0.380463	0.668919	-0.844903	-0.465269	0.503594	0.091241	0.000747416	0.0746855	0.0102688	8.24595e-13	0.088866	0.000914537	1.44403e-06	0.033555	0.0199436	0.69407
XM_005675479.3	-0.620134	0.427175	0.506211	0.899094	0.379612	0.642461	-0.785782	-0.464577	0.405525	-0.00622755	0.00270947	0.0534306	0.0192072	3.0316e-08	0.089641	0.00168619	2.42658e-05	0.0338544	0.0681772	0.978627
XM_005675482.2	-0.713845	0.254689	0.453516	0.937245	0.190265	0.445451	-0.74521	-0.309483	0.731309	0.364215	0.000278943	0.265208	0.0389358	3.87334e-10	0.408746	0.0430016	0.000106054	0.172195	0.000165447	0.104556
XM_005675483.3	-0.0113885	-0.00971376	-0.0947957	0.170931	-0.369907	-0.198999	-0.205627	-0.122988	0.361868	0.245219	0.960924	0.966667	0.682737	0.458804	0.0988454	0.387158	0.371209	0.595338	0.106979	0.283994
XM_005675489.2	0.419271	-0.213257	-0.178492	-0.647651	-0.283172	-0.415503	0.63554	0.468397	-0.449339	-0.0568677	0.0584994	0.353322	0.438862	0.00150222	0.213555	0.0610409	0.00196083	0.0322259	0.0410028	0.80658
XM_005675491.2	-0.421436	0.062156	0.518431	0.760369	0.448451	0.731139	-0.751496	-0.536986	0.279774	-0.135023	0.057076	0.788967	0.0160516	6.31934e-05	0.0414527	0.000166323	8.59378e-05	0.0120715	0.219337	0.559525
XM_005675493.3	-0.257609	0.189775	0.0123997	0.0935265	0.554477	0.455908	0.0163712	0.0735453	-0.192848	-0.141387	0.259579	0.409978	0.957457	0.686776	0.00909355	0.0377897	0.943849	0.751381	0.402294	0.540983
XM_005675505.3	-0.440122	-0.277575	-0.158233	0.159513	-0.179469	-0.337641	0.150612	0.480091	0.785568	0.904538	0.0458641	0.223135	0.493312	0.489777	0.436319	0.134423	0.514618	0.0276206	2.44754e-05	1.82945e-08
XM_005675506.2	-0.766829	0.169245	0.408264	0.943359	0.308037	0.537547	-0.731463	-0.285799	0.751769	0.392207	5.01054e-05	0.463312	0.0661587	1.49852e-10	0.174314	0.011965	0.00016466	0.209154	8.51441e-05	0.0786611
XM_005675507.3	-0.666693	0.307355	0.538449	0.970974	0.283052	0.574555	-0.835042	-0.447716	0.610563	0.172765	0.000965017	0.175319	0.0117954	2.91347e-13	0.213758	0.00644548	2.49021e-06	0.0418281	0.00328525	0.453924
XM_005675512.3	-0.920075	0.15678	0.48528	0.790914	0.421011	0.441417	-0.378595	0.178466	0.712397	0.627693	3.60029e-09	0.497342	0.0257519	1.96946e-05	0.0573537	0.045155	0.0905746	0.43893	0.000290803	0.00231677
XM_005675520.3	-0.507566	0.340484	0.359117	0.821021	0.0642612	0.374551	-0.729625	-0.386229	0.559125	0.193692	0.0188344	0.130967	0.109871	5.10016e-06	0.781983	0.0943583	0.000174291	0.0837394	0.00841276	0.400199
XM_005675523.3	-0.720711	-0.064217	0.0727475	0.484543	0.117641	0.0166741	-0.101209	0.339689	0.809614	0.815897	0.000228192	0.78213	0.753997	0.0260113	0.611553	0.942812	0.662459	0.131928	8.74686e-06	6.52805e-06
XM_005675529.3	0.907071	-0.390388	-0.510905	-0.865541	-0.587271	-0.680151	0.53006	0.0390974	-0.498506	-0.31827	1.43149e-08	0.0801814	0.0179409	4.0469e-07	0.00512499	0.000692571	0.0134508	0.866379	0.02144	0.159705
XM_005675535.3	0.809103	-0.28658	-0.438466	-0.925671	-0.413599	-0.639517	0.687647	0.200962	-0.638676	-0.369849	8.95352e-06	0.207858	0.0467825	1.8473e-09	0.0623569	0.00179876	0.000571501	0.382393	0.00183206	0.0989024
XM_005675536.3	-0.218455	-0.213714	-0.098358	0.0370819	-0.117443	-0.205251	0.119863	0.215917	0.387966	0.426153	0.341429	0.352268	0.671446	0.873212	0.612158	0.372105	0.604793	0.347207	0.0822398	0.0540668
XM_005675543.3	-0.282234	0.255221	0.240254	0.385404	0.108825	0.0946239	-0.330718	-0.260351	0.274761	0.000984326	0.215141	0.264178	0.294164	0.084459	0.638668	0.683283	0.143109	0.254363	0.228055	0.996621
XM_005675544.3	0.449116	-0.390649	-0.404217	-0.894002	-0.19321	-0.599666	0.909413	0.616533	-0.458209	0.0106168	0.0411154	0.0799621	0.0691576	4.74129e-08	0.401395	0.00406183	1.13379e-08	0.00291528	0.0367123	0.96357
XM_005675545.3	-0.330757	-0.247514	-0.155952	-0.250812	0.165207	-0.198149	0.606486	0.789723	0.128997	0.549745	0.143059	0.279366	0.499643	0.272803	0.474204	0.38923	0.00355982	2.06823e-05	0.577338	0.00983229
XM_005675547.3	-0.502068	0.127856	0.156284	0.806303	0.299238	0.593195	-0.783093	-0.484668	0.607457	0.200217	0.0203833	0.580738	0.498721	1.01621e-05	0.187588	0.00459122	2.70102e-05	0.0259672	0.00349278	0.384198
XM_005675551.3	-0.267453	0.997232	0.109994	0.399159	0.191334	0.37034	-0.400855	-0.308482	-0.142807	-0.308723	0.241165	6.49661e-23	0.635045	0.0730483	0.406069	0.0984205	0.0717259	0.17366	0.536885	0.173307
XM_005675552.3	0.013778	0.948023	-0.0208234	0.181133	0.0183671	0.206164	-0.310332	-0.371574	-0.317369	-0.467134	0.952733	6.74638e-11	0.928612	0.432008	0.937016	0.369934	0.170961	0.0972171	0.160956	0.0327577
XM_005675553.3	-0.0519126	0.960148	-0.00850357	0.231937	0.0697722	0.270895	-0.334325	-0.35602	-0.283709	-0.433032	0.823165	5.67299e-12	0.970818	0.311698	0.763777	0.234931	0.138536	0.113194	0.212651	0.0498972
XM_005675555.3	0.195344	-0.100283	-0.0302768	-0.30387	-0.222806	-0.259163	0.327554	0.27632	-0.210753	0.0115748	0.396113	0.665372	0.896346	0.180517	0.331656	0.256616	0.147206	0.22532	0.359136	0.960285
XM_005675557.3	-0.710227	0.479819	0.54954	0.972502	0.293092	0.566305	-0.819196	-0.421136	0.572127	0.167384	0.000309384	0.0277216	0.00986536	1.75336e-13	0.197255	0.00744361	5.57373e-06	0.0572717	0.00672705	0.468316
XM_005675566.3	-0.634663	0.187918	0.377076	0.911533	0.249952	0.495791	-0.781324	-0.392232	0.71024	0.303887	0.00199818	0.414659	0.0919831	9.13083e-09	0.274504	0.0222742	2.89595e-05	0.0786402	0.000309273	0.180492
XM_005675605.3	-0.727496	0.243391	0.531193	0.929938	0.344548	0.582664	-0.737895	-0.330052	0.620199	0.252588	0.000186048	0.287713	0.0132168	1.07142e-09	0.126138	0.00557465	0.000134473	0.143964	0.00270586	0.269308
XM_005675609.3	0.925677	-0.108686	-0.342815	-0.530105	-0.554636	-0.392537	0.0495882	-0.411414	-0.498331	-0.57695	1.84582e-09	0.6391	0.128181	0.0134413	0.00906953	0.0783874	0.83097	0.0638935	0.0214928	0.00617743
XM_005675622.3	-0.077034	-0.249696	0.123294	-0.412133	0.00760791	-0.27691	0.647358	0.614508	-0.196254	0.184429	0.739971	0.275013	0.594418	0.063385	0.97389	0.224291	0.00151215	0.00303669	0.393874	0.423531
XM_005675623.3	-0.502761	0.383256	0.325669	0.683979	0.769607	0.989015	-0.647318	-0.430474	0.0126914	-0.2653	0.0201827	0.0863544	0.149687	0.000628274	4.52435e-05	3.06157e-17	0.00151347	0.0514175	0.956457	0.245118
XM_005675627.3	-0.322813	0.259425	0.944076	0.491317	0.340361	0.515245	-0.413965	-0.265749	-0.135328	-0.314124	0.1535	0.256118	1.33142e-10	0.0237055	0.131116	0.016831	0.0621022	0.24429	0.558631	0.165517
XM_005675642.3	-0.0952523	-0.211779	0.227543	-0.349532	0.422387	0.0920601	0.560002	0.570961	-0.420401	-0.0176343	0.681286	0.356748	0.32121	0.12039	0.0564596	0.691453	0.00828911	0.00686587	0.0577535	0.939524
XM_005675643.3	-0.652285	0.117137	0.622785	0.928904	0.355782	0.607615	-0.778215	-0.393545	0.571465	0.172149	0.00135256	0.613091	0.00256588	1.22642e-09	0.113453	0.00348194	3.26835e-05	0.077556	0.00680553	0.455559
XM_005675647.3	0.634874	0.123454	-0.370337	-0.236319	-0.548694	-0.336856	-0.155277	-0.452225	-0.200877	-0.361536	0.00198912	0.593936	0.098423	0.302383	0.0100027	0.135389	0.501524	0.039566	0.3826	0.107325
XM_005675653.3	0.904476	-0.308532	-0.427785	-0.79266	-0.53505	-0.573046	0.41657	-0.0867781	-0.567963	-0.445026	1.84039e-08	0.173587	0.0530544	1.83212e-05	0.012445	0.0066193	0.0603134	0.708387	0.00723347	0.0432249
XM_005675654.3	0.871964	-0.363239	-0.469918	-0.931734	-0.464434	-0.644716	0.647551	0.168753	-0.612773	-0.339108	2.6093e-07	0.105559	0.031595	8.43116e-10	0.0339166	0.00160407	0.0015056	0.464634	0.00314401	0.132632
XM_005675655.3	-0.698278	0.371008	0.466764	0.993067	0.401988	0.6908	-0.865532	-0.470642	0.576211	0.140728	0.000431	0.0977679	0.0329146	3.9228e-19	0.0708526	0.000526266	4.04924e-07	0.031298	0.00625915	0.542891
XM_005675673.3	0.301885	-0.143705	-0.135002	-0.632612	0.174076	-0.136638	0.636077	0.422856	-0.609815	-0.218449	0.183524	0.534301	0.559587	0.00208785	0.450453	0.554792	0.00193827	0.0561568	0.00333424	0.341444
XM_005675677.3	-0.162129	0.0310855	0.354464	0.0239521	0.38364	0.13852	0.091172	0.0513829	-0.146852	-0.175779	0.48259	0.893592	0.114891	0.917919	0.0860135	0.5493	0.69429	0.824942	0.525291	0.445964
XM_005675688.3	0.58364	-0.131762	-0.44824	-0.616148	-0.320626	-0.393853	0.403407	0.0269646	-0.450958	-0.339151	0.00547682	0.569133	0.0415603	0.00293803	0.156465	0.0773041	0.0697695	0.907636	0.0401916	0.13258
XM_005675697.3	-0.656333	0.597764	0.596712	0.925564	0.454217	0.753955	-0.811668	-0.469797	0.298165	-0.0814997	0.0012323	0.00421183	0.00429682	1.87189e-09	0.0385972	7.90205e-05	7.95838e-06	0.031645	0.189252	0.725443
XM_005675698.3	-0.518255	-0.078803	0.204704	0.749937	0.414569	0.610268	-0.680244	-0.364507	0.574771	0.23873	0.016094	0.734205	0.373407	9.05908e-05	0.0616837	0.00330449	0.000690939	0.104257	0.00642088	0.297331
XM_005675700.3	0.190349	-0.388472	-0.286654	-0.792048	-0.0549164	-0.52272	0.982041	0.852366	-0.349447	0.218826	0.408536	0.0818064	0.207735	1.87929e-05	0.813102	0.0150489	3.1789e-15	9.32005e-07	0.120487	0.340588
XM_005675706.2	0.0181657	-0.241598	-0.164106	-0.229651	0.357675	0.171967	0.267322	0.209705	-0.161869	-0.00448083	0.937705	0.291389	0.477196	0.316624	0.11141	0.456044	0.241405	0.361586	0.483302	0.984621
XM_005675709.3	-0.542746	-0.190208	-0.0438312	0.476881	0.420844	0.429727	-0.280507	0.057173	0.531006	0.47026	0.0110142	0.40889	0.850367	0.0288295	0.0574624	0.0518682	0.218082	0.80556	0.0132551	0.0314544
XM_005675713.2	-0.74164	-0.0751558	0.43506	0.603253	0.172208	0.1728	-0.242863	0.177917	0.687087	0.601671	0.000119196	0.746107	0.0487167	0.00379089	0.455404	0.453832	0.288793	0.440363	0.000579882	0.0039085
XM_005675720.3	-0.33796	0.398541	0.698136	0.686261	0.367751	0.693518	-0.694491	-0.515256	-0.013927	-0.351484	0.134032	0.0735346	0.000432665	0.000592419	0.100981	0.000489744	0.000477209	0.0168281	0.952222	0.118192
XM_005675722.3	0.652553	-0.33142	-0.256081	-0.773016	-0.435813	-0.564505	0.613537	0.229664	-0.534143	-0.276109	0.00134427	0.14221	0.262517	3.98432e-05	0.0482841	0.00767747	0.00309633	0.316596	0.0126229	0.225689
XM_005675724.3	-0.283361	0.121014	0.654097	0.260791	-0.0288078	-0.0701941	-0.0765102	0.0714055	0.134402	0.0749933	0.213235	0.601304	0.00129755	0.253532	0.901351	0.762389	0.741681	0.758404	0.56135	0.746639
XM_005675738.3	-0.233879	0.266329	0.333667	0.512887	-0.0892368	0.152776	-0.518753	-0.389017	0.31481	-0.00592471	0.307547	0.243224	0.139362	0.017427	0.700487	0.508526	0.0159747	0.0813419	0.164545	0.979666
XM_005675804.2	0.642569	-0.0932881	0.047794	-0.538036	-0.300115	-0.217072	0.276007	-0.105092	-0.720732	-0.615214	0.00168218	0.687536	0.837006	0.0118729	0.186235	0.344569	0.225867	0.65029	0.000228053	0.00299389
XM_005675805.3	0.117026	-0.536942	0.0352219	-0.511986	-0.054834	-0.319709	0.681303	0.672068	-0.190541	0.250287	0.613431	0.0120799	0.879526	0.0176592	0.813377	0.157721	0.00067266	0.00084695	0.408055	0.273841
XM_005675807.3	0.59253	-0.324899	-0.341082	-0.851952	-0.427193	-0.631176	0.773675	0.499915	-0.470287	-0.024341	0.0046487	0.150708	0.130249	9.55491e-07	0.0534194	0.00215264	3.88653e-05	0.0210169	0.0314435	0.91659
XM_005675809.3	-0.0210028	-0.425238	-0.293033	-0.344457	0.0897645	-0.171976	0.474158	0.428562	0.0391124	0.283212	0.927999	0.0546407	0.197349	0.126245	0.698795	0.45602	0.0298873	0.0525776	0.866328	0.213487
XM_005675810.3	0.368223	-0.28119	-0.240271	-0.697344	-0.256238	-0.58452	0.703869	0.427079	-0.316148	-0.0075062	0.100511	0.216915	0.294128	0.000442036	0.262213	0.00538975	0.000369798	0.0534905	0.162662	0.974239
XM_005675814.3	-0.533219	0.211375	0.404035	0.548607	-0.0577999	0.0744819	-0.318332	0.00990412	0.514604	0.392167	0.0128066	0.357687	0.0692943	0.010017	0.803468	0.748313	0.159619	0.966014	0.0169914	0.0786938
XM_005675815.3	0.858116	-0.114112	-0.342166	-0.687062	-0.461886	-0.424482	0.318447	-0.134514	-0.637013	-0.537885	6.5421e-07	0.62235	0.128952	0.000580258	0.0350402	0.0551184	0.15946	0.56102	0.00189945	0.0119012
XM_005675817.3	0.364109	-0.226625	-0.219585	-0.655722	-0.20242	-0.460295	0.640061	0.387308	-0.408959	-0.0916285	0.104664	0.323218	0.338876	0.00124985	0.378879	0.0357558	0.00177752	0.0828053	0.0656534	0.692831
XM_005675823.3	-0.703811	0.0822731	0.241402	0.712091	0.178173	0.275535	-0.449213	-0.0260984	0.777523	0.567485	0.000370392	0.722936	0.291794	0.000293365	0.439695	0.226694	0.041066	0.910591	3.35661e-05	0.00729353
XM_005675825.3	0.681903	-0.568379	-0.310843	-0.862525	-0.493392	-0.680334	0.727385	0.363098	-0.433525	-0.106252	0.000662483	0.00718157	0.17022	4.93515e-07	0.0230329	0.000689382	0.000186681	0.105704	0.0496084	0.646671
XM_005675826.3	0.128228	-0.183881	0.499668	-0.0888393	-0.18429	-0.163251	0.0640575	-0.0323754	-0.187685	-0.175015	0.579627	0.424934	0.0210905	0.701762	0.423888	0.479526	0.782658	0.889202	0.415248	0.447975
XM_005675838.3	0.397744	-0.251549	-0.149227	-0.819185	-0.135537	-0.502408	0.864508	0.588579	-0.564684	-0.114344	0.0741655	0.271347	0.518539	5.57665e-06	0.558016	0.0202846	4.33382e-07	0.00500287	0.00765398	0.62164
XM_005675840.3	-0.741044	0.139625	0.575676	0.861265	0.322638	0.509199	-0.613071	-0.18453	0.594827	0.310343	0.000121521	0.546088	0.00631886	5.35431e-07	0.153736	0.0183931	0.00312531	0.423275	0.00445263	0.170945
XM_005675845.3	0.929923	-0.356926	-0.441441	-0.575493	-0.707231	-0.58999	0.122604	-0.323607	-0.289136	-0.355171	1.07361e-09	0.112215	0.045142	0.00633941	0.000336703	0.00487397	0.596497	0.152434	0.203652	0.114117
XM_005675847.3	-0.371151	0.431018	0.424902	0.799533	-0.0643523	0.298372	-0.801243	-0.555959	0.492434	0.035743	0.0976285	0.0510917	0.0548524	1.36903e-05	0.781681	0.188929	1.27107e-05	0.00887163	0.0233417	0.877756
XM_005675860.2	-0.463951	0.244587	0.381081	0.690846	0.140951	0.374788	-0.600036	-0.317157	0.474555	0.167738	0.0341276	0.285276	0.0883049	0.000525625	0.542245	0.0941337	0.00403311	0.161252	0.0297314	0.467361
XM_005675862.3	-0.351628	0.318204	0.266154	0.427447	0.29742	0.394799	-0.351451	-0.222642	0.0749183	-0.122381	0.118031	0.159796	0.243545	0.0532624	0.190413	0.0765314	0.118228	0.332022	0.746884	0.59717
XM_005675863.3	-0.635536	0.649679	0.52325	0.773076	0.488464	0.703105	-0.609152	-0.288785	0.161053	-0.090817	0.00196102	0.00143509	0.0149287	3.97532e-05	0.0246561	0.000377698	0.00337821	0.204226	0.485542	0.695426
XM_005675864.3	-0.149035	0.511405	0.459078	0.598795	0.282978	0.636779	-0.759329	-0.717159	-0.0860839	-0.501525	0.519082	0.0178102	0.0363112	0.00412993	0.213883	0.00190909	6.55556e-05	0.000253355	0.710623	0.0205416
XM_005675868.3	-0.61828	-0.23974	-0.177008	0.148929	0.177553	-0.0321919	0.256697	0.639864	0.617156	0.878343	0.00281387	0.295231	0.44274	0.519382	0.441313	0.889826	0.26133	0.00178519	0.00287878	1.64776e-07
XM_005675869.3	0.291268	-0.428303	-0.451877	-0.788636	-0.251576	-0.620398	0.872425	0.658734	-0.241419	0.210149	0.200188	0.0527358	0.0397371	2.16213e-05	0.271296	0.00269487	2.52616e-07	0.00116536	0.291759	0.360547
XM_005675870.3	-0.663398	0.277126	0.400732	0.949722	0.449544	0.719718	-0.840198	-0.467208	0.553601	0.135409	0.00104408	0.223915	0.0718211	4.95258e-11	0.0408994	0.000235007	1.88125e-06	0.032726	0.00922664	0.558393
XM_005675872.3	-0.667519	0.488997	0.470696	0.880537	0.624796	0.87508	-0.764969	-0.437058	0.251212	-0.0940659	0.000946027	0.0244762	0.0312759	1.3986e-07	0.0024612	2.09107e-07	5.3607e-05	0.047575	0.272013	0.685059
XM_005675875.3	0.128281	0.0357375	0.194109	0.329323	-0.0231549	0.276886	-0.558042	-0.648415	0.0120248	-0.386307	0.579469	0.877775	0.399164	0.144905	0.920642	0.224333	0.00856743	0.00147663	0.958742	0.0836718
XM_005675879.2	-0.67578	0.464811	0.498281	0.988257	0.399417	0.709828	-0.882735	-0.509146	0.5032	0.0635954	0.000772765	0.0337532	0.021508	5.75485e-17	0.0728455	0.000312911	1.18282e-07	0.0184074	0.0200564	0.78419
XM_005675883.3	0.249173	0.154528	0.256554	0.140051	-0.273174	0.000603563	-0.377959	-0.574168	-0.134671	-0.465426	0.276052	0.503616	0.261605	0.544853	0.230861	0.997928	0.0911626	0.00648974	0.560559	0.0334873
XM_005675884.3	-0.587692	0.260795	0.603626	0.839201	0.212426	0.495543	-0.700361	-0.360781	0.499592	0.140753	0.00508541	0.253525	0.00376363	1.98762e-06	0.355245	0.0223517	0.000407258	0.108115	0.0211133	0.542818
XM_005675886.3	-0.573637	0.396906	0.79756	0.816536	0.419233	0.630884	-0.674833	-0.364124	0.226266	-0.0989503	0.00655079	0.074833	1.49009e-05	6.33285e-06	0.0585247	0.002166	0.000791146	0.104649	0.324005	0.669575
XM_005675889.3	0.726479	-0.21046	-0.0749218	-0.642606	-0.253931	-0.32643	0.36553	-0.0360023	-0.653557	-0.518982	0.000191904	0.35982	0.746873	0.00168083	0.266683	0.148682	0.103216	0.876876	0.00131373	0.0159199
XM_005675898.2	-0.399409	0.420449	0.298111	0.719802	0.142614	0.347174	-0.677825	-0.441249	0.395667	0.00187666	0.0728519	0.0577218	0.189336	0.000234421	0.53744	0.123085	0.000734323	0.0452469	0.0758286	0.993559
XM_005675899.3	-0.686989	0.344046	0.468218	0.989629	0.324482	0.62328	-0.865687	-0.465989	0.629687	0.19359	0.000581358	0.126727	0.0323008	1.7762e-17	0.151263	0.00253978	4.00772e-07	0.0332453	0.00222156	0.400451
XM_005675907.3	-0.605515	0.376048	0.358182	0.783911	0.74532	0.968213	-0.69863	-0.40516	0.166123	-0.127691	0.00362798	0.0929449	0.110866	2.61479e-05	0.00010567	6.83312e-13	0.000426913	0.0684493	0.471721	0.581229
XM_005675910.3	-0.705612	0.0366039	0.227987	0.678414	0.506937	0.566208	-0.446828	-0.104839	0.533773	0.321774	0.00035231	0.874834	0.32024	0.000723547	0.0190067	0.0074561	0.0422854	0.651078	0.0126963	0.154904
XM_005675911.2	-0.641508	0.0835053	0.171969	0.663517	0.453541	0.544708	-0.480708	-0.175365	0.528632	0.285879	0.00172198	0.718947	0.456038	0.00104116	0.038924	0.0106717	0.0273931	0.447053	0.0137503	0.209021
XM_005675928.3	0.685264	-0.333129	-0.214941	-0.816197	-0.432935	-0.553218	0.639607	0.259805	-0.560991	-0.248626	0.000607862	0.14004	0.349444	6.43582e-06	0.0499542	0.0092854	0.00179526	0.255397	0.00815142	0.277142
XM_005675932.3	-0.262307	0.18558	0.881574	0.379913	0.135007	0.252381	-0.289831	-0.152794	-0.0403207	-0.155972	0.250684	0.420592	1.29277e-07	0.0893662	0.559573	0.269712	0.202518	0.508474	0.862236	0.499589
XM_005675934.3	-0.593083	0.46616	0.480444	0.955866	0.369686	0.693449	-0.905508	-0.591231	0.454154	-0.0207425	0.0046009	0.0331719	0.0274905	1.47093e-11	0.099063	0.000490644	1.66683e-08	0.00476284	0.0386277	0.928889
XM_005675936.3	0.592956	-0.391788	-0.434961	-0.97582	-0.298384	-0.650366	0.923661	0.575249	-0.556168	-0.0798567	0.00461184	0.079009	0.0487738	5.23491e-14	0.18891	0.0014129	2.36137e-09	0.00636683	0.00884078	0.730778
XM_005675937.3	-0.687851	0.0944481	0.433731	0.862233	0.174763	0.380104	-0.66377	-0.25544	0.77322	0.433542	0.000568482	0.683842	0.0494883	5.02953e-07	0.44864	0.0891924	0.00103491	0.263755	3.95379e-05	0.0495984
XM_005675941.3	-0.568529	0.491805	0.614658	0.768759	0.694834	0.932088	-0.685123	-0.422842	0.0183704	-0.269547	0.00716283	0.0235459	0.00302752	4.66826e-05	0.000472858	8.03653e-10	0.000610073	0.0561657	0.937005	0.237359
XM_005675944.3	-0.66201	0.358806	0.40163	0.962625	0.446102	0.762415	-0.867719	-0.494767	0.526896	0.101693	0.00107902	0.110202	0.0711271	3.11312e-12	0.0426618	5.87598e-05	3.49611e-07	0.0225955	0.0141218	0.660937
XM_005675946.3	-0.704471	0.403232	0.548298	0.993665	0.366257	0.6563	-0.852321	-0.449752	0.564052	0.140915	0.000363674	0.0699024	0.0100676	1.66977e-19	0.10248	0.00123327	9.34531e-07	0.0407947	0.0077373	0.542348
XM_005675962.3	0.894773	-0.110652	-0.157268	-0.515932	-0.544824	-0.414466	0.0699204	-0.404233	-0.562701	-0.653205	4.43748e-08	0.63301	0.495987	0.0166604	0.0106518	0.0617548	0.763289	0.0691457	0.00791791	0.00132439
XM_005675964.2	-0.647151	0.525762	0.362198	0.96782	0.304054	0.615731	-0.875845	-0.513625	0.561955	0.111752	0.00151918	0.014369	0.106635	7.66713e-13	0.18024	0.00296289	1.97861e-07	0.0172387	0.00801916	0.629614
XM_005675968.3	-0.710479	0.271484	0.470928	0.97033	0.267275	0.537646	-0.813754	-0.406838	0.701691	0.277204	0.000307174	0.233875	0.0311814	3.57882e-13	0.24149	0.0119463	7.2219e-06	0.0672038	0.000392695	0.22378
XM_005675969.3	-0.608292	0.140045	0.0931942	0.783892	0.106569	0.290878	-0.636616	-0.28373	0.819796	0.456132	0.00343593	0.544871	0.687835	2.6168e-05	0.645681	0.200817	0.0019158	0.212615	5.41388e-06	0.0376839
XM_005675970.3	-0.577683	0.0075614	0.351691	0.757353	0.28241	0.457284	-0.62832	-0.334821	0.611568	0.238739	0.00609715	0.97405	0.117961	7.02553e-05	0.214842	0.0371424	0.00228647	0.137914	0.00322038	0.297311
XM_005675973.2	-0.226732	0.388137	0.393459	0.492032	0.348348	0.635608	-0.558202	-0.465164	-0.0823427	-0.326338	0.322984	0.0820931	0.0776273	0.0234721	0.121738	0.00195794	0.00854452	0.0336	0.72271	0.148803
XM_005675979.3	-0.624487	0.332375	0.574002	0.933006	0.167958	0.445417	-0.795164	-0.419049	0.605291	0.183445	0.00247708	0.140995	0.00650876	7.08759e-10	0.466769	0.0430194	1.64965e-05	0.0586473	0.00364381	0.426053
XM_005675984.2	-0.628807	0.313892	0.524642	0.98077	0.277603	0.598789	-0.8825	-0.509566	0.604959	0.141908	0.0022632	0.165846	0.0146164	6.05698e-15	0.223085	0.00413041	1.20437e-07	0.0182952	0.00366748	0.539478
XM_005675985.2	-0.232408	-0.145919	0.118439	0.566388	-0.283261	-0.0431095	-0.580343	-0.361616	0.775413	0.413416	0.310687	0.527956	0.609121	0.00743303	0.213405	0.852805	0.0058133	0.107242	3.63889e-05	0.0624845
XM_005675986.3	-0.678714	0.278546	0.530756	0.976911	0.263948	0.538813	-0.83502	-0.437286	0.66871	0.231556	0.000718123	0.221452	0.0133066	3.39043e-14	0.247623	0.0117276	2.4931e-06	0.0474459	0.000919167	0.312515
XM_005675987.3	-0.580511	0.244346	0.139186	0.525445	0.564549	0.643168	-0.323513	-0.00959784	0.237874	0.151678	0.00579581	0.285766	0.547364	0.0144386	0.00767167	0.00166009	0.152559	0.967064	0.299117	0.511614
XM_005675988.3	-0.226341	0.372408	0.0158851	0.474361	0.392393	0.571084	-0.557221	-0.471388	0.103727	-0.199502	0.323842	0.0964102	0.945514	0.0298073	0.0785065	0.00685108	0.0086864	0.0309944	0.654557	0.385933
XM_005675990.3	-0.513324	0.22429	0.194858	0.781191	0.0518646	0.273176	-0.691833	-0.390373	0.732706	0.314278	0.0173152	0.328362	0.397313	2.91116e-05	0.823326	0.230858	0.000512116	0.0801937	0.000158409	0.165298
XM_005675993.3	-0.310273	0.436095	-0.0788959	0.48654	0.0922246	0.273771	-0.471711	-0.308309	0.359245	0.0883934	0.171047	0.0481224	0.733903	0.0253136	0.690928	0.229804	0.0308636	0.173914	0.109735	0.703194
XM_005675994.3	-0.663713	0.278758	0.311083	0.90824	0.209951	0.456342	-0.771695	-0.371666	0.729322	0.342251	0.0010363	0.221086	0.169873	1.27516e-08	0.361009	0.0375845	4.18658e-05	0.0971281	0.000175924	0.128851
XM_005675998.3	-0.67124	0.502552	0.619591	0.954799	0.387848	0.694488	-0.828081	-0.453952	0.42547	0.0322332	0.000864293	0.020243	0.00273972	1.83776e-11	0.082341	0.000477255	3.58306e-06	0.0387251	0.054495	0.889686
XM_005675999.3	-0.555479	0.344595	0.319903	0.781645	0.504614	0.738776	-0.704075	-0.416826	0.314108	-0.02432	0.00894309	0.126082	0.157455	2.85976e-05	0.0196539	0.000130736	0.000367699	0.0601396	0.16554	0.916662
XM_005676000.3	-0.66211	0.495807	0.452776	0.938113	0.452412	0.743304	-0.834062	-0.476392	0.428334	0.0285909	0.00107647	0.0222694	0.0392959	3.40499e-10	0.0394744	0.000112906	2.62369e-06	0.0290173	0.0527168	0.90209
XM_005676002.3	-0.380897	0.351973	0.524949	0.807156	0.0102086	0.395816	-0.825643	-0.607254	0.41125	-0.0550245	0.088472	0.117646	0.0145482	9.77983e-06	0.96497	0.0757082	4.05471e-06	0.0035067	0.0640101	0.81274
XM_005676004.3	-0.575651	0.31267	0.259106	0.710647	0.797302	0.970316	-0.627647	-0.36046	0.143032	-0.120434	0.00632165	0.16759	0.256724	0.000305717	1.5066e-05	3.5952e-13	0.002319	0.108452	0.536237	0.603063
XM_005676005.3	-0.600003	0.17862	0.501692	0.939226	0.279006	0.573352	-0.842601	-0.481958	0.631316	0.182195	0.00403568	0.438529	0.0204927	2.87837e-10	0.220659	0.0065838	1.6453e-06	0.0269366	0.00214623	0.429266
XM_005676011.3	-0.687268	0.401718	0.3009	0.94755	0.220312	0.488771	-0.802266	-0.388756	0.712033	0.309474	0.000577154	0.0710599	0.185029	7.3387e-11	0.337238	0.0245523	1.21549e-05	0.0815636	0.00029385	0.172209
XM_005676013.3	-0.312128	0.585019	0.395145	0.598973	0.12283	0.343907	-0.577986	-0.426283	0.121523	-0.212378	0.168368	0.00534089	0.0762506	0.00411595	0.595817	0.126891	0.00606428	0.0539856	0.599763	0.355357
XM_005676022.3	-0.539968	0.513664	0.407671	0.742408	0.724687	0.971062	-0.694226	-0.454594	0.0267897	-0.271592	0.0115143	0.0172286	0.0665919	0.000116257	0.000202603	2.83147e-13	0.000480596	0.0384159	0.908232	0.233681
XM_005676030.3	0.274876	-0.00513606	0.0655418	0.274355	-0.36251	-0.0564237	-0.547583	-0.627756	0.213035	-0.198878	0.227853	0.982372	0.777743	0.228771	0.106312	0.808063	0.0101856	0.00231371	0.353835	0.387451
XM_005676043.3	-0.200414	0.117117	0.0907957	0.565628	0.242918	0.521261	-0.682832	-0.61809	0.243618	-0.185323	0.38372	0.613152	0.695494	0.00753094	0.28868	0.0153843	0.000646982	0.00282477	0.287249	0.421248
XM_005676046.3	-0.190165	-0.0771675	0.161335	0.455523	-0.0679403	0.0849839	-0.444171	-0.296722	0.511886	0.1847	0.408998	0.739536	0.484767	0.0379723	0.769816	0.71417	0.043676	0.191505	0.0176852	0.422839
XM_005676052.2	-0.349543	0.429433	0.417547	0.878342	0.118475	0.55026	-0.966407	-0.760634	0.399874	-0.151148	0.120378	0.0520465	0.0596519	1.64796e-07	0.609012	0.00974949	1.14684e-12	6.26016e-05	0.0724882	0.513106
XM_005676064.3	0.483288	-0.291943	-0.337337	-0.670156	-0.307806	-0.472643	0.559718	0.238499	-0.374669	-0.139548	0.0264573	0.199099	0.134796	0.00088746	0.174653	0.0304889	0.00832899	0.297813	0.0942463	0.546312
XM_005676076.3	-0.508822	0.49978	0.520902	0.806967	0.0772808	0.345422	-0.712022	-0.410211	0.486404	0.101355	0.0184943	0.021057	0.0154676	9.86331e-06	0.739166	0.125116	0.000293943	0.0647517	0.0253608	0.661998
XM_005676094.3	0.331856	0.167182	-0.445584	-0.588158	-0.0978001	-0.254902	0.525889	0.27311	-0.489836	-0.198009	0.141654	0.468862	0.0429324	0.00504189	0.67321	0.264795	0.0143411	0.230975	0.0241954	0.389571
XM_005676099.3	0.937911	-0.23134	-0.366852	-0.628472	-0.574288	-0.471912	0.174841	-0.322077	-0.516311	-0.548577	3.5091e-10	0.312979	0.101881	0.00227918	0.00647604	0.0307827	0.448433	0.154494	0.0165668	0.0100219
XM_005676107.3	-0.554713	0.295451	0.207747	0.78249	0.192401	0.465225	-0.697202	-0.388188	0.54625	0.202621	0.00905786	0.193505	0.366189	2.76612e-05	0.403408	0.0335741	0.000443732	0.0820492	0.0104087	0.378396
XM_005676108.3	0.447785	-0.502291	-0.348626	-0.814808	-0.225658	-0.5475	0.833777	0.627358	-0.334505	0.126111	0.0417925	0.0203185	0.121421	6.87299e-06	0.325342	0.0101995	2.66371e-06	0.00233313	0.138309	0.585954
XM_005676117.3	-0.649451	0.333485	0.274426	0.9343	0.464566	0.755245	-0.846221	-0.487195	0.540582	0.116509	0.0014425	0.139591	0.228646	5.9194e-10	0.0338595	7.55871e-05	1.33881e-06	0.0250883	0.0114022	0.615009
XM_005676121.3	-0.616207	-0.1519	0.24558	0.662634	-0.0339726	0.0333892	-0.410516	0.0211798	0.954409	0.752648	0.00293452	0.510989	0.283263	0.0010632	0.883771	0.885754	0.0645328	0.927393	1.9913e-11	8.2634e-05
XM_005676127.3	-0.618375	0.19059	0.388996	0.9174	0.174886	0.454918	-0.801877	-0.401493	0.753887	0.351944	0.00280843	0.407931	0.0813594	4.87008e-09	0.448314	0.0382608	1.23639e-05	0.071233	7.92027e-05	0.117678
XM_005676153.3	-0.643279	-0.122962	0.0366264	0.66032	0.0451537	0.099307	-0.417414	0.00610539	0.976902	0.77056	0.00165599	0.595419	0.874758	0.00112287	0.845903	0.668449	0.059742	0.979046	3.403e-14	4.36741e-05
XM_005676155.3	-0.584348	0.708092	0.275408	0.777602	0.332717	0.564354	-0.682787	-0.383276	0.340198	0.0329867	0.00540667	0.000328652	0.226918	3.34642e-05	0.140561	0.00769742	0.000647726	0.0863365	0.131312	0.887123
XM_005676158.2	-0.709781	0.2765	0.237073	0.892572	0.15886	0.364621	-0.701098	-0.267112	0.837041	0.482514	0.000313331	0.225006	0.300796	5.35385e-08	0.49158	0.10414	0.000399135	0.241788	2.23621e-06	0.0267351
XM_005676159.3	-0.610938	0.202062	0.533654	0.943297	0.367361	0.685186	-0.860279	-0.513471	0.525934	0.0854258	0.00326091	0.379741	0.01272	1.51379e-10	0.101371	0.000609078	5.70387e-07	0.0172776	0.0143312	0.712744
XM_005676161.3	0.955536	-0.332922	-0.467613	-0.790764	-0.673518	-0.635473	0.399004	-0.0778529	-0.505752	-0.378699	1.57671e-11	0.140301	0.0325552	1.98168e-05	0.000817285	0.00196367	0.0731697	0.7373	0.0193348	0.0904794
XM_005676169.2	-0.692962	0.14881	0.491176	0.937412	0.237011	0.486752	-0.766085	-0.334571	0.744361	0.369348	0.000497031	0.519721	0.0237518	3.77925e-10	0.300926	0.0252407	5.14813e-05	0.138227	0.00010906	0.0993956
XM_005676172.3	-0.699097	0.421581	0.517667	0.941967	0.250178	0.539437	-0.786281	-0.405883	0.582443	0.186125	0.000421533	0.0569819	0.0162358	1.87678e-10	0.274056	0.0116119	2.3784e-05	0.0679107	0.00559703	0.419206
XM_005676173.3	-0.447536	-0.131551	0.390323	0.507479	-0.152096	-0.0399719	-0.318714	-0.00745021	0.702726	0.548835	0.0419205	0.569757	0.0802365	0.0188584	0.510437	0.863417	0.159091	0.974431	0.000381665	0.00997981
XM_005676183.3	-0.471358	-0.11049	0.0509449	0.633073	0.0912083	0.209235	-0.518856	-0.210602	0.808112	0.511832	0.0310067	0.633511	0.826412	0.00206742	0.694174	0.362687	0.01595	0.359489	9.36615e-06	0.0176991
XM_005676186.2	0.149293	-0.344688	-0.319268	-0.774183	-0.0720125	-0.523782	0.976227	0.862068	-0.303709	0.268757	0.51835	0.125973	0.158328	3.81267e-05	0.75641	0.0148086	4.46269e-14	5.08362e-07	0.18076	0.238791
XM_005676187.3	-0.62192	0.331876	0.506476	0.981355	0.347393	0.681209	-0.904332	-0.550427	0.541641	0.0710564	0.00261202	0.141629	0.0191337	4.52545e-15	0.122833	0.000674268	1.86579e-08	0.00972278	0.011211	0.759552
XM_005676192.3	-0.562962	-0.0570424	0.323656	0.24177	0.0542081	-0.10911	0.157448	0.539591	0.485676	0.678665	0.00788273	0.805996	0.152367	0.291036	0.815472	0.637784	0.495488	0.0115835	0.0256138	0.000719002
XM_005676193.3	-0.619651	0.282713	0.326372	0.965929	0.284311	0.608775	-0.888198	-0.517067	0.662366	0.196946	0.00273633	0.21433	0.148758	1.3091e-12	0.21164	0.00340344	7.68545e-08	0.0163817	0.00106996	0.392174
XM_005676205.3	-0.468514	-0.133934	-0.0548636	0.560475	-0.148488	-0.0606478	-0.401441	-0.0443525	0.953612	0.737575	0.0321771	0.562724	0.813278	0.00822295	0.520634	0.793981	0.0712727	0.848607	2.34024e-11	0.000135853
XM_005676229.2	0.32712	0.174012	0.359539	-0.329109	-0.0797686	-0.110732	0.237096	-0.0156521	-0.670739	-0.578645	0.147774	0.450622	0.109424	0.145181	0.731064	0.632766	0.300747	0.946312	0.000874934	0.00599325
XM_005676246.3	-0.68473	0.227557	0.593273	0.893654	0.195472	0.444887	-0.688559	-0.257444	0.637086	0.317998	0.000616276	0.321179	0.00458453	4.8842e-08	0.395798	0.0432981	0.000558085	0.259896	0.00189642	0.160082
XM_005676252.3	0.832329	0.019842	-0.307017	-0.390679	-0.405695	-0.26029	-0.0950321	-0.578249	-0.477364	-0.696644	2.87519e-06	0.931969	0.175819	0.0799366	0.0680508	0.254478	0.681986	0.0060358	0.0286451	0.00045045
XM_005676254.3	0.234888	0.066867	-0.165755	0.106638	-0.118485	0.0275128	-0.335702	-0.458512	0.0516513	-0.206791	0.305406	0.773361	0.472717	0.645467	0.608982	0.905766	0.136817	0.0365721	0.824041	0.368447
XM_005676255.3	-0.41171	0.128829	0.518244	0.828928	-0.0048433	0.314103	-0.815554	-0.548304	0.606652	0.128142	0.0636838	0.577838	0.0160966	3.43085e-06	0.983377	0.165548	6.63503e-06	0.0100668	0.00354831	0.579885
XM_005676257.3	0.506072	-0.374232	-0.417396	-0.936658	-0.252003	-0.613086	0.939217	0.651464	-0.502054	0.00911333	0.0192456	0.0946621	0.0597541	4.22198e-10	0.270456	0.00312436	2.88223e-10	0.00137809	0.0203874	0.968726
XM_005676261.3	0.712121	-0.346076	-0.331025	-0.908061	-0.410129	-0.626249	0.761646	0.37563	-0.579787	-0.214336	0.000293114	0.124356	0.142715	1.29811e-08	0.06481	0.00238788	6.03925e-05	0.0933378	0.00587172	0.350834
XM_005676268.3	0.0641412	0.352466	0.466525	0.55243	-0.0380504	0.441887	-0.81965	-0.862536	-0.0562436	-0.561289	0.782381	0.117096	0.0330161	0.00940723	0.869928	0.0449	5.45257e-06	4.93168e-07	0.808664	0.00811031
XM_005676269.3	-0.0414641	0.389668	0.69065	0.318685	0.12602	0.347902	-0.388174	-0.42588	-0.315484	-0.555838	0.858367	0.0807888	0.000528334	0.15913	0.586228	0.122248	0.0820612	0.0542371	0.163595	0.00888962
XM_005676274.3	-0.507303	0.187859	0.336051	0.588788	0.468976	0.689401	-0.460136	-0.195015	0.152244	-0.021744	0.0189064	0.414809	0.136384	0.00498358	0.0319848	0.000545947	0.0358283	0.396925	0.510019	0.925464
XM_005676275.3	0.0796005	0.0943801	-0.0624289	-0.391367	0.327082	-0.0566643	0.448913	0.257313	-0.429902	-0.245667	0.73161	0.684059	0.788061	0.0793607	0.147824	0.807259	0.0412178	0.260148	0.0517625	0.283088
XM_005676279.3	-0.591093	0.27879	0.223467	0.747337	0.352676	0.505531	-0.620685	-0.293248	0.582818	0.265909	0.00477506	0.221032	0.330186	9.88363e-05	0.116863	0.0193965	0.00267907	0.197005	0.00555911	0.243995
XM_005676282.3	0.612551	0.261695	-0.0636149	-0.0304363	-0.430285	-0.0486249	-0.415106	-0.72722	-0.343192	-0.66857	0.00315797	0.251831	0.784126	0.895802	0.0515314	0.834209	0.0613137	0.000187622	0.127735	0.000922296
XM_005676284.3	-0.594414	0.175696	0.168367	0.85608	0.504498	0.740698	-0.786233	-0.45629	0.536318	0.139847	0.0044873	0.446182	0.46567	7.42854e-07	0.0196867	0.000122889	2.38306e-05	0.0376093	0.0121993	0.545445
XM_005676285.3	-0.520598	0.0874886	0.924956	0.582719	0.512462	0.611344	-0.393873	-0.140704	0.0343361	-0.115739	0.0155386	0.706101	2.01745e-09	0.00556911	0.0175362	0.00323474	0.0772871	0.54296	0.882536	0.617365
XM_005676286.3	0.414345	-0.282565	0.0631083	-0.256016	-0.481129	-0.483054	0.0968608	-0.134773	-0.0481678	-0.127669	0.0618387	0.21458	0.785806	0.262641	0.0272388	0.0265409	0.676184	0.560259	0.835747	0.581296
XM_005676287.3	0.8516	-0.20917	-0.320734	-0.528626	-0.555867	-0.415868	0.11355	-0.310829	-0.427028	-0.475847	9.75861e-07	0.36284	0.156318	0.0137516	0.00888532	0.0607914	0.624078	0.170241	0.0535222	0.0292276
XM_005676289.3	0.857285	-0.327191	-0.372666	-0.703605	-0.543612	-0.484817	0.347538	-0.0999937	-0.503757	-0.409636	6.89209e-07	0.147681	0.0961615	0.00037251	0.010862	0.0259145	0.122667	0.666284	0.0198969	0.0651646
XM_005676292.3	0.36597	-0.0166076	-0.265144	0.170836	-0.214262	0.150363	-0.537933	-0.690746	0.0645522	-0.311404	0.10277	0.94304	0.245407	0.459057	0.351004	0.515324	0.0118922	0.000527013	0.781019	0.169409
XM_005676295.2	-0.613812	0.0948524	0.415927	0.843308	0.108468	0.399319	-0.687931	-0.280481	0.711807	0.38784	0.00307935	0.682557	0.0607507	1.58095e-06	0.639776	0.0729228	0.0005673	0.218127	0.000295759	0.0823481
XM_005676299.3	0.595342	-0.534723	-0.372408	-0.751757	-0.516157	-0.626565	0.611837	0.318563	-0.293832	0.0223386	0.0044096	0.012509	0.09641	8.51793e-05	0.0166047	0.00237216	0.00320318	0.159299	0.196074	0.923432
XM_005676300.3	-0.705564	0.399956	0.500186	0.982366	0.349389	0.612127	-0.835174	-0.442981	0.600099	0.167239	0.000352783	0.0724245	0.0209361	2.67555e-15	0.120552	0.00318473	2.47265e-06	0.0443104	0.00402824	0.468708
XM_005676301.3	0.200843	0.0140419	-0.11341	0.22157	-0.359028	-0.0600212	-0.445276	-0.500083	0.264145	-0.0538307	0.382682	0.951829	0.62451	0.334416	0.109965	0.796066	0.0430935	0.0209667	0.247256	0.816735
XM_005676305.3	-0.399668	0.408709	0.521383	0.440438	0.547858	0.574078	-0.316656	-0.190387	-0.110719	-0.279545	0.0726495	0.0658348	0.0153559	0.0456902	0.0101401	0.00650003	0.161951	0.40844	0.632804	0.219731
XM_005676308.3	-0.607696	-0.245003	0.19376	0.60106	-0.00165755	0.0253768	-0.338237	0.0673569	0.943549	0.76802	0.00347644	0.284431	0.400031	0.00395469	0.994311	0.913054	0.133694	0.771742	1.45243e-10	4.79674e-05
XM_005676309.3	-0.599823	0.254394	0.11323	0.866211	0.260632	0.529751	-0.77954	-0.421209	0.708832	0.302238	0.00404959	0.265782	0.625062	3.86999e-07	0.253833	0.0135151	3.10485e-05	0.057224	0.000321863	0.182988
XM_005676315.3	-0.623371	-0.0162024	0.262976	0.842379	0.0830274	0.276308	-0.680229	-0.269681	0.908686	0.540535	0.002535	0.944427	0.249432	1.6659e-06	0.720493	0.225342	0.000691213	0.237118	1.21964e-08	0.0114107
XM_005676329.3	-0.576788	0.822941	0.247091	0.784872	0.258807	0.51251	-0.691621	-0.385111	0.3484	0.0320735	0.00619525	4.64039e-06	0.280217	2.51666e-05	0.257291	0.0175238	0.000514994	0.0847164	0.121679	0.890229
XM_005676330.3	-0.676329	0.405499	0.601208	0.96135	0.295451	0.584563	-0.81918	-0.429981	0.54957	0.146952	0.00076228	0.0681964	0.00394343	4.26073e-12	0.193505	0.00538549	5.57808e-06	0.0517148	0.00986043	0.525005
XM_005676331.3	-0.630447	0.586432	0.564377	0.924895	0.33999	0.607587	-0.806719	-0.456278	0.413894	0.0132109	0.00218614	0.00520457	0.00769433	2.03247e-09	0.131563	0.00348384	9.97415e-06	0.0376149	0.062152	0.954677
XM_005676337.3	-0.67715	0.0846821	0.389098	0.903611	0.184371	0.410221	-0.731973	-0.313685	0.799805	0.420585	0.000746822	0.715144	0.0812728	1.99795e-08	0.42368	0.064744	0.00016207	0.166141	1.35299e-05	0.0576325
XM_005676339.3	0.781007	0.176319	-0.191646	-0.314676	-0.41374	-0.200647	-0.145556	-0.551367	-0.525707	-0.701665	2.93212e-05	0.444546	0.40529	0.164736	0.0622589	0.383157	0.528994	0.00957363	0.0143809	0.000392975
XM_005676345.3	0.931383	-0.155356	-0.331344	-0.624899	-0.562531	-0.454118	0.170585	-0.351034	-0.565628	-0.611563	8.84041e-10	0.501306	0.142307	0.00245593	0.00794085	0.0386449	0.459726	0.118695	0.00753086	0.00322072
XM_005676346.3	-0.374866	0.212794	0.169938	0.757225	0.377536	0.703199	-0.821441	-0.613402	0.341466	-0.0876207	0.0940599	0.354394	0.461456	7.05692e-05	0.0915549	0.000376716	4.99616e-06	0.00310473	0.129788	0.705676
XM_005676351.3	0.935618	-0.322529	-0.451885	-0.843297	-0.577307	-0.593076	0.47827	-0.0207681	-0.597336	-0.429704	4.90814e-10	0.153883	0.0397332	1.58195e-06	0.00613825	0.00460144	0.0283015	0.928801	0.00424623	0.0518824
XM_005676353.3	-0.118094	0.383233	-0.114525	0.407261	-0.149491	0.0883723	-0.519296	-0.472477	0.366908	0.0280926	0.610172	0.0863748	0.621083	0.0668924	0.51779	0.703261	0.0158452	0.0305553	0.101825	0.903788
XM_005676354.3	-0.45044	-0.154784	0.247134	0.681624	-0.0143948	0.184989	-0.58204	-0.28723	0.765427	0.417718	0.0404498	0.5029	0.28013	0.000667198	0.950619	0.422102	0.00563803	0.206783	5.27248e-05	0.0595369
XM_005676356.3	-0.219971	-0.0618401	0.147068	0.476556	-0.275816	-0.0693286	-0.463315	-0.298518	0.635338	0.322295	0.338006	0.790017	0.524674	0.028954	0.226203	0.765238	0.0344066	0.188702	0.00196936	0.154199
XM_005676357.3	-0.722668	-0.0135614	0.451664	0.387473	0.321514	0.140131	0.0486362	0.432021	0.463761	0.551812	0.000215272	0.953475	0.0398419	0.0826631	0.155257	0.54462	0.834171	0.0504939	0.0342106	0.00950379
XM_005676364.3	-0.0769466	-0.0582444	-0.0589186	0.0469605	-0.339365	-0.385162	0.0240013	0.0481359	0.412531	0.324537	0.740256	0.801986	0.799738	0.839812	0.13232	0.0846714	0.917751	0.835855	0.0631043	0.15119
XM_005676365.3	0.0737376	-0.202922	-0.323596	0.0974911	0.156149	0.201776	-0.230708	-0.255502	0.124679	-0.0249038	0.750751	0.377672	0.152448	0.674188	0.499095	0.380429	0.31434	0.263635	0.590249	0.914669
XM_005676369.3	-0.408977	0.836802	0.152333	0.578043	0.201329	0.44295	-0.539784	-0.347536	0.108417	-0.129805	0.0656403	2.26531e-06	0.50977	0.00605808	0.381508	0.0443274	0.0115481	0.122669	0.639935	0.574936
XM_005676373.3	-0.496473	-0.128776	0.101657	0.544795	0.122846	0.21797	-0.391608	-0.133338	0.667137	0.4281	0.0220624	0.577995	0.661051	0.0106567	0.595768	0.342528	0.079159	0.56448	0.000954756	0.0528605
XM_005676374.2	-0.787425	0.354009	0.4053	0.905973	0.403565	0.551141	-0.676	-0.250825	0.613547	0.285764	2.27109e-05	0.11539	0.0683454	1.59348e-08	0.06965	0.00960943	0.000768556	0.272776	0.00309573	0.209212
XM_005676376.3	0.466679	0.0449126	0.286514	0.0218864	-0.363826	-0.102297	-0.34173	-0.544702	-0.236371	-0.488202	0.0329505	0.846717	0.207966	0.924978	0.104954	0.659038	0.129473	0.0106728	0.302273	0.0247448
XM_005676380.3	0.258196	0.102487	0.0099466	-0.148957	-0.423511	-0.310965	0.0151828	-0.157516	-0.0733849	-0.12536	0.258457	0.658443	0.965868	0.519303	0.0557371	0.170043	0.94792	0.495299	0.751907	0.588205
XM_005676381.3	-0.690734	0.464213	0.451865	0.989286	0.370015	0.667301	-0.866827	-0.477405	0.557487	0.12289	0.000527174	0.034013	0.039743	2.41756e-17	0.0987392	0.000950997	3.71313e-07	0.0286293	0.00864773	0.595635
XM_005676388.3	-0.614708	0.360633	0.490511	0.774564	0.312827	0.543764	-0.632864	-0.324129	0.400451	0.0936125	0.00302447	0.108271	0.0239711	3.75807e-05	0.167365	0.0108354	0.00207666	0.151735	0.0720392	0.686502
XM_005676390.3	-0.701349	0.476193	0.322696	0.937547	0.279151	0.511326	-0.788778	-0.414583	0.649007	0.225422	0.000396392	0.0290939	0.153658	3.70449e-10	0.220408	0.0178307	2.14965e-05	0.061674	0.00145702	0.325862
XM_005676406.3	-0.160388	-0.423914	0.0488813	-0.128913	-0.0381064	-0.263915	0.374904	0.559927	0.295944	0.560898	0.487368	0.0554793	0.833347	0.577587	0.869738	0.247683	0.0940233	0.00829961	0.192727	0.00816437
XM_005676407.3	-0.274232	-0.183054	0.200929	-0.235691	-0.0318089	-0.31817	0.607863	0.812014	0.0394437	0.488172	0.228989	0.427057	0.382474	0.303706	0.89113	0.159843	0.00346502	7.83176e-06	0.865206	0.0247549
XM_005676409.3	0.0724064	-0.255273	0.224357	-0.400154	0.0811102	-0.206138	0.527724	0.434965	-0.284619	-0.00499716	0.755117	0.264078	0.328215	0.0722702	0.726706	0.369995	0.0139437	0.0487719	0.211123	0.982849
XM_005676410.3	0.654297	-0.414377	-0.391065	-0.846383	-0.622366	-0.756586	0.728951	0.420054	-0.367554	0.00795442	0.00129161	0.0618167	0.0796126	1.32629e-06	0.0025881	7.21551e-05	0.000177944	0.0579814	0.101178	0.972702
XM_005676414.3	-0.235421	0.214482	0.492198	0.731191	0.00573468	0.438611	-0.812097	-0.634728	0.329852	-0.130523	0.304277	0.350499	0.0234181	0.000166058	0.980318	0.0467015	7.80189e-06	0.00199537	0.144222	0.572802
XM_005676424.3	-0.441741	0.0326971	0.427445	0.676799	-0.0331812	0.138071	-0.552624	-0.261689	0.666169	0.337222	0.0449792	0.888108	0.0532638	0.000753394	0.886461	0.55061	0.00937721	0.251841	0.000977251	0.134938
XM_005676426.2	-0.454607	-0.178297	0.413429	0.571159	0.163174	0.278826	-0.419593	-0.0809099	0.563365	0.407705	0.03841	0.43937	0.0624755	0.00684214	0.479736	0.220968	0.0582863	0.727356	0.0078287	0.0665668
XM_005676432.3	-0.236212	-0.313341	0.0136184	0.07272	0.0150847	-0.0478739	0.0920388	0.233246	0.376697	0.430512	0.302607	0.166631	0.95328	0.754088	0.948256	0.836737	0.691521	0.308897	0.0923364	0.0513947
XM_005676438.3	0.582089	-0.437014	-0.32525	-0.911346	-0.464003	-0.713237	0.858072	0.552636	-0.465459	-0.00152065	0.00563301	0.0475996	0.150241	9.30896e-09	0.0341049	0.000283874	6.56024e-07	0.00937523	0.0334728	0.99478
XM_005676446.3	0.616556	-0.20995	0.059476	-0.46296	-0.652281	-0.667004	0.260126	-0.0594922	-0.26004	-0.257339	0.00291392	0.361012	0.797881	0.0345632	0.00135268	0.00095783	0.254788	0.797827	0.254952	0.260097
XM_005676452.3	-0.258294	0.00856347	0.952058	0.370338	0.219723	0.323772	-0.269407	-0.131994	-0.0681151	-0.177532	0.258269	0.970612	3.18115e-11	0.0984224	0.338564	0.152212	0.237613	0.568448	0.769239	0.441369
XM_005676461.3	0.582928	-0.08673	-0.231958	-0.342735	-0.481039	-0.389233	0.0487918	-0.268816	-0.201353	-0.287345	0.00554804	0.708542	0.311652	0.128276	0.0272716	0.0811578	0.833648	0.238683	0.381449	0.206592
XM_005676462.3	-0.253844	0.407094	0.139628	0.586395	0.0402815	0.30067	-0.64236	-0.507565	0.352361	-0.0263162	0.266852	0.0670154	0.546079	0.00520809	0.862369	0.185382	0.00168996	0.0188348	0.117213	0.909848
XM_005676465.3	-0.689849	0.336667	0.492103	0.979843	0.297387	0.581249	-0.844537	-0.449287	0.647292	0.215308	0.000539572	0.135622	0.023449	9.43593e-15	0.190465	0.00571919	1.47446e-06	0.0410288	0.00151435	0.348602
XM_005676482.3	-0.530744	0.249934	0.347481	0.525642	0.933567	0.918129	-0.399542	-0.202413	-0.0517217	-0.209088	0.0133091	0.27454	0.122732	0.0143953	6.55819e-10	4.4898e-09	0.0727476	0.378895	0.823805	0.363032
XM_005676485.3	-0.569472	0.336281	0.315712	0.621406	0.902862	0.960479	-0.5112	-0.287741	0.0185924	-0.196587	0.00704651	0.136099	0.163275	0.00263972	2.14391e-08	5.24749e-12	0.0178636	0.20594	0.936245	0.393055
XM_005676490.3	0.15924	-0.436876	-0.0988891	-0.385392	-0.456744	-0.610656	0.454075	0.376445	0.159138	0.369046	0.490532	0.0476781	0.669768	0.0844699	0.0373953	0.00327921	0.0386655	0.0925727	0.490811	0.0996942
XM_005676491.3	-0.26891	0.991862	0.117132	0.394271	0.181137	0.355703	-0.390967	-0.296992	-0.139798	-0.299717	0.238514	1.79015e-18	0.613105	0.0769623	0.431998	0.113538	0.0796949	0.191082	0.545587	0.186848
XM_005676508.3	-0.385688	-0.240055	-0.0933831	-0.0423241	0.0308218	-0.206823	0.385911	0.695641	0.44133	0.788776	0.084211	0.294576	0.687233	0.855459	0.89449	0.368371	0.0840163	0.00046276	0.0452027	2.14986e-05
XM_005676517.3	-0.700081	0.290325	0.360818	0.387102	0.150079	0.0401991	0.0480958	0.479877	0.436046	0.582045	0.000410388	0.201714	0.108076	0.0829832	0.516126	0.862648	0.83599	0.0277002	0.0481507	0.00563754
XM_005676519.3	-0.681994	-0.178343	0.200088	0.284068	0.0699826	-0.130894	0.176611	0.625083	0.6903	0.892784	0.000660951	0.439251	0.38451	0.212047	0.763085	0.571704	0.443779	0.00244657	0.00053323	5.25898e-08
XM_005676535.2	0.637839	-0.354357	-0.416321	-0.957107	-0.275112	-0.610056	0.861074	0.473819	-0.59893	-0.184172	0.0018657	0.115009	0.0604823	1.12735e-11	0.227438	0.00331842	5.42069e-07	0.0300211	0.00411934	0.42419
XM_005676537.1	-0.628537	0.201261	0.243176	0.890561	0.137066	0.368722	-0.761506	-0.367225	0.833876	0.424474	0.00227605	0.381673	0.288152	6.33389e-08	0.553543	0.100015	6.06943e-05	0.101507	2.64977e-06	0.0551238
XM_005676544.3	0.510714	-0.383209	-0.437672	-0.939696	-0.298507	-0.663711	0.942667	0.661865	-0.472239	0.0389732	0.0179912	0.0863965	0.0472279	2.67875e-10	0.188719	0.00103637	1.67703e-10	0.00108272	0.0306508	0.8668
XM_005676547.3	0.687115	-0.300579	-0.6087	-0.944479	-0.472967	-0.746801	0.809121	0.426954	-0.476496	-0.0940286	0.00057946	0.185522	0.00340846	1.24495e-10	0.0303597	0.000100615	8.94592e-06	0.0535677	0.0289771	0.685177
XM_005676549.3	0.526383	-0.535194	-0.255076	-0.859037	-0.328052	-0.595009	0.826949	0.530602	-0.452349	-0.0240128	0.0142331	0.0124168	0.264458	6.17295e-07	0.146555	0.00443738	3.79568e-06	0.0133384	0.0395048	0.917712
XM_005676555.3	0.279707	-0.0539956	-0.475447	-0.739601	-0.0426702	-0.404018	0.804521	0.613889	-0.442555	0.0238375	0.219452	0.816184	0.0293829	0.000127316	0.854289	0.0693071	1.10035e-05	0.00307461	0.0445394	0.918311
XM_005676562.2	0.405147	-0.346364	-0.395779	-0.79453	-0.17282	-0.585311	0.817123	0.542447	-0.358151	0.0192192	0.0684595	0.124022	0.075738	1.6943e-05	0.453778	0.00531247	6.15788e-06	0.0110672	0.1109	0.9341
XM_005676570.3	0.547483	-0.273547	-0.437194	-0.929357	-0.311162	-0.581905	0.876922	0.550027	-0.582949	-0.0996878	0.0102023	0.230199	0.0474979	1.1562e-09	0.169759	0.00565181	1.82948e-07	0.00978688	0.00554599	0.667248
XM_005676573.3	0.0946963	0.737169	-0.136936	-0.245977	0.0935784	-0.0160136	0.237235	0.113372	-0.538751	-0.371301	0.683053	0.000137619	0.553921	0.28246	0.686611	0.945074	0.300457	0.624626	0.0117392	0.0974826
XM_005676574.3	0.346866	-0.305902	-0.369534	-0.846801	-0.199487	-0.606763	0.930817	0.704052	-0.399193	0.101019	0.123441	0.177473	0.0992124	1.29465e-06	0.38597	0.00354058	9.53585e-10	0.000367931	0.0730216	0.663056
XM_005676580.3	-0.159776	0.0339666	0.0500681	0.167604	0.159028	0.118424	-0.0728289	0.0371327	0.117579	0.0632136	0.489052	0.883791	0.829357	0.467723	0.491116	0.609167	0.75373	0.87304	0.611743	0.785457
XM_005676582.3	0.164872	0.203502	0.0484223	-0.0852493	-0.0567338	0.132645	-0.0165965	-0.0940051	-0.31605	-0.267692	0.475113	0.37628	0.834891	0.713313	0.807027	0.566523	0.943078	0.685252	0.1628	0.24073
XM_005676593.3	0.556658	-0.324985	-0.484135	-0.653868	-0.354603	-0.594893	0.488015	0.123803	-0.240481	-0.122052	0.00876858	0.150594	0.0261554	0.00130439	0.114739	0.00444708	0.0248084	0.592885	0.293695	0.598165
XM_005676602.2	0.636611	-0.487082	-0.124239	-0.526341	-0.669376	-0.666538	0.302175	-0.0178655	-0.166794	-0.107719	0.00191603	0.0251269	0.591572	0.0142423	0.000904438	0.000968628	0.183083	0.938733	0.469908	0.642102
XM_005676607.3	0.942452	-0.29432	-0.368933	-0.75435	-0.65295	-0.608063	0.360917	-0.122706	-0.530519	-0.429007	1.73638e-10	0.195297	0.0998059	7.7953e-05	0.00133214	0.00345141	0.107973	0.596191	0.0133556	0.0523055
XM_005676611.3	-0.396391	0.137288	0.504919	0.330549	0.408749	0.396106	-0.153021	-0.0337327	-0.0765073	-0.15963	0.0752457	0.552894	0.019568	0.143325	0.0658062	0.0754751	0.507837	0.884586	0.74169	0.489455
XM_005676612.2	-0.277829	0.0547743	0.985537	0.413579	0.181944	0.3033	-0.298328	-0.146152	-0.0523506	-0.188724	0.222693	0.813577	4.11906e-16	0.0623709	0.429914	0.181378	0.188997	0.527288	0.821696	0.412624
XM_005676625.3	0.408666	-0.365694	-0.455195	-0.511129	-0.533068	-0.776052	0.436866	0.241799	0.128281	0.25857	0.0658661	0.10305	0.0381285	0.0178822	0.0128369	3.55128e-05	0.0476838	0.290975	0.579471	0.257743
XM_005676663.3	-0.42861	0.107331	-0.283556	0.298642	-0.141768	-0.182618	-0.0768005	0.219693	0.710423	0.690403	0.052548	0.643309	0.212909	0.188511	0.539883	0.428178	0.740733	0.338632	0.000307668	0.000531775
XM_005676676.2	0.00858087	0.413635	-0.105733	0.453114	0.130709	0.495214	-0.702725	-0.730946	0.0123506	-0.404843	0.970553	0.0623316	0.648286	0.0391313	0.57225	0.022455	0.000381673	0.000167324	0.957625	0.0686871
XM_005676677.3	0.0307386	-0.303765	0.0474674	-0.404849	0.101192	-0.196467	0.574151	0.529729	-0.189803	0.12531	0.894773	0.180676	0.838105	0.0686828	0.662511	0.393349	0.00649165	0.0135197	0.409908	0.588354
XM_005676678.3	-0.303364	0.336472	0.603466	0.514975	0.355705	0.556094	-0.496883	-0.361988	-0.0984342	-0.326784	0.181281	0.135863	0.00377531	0.0168983	0.113536	0.00885174	0.0219356	0.106854	0.671205	0.148216
XM_005676683.2	0.888608	-0.187827	-0.397822	-0.812423	-0.429983	-0.478698	0.454065	-0.0670324	-0.704005	-0.560322	7.43449e-08	0.414889	0.0741033	7.68459e-06	0.0517135	0.0281402	0.0386705	0.772814	0.000368413	0.0082443
XM_005676684.3	0.363673	0.644564	-0.137943	-0.333924	-0.211366	-0.229789	0.186259	-0.0606069	-0.572689	-0.49549	0.105111	0.00160948	0.550981	0.139038	0.357708	0.316325	0.418864	0.794117	0.00666098	0.0223682
XM_005676696.3	-0.538396	0.453573	0.318926	0.907859	0.197949	0.513009	-0.876415	-0.568268	0.578164	0.1093	0.0118053	0.0389082	0.158798	1.32432e-08	0.389717	0.0173957	1.89833e-07	0.0071954	0.00604507	0.637197
XM_005676701.3	0.380629	-0.381564	-0.47524	-0.863461	-0.221889	-0.662108	0.936282	0.738841	-0.309652	0.210724	0.0887148	0.0878695	0.0294633	4.64262e-07	0.333703	0.00107652	4.45941e-10	0.000130463	0.171949	0.359204
XM_005676706.3	0.945099	-0.280475	-0.410823	-0.766665	-0.532429	-0.539172	0.357406	-0.173986	-0.59494	-0.534103	1.12164e-10	0.218135	0.0643139	5.04048e-05	0.0129653	0.011661	0.111698	0.450691	0.00444309	0.0126309
XM_005676709.2	0.814264	-0.291888	-0.441949	-0.952905	-0.42124	-0.62645	0.717241	0.242098	-0.679281	-0.364733	7.05133e-06	0.199187	0.0448665	2.69449e-11	0.0572036	0.00237788	0.000252752	0.29036	0.000707939	0.104026
XM_005676710.3	0.827174	-0.347256	-0.431096	-0.951538	-0.454931	-0.662468	0.718882	0.261368	-0.634652	-0.312955	3.75269e-06	0.122991	0.0510451	3.51713e-11	0.0382548	0.00106738	0.00024087	0.252446	0.00199863	0.167182
XM_005676711.3	-0.767423	0.253444	0.450307	0.947138	0.33573	0.534657	-0.734913	-0.283638	0.727196	0.369775	4.90283e-05	0.267633	0.0405161	7.89219e-11	0.136783	0.0125219	0.000147812	0.212769	0.000187761	0.0989753
XM_005676712.1	-0.665373	0.285685	0.735701	0.861028	0.61485	0.838953	-0.70058	-0.356688	0.242036	-0.0746552	0.000996058	0.209344	0.000144183	5.43655e-07	0.00301584	2.01485e-06	0.000404834	0.112471	0.290489	0.747746
XM_005676715.3	0.810166	-0.395673	-0.260688	-0.865489	-0.556836	-0.64527	0.633659	0.232507	-0.57952	-0.271981	8.5285e-06	0.0758234	0.253727	4.06091e-07	0.00874252	0.00158439	0.00204165	0.310476	0.00589999	0.232986
XM_005676716.3	-0.710007	0.17068	0.558187	0.857779	0.185073	0.363101	-0.616621	-0.195749	0.695314	0.381559	0.000311327	0.459474	0.00854656	6.68196e-07	0.421887	0.105701	0.00291012	0.395115	0.000466828	0.0878741
XM_005676718.3	-0.740607	0.479158	0.490996	0.93907	0.330304	0.577164	-0.751182	-0.329874	0.545823	0.200741	0.000123252	0.0279679	0.023811	2.94769e-10	0.14364	0.00615388	8.68588e-05	0.144194	0.0104811	0.38293
XM_005676724.3	0.614539	-0.387659	-0.440719	-0.9802	-0.314608	-0.65259	0.907137	0.538257	-0.56688	-0.105613	0.00303479	0.0825029	0.0455361	7.97445e-15	0.164831	0.00134316	1.42213e-08	0.0118313	0.00737016	0.648663
XM_005676735.3	0.261157	-0.371915	-0.174292	-0.77336	-0.229673	-0.601882	0.930751	0.810143	-0.342157	0.214042	0.252843	0.0968866	0.449881	3.933e-05	0.316576	0.00389261	9.62007e-10	8.53764e-06	0.128964	0.35151
XM_005676740.2	0.124153	-0.276351	-0.0892292	-0.208058	-0.371738	-0.477911	0.25953	0.25997	0.157277	0.286131	0.591831	0.225267	0.700512	0.365456	0.0970581	0.0284373	0.255917	0.255084	0.495963	0.208602
XM_005676742.2	-0.690722	0.135713	0.663437	0.937159	0.363468	0.599352	-0.765884	-0.361655	0.590051	0.209592	0.000527339	0.557499	0.00104312	3.92283e-10	0.105323	0.00408628	5.18576e-05	0.1072	0.00486843	0.36185
XM_005676743.2	-0.746632	0.300555	0.486959	0.74236	0.557205	0.688707	-0.499861	-0.120817	0.353997	0.175286	0.000101181	0.185558	0.0251692	0.00011644	0.00868864	0.000555936	0.021033	0.6019	0.115404	0.447261
XM_005676747.3	0.75547	-0.353319	-0.489749	-0.876277	-0.542057	-0.684232	0.668733	0.288839	-0.461562	-0.132508	7.5e-05	0.116151	0.0242242	1.91761e-07	0.0111366	0.000624213	0.000918653	0.204137	0.035185	0.566928
XM_005676749.3	0.15326	-0.260089	-0.326995	-0.577936	-0.0373744	-0.317437	0.702023	0.639371	-0.251433	0.207862	0.507166	0.254859	0.147939	0.00606971	0.87222	0.160861	0.000389124	0.00180452	0.271577	0.365917
XM_005676764.3	0.79684	-0.438335	-0.504593	-0.92474	-0.625712	-0.821965	0.709778	0.287159	-0.418114	-0.115179	1.53654e-05	0.0468561	0.0196599	2.07143e-09	0.00241473	4.86919e-06	0.000313351	0.206899	0.0592715	0.61908
XM_005676765.3	-0.699627	0.279323	0.339679	0.820203	0.32661	0.473038	-0.619206	-0.248512	0.609778	0.286276	0.000415492	0.220113	0.131939	5.30777e-06	0.148445	0.0303313	0.00276129	0.277371	0.00333668	0.208361
XM_005676767.3	-0.278181	0.537083	0.0776089	0.409782	0.341213	0.526249	-0.385195	-0.269653	-0.0443448	-0.229483	0.222083	0.0120531	0.738096	0.0650598	0.130092	0.0142625	0.084642	0.237168	0.848633	0.316988
XM_005676771.3	0.872446	-0.337574	-0.416648	-0.637522	-0.833189	-0.702641	0.261241	-0.152962	-0.278962	-0.243043	2.52235e-07	0.134505	0.0602599	0.0018786	2.74794e-06	0.000382557	0.252685	0.508003	0.220735	0.288424
XM_005676775.3	-0.718025	0.116074	0.278414	0.822573	0.250702	0.357842	-0.591298	-0.155576	0.824898	0.522739	0.000247014	0.616339	0.22168	4.72556e-06	0.273019	0.11123	0.00475684	0.500693	4.20944e-06	0.0150447
XM_005676777.3	0.480926	-0.402272	-0.367317	-0.895044	-0.213611	-0.617096	0.900536	0.604605	-0.47522	-0.0178192	0.027313	0.0706348	0.101415	4.33459e-08	0.352504	0.00288226	2.65953e-08	0.00369282	0.029471	0.938891
XM_005676778.3	0.356138	-0.327161	-0.164814	-0.600045	-0.249353	-0.428868	0.598783	0.43806	-0.277769	0.0737189	0.113066	0.147721	0.47527	0.00403246	0.275693	0.0523905	0.00413091	0.04701	0.222797	0.750812
XM_005676779.3	-0.731055	0.423629	0.540981	0.990434	0.39151	0.664826	-0.834285	-0.426959	0.557997	0.148503	0.000166758	0.0556617	0.0113299	8.27342e-18	0.0792413	0.00100917	2.59272e-06	0.0535649	0.00857389	0.520592
XM_005676781.3	-0.516464	0.0411824	0.372283	0.142684	0.674997	0.50542	0.185509	0.454145	-0.118362	0.142939	0.0165293	0.85932	0.0965301	0.537239	0.000787926	0.0194273	0.420775	0.038632	0.609357	0.536504
XM_005676782.3	0.733842	-0.384405	-0.537084	-0.770893	-0.660909	-0.735839	0.557955	0.23572	-0.289562	-0.0254646	0.000152878	0.0853372	0.0120529	4.31359e-05	0.00110741	0.000143553	0.00858006	0.303646	0.202956	0.912754
XM_005676783.3	0.114976	0.12406	0.16289	-0.190491	0.218216	0.0637861	0.20848	0.157044	-0.417544	-0.258978	0.619702	0.592112	0.48051	0.408181	0.34197	0.783558	0.364462	0.496608	0.0596541	0.256967
XM_005676786.3	-0.716229	0.267343	0.231438	0.479676	-0.00678747	-0.0389089	-0.0889622	0.344192	0.664795	0.695095	0.000260325	0.241367	0.312768	0.0277747	0.976705	0.867018	0.701368	0.126556	0.00100993	0.000469567
XM_005676789.3	-0.387027	-0.170967	0.147196	0.575402	-0.278879	-0.126142	-0.454221	-0.131869	0.930114	0.660998	0.0830481	0.458708	0.52431	0.0063496	0.220877	0.58586	0.0385955	0.568817	1.04689e-09	0.00110509
XM_005676796.3	-0.744755	0.388405	0.622216	0.953311	0.378347	0.596531	-0.748497	-0.325306	0.547386	0.184832	0.000107656	0.0818638	0.00259615	2.48584e-11	0.0908035	0.00431155	9.50802e-05	0.150168	0.0102185	0.422502
XM_005676800.3	-0.480079	0.469418	0.233383	0.540119	-0.0150668	0.114871	-0.372029	-0.0816312	0.432999	0.260331	0.0276252	0.0318014	0.308605	0.0114867	0.948317	0.620023	0.096776	0.725016	0.049917	0.254401
XM_005676807.3	0.984203	-0.267546	-0.40755	-0.671883	-0.620068	-0.517946	0.201846	-0.305212	-0.523364	-0.532786	9.47745e-16	0.240996	0.0666806	0.000850784	0.00271315	0.0161684	0.38026	0.178504	0.0149029	0.0128934
XM_005676812.3	0.360441	-0.33687	-0.326111	-0.838323	-0.147728	-0.525502	0.897299	0.66676	-0.45259	0.0517558	0.108472	0.135372	0.149102	2.08559e-06	0.522795	0.014426	3.55874e-08	0.000963478	0.0393871	0.823691
XM_005676818.3	-0.76702	-0.0718833	0.150874	0.243839	0.402534	0.122735	0.25812	0.718864	0.497265	0.799703	4.97559e-05	0.756834	0.51388	0.286799	0.0704341	0.596101	0.258603	0.000240999	0.0218181	1.359e-05
XM_005676825.2	-0.586475	0.447249	0.437814	0.728543	0.783008	0.970668	-0.635427	-0.370159	0.0603227	-0.20167	0.00520043	0.0420683	0.0471479	0.000180185	2.71018e-05	3.21419e-13	0.00196559	0.0985982	0.795062	0.380684
XM_005676826.3	0.624296	-0.394704	-0.395044	-0.954161	-0.349203	-0.659337	0.878414	0.520103	-0.547788	-0.104176	0.0024869	0.0766087	0.0763328	2.0944e-11	0.120764	0.00114904	1.63915e-07	0.0156546	0.0101518	0.653152
XM_005676827.3	-0.634025	0.106647	0.621032	0.907704	0.175477	0.42558	-0.749692	-0.357408	0.689978	0.290642	0.0020257	0.645438	0.0026601	1.34491e-08	0.446758	0.0544253	9.13422e-05	0.111696	0.000537744	0.201201
XM_005676829.2	-0.76095	0.462458	0.2901	0.480903	0.472029	0.345846	-0.0950543	0.297538	0.262307	0.324914	6.19046e-05	0.0347855	0.20208	0.0273214	0.0307356	0.124623	0.681915	0.190228	0.250683	0.150689
XM_005676830.3	-0.231027	-0.276669	0.0122178	-0.410712	0.250363	-0.219268	0.776517	0.884838	-0.111728	0.399556	0.313653	0.22471	0.958081	0.0643931	0.273689	0.33959	3.48868e-05	1.00448e-07	0.62969	0.0727367
XM_005676831.3	0.210217	-0.144638	-0.27312	-0.734956	-0.0376386	-0.400693	0.863819	0.725001	-0.45027	0.0842452	0.360387	0.531622	0.230958	0.000147614	0.871324	0.0718508	4.53494e-07	0.000200691	0.0405349	0.716555
XM_005676835.3	0.801669	-0.424326	-0.478796	-0.963363	-0.471994	-0.684808	0.748343	0.303694	-0.565368	-0.225648	1.24765e-05	0.0552174	0.0281034	2.58386e-12	0.0307498	0.000615032	9.55705e-05	0.180783	0.0075646	0.325364
XM_005676843.3	0.858332	-0.158199	0.0102339	-0.45671	-0.406832	-0.199753	0.00609305	-0.44156	-0.654326	-0.739069	6.45378e-07	0.493406	0.964883	0.0374115	0.0672085	0.385323	0.979088	0.0450776	0.00129073	0.000129511
XM_005676846.3	0.870726	-0.459523	-0.574167	-0.844524	-0.655655	-0.713917	0.532264	0.101606	-0.395808	-0.180822	2.84476e-07	0.0361077	0.00648986	1.47556e-06	0.00125179	0.000278373	0.0129987	0.66121	0.0757147	0.432812
XM_005676850.3	-0.698269	0.367721	0.593805	0.981868	0.360993	0.64521	-0.832893	-0.441756	0.544614	0.122121	0.000431115	0.101011	0.00453902	3.47955e-15	0.107893	0.00158651	2.79108e-06	0.0449711	0.010688	0.597956
XM_005676851.3	-0.632192	0.325817	0.627041	0.952548	0.273382	0.566758	-0.833188	-0.457447	0.555193	0.136426	0.00210663	0.149491	0.00234865	2.89088e-11	0.230493	0.00738579	2.74795e-06	0.0370662	0.00898569	0.555413
XM_005676852.3	0.600148	-0.154749	-0.52038	-0.653161	-0.513316	-0.593899	0.446961	0.103156	-0.277856	-0.114252	0.00402447	0.503	0.0155894	0.00132572	0.0173174	0.00453096	0.0422165	0.656346	0.222646	0.621923
XM_005676853.3	-0.66932	0.318276	0.280457	0.740123	0.300682	0.475511	-0.560559	-0.235152	0.515193	0.246783	0.00090567	0.159696	0.218167	0.000125193	0.185364	0.0293581	0.00821137	0.304846	0.0168439	0.280835
XM_005676855.3	-0.0583955	0.177406	-0.0405609	0.549167	-0.124024	0.19462	-0.74308	-0.68568	0.439938	-0.0355984	0.801482	0.441698	0.861423	0.00992573	0.59222	0.3979	0.000113737	0.000601376	0.0459652	0.878247
XM_005676857.3	0.485988	-0.376583	-0.362072	-0.884748	-0.299131	-0.599272	0.868652	0.548368	-0.503427	-0.0619131	0.025505	0.092443	0.106766	1.01159e-07	0.187752	0.0040925	3.2812e-07	0.0100562	0.0199912	0.789774
XM_005676858.2	0.661808	-0.292007	-0.47361	-0.950783	-0.350087	-0.657556	0.835179	0.436324	-0.57199	-0.181145	0.00108417	0.198996	0.0301039	4.06173e-11	0.119762	0.00119782	2.47198e-06	0.0479919	0.00674326	0.431977
XM_005676862.3	0.82581	-0.392369	-0.446893	-0.939916	-0.520981	-0.683845	0.706094	0.274671	-0.58252	-0.24984	4.02092e-06	0.0785268	0.0422519	2.58933e-10	0.0154493	0.00063044	0.000347603	0.228214	0.00558922	0.274728
XM_005676864.3	-0.17955	-0.456943	-0.261562	-0.38437	-0.0113776	-0.482909	0.716511	0.852174	0.274718	0.700991	0.436111	0.0373022	0.252082	0.0853674	0.960961	0.0265929	0.000258197	9.42804e-07	0.228132	0.000400303
XM_005676867.3	-0.60867	0.161837	0.412871	0.652379	0.740839	0.830526	-0.481527	-0.187344	0.168644	-0.0140101	0.00341048	0.483391	0.0628656	0.00134963	0.000122332	3.15914e-06	0.0270931	0.416111	0.464926	0.951938
XM_005676870.3	-0.466427	-0.00590787	0.0832144	0.477039	-0.107486	0.0644864	-0.28504	0.05501	0.626544	0.543455	0.0330582	0.979723	0.719888	0.028769	0.642826	0.781237	0.21042	0.812789	0.00237321	0.0108893
XM_005676879.3	-0.64023	0.0243343	0.570817	0.751989	0.106541	0.251913	-0.505929	-0.0971479	0.690767	0.443838	0.00177095	0.916613	0.00688308	8.45107e-05	0.645769	0.270631	0.0192854	0.675274	0.00052672	0.0438533
XM_005676880.3	-0.82246	0.1753	0.571448	0.871427	0.34229	0.475682	-0.558514	-0.051085	0.668984	0.463419	4.75194e-06	0.447226	0.00680761	2.70929e-07	0.128805	0.0292914	0.0084997	0.825942	0.000913089	0.0343609
XM_005676883.3	0.304534	0.566705	-0.0530091	-0.118253	-0.263621	-0.0354931	-0.0735742	-0.233524	-0.416518	-0.429786	0.179519	0.00739247	0.819488	0.609689	0.24823	0.878605	0.751286	0.308303	0.0603487	0.0518328
XM_005676887.3	0.576252	0.0565002	-0.343933	-0.639068	-0.473054	-0.48053	0.452987	0.128705	-0.489094	-0.260977	0.0062545	0.807807	0.12686	0.00181648	0.0303248	0.0274587	0.0391933	0.578206	0.0244436	0.253182
XM_005676924.3	0.926939	-0.210741	-0.284001	-0.508834	-0.615518	-0.424421	0.0295322	-0.418197	-0.444668	-0.535452	1.57662e-09	0.359165	0.212159	0.0184912	0.0029756	0.055157	0.898882	0.0592159	0.0434132	0.0123666
XM_005677030.3	0.342179	-0.300392	-0.314548	-0.871839	-0.198969	-0.594421	0.973494	0.760732	-0.463449	0.0931301	0.128937	0.185808	0.164916	2.63217e-07	0.387231	0.00448676	1.24116e-13	6.23847e-05	0.0343474	0.688039
XM_005677073.3	0.934298	-0.340977	-0.460236	-0.791239	-0.657302	-0.644756	0.411799	-0.0793396	-0.508811	-0.392586	5.92027e-10	0.130374	0.0357829	1.94321e-05	0.0012049	0.00160262	0.0636204	0.732459	0.0184973	0.0783467
XM_005677087.3	-0.284301	-0.235969	0.194707	-0.212686	0.180742	-0.19858	0.566133	0.685939	0.0322379	0.36038	0.211656	0.30312	0.397687	0.354644	0.433019	0.388179	0.0074658	0.000597365	0.88967	0.108536
XM_005677089.2	0.56851	-0.260258	-0.071341	-0.60423	-0.230481	-0.398373	0.442624	0.114174	-0.457603	-0.288469	0.0071652	0.254539	0.758616	0.00371982	0.314831	0.0736675	0.0445021	0.62216	0.0369933	0.204744
XM_005677092.2	0.8257	-0.180459	-0.302064	-0.366033	-0.573441	-0.341973	-0.0964362	-0.494351	-0.310165	-0.480931	4.04321e-06	0.43375	0.183252	0.102706	0.00657347	0.129182	0.677529	0.0227272	0.171203	0.027311
XM_005677098.3	-0.351667	-0.301359	-0.103073	-0.315841	0.195687	-0.233156	0.724366	0.928106	0.112806	0.626672	0.117987	0.184327	0.656605	0.163093	0.395269	0.309088	0.000204572	1.35927e-09	0.626367	0.00236688
XM_005677100.2	-0.691696	0.30053	0.28782	0.924478	0.410943	0.620708	-0.782734	-0.370073	0.65987	0.286652	0.000513973	0.185597	0.20581	2.1388e-09	0.0642285	0.00267782	2.73962e-05	0.0986823	0.00113478	0.207738
XM_005677108.3	0.397031	0.712604	-0.140304	-0.0591878	-0.255524	0.0209367	-0.252799	-0.487278	-0.459025	-0.613457	0.0747328	0.000289088	0.544119	0.798841	0.263592	0.928225	0.268893	0.0250598	0.0363358	0.00310128
XM_005677115.3	0.686053	-0.304464	-0.0503741	-0.23004	-0.486462	-0.317808	-0.152028	-0.475939	-0.138206	-0.369353	0.000595604	0.179624	0.828329	0.315782	0.0253409	0.160345	0.510628	0.0291922	0.550215	0.0993904
XM_005677116.3	-0.388994	-0.375435	-0.234595	-0.170588	0.0160285	-0.341296	0.547351	0.771426	0.455942	0.811683	0.0813615	0.093522	0.306025	0.459718	0.945023	0.129992	0.0102243	4.22875e-05	0.0377737	7.95301e-06
XM_005677119.3	-0.468677	0.109019	0.133979	0.520498	0.556232	0.703171	-0.415789	-0.158895	0.217493	0.0729126	0.0321093	0.638066	0.562593	0.0155619	0.00883127	0.000377013	0.0608451	0.491482	0.343613	0.753456
XM_005677120.3	-0.0146321	0.606317	-0.0142887	0.517	-0.140193	0.258413	-0.750084	-0.753285	0.165925	-0.287569	0.949806	0.0035716	0.950983	0.0163981	0.544441	0.258043	9.01425e-05	8.08538e-05	0.472258	0.206223
XM_005677121.3	-0.148971	-0.338311	-0.255153	-0.234963	-0.15391	-0.304393	0.454707	0.599267	0.256779	0.595004	0.519264	0.133603	0.264309	0.305246	0.505346	0.179731	0.0383618	0.00409287	0.261171	0.00443772
XM_005677122.3	0.264099	-0.347713	-0.290178	-0.706091	-0.248	-0.548081	0.827218	0.744669	-0.239784	0.27947	0.247342	0.122466	0.201953	0.000347632	0.278395	0.0101033	3.74432e-06	0.000107961	0.295138	0.21986
XM_005677137.3	-0.299413	-0.197135	-0.215677	-0.0104475	0.374921	0.179373	0.180615	0.251037	0.137156	0.230025	0.187316	0.39171	0.347754	0.96415	0.0940078	0.43657	0.433347	0.272358	0.553279	0.315814
XM_005677138.3	-0.265459	-0.0494603	-0.113857	-0.0514237	0.187876	0.0157339	0.235899	0.296889	0.0779738	0.220445	0.244825	0.8314	0.623134	0.824805	0.414764	0.946032	0.303267	0.191243	0.736906	0.336938
XM_005677139.3	-0.438716	-0.0843637	-0.0655819	0.0218437	0.43112	0.211804	0.233093	0.331733	0.0869368	0.224296	0.0466432	0.716172	0.77761	0.925124	0.0510307	0.356689	0.309223	0.141811	0.707876	0.328349
XM_005677142.3	-0.283462	-0.312938	0.256357	-0.196976	0.0661497	-0.297678	0.563015	0.715349	0.124555	0.46168	0.213065	0.167207	0.261984	0.3921	0.775732	0.19001	0.00787565	0.000267073	0.590624	0.0351321
XM_005677146.3	0.463191	-0.102209	-0.158562	-0.253719	-0.265823	-0.175123	0.0086366	-0.205499	-0.240128	-0.271687	0.0344613	0.659316	0.492402	0.267095	0.244154	0.44769	0.970362	0.371512	0.294425	0.233511
XM_005677152.3	0.310878	0.24228	0.0642475	0.103025	-0.334669	-0.0341872	-0.374482	-0.56358	-0.10836	-0.411598	0.17017	0.289988	0.782029	0.656755	0.138105	0.883041	0.0944243	0.00779998	0.640111	0.063763
XM_005677156.3	0.705837	-0.360792	-0.460512	-0.989096	-0.385583	-0.679738	0.858911	0.460127	-0.593018	-0.166629	0.000350108	0.108103	0.0356575	2.85365e-17	0.0843029	0.00069983	6.22237e-07	0.0358321	0.00460645	0.470354
XM_005677158.2	0.615717	-0.259782	-0.330626	-0.673873	-0.244441	-0.424503	0.469903	0.0815286	-0.473739	-0.321756	0.00296368	0.255439	0.143226	0.00081016	0.285573	0.0551053	0.0316011	0.725349	0.0300526	0.154928
XM_005677159.3	0.0468378	-0.264508	-0.276894	-0.687879	0.0286161	-0.444897	0.931172	0.873794	-0.269692	0.292189	0.840225	0.246583	0.224319	0.000568063	0.902004	0.0432926	9.09488e-10	2.29271e-07	0.237098	0.198703
XM_005677161.2	-0.275247	0.997987	0.100033	0.403164	0.206231	0.382986	-0.40306	-0.307945	-0.138092	-0.304612	0.227201	3.16513e-24	0.666159	0.0699538	0.369774	0.086595	0.0700333	0.17445	0.550549	0.179401
XM_005677163.3	0.807175	-0.364583	-0.538143	-0.842727	-0.432798	-0.600946	0.576709	0.166622	-0.480903	-0.231067	9.77103e-06	0.104179	0.0118527	1.63365e-06	0.0500352	0.00396332	0.00620389	0.470373	0.0273215	0.313566
XM_005677164.3	0.444727	-0.406613	-0.365021	-0.906982	-0.214989	-0.615067	0.942283	0.671993	-0.460808	0.0449937	0.0433822	0.0673702	0.103733	1.44399e-08	0.349333	0.00300276	1.78428e-10	0.000848511	0.035524	0.846443
XM_005677165.3	0.271015	-0.223727	-0.171353	-0.472536	-0.147915	-0.259341	0.485915	0.426023	-0.30463	0.0496843	0.234716	0.32961	0.457679	0.0305319	0.522263	0.256276	0.0255304	0.0541479	0.179375	0.830647
XM_005677168.3	0.221423	0.522877	-0.29513	-0.418043	-0.0279296	-0.199843	0.370985	0.1635	-0.469178	-0.272306	0.334744	0.0150133	0.194013	0.0593189	0.904344	0.385105	0.0977897	0.478847	0.031901	0.232407
XM_005677169.3	-0.0159428	-0.504079	0.0496786	-0.390325	0.209286	-0.0708028	0.576431	0.558585	-0.252809	0.0973615	0.945316	0.0198055	0.830666	0.0802341	0.362569	0.760386	0.00623469	0.0084896	0.268875	0.674598
XM_005677175.2	0.291553	-0.323391	-0.274082	-0.792503	-0.262454	-0.668548	0.929978	0.769415	-0.329518	0.182619	0.199728	0.152723	0.229254	1.8441e-05	0.250408	0.000922788	1.06582e-09	4.55655e-05	0.144653	0.428174
XM_005677179.3	-0.738585	0.281073	0.610056	0.961229	0.40396	0.63482	-0.770283	-0.353376	0.577044	0.193906	0.000131539	0.217115	0.00331841	4.3866e-12	0.0693512	0.00199144	4.41247e-05	0.116088	0.00616706	0.399667
XM_005677184.3	0.961604	-0.307215	-0.43396	-0.752467	-0.620162	-0.574686	0.33027	-0.193393	-0.546522	-0.500344	4.00623e-12	0.175526	0.0493542	8.31468e-05	0.00270792	0.00643058	0.143684	0.400941	0.0103629	0.0208895
XM_005677185.3	0.981648	-0.325781	-0.460579	-0.770777	-0.62104	-0.59449	0.339114	-0.179931	-0.543119	-0.476756	3.89791e-15	0.149538	0.0356275	4.33228e-05	0.00265965	0.00448095	0.132625	0.43512	0.0109483	0.0288775
XM_005677187.3	0.879509	-0.343875	-0.439087	-0.740302	-0.665771	-0.620075	0.374863	-0.0812982	-0.448701	-0.335057	1.51086e-07	0.126928	0.0464363	0.000124472	0.000986608	0.00271274	0.0940625	0.726096	0.0413257	0.13762
XM_005677199.3	0.946129	-0.380102	-0.520137	-0.880531	-0.607459	-0.677426	0.525082	0.0188462	-0.539789	-0.364277	9.40878e-11	0.0891945	0.0156467	1.39922e-07	0.00349265	0.00074168	0.0145187	0.935376	0.0115471	0.104492
XM_005677220.3	0.607023	-0.436199	-0.425151	-0.976308	-0.352991	-0.677088	0.919891	0.583041	-0.528134	-0.0438169	0.00352263	0.0480635	0.0546957	4.32166e-14	0.116514	0.000747978	3.67747e-09	0.00553665	0.0138561	0.850415
XM_005677221.3	-0.386315	0.397541	-0.0151705	0.437575	0.269145	0.279182	-0.338857	-0.138701	0.307283	0.14368	0.0836653	0.0743268	0.947962	0.0472829	0.238087	0.220356	0.132937	0.548774	0.175425	0.534374
XM_005677222.2	-0.442348	0.170167	0.133922	0.0336493	0.303438	0.0576331	0.293966	0.465609	0.0346014	0.242886	0.0446509	0.460845	0.56276	0.88487	0.181169	0.804025	0.195859	0.0334082	0.881634	0.288746
XM_005677223.2	-0.259263	-0.48775	0.0628044	-0.173285	-0.164179	-0.407969	0.517323	0.755488	0.363304	0.732444	0.256424	0.0248983	0.786814	0.452545	0.476998	0.0663738	0.0163193	7.49541e-05	0.105492	0.000159709
XM_005677224.3	0.756775	-0.288775	-0.350616	-0.88362	-0.261508	-0.512994	0.669238	0.207179	-0.68072	-0.411825	7.16825e-05	0.204242	0.119166	1.10467e-07	0.252182	0.0173995	0.000907479	0.367529	0.000682682	0.0636022
XM_005677226.3	-0.49634	0.116338	0.363275	0.472436	0.316527	0.197161	-0.251072	-0.0197459	0.389419	0.205762	0.0221035	0.615531	0.105521	0.030572	0.162131	0.391646	0.272288	0.932298	0.0809999	0.370888
XM_005677230.2	-0.291041	-0.0203411	-0.0316032	0.155758	0.808293	0.588334	-0.070837	-0.0239183	-0.0892069	-0.129993	0.200554	0.930262	0.89183	0.500184	9.28927e-06	0.00502553	0.760273	0.918034	0.700583	0.574376
XM_005677233.3	-0.549058	0.427045	0.775917	0.623674	0.693054	0.784406	-0.457146	-0.224353	-0.110174	-0.296308	0.00994343	0.0535112	3.56967e-05	0.00251916	0.000495823	2.5638e-05	0.0372068	0.328224	0.634491	0.192156
XM_005677235.3	0.915154	-0.284148	-0.475224	-0.863265	-0.543895	-0.628976	0.520264	0.00755757	-0.588683	-0.421321	6.22785e-09	0.211913	0.0294696	4.70275e-07	0.0108126	0.00225513	0.0156168	0.974063	0.00499328	0.0571508
XM_005677238.3	0.944223	-0.319949	-0.455195	-0.88389	-0.501943	-0.594552	0.518536	-0.0185271	-0.651952	-0.483466	1.29926e-10	0.157391	0.0381287	1.08174e-07	0.0204195	0.00447566	0.0160266	0.936468	0.00136285	0.0263934
XM_005677253.3	0.891427	-0.190064	-0.312079	-0.526276	-0.530545	-0.395905	0.0737283	-0.363856	-0.457433	-0.515942	5.89434e-08	0.409251	0.168438	0.0142566	0.0133502	0.0756367	0.750781	0.104924	0.0370727	0.0166577
XM_005677291.3	-0.120369	-0.170801	-0.227378	-0.424162	0.405992	-0.0843749	0.658733	0.633366	-0.205921	0.164348	0.603258	0.459151	0.321569	0.0553214	0.0678295	0.716136	0.0011654	0.00205448	0.370509	0.476538
XM_005677301.3	-0.182466	-0.118278	-0.113049	0.216103	-0.0912206	-0.0567349	-0.156845	-0.0196892	0.461438	0.372745	0.428569	0.609614	0.625619	0.346782	0.694135	0.807023	0.49716	0.932492	0.0352406	0.0960854
XM_005677334.3	0.514706	-0.2742	-0.530344	-0.894049	-0.245198	-0.586642	0.851439	0.524997	-0.495145	-0.0644862	0.0169658	0.229045	0.0133918	4.72218e-08	0.284036	0.00518454	9.8533e-07	0.0145375	0.0224765	0.781238
XM_005677337.3	-0.064431	-0.376458	-0.19119	-0.570917	-0.0241132	-0.503557	0.875625	0.904841	-0.0671317	0.46404	0.78142	0.0925605	0.406429	0.00687112	0.917369	0.0199541	2.01048e-07	1.77716e-08	0.772486	0.0340886
XM_005677339.3	0.568044	-0.443488	-0.474029	-0.903975	-0.365758	-0.662468	0.846536	0.537908	-0.441545	-0.000825785	0.00722331	0.0440394	0.0299382	1.93016e-08	0.102985	0.00106738	1.31466e-06	0.011897	0.0450857	0.997166
XM_005677341.3	-0.6534	0.567333	0.556817	0.939312	0.487132	0.783948	-0.841571	-0.503556	0.326293	-0.0756004	0.00131847	0.00731272	0.00874529	2.84083e-10	0.0251098	2.61097e-05	1.743e-06	0.0199543	0.148863	0.744653
XM_005677342.2	0.169201	-0.348479	-0.289203	-0.748602	-0.162938	-0.54224	0.938141	0.850492	-0.269268	0.307034	0.463429	0.121589	0.203543	9.47468e-05	0.480379	0.0111039	3.39091e-10	1.04261e-06	0.237864	0.175793
XM_005677344.2	0.451957	-0.354151	-0.370832	-0.770322	-0.245749	-0.538412	0.717333	0.383996	-0.415001	-0.102575	0.0396977	0.115234	0.0979395	4.40613e-05	0.282921	0.0118024	0.000252073	0.0856983	0.0613862	0.658169
XM_005677346.1	-0.231562	-0.168365	0.510454	-0.104106	0.243467	-0.0343308	0.395464	0.524102	-0.104276	0.159156	0.312501	0.465676	0.0180595	0.65337	0.287558	0.882554	0.0759922	0.0147369	0.652839	0.490762
XM_005677348.3	0.556989	-0.372709	-0.423053	-0.962468	-0.272853	-0.643482	0.937913	0.625657	-0.531274	-0.0282925	0.00872023	0.0961197	0.0560306	3.23802e-12	0.231432	0.00164858	3.50819e-10	0.00241753	0.0132001	0.903107
XM_005677351.2	0.983042	-0.317465	-0.446956	-0.799117	-0.589035	-0.58879	0.379734	-0.139909	-0.580611	-0.484556	1.85003e-15	0.160822	0.042219	1.39382e-05	0.0049609	0.0049834	0.0895294	0.545264	0.00578533	0.0260066
XM_005677354.3	0.689323	-0.400368	-0.255751	-0.90487	-0.382511	-0.648363	0.773088	0.396397	-0.590934	-0.216407	0.000547063	0.0721034	0.263153	1.77233e-08	0.0870195	0.00147834	3.97352e-05	0.0752411	0.00478918	0.346086
XM_005677358.3	0.836141	-0.380795	-0.479872	-0.966541	-0.499844	-0.674348	0.72426	0.259646	-0.618043	-0.291689	2.34754e-06	0.0885644	0.0277021	1.10472e-12	0.0210379	0.000800705	0.000205231	0.255698	0.00282743	0.199507
XM_005677359.3	0.976651	-0.329328	-0.460679	-0.821093	-0.58861	-0.607648	0.410848	-0.120508	-0.582591	-0.478583	3.76736e-14	0.144899	0.0355821	5.08226e-06	0.00500002	0.00347967	0.0642961	0.602838	0.00558207	0.0281837
XM_005677361.3	0.735538	-0.25994	-0.41	-0.906428	-0.26428	-0.535932	0.707683	0.249068	-0.670021	-0.376166	0.000144929	0.255141	0.0649027	1.52446e-08	0.247006	0.0122737	0.00033246	0.276262	0.000890385	0.0928342
XM_005677363.3	0.468658	-0.37362	-0.411051	-0.941197	-0.200727	-0.60846	0.969255	0.692092	-0.505135	0.025328	0.0321173	0.0952455	0.0641511	2.12071e-10	0.382963	0.00342459	4.99811e-13	0.000508627	0.0195071	0.913221
XM_005677365.3	-0.694442	0.386999	0.393661	0.98558	0.334285	0.616611	-0.860218	-0.460724	0.643233	0.208476	0.000477833	0.0830719	0.0774609	4.00579e-16	0.138585	0.00291068	5.7263e-07	0.035562	0.00165768	0.364471
XM_005677368.3	0.260526	-0.182594	0.0343687	0.0865525	-0.163107	0.123161	-0.312809	-0.368503	-0.037999	-0.184088	0.254033	0.42824	0.882425	0.709113	0.479918	0.594817	0.167391	0.100232	0.870102	0.424404
XM_005677369.3	-0.32704	0.0827603	0.04611	0.536335	-0.200882	0.000531271	-0.46636	-0.22253	0.687156	0.403579	0.14788	0.721358	0.842678	0.0121961	0.382588	0.998176	0.0330865	0.332272	0.000578845	0.0696395
XM_005677372.3	-0.343879	0.0362732	0.952068	0.301158	0.258652	0.276829	-0.0987342	0.0903464	-0.0917322	-0.071009	0.126924	0.875956	3.17479e-11	0.184634	0.257587	0.224432	0.670258	0.696932	0.6925	0.759708
XM_005677374.3	-0.236134	-0.447593	-0.238286	-0.339037	-0.0686386	-0.491065	0.692897	0.878279	0.353579	0.798412	0.302773	0.0418913	0.298257	0.132719	0.767513	0.0237884	0.000497893	1.6557e-07	0.115864	1.43674e-05
XM_005677376.3	-0.713039	0.192606	0.0834472	0.710653	0.244744	0.324523	-0.459434	-0.000358163	0.763501	0.612297	0.000285496	0.402895	0.719135	0.000305662	0.284956	0.151209	0.0361484	0.998771	5.65177e-05	0.00317397
XM_005677377.3	-0.0277883	-0.199241	-0.15512	-0.214318	-0.354271	-0.517145	0.385509	0.514307	0.311498	0.571696	0.904826	0.386569	0.501964	0.350874	0.115102	0.0163627	0.0843674	0.017066	0.169273	0.00677804
XM_005677386.3	0.788339	-0.275143	-0.428154	-0.89571	-0.49713	-0.644542	0.67192	0.226988	-0.617876	-0.326057	2.18842e-05	0.227384	0.0528272	4.0914e-08	0.0218598	0.00161029	0.000850026	0.322423	0.00283704	0.149173
XM_005677388.3	0.983414	-0.256002	-0.408729	-0.795289	-0.584613	-0.570854	0.374664	-0.156333	-0.630921	-0.541623	1.50136e-15	0.262668	0.0658202	1.64096e-05	0.00538063	0.00687868	0.094251	0.498585	0.00216432	0.0112142
XM_005677389.2	-0.6671	0.54961	0.634909	0.944007	0.396823	0.668955	-0.809423	-0.454074	0.383104	-0.0178649	0.000955624	0.00985403	0.00198764	1.34679e-10	0.0748991	0.000913722	8.82351e-06	0.0386662	0.0864896	0.938735
XM_005677399.3	0.446579	-0.32964	-0.334998	-0.904594	-0.255147	-0.63446	0.948446	0.70206	-0.487726	0.0437558	0.042414	0.144495	0.137694	1.81963e-08	0.264321	0.0020069	6.25282e-11	0.000388734	0.0249065	0.850621
XM_005677401.2	0.287466	-0.366535	-0.329204	-0.851094	-0.15099	-0.557028	0.985205	0.81944	-0.404569	0.182005	0.206393	0.1022	0.14506	1.00583e-06	0.513552	0.00871446	5.10585e-16	5.50813e-06	0.0688926	0.429755
XM_005677404.3	-0.278592	-0.249636	-0.246303	-0.377008	0.284787	-0.138536	0.709262	0.791273	-0.0206114	0.431653	0.221373	0.275132	0.281803	0.0920464	0.210842	0.549254	0.000317974	1.94055e-05	0.929337	0.0507128
XM_005677406.2	0.355068	-0.34636	-0.387867	-0.878436	-0.109873	-0.571422	0.958917	0.706339	-0.443489	0.0619192	0.11423	0.124026	0.0823246	1.63645e-07	0.635421	0.00681068	7.53759e-12	0.000345226	0.044039	0.789754
XM_005677407.2	0.125218	-0.271366	-0.225666	-0.686341	0.0223418	-0.435194	0.87767	0.759612	-0.345793	0.14713	0.588632	0.234087	0.325325	0.000591186	0.923421	0.0486396	1.7317e-07	6.49034e-05	0.124684	0.524498
XM_005677414.2	0.847159	-0.314486	-0.450158	-0.88495	-0.428581	-0.583759	0.600473	0.131346	-0.611814	-0.367992	1.26809e-06	0.165004	0.0405909	9.95687e-08	0.052566	0.00546491	0.00399948	0.570366	0.00320466	0.10074
XM_005677417.3	0.537207	-0.324341	-0.394091	-0.815544	-0.27931	-0.546266	0.716252	0.335465	-0.499244	-0.191323	0.0120296	0.151452	0.0771087	6.63832e-06	0.220135	0.010406	0.000260149	0.137112	0.0212176	0.406098
XM_005677418.2	0.214926	-0.306327	-0.356453	-0.815495	-0.0616977	-0.529736	0.984445	0.834793	-0.375779	0.194353	0.349477	0.176841	0.112726	6.65352e-06	0.79049	0.0135183	8.19235e-16	2.52354e-06	0.0931971	0.39856
XM_005677421.3	0.423335	-0.359662	-0.346863	-0.904913	-0.203365	-0.597509	0.967506	0.742149	-0.482722	0.074522	0.0558492	0.109293	0.123444	1.76497e-08	0.37661	0.00423233	8.39751e-13	0.000117242	0.0266603	0.748182
XM_005677423.2	-0.748627	0.17496	0.135564	0.332481	0.811865	0.587199	0.0614895	0.439463	0.161971	0.347553	9.46676e-05	0.448121	0.557938	0.14086	7.88627e-06	0.00513178	0.791182	0.0462275	0.483023	0.12265
XM_005677424.2	-0.515223	-0.024893	0.242602	0.427729	0.308399	0.280762	-0.176756	0.101073	0.360723	0.282255	0.0168364	0.914706	0.289327	0.053089	0.173782	0.217646	0.4434	0.662886	0.108176	0.215105
XM_005677425.3	0.826275	-0.380606	-0.475127	-0.896944	-0.499641	-0.636686	0.646574	0.233072	-0.547744	-0.241417	3.92761e-06	0.0887353	0.0295074	3.67193e-08	0.0210986	0.00191291	0.00153894	0.309267	0.010159	0.291762
XM_005677433.3	-0.546781	-0.0897467	0.712185	0.776518	0.212431	0.37943	-0.608184	-0.264788	0.582071	0.245061	0.0103194	0.698852	0.000292576	3.48862e-05	0.355234	0.089808	0.00344324	0.246064	0.00563488	0.284314
XM_005677436.3	0.761755	-0.308414	-0.377887	-0.741816	-0.536571	-0.620013	0.486157	0.0645053	-0.44706	-0.296912	6.01601e-05	0.173759	0.0912289	0.00011852	0.0121508	0.00271617	0.0254462	0.781174	0.0421654	0.191207
XM_005677437.3	-0.636727	0.218125	0.621832	0.779085	0.46493	0.597438	-0.593271	-0.226004	0.37253	0.120736	0.00191124	0.342178	0.00261676	3.16018e-05	0.0337015	0.004238	0.0045847	0.324581	0.0962925	0.602147
XM_005677439.3	0.384114	-0.308064	-0.327798	-0.850156	-0.0277781	-0.472796	0.908705	0.656366	-0.53113	-0.0461942	0.085594	0.174274	0.146887	1.06358e-06	0.904861	0.0304279	1.21731e-08	0.00123136	0.0132297	0.842394
XM_005677456.3	-0.225773	0.59344	0.0989337	0.245496	0.0664066	0.0636371	-0.152994	0.00488829	0.020255	0.00152375	0.325089	0.00457015	0.669628	0.283434	0.774882	0.784052	0.507914	0.983222	0.930556	0.99477
XM_005677461.3	-0.604339	0.42658	0.404644	0.847933	0.648703	0.907761	-0.777136	-0.477102	0.221266	-0.129407	0.00371193	0.0538	0.0688361	1.21218e-06	0.00146707	1.33733e-08	3.40695e-05	0.0287448	0.335097	0.576117
XM_005677462.3	-0.371655	0.212214	0.101212	0.500295	0.751313	0.92727	-0.502265	-0.355977	-0.0423893	-0.252511	0.0971389	0.355737	0.662447	0.020904	8.64723e-05	1.51212e-09	0.0203262	0.113241	0.855238	0.269457
XM_005677468.3	-0.402685	-0.462677	-0.10253	0.137215	-0.0707935	-0.302126	0.158758	0.447	0.764764	0.846348	0.0703191	0.0346881	0.658309	0.553107	0.760416	0.183157	0.49186	0.0421964	5.40043e-05	1.32903e-06
XM_005677469.3	-0.619055	0.676199	0.262926	0.89517	0.336405	0.619685	-0.814236	-0.489231	0.44225	0.0311354	0.00276983	0.000764748	0.249526	4.28761e-08	0.135945	0.00273446	7.06048e-06	0.0243975	0.044704	0.893422
XM_005677470.3	-0.619402	0.370344	0.397274	0.928147	0.200052	0.485059	-0.82375	-0.453998	0.641833	0.216375	0.0027503	0.0984168	0.0745391	1.35214e-09	0.384598	0.0258296	4.45766e-06	0.0387027	0.00170969	0.346159
XM_005677471.3	0.631479	-0.335794	-0.410752	-0.815309	-0.412015	-0.579514	0.650126	0.289586	-0.491977	-0.169542	0.00213881	0.136703	0.0643647	6.71241e-06	0.0634677	0.00590065	0.00142064	0.202917	0.0234899	0.462515
XM_005677473.3	0.152627	-0.373647	-0.392025	-0.758878	-0.0862564	-0.576269	0.9623	0.863893	-0.211706	0.33656	0.508945	0.0952199	0.0788122	6.66031e-05	0.710067	0.00625262	3.37629e-12	4.51297e-07	0.356918	0.135754
XM_005677486.3	0.0274405	-0.426839	-0.113714	-0.558579	-0.090843	-0.52286	0.827035	0.871038	-0.0401243	0.472084	0.906012	0.0536396	0.623573	0.00849039	0.695342	0.0150171	3.77929e-06	2.78373e-07	0.862901	0.0307134
XM_005677488.3	0.526332	-0.383472	-0.418561	-0.926677	-0.185243	-0.59973	0.897689	0.549506	-0.52168	-0.0909654	0.0142443	0.0861622	0.0589721	1.62953e-09	0.421452	0.00405687	3.43781e-08	0.00987078	0.0152874	0.694951
XM_005677489.3	-0.902481	0.152572	0.552981	0.858027	0.503506	0.578716	-0.498541	0.0240753	0.641131	0.470588	2.22179e-08	0.509099	0.00932193	6.57883e-07	0.0199688	0.00598565	0.0214292	0.917498	0.00173629	0.0313202
XM_005677491.3	-0.464487	0.0368276	0.154491	0.134764	0.514807	0.322544	0.142176	0.391364	0.0449165	0.257197	0.0338935	0.874075	0.503719	0.560285	0.0169404	0.153862	0.538704	0.0793628	0.846703	0.26037
XM_005677495.3	0.930431	-0.293755	-0.401818	-0.742787	-0.578419	-0.549433	0.327542	-0.204801	-0.569881	-0.527517	1.00382e-09	0.196196	0.0709831	0.00011483	0.00601748	0.00988256	0.147221	0.373176	0.0069965	0.0139881
XM_005677496.2	-0.0670476	0.47132	0.122641	0.200168	0.675602	0.72038	-0.319776	-0.42776	-0.493003	-0.673913	0.772764	0.0310222	0.596387	0.384317	0.000776189	0.000230447	0.157628	0.0530693	0.023158	0.000809345
XM_005677497.3	-0.737961	0.148295	0.496474	0.892961	0.472102	0.628806	-0.684614	-0.289468	0.592376	0.232251	0.000134189	0.521183	0.0220621	5.18083e-08	0.0307062	0.00226321	0.000618107	0.203109	0.00466218	0.311023
XM_005677498.3	0.959909	-0.379381	-0.513136	-0.829186	-0.590875	-0.648133	0.437827	-0.081329	-0.512271	-0.402763	5.9982e-12	0.0898528	0.0173632	3.38561e-06	0.00479444	0.00148601	0.0471409	0.725996	0.0175854	0.0702596
XM_005677499.3	0.9433	-0.357563	-0.47907	-0.835972	-0.556385	-0.605895	0.459694	-0.0378112	-0.567082	-0.4137	1.51299e-10	0.111529	0.0280009	2.369e-06	0.00880883	0.00360119	0.0360293	0.870739	0.00734451	0.0622866
XM_005677500.3	0.931582	-0.248222	-0.381042	-0.642162	-0.520395	-0.474944	0.204005	-0.269066	-0.499158	-0.497853	8.60625e-10	0.277949	0.088341	0.00169736	0.0155859	0.0295787	0.375077	0.238231	0.0212434	0.0216382
XM_005677501.2	0.899833	-0.224417	-0.350154	-0.602163	-0.60659	-0.459559	0.164519	-0.30741	-0.506146	-0.526726	2.83548e-08	0.328081	0.119686	0.00387158	0.00355258	0.0360909	0.476071	0.175238	0.0192252	0.0141587
XM_005677502.3	0.825283	-0.260468	-0.38651	-0.693569	-0.333124	-0.446672	0.338207	-0.145878	-0.526463	-0.477997	4.1289e-06	0.254142	0.0834961	0.000489084	0.140046	0.0423658	0.13373	0.528071	0.0142158	0.0284045
XM_005677511.3	0.964704	-0.236538	-0.370389	-0.642279	-0.598325	-0.477151	0.170148	-0.336259	-0.540258	-0.564958	1.82237e-12	0.301922	0.0983726	0.001693	0.00416709	0.0287263	0.460893	0.136126	0.0114613	0.00761805
XM_005677513.3	0.467258	-0.190306	-0.234814	-0.494601	-0.237915	-0.346119	0.315794	-0.0064285	-0.344126	-0.262005	0.0327051	0.408643	0.305563	0.022648	0.299033	0.124305	0.163159	0.977937	0.126633	0.251249
XM_005677520.2	0.968743	-0.220056	-0.35361	-0.599492	-0.61076	-0.455999	0.116105	-0.370642	-0.516202	-0.565213	5.83642e-13	0.337813	0.11583	0.00407532	0.00327248	0.0377468	0.616245	0.0981248	0.0165936	0.00758476
XM_005677560.3	0.965548	-0.233038	-0.366633	-0.629675	-0.589301	-0.472135	0.158108	-0.330219	-0.527339	-0.548642	1.45297e-12	0.30934	0.102101	0.00222215	0.00493657	0.0306927	0.49366	0.143749	0.0140263	0.0100112
XM_005677570.3	0.850532	-0.24764	-0.375488	-0.645243	-0.491665	-0.475849	0.246872	-0.236578	-0.502493	-0.492321	1.04013e-06	0.279115	0.0934717	0.00158537	0.0235917	0.0292269	0.280656	0.301836	0.0202601	0.0233782
XM_005677572.2	0.931318	-0.256089	-0.383265	-0.679096	-0.616613	-0.507962	0.239585	-0.268769	-0.546901	-0.531789	8.91762e-10	0.2625	0.0863466	0.00071125	0.00291056	0.0187268	0.295552	0.23877	0.0102994	0.013095
XM_005677580.2	0.863534	-0.242234	-0.353967	-0.628964	-0.521492	-0.466724	0.225084	-0.230353	-0.491238	-0.467619	4.62056e-07	0.290082	0.115436	0.00225569	0.0153307	0.0329315	0.326608	0.315106	0.0237317	0.0325526
XM_005677582.3	0.949256	-0.21076	-0.341717	-0.572885	-0.632073	-0.449002	0.0993037	-0.368897	-0.489122	-0.544421	5.39696e-11	0.35912	0.129488	0.00663806	0.00211197	0.0411731	0.66846	0.0998417	0.0244341	0.0107212
XM_005677583.3	0.490934	-0.413773	-0.464276	-0.914438	-0.328423	-0.690262	0.92739	0.685557	-0.374914	0.146214	0.0238315	0.0622362	0.0339857	6.72651e-09	0.146072	0.000533759	1.48919e-09	0.000603293	0.0940138	0.527111
XM_005677585.3	0.295005	-0.341803	-0.386428	-0.767006	-0.37845	-0.716766	0.880556	0.72719	-0.191104	0.2929	0.194211	0.129386	0.0835665	4.97811e-05	0.0907085	0.000256284	1.39652e-07	0.000187793	0.406645	0.197563
XM_005677586.2	0.259875	-0.412776	-0.428409	-0.760899	-0.194722	-0.617062	0.864063	0.666003	-0.204304	0.228461	0.255265	0.0629321	0.0526711	6.20184e-05	0.397648	0.00288425	4.4628e-07	0.000981145	0.374362	0.319207
XM_005677592.3	0.877501	-0.410382	-0.584948	-0.70335	-0.68824	-0.671644	0.340267	-0.0552792	-0.263244	-0.163114	1.7534e-07	0.0646287	0.0053478	0.000375151	0.000562745	0.000855795	0.131229	0.811888	0.248931	0.479898
XM_005677593.3	0.73062	-0.106604	0.0787545	-0.230737	-0.366687	-0.0634175	-0.210685	-0.589807	-0.520594	-0.72833	0.00016902	0.645572	0.734363	0.314277	0.102047	0.78478	0.359296	0.00489052	0.0155396	0.000181366
XM_005677603.3	0.967782	-0.238612	-0.37542	-0.649574	-0.613974	-0.483789	0.182196	-0.323517	-0.545303	-0.565785	7.75082e-13	0.297577	0.0935359	0.0014385	0.00306936	0.0262784	0.429264	0.152553	0.0105696	0.00751065
XM_005677604.3	0.606299	-0.447188	-0.445264	-0.918155	-0.406884	-0.687142	0.844772	0.505275	-0.441285	-0.0278529	0.00357285	0.0420996	0.0430997	4.47698e-09	0.06717	0.000579052	1.45487e-06	0.0194679	0.0452269	0.904606
XM_005677609.3	0.441672	-0.342467	-0.269486	-0.81421	-0.14058	-0.482862	0.830708	0.581907	-0.519336	-0.074812	0.0450166	0.128595	0.23747	7.06915e-06	0.54332	0.02661	3.12933e-06	0.00565164	0.0158358	0.747232
XM_005677610.3	0.363774	-0.485551	-0.442742	-0.865509	-0.291426	-0.666351	0.951444	0.774527	-0.275463	0.276878	0.105008	0.0256571	0.0444391	4.05561e-07	0.199932	0.000972993	3.58112e-11	3.76339e-05	0.226821	0.224346
XM_005677612.3	-0.199734	0.0417513	0.473508	0.530863	-0.00590889	0.282586	-0.569604	-0.457353	0.267176	-0.090234	0.385371	0.857395	0.0301444	0.0132845	0.97972	0.214544	0.00703022	0.0371101	0.241671	0.697292
XM_005677613.3	0.0642904	0.473241	0.537314	0.193577	0.00589385	0.108472	-0.279106	-0.354114	-0.293795	-0.504954	0.781886	0.0302502	0.0120092	0.400484	0.979772	0.639763	0.220486	0.115275	0.196132	0.019558
XM_005677617.3	0.198753	-0.435177	-0.329078	-0.627822	-0.330187	-0.635259	0.777492	0.768489	9.17435e-05	0.502983	0.387756	0.0486494	0.145223	0.00231051	0.14379	0.00197273	3.36062e-05	4.71481e-05	0.999685	0.0201187
XM_005677621.3	-0.748317	0.201828	0.675331	0.921626	0.307924	0.505767	-0.686024	-0.243986	0.637357	0.30441	9.5656e-05	0.380303	0.000781438	3.00734e-09	0.17448	0.0193305	0.000596052	0.2865	0.00188532	0.179705
XM_005677623.3	-0.482019	0.23119	0.327657	0.575238	0.54915	0.502692	-0.460613	-0.284298	0.27305	-0.0306966	0.0269145	0.313301	0.147071	0.00636809	0.00992851	0.0202026	0.0356121	0.21166	0.231083	0.894916
XM_005677624.3	-0.169981	-0.364793	0.202848	-0.0953374	0.165009	-0.157191	0.315896	0.427757	0.180733	0.34775	0.46134	0.103965	0.377849	0.681016	0.47474	0.4962	0.163015	0.0530717	0.433043	0.122423
XM_005677626.3	-0.685518	-0.14631	0.673622	0.350718	0.477027	0.291834	0.0842717	0.499348	0.298385	0.478719	0.000603887	0.526838	0.000815192	0.119051	0.0287737	0.199273	0.716469	0.0211863	0.188909	0.0281324
XM_005677630.3	-0.574858	-0.156326	0.091783	0.206135	0.00402645	-0.150839	0.202577	0.565538	0.571636	0.749446	0.00641108	0.498603	0.692338	0.370003	0.98618	0.513978	0.378502	0.00754256	0.00678519	9.21021e-05
XM_005677633.3	-0.513816	0.00302102	0.358749	0.753059	-0.0747757	0.134796	-0.615925	-0.26578	0.802135	0.446849	0.0171901	0.989631	0.110262	8.14813e-05	0.747351	0.56019	0.00295126	0.244233	1.22246e-05	0.0422742
XM_005677634.3	-0.167881	-0.0707338	0.587318	0.100226	0.327784	0.287549	0.0274712	0.143694	-0.186943	-0.0918145	0.466977	0.760613	0.00512049	0.665553	0.146905	0.206256	0.905908	0.534332	0.417129	0.692237
XM_005677636.3	0.977742	-0.327191	-0.468929	-0.787019	-0.630961	-0.61467	0.36309	-0.162251	-0.540411	-0.466587	2.40085e-14	0.147682	0.0320042	2.30875e-05	0.00216248	0.00302682	0.105712	0.482257	0.0114333	0.0329899
XM_005677637.3	0.813823	-0.36059	-0.302689	-0.839818	-0.640315	-0.723945	0.604546	0.214282	-0.504357	-0.223645	7.19867e-06	0.108315	0.182302	1.92119e-06	0.00176765	0.000207182	0.00369705	0.350957	0.0197264	0.329792
XM_005677639.3	0.896868	-0.312052	-0.365167	-0.850943	-0.528378	-0.608031	0.527732	0.0456554	-0.621883	-0.424869	3.69659e-08	0.168477	0.103584	1.01499e-06	0.0138041	0.0034536	0.013942	0.844211	0.00261397	0.0548732
XM_005677640.2	0.876169	-0.261176	-0.459836	-0.83263	-0.587136	-0.633982	0.51173	0.0468402	-0.584211	-0.383782	1.9327e-07	0.252807	0.0359645	2.83001e-06	0.00513765	0.0020276	0.0177256	0.840218	0.00542018	0.0858877
XM_005677641.3	0.785926	-0.364639	-0.431496	-0.801248	-0.479342	-0.603498	0.550919	0.146469	-0.454923	-0.235006	2.41261e-05	0.104122	0.0508059	1.27081e-05	0.0278993	0.00377298	0.00964454	0.526384	0.0382587	0.305155
XM_005677644.3	0.189309	-0.438074	-0.319517	-0.714217	-0.172177	-0.551685	0.881653	0.818865	-0.184103	0.367738	0.411148	0.0470022	0.157984	0.000275971	0.455486	0.00952363	1.28509e-07	5.66347e-06	0.424365	0.100994
XM_005677645.3	0.249456	0.389184	0.187009	-0.0545601	-0.144217	0.0256301	-0.131263	-0.320043	-0.458342	-0.534608	0.275489	0.0811995	0.416961	0.814294	0.53283	0.912189	0.570611	0.157263	0.0366506	0.0125315
XM_005677656.3	0.338219	-0.394921	-0.426522	-0.734171	-0.199206	-0.527678	0.74798	0.473175	-0.288576	0.0511062	0.133715	0.0764329	0.0538365	0.000151306	0.386654	0.0139536	9.67388e-05	0.0302768	0.204568	0.825871
XM_005677657.3	0.157051	-0.00759843	-0.137022	0.190787	-0.276109	-0.0719183	-0.365903	-0.398487	0.265843	-0.00352259	0.496589	0.973923	0.553669	0.407439	0.22569	0.756719	0.102837	0.0735771	0.244118	0.987909
XM_005677661.3	-0.537426	0.0403733	0.25748	0.821585	0.0987023	0.359236	-0.745117	-0.442784	0.758319	0.314251	0.011988	0.862058	0.259827	4.9611e-06	0.670358	0.109744	0.00010638	0.0444164	6.79222e-05	0.165338
XM_005677662.3	0.60341	-0.338996	-0.292949	-0.337984	-0.608755	-0.544413	0.0477524	-0.242412	0.00361342	-0.115185	0.00377942	0.132768	0.197484	0.134003	0.00340475	0.0107226	0.837146	0.289717	0.987598	0.619061
XM_005677667.3	0.63884	-0.0943871	-0.421162	-0.67451	-0.445371	-0.540836	0.458076	0.107495	-0.43447	-0.242713	0.00182552	0.684037	0.0572546	0.000797492	0.0430438	0.0113561	0.0367737	0.6428	0.0490579	0.2891
XM_005677669.3	-0.477106	0.319766	0.410619	0.369324	0.239427	0.203493	-0.129127	0.0605415	0.112708	0.0338384	0.0287436	0.157643	0.0644595	0.0994195	0.29588	0.376302	0.57695	0.794334	0.626669	0.884227
XM_005677672.3	-0.406046	0.218034	0.286863	0.758344	0.118724	0.382181	-0.743315	-0.486257	0.524005	0.11027	0.0677895	0.342383	0.207389	6.78624e-05	0.608256	0.0873145	0.000112866	0.0254115	0.0147586	0.634193
XM_005677673.3	-0.698129	0.312178	0.427642	0.94253	0.216487	0.473474	-0.774399	-0.345244	0.714538	0.33593	0.000432743	0.168295	0.0531422	1.71453e-10	0.345903	0.0301576	3.78165e-05	0.125324	0.00027342	0.136533
XM_005677674.3	-0.698897	0.212255	0.328982	0.898537	0.308671	0.538055	-0.726664	-0.31483	0.708443	0.340482	0.00042383	0.355641	0.145347	3.18723e-08	0.173383	0.0118694	0.00019083	0.164517	0.000325417	0.13097
XM_005677677.2	-0.852889	0.277995	0.584951	0.863381	0.40281	0.504638	-0.527688	-0.0345723	0.622361	0.410328	9.03025e-07	0.222405	0.00534749	4.6671e-07	0.0702233	0.0196472	0.0139513	0.881733	0.00258837	0.0646679
XM_005677678.3	0.962004	-0.327629	-0.443444	-0.730312	-0.622883	-0.574016	0.289682	-0.243155	-0.510054	-0.494356	3.63273e-12	0.147108	0.0440627	0.000170634	0.00256069	0.00650721	0.202761	0.288195	0.0181653	0.0227256
XM_005677680.3	0.906351	-0.320051	-0.428631	-0.724821	-0.616849	-0.592761	0.343539	-0.0988829	-0.445535	-0.339122	1.53589e-08	0.157252	0.0525354	0.000201788	0.00289673	0.00462869	0.127325	0.669788	0.0429577	0.132615
XM_005677681.3	-0.447391	0.183029	0.326388	0.583296	0.688169	0.774586	-0.524892	-0.382657	0.0793437	-0.230515	0.0419952	0.42712	0.148737	0.00551114	0.000563791	3.75502e-05	0.0145607	0.0868889	0.732446	0.314756
XM_005677682.3	-0.692351	0.208936	0.378602	0.707054	0.70109	0.74113	-0.50996	-0.227002	0.332005	0.0586664	0.000505147	0.36339	0.0905688	0.000338383	0.000399222	0.000121183	0.0181904	0.322391	0.141464	0.800579
XM_005677684.3	0.515656	-0.3916	-0.434555	-0.955422	-0.259143	-0.642905	0.955	0.659406	-0.502262	0.0142531	0.0167287	0.0791656	0.0490089	1.61469e-11	0.256653	0.00166976	1.76315e-11	0.0011472	0.0203268	0.951105
XM_005677689.3	-0.676959	0.470984	0.469481	0.981826	0.376762	0.687382	-0.87336	-0.49529	0.521852	0.0903537	0.000750387	0.0311585	0.0317754	3.55611e-15	0.0922757	0.000575458	2.36454e-07	0.0224311	0.0152477	0.696908
XM_005677696.3	-0.52742	-0.012567	0.403616	0.682066	-0.0254769	0.133244	-0.489731	-0.108384	0.762322	0.512546	0.014009	0.956884	0.0696116	0.00065973	0.912712	0.564759	0.0242303	0.640036	5.89546e-05	0.0175145
XM_005677702.3	-0.298464	0.0725135	0.988872	0.415556	0.204807	0.322231	-0.291442	-0.127891	-0.0538414	-0.173189	0.188786	0.754765	3.45788e-17	0.0610046	0.373162	0.154286	0.199906	0.580632	0.8167	0.4528
XM_005677703.3	0.945264	-0.300669	-0.437437	-0.857855	-0.512459	-0.589872	0.487613	-0.0334854	-0.637382	-0.478078	1.09077e-10	0.185383	0.0473603	6.65046e-07	0.017537	0.00488465	0.024945	0.885427	0.00188432	0.0283741
XM_005677704.3	0.307003	0.631841	-0.268437	-0.134228	-0.0468386	0.0305778	-0.0787712	-0.256003	-0.437896	-0.481171	0.175839	0.00212242	0.239373	0.561862	0.840223	0.89532	0.734309	0.262666	0.0471019	0.0272232
XM_005677710.3	0.28411	0.822881	-0.0881382	0.00140427	-0.130339	0.0587765	-0.251819	-0.456401	-0.442888	-0.611372	0.211976	4.65401e-06	0.704013	0.99518	0.57335	0.800212	0.270817	0.037557	0.0443604	0.00323293
XM_005677722.3	0.714929	-0.39175	-0.461583	-0.991498	-0.375355	-0.678309	0.853723	0.441716	-0.588312	-0.177862	0.000270346	0.0790411	0.0351755	2.70795e-18	0.0935968	0.000725464	8.5845e-07	0.0449928	0.00502763	0.440505
XM_005677729.3	-0.536534	-0.113053	-0.0163126	0.0648603	0.838099	0.481854	0.26267	0.475368	0.0337143	0.26471	0.012158	0.625608	0.94405	0.779998	2.11119e-06	0.0269742	0.250004	0.0294135	0.884649	0.24621
XM_005677732.3	0.71948	-0.475573	-0.546761	-0.891386	-0.462544	-0.721953	0.72096	0.347009	-0.363197	-0.0437063	0.000236663	0.0293339	0.0103227	5.91437e-08	0.0347473	0.000219919	0.000226512	0.123276	0.105602	0.850789
XM_005677733.3	0.577418	-0.184453	-0.424206	-0.870368	-0.307172	-0.542177	0.775505	0.44449	-0.571289	-0.153125	0.00612606	0.423471	0.0552935	2.91626e-07	0.17559	0.0111151	3.62621e-05	0.0435076	0.00682659	0.507546
XM_005677737.3	0.679833	-0.405546	-0.401286	-0.966056	-0.455781	-0.714438	0.849176	0.465634	-0.546646	-0.120878	0.000698161	0.0681613	0.0713925	1.26413e-12	0.0378501	0.000274215	1.12698e-06	0.0333976	0.0103421	0.601717
XM_005677743.3	0.959423	-0.117256	-0.412255	-0.653811	-0.560947	-0.468683	0.180661	-0.346801	-0.586733	-0.618443	6.71407e-12	0.612728	0.0632986	0.00130611	0.00815746	0.0321068	0.433228	0.123516	0.00517588	0.00280454
XM_005677744.3	0.322381	-0.408306	-0.325493	-0.412518	-0.587927	-0.634788	0.395486	0.346367	0.146306	0.373763	0.154082	0.0661282	0.149919	0.0631138	0.00506346	0.00199281	0.0759751	0.124018	0.526849	0.0951092
XM_005677745.3	-0.755355	0.30786	0.505725	0.971685	0.316141	0.54054	-0.770729	-0.328154	0.698632	0.314805	7.52997e-05	0.174574	0.0193421	2.3082e-13	0.162671	0.0114099	4.33999e-05	0.146423	0.000426889	0.164553
XM_005677746.3	0.159877	0.257667	0.336008	0.288438	0.284441	0.619555	-0.557802	-0.65774	-0.376299	-0.671466	0.488775	0.259469	0.136437	0.204794	0.211421	0.00274173	0.00860214	0.00119269	0.092709	0.000859535
XM_005677748.3	0.696788	0.0282726	0.0911855	-0.231289	-0.386574	-0.168502	-0.163986	-0.50771	-0.49223	-0.672847	0.000448713	0.903175	0.694247	0.313088	0.0834399	0.465306	0.477523	0.0187951	0.0234076	0.000830902
XM_005677749.3	0.938035	-0.210074	-0.31782	-0.591949	-0.522806	-0.441723	0.134932	-0.352439	-0.517553	-0.575685	3.44508e-10	0.360722	0.160329	0.00469951	0.0150295	0.0449892	0.559792	0.117126	0.0162633	0.00631782
XM_005677750.3	-0.445381	0.311976	0.814809	0.595623	0.401375	0.547861	-0.463599	-0.253226	-0.0127824	-0.229837	0.0430384	0.168586	6.87274e-06	0.00438622	0.0713236	0.0101397	0.0342817	0.268058	0.956145	0.316221
XM_005677751.2	0.812489	-0.382419	-0.439577	-0.90391	-0.457421	-0.610602	0.644221	0.181234	-0.603182	-0.320574	7.66106e-06	0.0871017	0.0461646	1.94221e-08	0.0370786	0.00328273	0.0016218	0.431747	0.0037961	0.156536
XM_005677755.3	-0.283739	0.348046	0.61979	0.153242	0.500492	0.435126	0.0017541	0.0835745	-0.395844	-0.310365	0.2126	0.122084	0.00272857	0.507217	0.0208455	0.048679	0.993979	0.718723	0.0756855	0.170913
XM_005677757.3	0.82832	-0.269954	-0.43974	-0.92686	-0.489717	-0.650946	0.678993	0.217519	-0.653493	-0.351821	3.53957e-06	0.236624	0.0460746	1.59242e-09	0.0242348	0.00139443	0.000713099	0.343554	0.00131568	0.117815
XM_005677766.3	-0.283953	-0.145892	0.308778	0.59757	-0.313553	-0.0660583	-0.551367	-0.326671	0.739062	0.361814	0.212241	0.528031	0.173226	0.00422744	0.166329	0.776034	0.00957368	0.148364	0.000129541	0.107035
XM_005677775.3	-0.49922	0.276521	0.195681	0.673768	0.741514	0.935156	-0.638671	-0.402931	0.124274	-0.145878	0.0212246	0.224969	0.395282	0.000812245	0.000119687	5.24372e-10	0.00183227	0.0701315	0.591467	0.528073
XM_005677776.3	-0.525363	0.344291	0.26642	0.658024	0.804154	0.985276	-0.597498	-0.364769	0.0341052	-0.20664	0.0144566	0.12644	0.243057	0.00118484	1.1184e-05	4.87784e-16	0.0042332	0.103989	0.88332	0.368805
XM_005677779.3	0.295079	-0.107118	-0.0481256	0.0372096	-0.328088	-0.0376834	-0.256543	-0.357181	0.0294965	-0.168097	0.194093	0.643974	0.835889	0.872779	0.146509	0.871172	0.261626	0.11194	0.899004	0.466395
XM_005677781.3	-0.611584	0.275644	0.216493	0.708076	0.0290181	0.194686	-0.520087	-0.199169	0.685911	0.38684	0.00321936	0.226504	0.34589	0.000328802	0.900634	0.397738	0.0156582	0.386743	0.000597801	0.0832096
XM_005677791.3	0.437224	-0.138218	-0.383097	-0.772913	-0.0820438	-0.332485	0.730636	0.477798	-0.580807	-0.129799	0.0474811	0.550181	0.0864964	3.99966e-05	0.723679	0.140854	0.000168933	0.0284802	0.00576493	0.574954
XM_005677795.3	0.210441	-0.464297	-0.417682	-0.749818	-0.15033	-0.551493	0.908941	0.824677	-0.177677	0.368973	0.359864	0.0339766	0.0595612	9.0956e-05	0.515417	0.00955387	1.18889e-08	4.25623e-06	0.440989	0.0997663
XM_005677798.3	0.69139	-0.0197438	-0.00365447	-0.120478	-0.582748	-0.232635	-0.315856	-0.637272	-0.252265	-0.541042	0.000518137	0.932305	0.987457	0.602929	0.00556617	0.310202	0.163072	0.00188882	0.269941	0.0113189
XM_005677800.3	0.688355	-0.473969	-0.249625	-0.697796	-0.553434	-0.602657	0.494899	0.155506	-0.351975	-0.143788	0.000561065	0.0299619	0.275154	0.000436664	0.00925234	0.00383486	0.0225539	0.500888	0.117643	0.534063
XM_005677802.3	-0.584999	0.351685	0.50153	0.921198	0.20138	0.524863	-0.831341	-0.478311	0.570664	0.141974	0.00534279	0.117967	0.0205401	3.16171e-09	0.381384	0.0145673	3.0279e-06	0.0282858	0.00690152	0.539289
XM_005677806.3	-0.923846	0.170149	0.345976	0.704078	0.779513	0.71052	-0.31229	0.153347	0.47835	0.408101	2.30924e-09	0.460893	0.124472	0.000367663	3.10815e-05	0.000306819	0.168136	0.506924	0.0282712	0.0662777
XM_005677808.3	-0.561536	0.660864	0.282834	0.650476	0.218462	0.3921	-0.480493	-0.172563	0.276777	0.0807291	0.0080764	0.00110858	0.214126	0.00140939	0.341413	0.0787501	0.0274724	0.45446	0.224522	0.727943
XM_005677826.3	-0.539153	0.360229	0.311831	0.67659	0.80886	0.989925	-0.607049	-0.364567	0.0398375	-0.207107	0.0116645	0.108695	0.168794	0.000757342	9.05314e-06	1.35075e-17	0.00352078	0.104196	0.863872	0.367699
XM_005677832.3	0.171404	-0.490219	-0.361148	-0.599246	-0.292672	-0.660549	0.734501	0.634549	0.06415	0.427148	0.457542	0.0240677	0.107731	0.00409455	0.197927	0.00111684	0.000149744	0.00200308	0.782352	0.0534477
XM_005677834.2	0.297882	-0.0107514	0.0253737	0.0134927	-0.413285	-0.196514	-0.230228	-0.407148	0.0164161	-0.211158	0.189693	0.963108	0.913065	0.953711	0.0625761	0.393235	0.315376	0.0669756	0.943695	0.358192
XM_005677835.3	-0.497955	0.395143	0.420676	0.932544	0.280886	0.616118	-0.936419	-0.660507	0.501174	-0.0232058	0.0216071	0.0762524	0.0575727	7.55173e-10	0.217433	0.00293985	4.37118e-10	0.00111794	0.0206445	0.920469
XM_005677836.3	-0.443658	0.450152	0.527561	0.571272	0.577982	0.732163	-0.512969	-0.318341	-0.0561234	-0.241605	0.0439486	0.0405939	0.0139787	0.00682853	0.0060647	0.000161112	0.017406	0.159607	0.809066	0.291376
XM_005677837.3	-0.541579	0.332937	0.141328	0.582797	0.790803	0.906523	-0.479053	-0.242583	0.0819545	-0.10592	0.011222	0.140283	0.541154	0.00556131	1.97848e-05	1.51038e-08	0.0280071	0.289367	0.723968	0.647705
XM_005677838.3	-0.553186	-0.058487	0.196992	0.761396	0.0383544	0.220391	-0.608209	-0.233271	0.864432	0.520801	0.00929038	0.801177	0.39206	6.09317e-05	0.868897	0.33706	0.00344158	0.308842	4.35553e-07	0.0154912
XM_005677840.3	-0.372142	0.232129	0.460886	0.850698	0.0317917	0.441208	-0.889726	-0.641307	0.528483	0.0310471	0.096667	0.311286	0.0354889	1.02986e-06	0.891188	0.0452691	6.78524e-08	0.00172961	0.0137818	0.893723
XM_005677842.2	-0.450903	0.463057	0.027961	0.365955	0.733812	0.628629	-0.244436	-0.0974091	-0.0267787	-0.115571	0.0402193	0.0345204	0.904237	0.102785	0.000153022	0.00227169	0.285583	0.674447	0.90827	0.617878
XM_005677843.2	-0.450039	-0.259232	0.24587	0.46855	0.666853	0.703429	-0.355456	-0.132173	0.23911	0.0970006	0.0406503	0.256483	0.282677	0.032162	0.000961309	0.00037433	0.113807	0.567918	0.296539	0.675741
XM_005677850.3	-0.473277	-0.329092	-0.174649	-0.114326	0.085118	-0.286171	0.54859	0.869161	0.474152	0.884411	0.0302362	0.145204	0.448941	0.621694	0.713737	0.208535	0.0100198	3.16907e-07	0.0298896	1.03865e-07
XM_005677854.3	0.130038	0.0403079	-0.282565	-0.669908	-0.0946796	-0.425884	0.845294	0.764636	-0.400467	0.149169	0.574242	0.862279	0.214581	0.000892837	0.683106	0.0542348	1.41201e-06	5.42549e-05	0.0720266	0.518704
XM_005677855.3	0.6404	-0.0718647	-0.296728	-0.717492	-0.207953	-0.322049	0.498752	0.0857006	-0.699655	-0.476242	0.00176437	0.756895	0.191495	0.000250898	0.365703	0.154532	0.0213657	0.711858	0.000415179	0.0290751
XM_005677865.3	-0.255938	0.0913995	0.490217	0.617078	-0.10447	0.200765	-0.630351	-0.460387	0.420897	0.0438237	0.262793	0.693563	0.0240684	0.0028833	0.652231	0.382872	0.00219059	0.0357142	0.057428	0.850392
XM_005677866.2	-0.316403	-0.153366	0.344767	0.486521	-0.00165747	0.140505	-0.399776	-0.166687	0.488357	0.280488	0.162305	0.506871	0.125881	0.0253203	0.994311	0.543538	0.0725647	0.470197	0.0246922	0.218113
XM_005677877.3	0.446251	-0.397239	-0.381153	-0.850584	-0.302725	-0.567447	0.870349	0.65899	-0.430986	0.0879781	0.0425844	0.0745674	0.0882404	1.03692e-06	0.182248	0.00729836	2.92011e-07	0.00115843	0.0511104	0.704528
XM_005677878.3	-0.21236	0.57495	0.241818	0.19698	0.120535	0.122719	-0.0827647	0.0437413	-0.11413	-0.105016	0.355398	0.00640068	0.290936	0.392089	0.602755	0.596151	0.721343	0.85067	0.622295	0.650525
XM_005677884.3	-0.184636	0.234603	0.258005	0.710109	-0.139298	0.273503	-0.844211	-0.715541	0.494482	-0.0304063	0.423003	0.30601	0.258822	0.000310424	0.547039	0.230279	1.50213e-06	0.000265591	0.0226856	0.895905
XM_005677889.3	-0.380318	0.225182	0.353441	0.577162	0.774855	0.956518	-0.589059	-0.453913	-0.0905138	-0.362928	0.0889972	0.326391	0.116017	0.00615412	3.71688e-05	1.2803e-11	0.00495871	0.0387438	0.696396	0.105879
XM_005677897.3	-0.711214	0.336222	0.542067	0.98027	0.355223	0.621079	-0.823184	-0.418534	0.601732	0.183298	0.000300813	0.136172	0.0111347	7.71278e-15	0.114061	0.00265751	4.58472e-06	0.0589901	0.00390389	0.42643
XM_005677912.3	0.672086	-0.415571	-0.495337	-0.86612	-0.398889	-0.597713	0.694906	0.301371	-0.454605	-0.139093	0.000846568	0.0609945	0.0224163	3.89346e-07	0.0732607	0.00421597	0.000471951	0.184309	0.038411	0.547634
XM_005677919.3	-0.632377	0.451308	0.39618	0.938181	0.311387	0.606587	-0.84848	-0.492472	0.544071	0.11445	0.00209831	0.0400183	0.0754153	3.37058e-10	0.169433	0.00355277	1.17401e-06	0.0233293	0.0107819	0.621315
XM_005677920.3	0.796892	-0.21462	-0.359234	-0.61049	-0.579372	-0.504148	0.274075	-0.0990604	-0.408774	-0.318064	1.53316e-05	0.35018	0.109747	0.00329	0.00591564	0.0197858	0.229265	0.669227	0.0657879	0.159991
XM_005677925.3	0.491934	-0.467616	-0.28797	-0.718915	-0.296803	-0.60894	0.672004	0.392476	-0.26236	0.011421	0.0235039	0.032554	0.205564	0.000240632	0.191379	0.00339237	0.000848271	0.078438	0.250584	0.960813
XM_005677937.3	-0.0813008	-0.0322279	0.588742	0.0111464	-0.0357997	-0.107176	0.143451	0.202461	-0.144394	-0.0664692	0.726088	0.889704	0.00498789	0.961754	0.877564	0.643791	0.535031	0.378779	0.532322	0.774675
XM_005677944.3	0.918401	-0.312788	-0.432144	-0.816378	-0.523941	-0.580479	0.439064	-0.105698	-0.602148	-0.505007	4.35507e-09	0.167421	0.0504213	6.38048e-06	0.0147728	0.00579917	0.0464494	0.648397	0.00387274	0.0195431
XM_005677953.3	-0.241897	-0.332956	0.0174253	-0.226821	0.155853	-0.139898	0.488075	0.577573	0.101611	0.418267	0.290774	0.140259	0.94024	0.322788	0.499919	0.545296	0.0247878	0.00610922	0.661194	0.0591688
XM_005677959.3	-0.151159	-0.346208	-0.159774	-0.39223	-0.017461	-0.38316	0.697447	0.807825	0.0527213	0.508341	0.513075	0.124202	0.489058	0.0786416	0.940118	0.0864395	0.000440809	9.4887e-06	0.820453	0.0186239
XM_005677960.3	0.897507	-0.139452	-0.249131	-0.552127	-0.601552	-0.446761	0.0998735	-0.401401	-0.537198	-0.62744	3.49356e-08	0.546591	0.276136	0.0094545	0.0039174	0.0423197	0.666663	0.0713035	0.0120313	0.00232912
XM_005677968.3	-0.267885	0.17545	0.488339	0.622542	-0.0871326	0.227856	-0.638193	-0.503044	0.372639	-0.0389503	0.240376	0.446829	0.0246982	0.00257877	0.707246	0.320527	0.00185144	0.0201011	0.0961876	0.866878
XM_005677969.3	-0.607414	0.446156	0.403755	0.92086	0.251327	0.556975	-0.831992	-0.493869	0.540963	0.102221	0.00349567	0.042634	0.0695061	3.28826e-09	0.271786	0.00872218	2.92648e-06	0.0228804	0.011333	0.659279
XM_005677975.3	0.264938	-0.297973	-0.130235	-0.0593737	-0.302321	-0.149903	-0.0968187	-0.206268	0.0795211	-0.0343829	0.245787	0.18955	0.573659	0.798222	0.18286	0.516624	0.676317	0.369687	0.731869	0.882376
XM_005677991.3	-0.176627	0.257284	0.214692	0.390464	-0.177485	0.104365	-0.379226	-0.200501	0.256959	0.109963	0.443739	0.260203	0.350015	0.080117	0.441491	0.652561	0.0899947	0.38351	0.260826	0.635142
XM_005678013.3	0.844334	-0.365131	-0.319381	-0.724388	-0.643364	-0.649125	0.4002	-0.0654652	-0.436415	-0.352622	1.49165e-06	0.103621	0.158172	0.00020444	0.00165289	0.00145316	0.0722341	0.777996	0.0479404	0.116924
XM_005678022.3	-0.670849	0.382148	0.501674	0.971182	0.320781	0.623587	-0.850423	-0.467243	0.568849	0.137641	0.000872585	0.0873443	0.020498	2.72308e-13	0.156254	0.00252367	1.04686e-06	0.0327114	0.00712322	0.551862
XM_005678023.3	-0.641631	0.384537	0.169239	0.832612	0.447696	0.640947	-0.714226	-0.369347	0.52887	0.182955	0.00171733	0.0852209	0.463329	2.83274e-06	0.0418385	0.00174335	0.000275899	0.0993968	0.0137	0.42731
XM_005678025.3	-0.495182	0.465083	0.542347	0.702212	0.62143	0.888138	-0.638016	-0.408606	-0.0158114	-0.298953	0.0224651	0.0336354	0.0110848	0.000387113	0.00263845	7.72318e-08	0.00185855	0.06591	0.945766	0.188028
XM_005678031.3	0.798776	-0.338634	-0.381185	-0.867855	-0.296835	-0.502382	0.603704	0.111359	-0.655599	-0.436636	1.41441e-05	0.133208	0.0882113	3.46404e-07	0.191329	0.0202923	0.00375792	0.630828	0.00125342	0.0478144
XM_005678033.3	-0.490869	0.246185	0.545035	0.876922	0.296648	0.591448	-0.846127	-0.555423	0.482005	0.0162145	0.0238528	0.282041	0.0106155	1.8295e-07	0.191622	0.00474357	1.34603e-06	0.00895143	0.0269195	0.944386
XM_005678034.3	-0.69229	0.132278	0.269043	0.897895	0.24632	0.481444	-0.728896	-0.318462	0.759314	0.386381	0.000505964	0.56761	0.238272	3.37514e-08	0.281768	0.0271235	0.000178242	0.15944	6.55899e-05	0.0836075
XM_005678037.3	-0.378646	0.323189	0.307221	0.824263	0.0401799	0.438368	-0.871182	-0.655592	0.49842	-0.00232077	0.0905279	0.152995	0.175517	4.34526e-06	0.862713	0.0468372	2.75586e-07	0.00125363	0.0214659	0.992034
XM_005678038.3	0.180487	0.156388	0.693993	0.210125	-0.127131	0.159671	-0.366114	-0.446874	-0.299035	-0.531954	0.43368	0.498431	0.000483597	0.360602	0.582901	0.489343	0.102624	0.0422616	0.187902	0.0130614
XM_005678039.3	-0.591583	0.547191	0.636652	0.784301	0.255168	0.467181	-0.612811	-0.286679	0.28538	-0.00366521	0.00473167	0.0102508	0.00191433	2.57461e-05	0.264281	0.0327378	0.00314158	0.207694	0.209853	0.98742
XM_005678045.3	0.681039	-0.244492	-0.221706	-0.488945	-0.432902	-0.444222	0.177333	-0.246267	-0.33675	-0.409685	0.000677178	0.28547	0.334112	0.0244937	0.0499736	0.0436491	0.44189	0.281875	0.13552	0.0651291
XM_005678046.3	-0.503636	0.603535	0.305596	0.864607	0.192912	0.522604	-0.844302	-0.574678	0.456593	0.001275	0.0199316	0.0037703	0.17793	4.30559e-07	0.402136	0.0150755	1.4943e-06	0.00643155	0.0374665	0.995624
XM_005678047.3	-0.490999	0.337196	0.229476	0.655995	0.769565	0.969672	-0.621197	-0.408786	0.0590829	-0.21394	0.0238101	0.13497	0.317004	0.001242	4.53138e-05	4.39685e-13	0.00265107	0.0657793	0.799191	0.351746
XM_005678049.3	-0.361785	0.659637	0.38839	0.552512	0.389516	0.624056	-0.534583	-0.381662	-0.0610262	-0.290022	0.107066	0.00114101	0.0818761	0.00939455	0.0809182	0.00249929	0.0125364	0.0877813	0.792722	0.202207
XM_005678054.3	-0.511737	0.332076	0.269339	0.689578	0.769333	0.97626	-0.648799	-0.424518	0.0710095	-0.21511	0.0177238	0.141374	0.237736	0.000543413	4.57037e-05	4.40435e-14	0.00146389	0.0550955	0.759706	0.349056
XM_005678055.2	-0.310765	0.328028	0.278244	0.708601	0.559464	0.891547	-0.816384	-0.6791	0.0743992	-0.350432	0.170332	0.146588	0.221975	0.000323969	0.00836475	5.83532e-08	6.37889e-06	0.000711171	0.748583	0.119373
XM_005678060.3	0.587309	0.291786	-0.181577	-0.343364	-0.593723	-0.448132	0.0795581	-0.202588	-0.365335	-0.39321	0.00512136	0.199351	0.43086	0.127531	0.00454597	0.0416155	0.731748	0.378474	0.103413	0.0778315
XM_005678062.2	-0.634656	0.388072	0.39853	0.872067	0.193318	0.442944	-0.729826	-0.348885	0.63845	0.277005	0.00199846	0.0821485	0.0735434	2.59044e-07	0.401127	0.0443303	0.000173216	0.121126	0.0018411	0.224126
XM_005678082.3	-0.67191	0.383136	0.451431	0.989792	0.294793	0.600764	-0.876951	-0.486156	0.630706	0.181814	0.000850226	0.086461	0.039957	1.52904e-17	0.194546	0.00397725	1.82551e-07	0.0254468	0.00217419	0.430248
XM_005678090.3	-0.440754	0.108457	0.201462	0.746276	-0.0647985	0.201801	-0.695786	-0.426563	0.748882	0.328586	0.045517	0.639811	0.381187	0.000102383	0.780203	0.38037	0.000460954	0.0538111	9.38615e-05	0.145861
XM_005678091.1	-0.526792	0.189769	0.320798	0.744368	0.0953297	0.308816	-0.62771	-0.302368	0.581623	0.261908	0.0141443	0.409992	0.15623	0.000109036	0.68104	0.17317	0.00231595	0.182789	0.0056807	0.251431
XM_005678093.1	-0.569636	0.475367	0.730308	0.776655	0.394868	0.620394	-0.63682	-0.336124	0.22051	-0.0784943	0.00702636	0.029414	0.000170658	3.4704e-05	0.0764761	0.00269508	0.00190739	0.136294	0.336792	0.73521
XM_005678094.3	-0.430504	0.434686	0.433435	0.833527	0.13102	0.440478	-0.822444	-0.57468	0.447916	-0.0217751	0.0513997	0.0489331	0.0496614	2.69927e-06	0.57133	0.0456684	4.7557e-06	0.00643124	0.0417258	0.925358
XM_005678095.2	0.542701	-0.371428	-0.307997	-0.70586	-0.429869	-0.521416	0.606545	0.382452	-0.357024	-0.00444823	0.0110222	0.0973585	0.174372	0.000349884	0.0517827	0.0153483	0.00355575	0.0870719	0.112109	0.984732
XM_005678097.3	-0.693832	0.0931589	0.251094	0.865586	0.147235	0.312519	-0.663876	-0.229576	0.896637	0.544463	0.000485674	0.687948	0.272245	4.03467e-07	0.5242	0.167807	0.00103229	0.316786	3.77255e-08	0.010714
XM_005678102.3	-0.607497	0.294925	0.359538	0.921046	0.147174	0.441185	-0.816286	-0.44969	0.719005	0.277877	0.00349003	0.194338	0.109425	3.218e-09	0.524372	0.0452813	6.40844e-06	0.0408258	0.000239999	0.222611
XM_005678107.3	-0.681522	0.182399	0.650794	0.918947	0.231023	0.476662	-0.733902	-0.326721	0.631533	0.263781	0.000668924	0.428742	0.00139926	4.09464e-09	0.313661	0.0289134	0.000152588	0.148299	0.00213635	0.247932
XM_005678121.3	-0.20759	0.232208	0.859946	0.436012	0.0144477	0.195264	-0.368999	-0.241013	-0.0313194	-0.235493	0.366558	0.311117	5.82642e-07	0.0481704	0.950438	0.39631	0.0997406	0.292594	0.892796	0.304125
XM_005678129.3	0.553047	-0.421777	-0.420104	-0.949478	-0.3436	-0.690866	0.921149	0.607564	-0.470643	0.0138955	0.0093117	0.0568543	0.057949	5.18123e-11	0.127252	0.000525348	3.17992e-09	0.00348546	0.0312979	0.95233
XM_005678139.3	0.515937	-0.440519	-0.453962	-0.75801	-0.151298	-0.409499	0.650628	0.333	-0.453104	-0.13787	0.0166592	0.0456454	0.0387205	6.86602e-05	0.512683	0.0652632	0.00140454	0.140203	0.0391361	0.551194
XM_005678141.3	-0.383276	0.354602	0.46418	0.660051	0.0589952	0.299051	-0.604349	-0.401938	0.372786	0.00857833	0.086337	0.11474	0.0340276	0.00112998	0.799483	0.187877	0.00371125	0.0708904	0.0960458	0.970561
XM_005678142.3	-0.629673	0.269216	0.474242	0.930357	0.185161	0.48928	-0.804695	-0.435598	0.643405	0.215147	0.00222224	0.237959	0.0298542	1.01373e-09	0.421663	0.0243811	1.09187e-05	0.048407	0.00165141	0.34897
XM_005678145.3	0.079854	-0.298575	-0.237739	-0.544452	-0.228484	-0.440835	0.715328	0.721432	-0.0991673	0.400906	0.730787	0.188614	0.2994	0.0107158	0.319157	0.0454725	0.000267238	0.000223356	0.66889	0.0716863
XM_005678146.3	0.430991	-0.229819	-0.360087	-0.395485	-0.394137	-0.459844	0.229491	-0.0530567	-0.077272	-0.0928654	0.0511077	0.31626	0.108845	0.0759758	0.0770714	0.035961	0.31697	0.819329	0.739195	0.688883
XM_005678147.3	0.396689	-0.268955	-0.300234	-0.619979	-0.310157	-0.461806	0.559991	0.316472	-0.309859	-0.0286066	0.075007	0.238431	0.186051	0.00271805	0.171214	0.0350755	0.00829063	0.162208	0.171648	0.902036
XM_005678152.3	0.831776	-0.392235	-0.478014	-0.674792	-0.68661	-0.684598	0.33392	-0.0661907	-0.24882	-0.170811	2.95978e-06	0.0786379	0.0283981	0.000791938	0.000587096	0.00061836	0.139043	0.775596	0.276755	0.459123
XM_005678154.3	-0.697996	0.348814	0.421872	0.982329	0.343141	0.630432	-0.853684	-0.451813	0.636719	0.20775	0.00043431	0.121206	0.0567929	2.72913e-15	0.127796	0.00218683	8.60493e-07	0.0397687	0.00191154	0.366181
XM_005678156.3	-0.709734	-0.0599405	0.277591	0.675141	0.069577	0.12035	-0.361131	0.117575	0.908124	0.774736	0.000313749	0.796334	0.223106	0.000785135	0.76442	0.603317	0.107748	0.611755	1.28999e-08	3.73364e-05
XM_005678157.3	-0.632963	0.208772	0.120522	0.85618	0.0871898	0.324077	-0.716661	-0.320918	0.848381	0.473123	0.00207228	0.363774	0.602796	7.38237e-07	0.707062	0.151804	0.00025707	0.156067	1.18088e-06	0.0302975
XM_005678164.3	-0.671085	0.341876	0.47582	0.984337	0.354641	0.652951	-0.86922	-0.484669	0.596207	0.151294	0.000867571	0.129299	0.0292381	8.7464e-16	0.114697	0.00133211	3.1563e-07	0.0259668	0.00433813	0.512695
XM_005678182.3	-0.203549	-0.336064	-0.070385	0.187419	-0.266625	-0.187743	-0.0621053	0.159952	0.589962	0.594503	0.376168	0.136368	0.76176	0.415921	0.24268	0.415101	0.789136	0.488567	0.00487649	0.00447983
XM_005678190.3	0.345731	-0.42741	-0.336962	-0.508807	-0.486503	-0.562984	0.497807	0.416035	-0.015768	0.286342	0.124756	0.0532855	0.135258	0.0184984	0.0253264	0.00787973	0.0216522	0.0606774	0.945915	0.208253
XM_005678199.3	-0.623619	0.299946	0.335139	0.910428	0.553235	0.831717	-0.840459	-0.510613	0.442358	0.0242027	0.00252202	0.186494	0.137518	1.02286e-08	0.00928286	2.96888e-06	1.85427e-06	0.0180178	0.0446458	0.917063
XM_005678201.2	-0.539816	0.442823	0.41592	0.753035	0.704753	0.95783	-0.701492	-0.453863	0.0596241	-0.246405	0.0115422	0.0443956	0.0607555	8.15483e-05	0.000360841	9.61886e-12	0.000394839	0.0387681	0.797388	0.281597
XM_005678209.3	-0.728904	0.0370216	0.576255	0.777208	0.213968	0.310127	-0.469332	-0.00955081	0.706233	0.497971	0.000178199	0.873417	0.00625421	3.39753e-05	0.351682	0.171258	0.0318372	0.967226	0.000346253	0.0216023
XM_005678210.3	-0.58921	0.0603359	0.595386	0.711331	0.0965249	0.236339	-0.473946	-0.0802057	0.600505	0.37461	0.00494485	0.795018	0.0044059	0.000299809	0.677248	0.30234	0.029971	0.729643	0.00399703	0.0943022
XM_005678218.3	0.142733	-0.1595	-0.0719502	-0.0855729	-0.109655	-0.128768	0.0285547	0.0134243	0.0401158	0.0536807	0.537098	0.489814	0.756615	0.712269	0.636096	0.578019	0.902213	0.953945	0.86293	0.817238
XM_005678220.3	-0.587531	0.156673	0.395636	0.859193	0.202853	0.43453	-0.738227	-0.400649	0.67199	0.256991	0.00510047	0.497638	0.0758534	6.11228e-07	0.377837	0.0490234	0.000133054	0.0718855	0.000848559	0.260765
XM_005678221.3	-0.54532	0.0667032	0.430744	0.795586	0.0457681	0.270894	-0.663089	-0.302044	0.714316	0.369106	0.0105667	0.773902	0.051256	1.6205e-05	0.843831	0.234932	0.00105178	0.183281	0.000275183	0.0996347
XM_005678222.2	-0.76789	0.152327	0.52158	0.872933	0.314404	0.523847	-0.620027	-0.133052	0.683905	0.445533	4.81978e-05	0.509787	0.0153103	2.43716e-07	0.16512	0.0147941	0.00271543	0.565325	0.00062946	0.0429591
XM_005678223.3	-0.560506	0.132141	0.698878	0.801402	0.14544	0.35746	-0.641415	-0.293291	0.571194	0.226734	0.0082187	0.568014	0.000424046	1.26228e-05	0.529325	0.11164	0.00172552	0.196937	0.00683795	0.32298
XM_005678224.3	-0.697211	0.410075	0.487038	0.965947	0.442798	0.703674	-0.836362	-0.465526	0.503429	0.0836584	0.000443616	0.0648493	0.0251423	1.3028e-12	0.0444087	0.000371797	2.31976e-06	0.0334442	0.0199906	0.718452
XM_005678232.2	0.109616	0.281632	0.0763356	0.255167	-0.244835	-0.0184359	-0.42666	-0.480649	0.155757	-0.16	0.636217	0.216163	0.742251	0.264283	0.284773	0.93678	0.0537507	0.027415	0.500186	0.488436
XM_005678237.3	-0.579999	0.442521	0.579297	0.94443	0.390479	0.718997	-0.885996	-0.567857	0.390402	-0.0607557	0.00584944	0.0445579	0.00592364	1.25521e-10	0.0801049	0.000240056	9.16801e-08	0.00724679	0.0801696	0.793622
XM_005678249.3	0.0607374	0.7941	-0.18649	0.177634	-0.0893094	0.126246	-0.336201	-0.425985	-0.149515	-0.374347	0.793682	1.72512e-05	0.418277	0.441104	0.700254	0.58555	0.136198	0.0541717	0.517723	0.0945526
XM_005678250.3	-0.638583	0.206767	0.318819	0.835011	0.255627	0.451266	-0.683107	-0.321425	0.689659	0.329097	0.00183577	0.368505	0.158946	2.49438e-06	0.263393	0.040039	0.000642458	0.155377	0.000542265	0.145197
XM_005678255.3	-0.743554	0.36272	0.539436	0.982198	0.411409	0.674038	-0.806625	-0.385761	0.569277	0.179649	0.000111988	0.106095	0.0116121	2.92584e-15	0.0638966	0.000806849	1.00163e-05	0.0841471	0.00707037	0.435852
XM_005678257.3	0.42883	-0.00523286	0.267064	0.0171237	-0.180358	0.0593776	-0.313788	-0.564885	-0.340561	-0.625087	0.0524137	0.98204	0.241877	0.941272	0.434013	0.798209	0.165995	0.00762768	0.130875	0.00244636
XM_005678260.3	-0.550649	0.554521	0.570128	0.89995	0.38247	0.689787	-0.841278	-0.54694	0.298644	-0.12797	0.00968748	0.00908683	0.00696635	2.80549e-08	0.0870554	0.000540443	1.77176e-06	0.0102927	0.188507	0.580397
XM_005678264.3	-0.451687	0.40921	0.132103	0.781831	0.259987	0.567881	-0.788994	-0.548846	0.465754	0.0355616	0.0398308	0.0654722	0.568126	2.83895e-05	0.255052	0.00724372	2.13085e-05	0.00997797	0.033346	0.878372
XM_005678265.3	-0.689233	0.415555	0.513428	0.97094	0.325057	0.614611	-0.838167	-0.44735	0.566238	0.151388	0.000548341	0.0610052	0.0172887	2.94509e-13	0.150498	0.00303039	2.10343e-06	0.042016	0.0074523	0.51243
XM_005678267.3	0.922932	-0.173457	-0.335473	-0.571826	-0.573204	-0.426698	0.106878	-0.358382	-0.514746	-0.555274	2.57707e-09	0.45209	0.137101	0.00676264	0.00660089	0.053727	0.644719	0.110653	0.0169557	0.0089737
XM_005678272.3	-0.632232	0.249099	0.566062	0.927142	0.191483	0.4415	-0.784044	-0.403084	0.668166	0.249178	0.00210483	0.276199	0.00747494	1.5368e-09	0.405696	0.0451101	2.60109e-05	0.0700152	0.000931345	0.276042
XM_005678278.3	0.603174	-0.582654	-0.5693	-0.856204	-0.573202	-0.793969	0.76776	0.498515	-0.183616	0.211758	0.00379669	0.00557567	0.00706753	7.3713e-07	0.00660117	1.73461e-05	4.84267e-05	0.0214371	0.425613	0.356796
XM_005678283.3	-0.619972	0.466545	0.508522	0.949169	0.497742	0.820653	-0.884403	-0.555349	0.362715	-0.0701743	0.00271848	0.0330079	0.0185752	5.48325e-11	0.0216722	5.1927e-06	1.03935e-07	0.00896236	0.1061	0.762453
XM_005678287.3	-0.350026	0.410623	0.211623	0.613493	-0.00953631	0.252635	-0.594563	-0.37233	0.429138	0.121159	0.119831	0.0644569	0.35711	0.00309909	0.967275	0.269215	0.00447479	0.0964848	0.0522259	0.600865
XM_005678288.2	-0.666893	0.0714006	0.385519	0.879016	0.251577	0.47358	-0.717198	-0.313753	0.753711	0.38807	0.000960397	0.75842	0.0843587	1.5675e-07	0.271293	0.0301155	0.00025307	0.166045	7.96843e-05	0.0821504
XM_005678304.3	-0.342585	-0.0934397	-0.00865685	-0.177869	-0.0282657	-0.231	0.52548	0.749813	0.129079	0.558257	0.128454	0.687053	0.970292	0.440488	0.903198	0.31371	0.0144309	9.09697e-05	0.577094	0.00853659
XM_005678311.3	-0.471819	-0.326438	-0.124395	-0.129163	0.064767	-0.292242	0.571158	0.876006	0.428732	0.85155	0.0308201	0.148671	0.591103	0.576842	0.780307	0.198618	0.00684226	1.95568e-07	0.0524731	9.78796e-07
XM_005678317.2	-0.582729	0.0134762	0.209439	0.692501	0.0814142	0.195014	-0.499577	-0.136754	0.812191	0.534173	0.00556813	0.953767	0.36221	0.000503153	0.72572	0.396927	0.0211177	0.554453	7.76798e-06	0.012617
XM_005678320.3	-0.644944	0.0870541	0.367974	0.87182	0.124574	0.338822	-0.699254	-0.294393	0.821151	0.444586	0.00159593	0.707498	0.100758	2.63566e-07	0.590566	0.13298	0.000419738	0.19518	5.06786e-06	0.0434569
XM_005678324.2	-0.46467	0.120875	0.569223	0.78277	0.0961168	0.359827	-0.698543	-0.38747	0.558939	0.186889	0.033814	0.601726	0.00707697	2.73575e-05	0.678542	0.109119	0.000427925	0.0826663	0.00843912	0.417265
XM_005678336.3	-0.599948	-0.0299557	0.182662	0.0740935	0.290198	-0.00314213	0.370895	0.698451	0.2454	0.580724	0.00403997	0.897439	0.428064	0.749585	0.201921	0.989215	0.0978781	0.000428984	0.283627	0.0057736
XM_005678338.3	-0.721573	0.439662	0.501886	0.949801	0.515298	0.756461	-0.802893	-0.432757	0.468852	0.065476	0.000222426	0.0461175	0.0204361	4.8813e-11	0.0168177	7.24692e-05	1.18246e-05	0.0500594	0.0320363	0.77796
XM_005678346.3	-0.400841	0.194057	0.384676	0.280607	-0.105613	-0.0377469	-0.0536885	0.215679	0.260331	0.339436	0.0717365	0.399294	0.0850986	0.217911	0.648661	0.870957	0.817212	0.347751	0.254402	0.132234
XM_005678347.3	0.518924	-0.292659	-0.376178	-0.478874	-0.410526	-0.454252	0.287146	-0.0165853	-0.146344	-0.122948	0.0159337	0.197949	0.0928223	0.0280741	0.0645257	0.0385805	0.206921	0.943116	0.526739	0.59546
XM_005678357.3	0.0511822	-0.556063	-0.395723	-0.397067	-0.223496	-0.512958	0.564356	0.661876	0.296549	0.672016	0.825616	0.00885633	0.0757836	0.0747044	0.330124	0.0174086	0.00769717	0.00108243	0.191777	0.000848033
XM_005678362.3	0.887873	-0.33082	-0.458613	-0.906987	-0.464341	-0.599225	0.592988	0.0775112	-0.6443	-0.425751	7.8903e-08	0.142977	0.0365255	1.44327e-08	0.0339574	0.0040962	0.00460905	0.738414	0.00161897	0.0543182
XM_005678363.3	-0.352496	0.325055	0.872911	0.402777	0.248068	0.369959	-0.246422	-0.0636676	-0.135452	-0.19556	0.117064	0.1505	2.44104e-07	0.0702486	0.278257	0.0987938	0.281562	0.783951	0.558265	0.39558
XM_005678372.3	0.6116	-0.408175	-0.279035	-0.91041	-0.171411	-0.52122	0.817099	0.433158	-0.638742	-0.244356	0.00321832	0.0662237	0.220608	1.02472e-08	0.457523	0.0153938	6.16498e-06	0.0498235	0.00182944	0.285747
XM_005678374.3	0.846288	-0.440118	-0.492497	-0.940205	-0.544217	-0.737266	0.690945	0.232465	-0.508971	-0.227111	1.33363e-06	0.0458663	0.0233211	2.47638e-10	0.0107566	0.000137197	0.000524253	0.310565	0.0184544	0.322154
XM_005678375.3	0.830441	-0.3578	-0.48142	-0.953089	-0.489771	-0.655224	0.701432	0.231428	-0.613192	-0.299781	3.17297e-06	0.111275	0.0271321	2.59765e-11	0.024217	0.0012643	0.000395493	0.312791	0.00311781	0.186749
XM_005678376.3	0.153338	-0.275753	-0.278051	-0.340968	-0.504274	-0.654961	0.393975	0.310715	0.156841	0.300114	0.506947	0.226312	0.222308	0.130385	0.0197499	0.00127199	0.0772036	0.170406	0.497171	0.186237
XM_005678383.3	-0.545838	0.13606	0.325237	0.732909	-0.0626214	0.125961	-0.566214	-0.213093	0.77807	0.454155	0.0104785	0.556485	0.15026	0.000157407	0.787422	0.586404	0.00745531	0.353702	3.2866e-05	0.0386273
XM_005678387.3	-0.253313	0.997279	0.0910943	0.37912	0.183652	0.357176	-0.384077	-0.297677	-0.148739	-0.3041	0.267888	5.52688e-23	0.694539	0.090092	0.425522	0.111945	0.0856265	0.190012	0.519922	0.18017
XM_005678389.3	0.815081	-0.376352	-0.365467	-0.943083	-0.444746	-0.679038	0.727236	0.280909	-0.624601	-0.30186	6.78513e-06	0.092659	0.103279	1.56757e-10	0.0433721	0.000712287	0.000187533	0.217394	0.00247119	0.183562
XM_005678393.3	-0.702687	0.302012	0.366356	0.928088	0.270632	0.499395	-0.751862	-0.336519	0.709593	0.320495	0.000382082	0.183332	0.102381	1.36242e-09	0.235404	0.0211722	8.48756e-05	0.135805	0.000315007	0.156645
XM_005678394.3	-0.210525	-0.268851	-0.227705	-0.428947	0.235651	-0.215828	0.757361	0.832459	-0.0503653	0.421466	0.359668	0.238621	0.320856	0.0523422	0.303791	0.347409	7.02336e-05	2.8557e-06	0.828359	0.0570564
XM_005678399.3	0.506333	-0.0458534	-0.450315	-0.826496	-0.0362929	-0.408966	0.743124	0.363145	-0.648026	-0.309881	0.0191735	0.843543	0.040512	3.8839e-06	0.87589	0.0656489	0.000113572	0.105655	0.00148962	0.171616
XM_005678402.3	-0.753796	0.430655	0.581912	0.942534	0.364254	0.608376	-0.739618	-0.321718	0.50958	0.16859	7.94529e-05	0.0513089	0.00565111	1.71344e-10	0.104515	0.00343028	0.000127249	0.154979	0.0182913	0.465071
XM_005678419.3	-0.696883	0.375673	0.497385	0.99695	0.352487	0.645707	-0.866402	-0.469282	0.603856	0.164406	0.000447562	0.0932971	0.0217814	1.62933e-22	0.117073	0.00156903	3.82065e-07	0.0318577	0.00374689	0.476378
XM_005678423.3	-0.42699	-0.17499	0.289024	0.424206	0.242342	0.310775	-0.259467	-0.0563011	0.337813	0.193289	0.0535454	0.448041	0.203835	0.0552937	0.28986	0.170318	0.256038	0.808472	0.134212	0.401198
XM_005678424.3	-0.599011	0.534021	0.484924	0.846349	0.403015	0.68752	-0.755941	-0.439579	0.329727	-0.0239847	0.00411295	0.0126472	0.0258768	1.32893e-06	0.0700675	0.000573385	7.37876e-05	0.0461634	0.144383	0.917807
XM_005678425.3	0.152827	0.181821	0.226312	-0.0963707	0.148618	0.148115	0.0230688	-0.0639553	-0.385638	-0.328431	0.508381	0.430231	0.323905	0.677737	0.520267	0.521695	0.920937	0.782997	0.0842545	0.146063
XM_005678426.3	-0.27107	-0.203439	0.256215	-0.127466	0.133814	-0.144979	0.442592	0.572404	0.0163875	0.286244	0.234617	0.376433	0.262258	0.581902	0.563077	0.530646	0.0445195	0.00669446	0.943793	0.208415
XM_005678430.3	-0.258074	-0.0823461	0.0794411	0.551501	-0.0846368	0.135925	-0.549036	-0.363439	0.56286	0.211984	0.25869	0.722699	0.732129	0.00955263	0.71529	0.556881	0.00994708	0.105352	0.00789642	0.356272
XM_005678431.3	-0.250951	-0.257596	-0.330158	0.00516171	-0.148225	-0.319168	0.197144	0.419227	0.639817	0.791345	0.272528	0.259604	0.143828	0.982284	0.521382	0.158465	0.391689	0.058529	0.00178701	1.93472e-05
XM_005678434.3	-0.645421	0.297669	0.556349	0.961366	0.282831	0.5775	-0.840285	-0.465038	0.593952	0.152339	0.0015791	0.190024	0.00881407	4.24431e-12	0.214131	0.0061171	1.87221e-06	0.0336547	0.00452646	0.509753
XM_005678436.3	-0.274679	0.144044	0.10056	0.224057	0.442514	0.468419	-0.150378	-0.0671178	-0.0609735	-0.114464	0.228201	0.533328	0.664501	0.328879	0.0445614	0.032217	0.515282	0.772532	0.792897	0.621271
XM_005678441.3	-0.192514	-0.368868	-0.424172	-0.423786	-0.0294872	-0.438232	0.751037	0.891435	0.250174	0.736594	0.403126	0.0998699	0.0553154	0.055561	0.899035	0.0469137	8.72851e-05	5.89022e-08	0.274064	0.000140161
XM_005678443.3	0.245741	0.137355	0.149883	0.454436	-0.289204	0.194435	-0.813785	-0.887656	0.171743	-0.359528	0.282938	0.552696	0.516679	0.038492	0.20354	0.398357	7.21133e-06	8.02959e-08	0.45664	0.109435
XM_005678444.3	-0.282835	0.0394422	0.919329	0.40563	0.232764	0.346789	-0.309024	-0.157293	-0.0298864	-0.153828	0.214123	0.865211	3.92089e-09	0.0680988	0.309926	0.12353	0.172866	0.495916	0.897675	0.505574
XM_005678446.3	-0.284055	0.0221745	0.982506	0.426362	0.169625	0.292092	-0.312226	-0.151865	-0.00844972	-0.152922	0.212069	0.923993	2.48197e-15	0.0539362	0.462295	0.198859	0.168227	0.511087	0.971003	0.508114
XM_005678454.3	-0.761465	0.568609	0.411218	0.915749	0.296858	0.51297	-0.700788	-0.2621	0.581067	0.270318	6.07837e-05	0.00715293	0.0640329	5.83908e-09	0.191292	0.0174058	0.000402536	0.25107	0.00573797	0.235968
XM_005678458.2	0.97125	-0.273009	-0.376803	-0.734486	-0.607501	-0.559967	0.297753	-0.236684	-0.579164	-0.55161	2.66275e-13	0.231155	0.0922377	0.000149813	0.00348978	0.00829393	0.189893	0.301613	0.00593779	0.00953539
XM_005678460.3	0.698157	-0.124989	-0.222956	-0.366947	-0.363422	-0.27456	0.00515923	-0.322517	-0.327812	-0.407088	0.000432422	0.589318	0.331324	0.101786	0.10537	0.228409	0.982293	0.153899	0.146869	0.0670197
XM_005678467.3	-0.56868	0.479719	0.140585	0.8549	0.0740535	0.338253	-0.768847	-0.421696	0.697933	0.286422	0.00714406	0.0277588	0.543303	7.98903e-07	0.749716	0.133674	4.65306e-05	0.0569068	0.00043505	0.208119
XM_005678474.3	-0.703791	0.199515	0.570063	0.810707	0.27918	0.465703	-0.590006	-0.216982	0.554555	0.271492	0.000370602	0.385901	0.00697427	8.31938e-06	0.220359	0.0333679	0.00487247	0.344774	0.00908174	0.233861
XM_005678500.3	0.854381	-0.267346	-0.428733	-0.53189	-0.369195	-0.199453	0.062985	-0.419095	-0.531824	-0.608461	8.24698e-07	0.24136	0.0524729	0.0130744	0.0995473	0.386053	0.786215	0.0586162	0.0130879	0.00342455
XM_005678504.3	0.892877	-0.0795326	-0.315241	-0.723825	-0.466817	-0.469943	0.343562	-0.144384	-0.693087	-0.590118	5.21791e-08	0.731831	0.163937	0.000207934	0.0328918	0.0315849	0.127298	0.532352	0.000495391	0.00486237
XM_005678506.1	0.628759	-0.218566	-0.291615	-0.568353	-0.329744	-0.396523	0.307147	-0.0833246	-0.404719	-0.347888	0.00226547	0.341179	0.199627	0.00718481	0.144361	0.0751398	0.175626	0.719531	0.0687801	0.122265
XM_005678507.3	0.663005	-0.316578	-0.307097	-0.867653	-0.374254	-0.595184	0.733554	0.370257	-0.590296	-0.227901	0.00105389	0.16206	0.1757	3.51189e-07	0.0946405	0.00442269	0.000154264	0.0985019	0.00484633	0.320428
XM_005678509.3	-0.0439711	-0.484533	-0.307534	-0.503523	-0.0242037	-0.513312	0.763724	0.771691	0.137119	0.532255	0.849894	0.0260147	0.175055	0.0199638	0.917059	0.0173183	5.60667e-05	4.18723e-05	0.553388	0.0130004
XM_005678510.2	-0.876682	0.420691	0.534501	0.871119	0.394106	0.509419	-0.53115	-0.0203672	0.599344	0.411343	1.86186e-07	0.0575628	0.0125524	2.76796e-07	0.0770964	0.0183343	0.0132257	0.930173	0.00408688	0.0639437
XM_005678515.3	0.0229906	-0.335404	-0.203941	-0.685961	0.111987	-0.386028	0.945182	0.879462	-0.297729	0.265504	0.921204	0.137187	0.375229	0.000597024	0.628891	0.0839145	1.10605e-10	1.51614e-07	0.18993	0.244742
XM_005678520.3	-0.708792	-0.00399741	0.813864	0.602097	0.231484	0.252532	-0.230682	0.204054	0.477542	0.440798	0.000322228	0.98628	7.18475e-06	0.00387655	0.31267	0.269417	0.314396	0.37496	0.0285773	0.045493
XM_005678521.3	-0.611814	0.475373	0.559314	0.773246	0.263438	0.509498	-0.614518	-0.306127	0.356862	0.0627534	0.00320466	0.0294117	0.00838597	3.9499e-05	0.248571	0.0183133	0.00303605	0.177139	0.112283	0.786984
XM_005678522.2	-0.663401	0.352647	0.10022	0.8257	0.23784	0.477217	-0.678961	-0.277132	0.70407	0.399206	0.00104401	0.116896	0.665572	4.04327e-06	0.299189	0.0287011	0.000713674	0.223904	0.000367742	0.0730109
XM_005678523.3	-0.330932	0.084162	0.19132	0.547823	0.196525	0.37747	-0.502272	-0.335039	0.323408	-0.00131897	0.142833	0.716824	0.406106	0.0101459	0.393206	0.0916161	0.020324	0.137642	0.1527	0.995473
XM_005678524.3	-0.406312	-0.0439918	0.519263	0.689938	-0.0232019	0.178406	-0.593702	-0.314996	0.597137	0.240876	0.0675923	0.849825	0.015853	0.000538311	0.920482	0.439086	0.00454776	0.164283	0.00426227	0.292879
XM_005678526.3	-0.707628	0.391491	0.703376	0.953886	0.31942	0.581117	-0.771422	-0.365016	0.505966	0.133598	0.000332973	0.0792564	0.000374878	2.21474e-11	0.158118	0.0057328	4.22948e-05	0.103738	0.0192752	0.563713
XM_005678528.3	-0.705449	0.486086	0.289806	0.958494	0.315662	0.585763	-0.824118	-0.421145	0.643513	0.235926	0.000353915	0.0254708	0.202559	8.29372e-12	0.163344	0.00526872	4.37681e-06	0.0572657	0.00164744	0.30321
XM_005678533.3	0.0833391	-0.262894	-0.278707	-0.315179	0.0349655	-0.249035	0.409261	0.421883	0.0372949	0.284641	0.719484	0.249586	0.221174	0.164025	0.880397	0.276328	0.0654351	0.0567859	0.87249	0.211086
XM_005678534.3	-0.08892	-0.289721	0.0688155	-0.342903	-0.111012	-0.495259	0.625977	0.688835	0.0745976	0.419198	0.701503	0.202697	0.766929	0.128077	0.6319	0.0224408	0.00240147	0.000554084	0.747934	0.0585478
XM_005678536.3	0.475554	-0.32629	-0.454999	-0.901486	-0.254979	-0.622118	0.903683	0.622301	-0.459808	0.0261431	0.0293411	0.148867	0.0382221	2.43696e-08	0.264646	0.00260136	1.98436e-08	0.0025916	0.0359776	0.910439
XM_005678537.3	0.491331	-0.378676	-0.396921	-0.942371	-0.243737	-0.629123	0.951636	0.653034	-0.510056	0.00110519	0.023701	0.0905007	0.0748207	1.75917e-10	0.287007	0.00224814	3.45155e-11	0.00132959	0.0181648	0.996207
XM_005678543.3	0.140543	-0.00909308	-0.100824	-0.563469	0.0928553	-0.284485	0.676044	0.507026	-0.478544	-0.119997	0.543426	0.968796	0.66367	0.00781488	0.688915	0.211347	0.000767706	0.0189822	0.0281984	0.604387
XM_005678544.3	0.338933	-0.344195	-0.40878	-0.748271	-0.172132	-0.548655	0.812833	0.628332	-0.285847	0.147696	0.132845	0.126552	0.0657835	9.58031e-05	0.455606	0.0100092	7.53923e-06	0.00228591	0.209075	0.522887
XM_005678547.3	0.0330005	0.624852	-0.183445	-0.345657	0.184039	-0.0445761	0.418641	0.307618	-0.546947	-0.273169	0.887076	0.00245834	0.426053	0.124843	0.424529	0.847852	0.0589188	0.174931	0.0102916	0.230871
XM_005678550.3	0.683412	-0.123903	0.0749097	-0.13159	-0.37343	-0.0467333	-0.308611	-0.645216	-0.361977	-0.642799	0.000637458	0.592583	0.746913	0.569643	0.0954279	0.840578	0.173471	0.00158632	0.106865	0.00167368
XM_005678551.3	0.422139	-0.396479	-0.428701	-0.914032	-0.24455	-0.639384	0.968719	0.71773	-0.420405	0.106677	0.0566199	0.0751752	0.0524926	7.02444e-09	0.285352	0.00180401	5.8779e-13	0.000249158	0.0577508	0.645346
XM_005678553.3	-0.738907	-0.0637243	0.107735	0.724699	0.295863	0.298677	-0.444402	0.0137403	0.900647	0.694924	0.000130187	0.783763	0.642054	0.000202528	0.192856	0.188456	0.0435537	0.952862	2.63261e-08	0.000471722
XM_005678554.2	-0.74566	0.605408	0.273571	0.633893	0.265822	0.337519	-0.30944	0.126424	0.419732	0.377246	0.000104492	0.00363551	0.230157	0.00203147	0.244157	0.134573	0.172258	0.585017	0.0581943	0.0918246
XM_005678555.3	0.632431	-0.387141	-0.446087	-0.974574	-0.315496	-0.653072	0.887632	0.514582	-0.566234	-0.118744	0.00209594	0.0829499	0.0426698	8.39605e-14	0.163577	0.00132842	8.04501e-08	0.0169967	0.00745282	0.608193
XM_005678556.3	0.204922	-0.289171	-0.306975	-0.754786	-0.10022	-0.497712	0.908921	0.772712	-0.33763	0.197549	0.372888	0.203595	0.17588	7.67915e-05	0.66557	0.0216814	1.19137e-08	4.03006e-05	0.134437	0.390697
XM_005678562.3	0.677617	-0.387294	-0.413474	-0.955355	-0.323049	-0.591675	0.832718	0.458092	-0.607345	-0.175204	0.000738149	0.0828178	0.0624443	1.63761e-11	0.153182	0.00472352	2.81704e-06	0.0367661	0.00350041	0.447477
XM_005678565.3	0.0202883	-0.242398	-0.131151	-0.535682	0.13032	-0.22114	0.755781	0.754491	-0.271384	0.230171	0.930442	0.289745	0.570943	0.012322	0.573407	0.33538	7.41984e-05	7.7578e-05	0.234054	0.315499
XM_005678566.3	0.209557	-0.211212	-0.370818	-0.640027	-0.0580898	-0.350729	0.722272	0.567688	-0.379098	0.039063	0.361933	0.358067	0.0979529	0.00177884	0.802501	0.119039	0.000217836	0.00726796	0.0901125	0.866496
XM_005678567.3	0.318959	-0.480936	-0.0983755	-0.507496	-0.605429	-0.768038	0.548816	0.492061	0.0742883	0.389216	0.158752	0.0273095	0.671391	0.0188535	0.00363405	4.7937e-05	0.00998279	0.0234626	0.748947	0.0811723
XM_005678568.3	-0.679424	0.21189	0.403418	0.919267	0.258446	0.490329	-0.758337	-0.358015	0.724488	0.319605	0.000705389	0.356489	0.0697611	3.94862e-09	0.257981	0.0240315	6.78787e-05	0.111045	0.000203824	0.157864
XM_005678569.3	0.818429	-0.234088	-0.448616	-0.913959	-0.422193	-0.626472	0.658612	0.176061	-0.651374	-0.383979	5.78397e-06	0.307102	0.0413685	7.07927e-09	0.0565845	0.00237675	0.00116869	0.445222	0.00138092	0.0857127
XM_005678573.3	0.668181	-0.370286	-0.475558	-0.987487	-0.342868	-0.657211	0.880725	0.505267	-0.58087	-0.128074	0.000931022	0.0984736	0.0293396	1.04849e-16	0.128118	0.00120746	1.37881e-07	0.0194703	0.00575843	0.580086
XM_005678576.3	0.0623672	-0.282814	-0.278295	-0.701977	-0.0365906	-0.501963	0.957235	0.92685	-0.230426	0.365367	0.788266	0.214159	0.221887	0.000389616	0.874879	0.0204136	1.09614e-11	1.59432e-09	0.314947	0.103381
XM_005678578.3	0.954586	-0.232088	-0.408468	-0.801173	-0.612197	-0.602402	0.41228	-0.0911867	-0.609573	-0.483719	1.92013e-11	0.311374	0.0660104	1.27496e-05	0.00318028	0.00385378	0.0632812	0.694243	0.00335022	0.0263034
XM_005678591.2	-0.0385035	-0.137761	-0.0481581	-0.461879	0.181152	-0.261535	0.709219	0.699832	-0.252526	0.166202	0.868392	0.551513	0.83578	0.035043	0.431957	0.252132	0.000318359	0.000413177	0.269428	0.471508
XM_005678592.3	0.210516	-0.250553	-0.249559	-0.698888	-0.148261	-0.570351	0.838749	0.699901	-0.238007	0.21166	0.359689	0.273314	0.275286	0.000423933	0.521279	0.00693934	2.03753e-06	0.000412404	0.29884	0.357024
XM_005678598.3	-0.257187	0.285468	0.370186	0.0596829	0.326606	0.274077	0.0925693	0.133307	-0.290328	-0.20049	0.260389	0.209705	0.0985716	0.797192	0.14845	0.229261	0.689828	0.564573	0.20171	0.383537
XM_005678599.3	-0.558957	-0.209824	-0.0588697	-0.112578	0.413326	-0.00703806	0.573123	0.836602	0.208427	0.618733	0.00843658	0.361308	0.799901	0.62707	0.0625472	0.975846	0.00661032	2.28991e-06	0.364586	0.00278805
XM_005678601.3	-0.599315	0.326273	0.571088	0.777162	0.108332	0.35171	-0.591789	-0.230926	0.494527	0.207928	0.00408912	0.148888	0.00685063	3.4035e-05	0.640198	0.117939	0.00471356	0.31387	0.0226716	0.365761
XM_005678602.3	-0.415445	-0.158412	0.379442	0.190379	0.0297306	-0.150554	0.133856	0.411765	0.40482	0.507342	0.0610811	0.492817	0.0897973	0.40846	0.898206	0.514782	0.562955	0.063645	0.0687045	0.0188957
XM_005678617.3	0.883522	-0.391486	-0.493851	-0.867727	-0.538133	-0.654967	0.56012	0.110308	-0.515718	-0.288462	1.11312e-07	0.0792614	0.0228863	3.49432e-07	0.0118547	0.00127183	0.00827251	0.634074	0.0167134	0.204754
XM_005678629.3	-0.564212	0.373496	0.745337	0.774757	0.585417	0.818783	-0.656962	-0.386651	0.0664183	-0.236631	0.00771613	0.095364	0.000105611	3.73069e-05	0.00530218	5.68611e-06	0.00121446	0.0833738	0.774843	0.301726
XM_005678630.3	-0.395224	0.203164	0.290126	-0.0770572	0.549143	0.21333	0.390287	0.539284	-0.266202	0.0644914	0.076187	0.377092	0.202037	0.739895	0.0099297	0.353154	0.0802661	0.0116401	0.243458	0.78122
XM_005678635.3	-0.131046	-0.182431	0.338042	0.0542584	-0.216207	-0.241601	0.0905682	0.185755	0.213388	0.254885	0.571252	0.428659	0.133932	0.815304	0.346543	0.291383	0.696222	0.420149	0.353019	0.264828
XM_005678638.3	-0.516129	-0.0242906	0.226785	0.688477	0.111196	0.294991	-0.554445	-0.21514	0.694284	0.404277	0.0166117	0.916763	0.322867	0.000559285	0.63133	0.194232	0.00909827	0.348987	0.000479855	0.0691122
XM_005678639.3	-0.703276	0.283768	0.45301	0.97139	0.264315	0.513644	-0.811638	-0.394324	0.723598	0.300851	0.000375919	0.21255	0.0391818	2.54406e-13	0.246941	0.0172339	7.96957e-06	0.0769185	0.000209354	0.185104
XM_005678642.3	0.526672	-0.251292	-0.475632	-0.633971	-0.414921	-0.521058	0.465237	0.125945	-0.292031	-0.118704	0.0141704	0.271854	0.029311	0.00202805	0.0614409	0.0154312	0.0335686	0.58645	0.198957	0.608316
XM_005678644.3	0.482692	-0.569996	-0.492976	-0.822994	-0.425327	-0.657323	0.79981	0.560034	-0.261628	0.167176	0.0266712	0.00698246	0.0231667	4.62818e-06	0.0545848	0.00120432	1.35271e-05	0.00828453	0.251957	0.468877
XM_005678646.3	0.870602	-0.387897	-0.443588	-0.9085	-0.593936	-0.722696	0.630353	0.169659	-0.527267	-0.267923	2.86934e-07	0.0822988	0.0439862	1.2426e-08	0.00452787	0.000215095	0.00219051	0.462205	0.0140418	0.240308
XM_005678647.3	0.882639	-0.361025	-0.461403	-0.940728	-0.53896	-0.670306	0.661094	0.185225	-0.622059	-0.337634	1.19162e-07	0.10786	0.0352563	2.28265e-10	0.0117003	0.000884215	0.00110258	0.421498	0.00260454	0.134432
XM_005678648.3	0.798993	-0.408855	-0.456908	-0.889419	-0.479384	-0.650245	0.651213	0.223948	-0.541869	-0.252707	1.40129e-05	0.0657287	0.0373186	6.95845e-08	0.0278834	0.00141678	0.00138601	0.329121	0.0111701	0.269074
XM_005678650.3	0.824423	-0.314908	-0.339362	-0.753538	-0.507287	-0.541415	0.42167	-0.0764305	-0.560463	-0.456631	4.31056e-06	0.164407	0.132323	8.01574e-05	0.0189108	0.0112515	0.0569237	0.741941	0.00822464	0.0374487
XM_005678653.3	-0.487236	-0.367089	0.112919	0.385014	0.0712356	0.107547	-0.140298	0.167888	0.603615	0.559545	0.025074	0.101643	0.626018	0.0848009	0.758963	0.642639	0.544135	0.466958	0.00376442	0.00835333
XM_005678654.3	-0.581199	0.265284	0.698027	0.751695	0.467653	0.707712	-0.619057	-0.3247	0.168497	-0.0978831	0.00572438	0.245147	0.000433941	8.53593e-05	0.0325383	0.000332186	0.00276972	0.150973	0.46532	0.672947
XM_005678655.2	-0.655512	0.12139	0.37808	0.392941	0.270129	0.115035	-0.00258742	0.358251	0.416338	0.472328	0.00125592	0.600166	0.0910505	0.0780537	0.23631	0.619519	0.991119	0.110793	0.0604707	0.0306153
XM_005678667.2	0.888846	-0.355921	-0.460101	-0.832555	-0.639345	-0.651342	0.50184	0.0410927	-0.511037	-0.319306	7.29205e-08	0.113302	0.0358442	2.84119e-06	0.00180554	0.00138195	0.0204496	0.859624	0.0179063	0.158275
XM_005678668.2	-0.738506	0.188191	0.4504	0.93385	0.315357	0.490453	-0.728117	-0.29623	0.753475	0.371985	0.000131871	0.413969	0.0404697	6.30422e-10	0.163774	0.0239903	0.000182554	0.192278	8.03303e-05	0.0968185
XM_005678674.3	-0.689598	0.289761	0.470102	0.981524	0.318946	0.596915	-0.845199	-0.439786	0.671172	0.238394	0.000543127	0.202631	0.0315194	4.1537e-15	0.15877	0.00428033	1.41978e-06	0.0460494	0.000865737	0.298032
XM_005678676.3	-0.727121	0.450317	0.571656	0.978914	0.416072	0.67459	-0.814517	-0.409521	0.517971	0.121028	0.000188192	0.0405114	0.00678277	1.44299e-14	0.0606518	0.000795915	6.96778e-06	0.0652476	0.0161624	0.601262
XM_005678679.3	-0.638798	0.111527	0.0231069	0.133407	0.132599	-0.133821	0.333104	0.731492	0.468991	0.77997	0.00182719	0.630308	0.920807	0.564276	0.56666	0.563057	0.140072	0.00016451	0.0319785	3.05338e-05
XM_005678681.3	-0.610712	0.175476	0.573071	0.911535	0.178992	0.442631	-0.77833	-0.404079	0.66358	0.248316	0.0032756	0.446763	0.00661645	9.12933e-09	0.437561	0.0444987	3.25384e-05	0.0692618	0.00103958	0.277762
XM_005678684.3	0.378463	-0.508076	-0.307116	-0.809955	-0.405805	-0.733856	0.892138	0.715479	-0.232954	0.252073	0.0906969	0.0186958	0.175672	8.6115e-06	0.0679689	0.00015281	5.55328e-08	0.000266068	0.30952	0.270317
XM_005678687.3	-0.658415	0.723086	0.478075	0.789661	0.323341	0.484736	-0.603036	-0.267925	0.34203	0.0507128	0.00117409	0.000212594	0.0283752	2.07348e-05	0.15279	0.0259429	0.00380689	0.240305	0.129114	0.827191
XM_005678691.2	-0.165458	-0.271477	0.42355	-0.132644	0.102715	-0.15004	0.357042	0.362409	-0.101832	0.0498537	0.473524	0.233887	0.0557118	0.566528	0.657729	0.516237	0.11209	0.106417	0.6605	0.830078
XM_005678693.3	0.268324	-0.340066	-0.187299	-0.0522492	-0.333822	-0.205595	-0.116673	-0.249875	0.14942	-0.0143347	0.239577	0.131472	0.416226	0.822036	0.139167	0.371285	0.614507	0.274658	0.51799	0.950826
XM_005678695.3	0.385255	-0.343279	-0.370908	-0.850492	-0.210759	-0.56925	0.907227	0.67796	-0.413769	0.09012	0.0845898	0.127632	0.0978656	1.04261e-06	0.359123	0.00707368	1.40961e-08	0.000731838	0.0622384	0.697657
XM_005678697.3	-0.70336	0.386909	0.452163	0.992054	0.364537	0.649504	-0.86093	-0.460692	0.601094	0.170419	0.000375044	0.0831498	0.0395965	1.42813e-18	0.104226	0.00144077	5.4709e-07	0.0355763	0.00395206	0.460172
XM_005678698.3	-0.762	0.350127	0.48982	0.991957	0.398347	0.65697	-0.807923	-0.370655	0.619829	0.2321	5.96355e-05	0.119717	0.0242006	1.60172e-18	0.0736875	0.00121424	9.44658e-06	0.098112	0.00272644	0.311347
XM_005678700.3	0.55737	-0.33381	-0.347526	-0.945655	-0.252431	-0.62619	0.914105	0.569566	-0.574928	-0.112701	0.0086647	0.139182	0.122681	1.02059e-10	0.269615	0.00239079	6.96993e-09	0.00703495	0.0064031	0.626691
XM_005678702.3	0.277111	-0.284498	-0.152961	-0.711418	-0.0493135	-0.39107	0.79854	0.609751	-0.465655	-0.0193316	0.22394	0.211326	0.508004	0.000299064	0.831893	0.0796084	1.42886e-05	0.00333852	0.0333887	0.933715
XM_005678708.3	0.324262	-0.37985	-0.321205	-0.856354	-0.245676	-0.637314	0.976218	0.795818	-0.367665	0.191347	0.151556	0.0894238	0.155676	7.3034e-07	0.283068	0.0018871	4.47857e-14	1.60468e-05	0.101067	0.406038
XM_005678709.3	-0.694336	0.631286	0.356457	0.939425	0.360795	0.635752	-0.811643	-0.434634	0.494684	0.105692	0.000479187	0.00214761	0.112721	2.79228e-10	0.1081	0.00195189	7.96767e-06	0.0489633	0.0226218	0.648416
XM_005678712.2	0.754196	-0.391494	-0.468816	-0.990602	-0.424286	-0.685001	0.822051	0.39321	-0.601634	-0.211477	7.83677e-05	0.0792544	0.0320511	6.99291e-18	0.0552427	0.000611993	4.84876e-06	0.0778318	0.00391125	0.35745
XM_005678716.3	0.200113	-0.126196	0.0757385	-0.283351	-0.0149534	-0.0892484	0.276751	0.178979	-0.308301	-0.147833	0.384451	0.585699	0.744202	0.213253	0.948705	0.70045	0.224568	0.437593	0.173926	0.522496
XM_005678729.3	0.898003	-0.318773	-0.443873	-0.836765	-0.515803	-0.591184	0.48941	-0.0185517	-0.5969	-0.442311	3.34303e-08	0.159009	0.0438344	2.26991e-06	0.0166924	0.00476695	0.0243376	0.936384	0.0042815	0.0446709
XM_005678749.3	-0.272628	0.997165	0.0887842	0.398496	0.207441	0.382735	-0.400208	-0.306879	-0.138181	-0.302739	0.231833	8.15732e-23	0.701939	0.0735698	0.366912	0.0868191	0.072228	0.176022	0.550288	0.182226
XM_005678753.3	-0.110003	-0.389768	-0.0602631	-0.502896	-0.0514601	-0.492608	0.843083	0.922872	-0.0014708	0.517533	0.635019	0.0807043	0.795261	0.0201437	0.824683	0.0232854	1.60121e-06	2.59545e-09	0.994952	0.0162684
XM_005678768.3	-0.694785	0.0991308	0.251894	0.909612	0.332419	0.532807	-0.749458	-0.338278	0.785392	0.393808	0.000473479	0.669005	0.270669	1.11126e-08	0.140939	0.0128892	9.20625e-05	0.133643	2.46487e-05	0.0773408
XM_005678770.3	-0.249959	-0.363224	0.116851	0.341875	-0.0785743	0.0719722	-0.285508	-0.0800378	0.561815	0.428363	0.274491	0.105574	0.613962	0.1293	0.73495	0.756542	0.209638	0.730189	0.00803823	0.0526991
XM_005678898.3	0.781904	-0.217251	-0.315464	-0.578755	-0.69494	-0.555945	0.237539	-0.169707	-0.387777	-0.358722	2.83072e-05	0.344163	0.163624	0.00598147	0.000471517	0.00887373	0.299819	0.462075	0.0824022	0.110291
XM_005678903.2	-0.474497	0.163832	0.63375	0.803878	0.28305	0.557815	-0.74773	-0.493354	0.375982	-0.0409936	0.0297541	0.477942	0.0020377	1.13215e-05	0.213761	0.00860015	9.7549e-05	0.0230453	0.0930063	0.859959
XM_005678908.3	-0.533253	0.139278	0.27917	0.853151	0.184728	0.440323	-0.791612	-0.475787	0.689672	0.24345	0.0127998	0.547096	0.220376	8.88802e-07	0.422768	0.0457532	1.91355e-05	0.0292509	0.000542084	0.287593
XM_005678909.3	-0.481616	0.568985	0.319367	0.644101	0.0546418	0.28351	-0.524631	-0.234846	0.343248	0.119419	0.0270606	0.00710638	0.158191	0.00162612	0.81402	0.212985	0.0146187	0.305495	0.127669	0.606141
XM_005678911.3	-0.0371354	-0.277459	0.300774	0.102012	-0.31175	-0.186972	-0.040458	0.0888504	0.258975	0.272569	0.873031	0.223336	0.185222	0.659934	0.16891	0.417055	0.861771	0.701727	0.256972	0.231938
XM_005678914.3	-0.647592	0.29186	0.52267	0.944269	0.244956	0.512005	-0.808333	-0.427395	0.632403	0.201103	0.00150422	0.199233	0.0150603	1.28943e-10	0.284528	0.0176543	9.27249e-06	0.0532949	0.00209717	0.382054
XM_005678922.2	-0.532476	0.369425	0.638241	0.936394	0.238513	0.595291	-0.889134	-0.581184	0.45084	-0.0247264	0.0129558	0.09932	0.00184949	4.38724e-10	0.297783	0.00441377	7.12266e-08	0.00572593	0.0402502	0.915274
XM_005678934.3	-0.0989535	-0.421406	-0.350752	-0.345236	0.228415	-0.230131	0.549936	0.539676	0.133099	0.3774	0.669565	0.0570956	0.119013	0.125333	0.319309	0.315585	0.00980146	0.0115678	0.565184	0.0916807
XM_005678935.3	0.269447	-0.373377	-0.261314	-0.423223	-0.440042	-0.618672	0.429183	0.275357	0.113348	0.245967	0.237542	0.095478	0.252547	0.0559216	0.045908	0.0027915	0.0521984	0.227007	0.6247	0.28248
XM_005678936.3	0.724481	-0.369101	-0.468418	-0.911443	-0.416318	-0.624187	0.709431	0.246278	-0.577819	-0.28734	0.000203866	0.0996401	0.0322174	9.2163e-09	0.0604847	0.00249251	0.000316455	0.281853	0.00608241	0.206602
XM_005678939.3	-0.408825	0.00843685	-0.00886209	-0.185274	0.34707	0.0241043	0.579436	0.802878	-0.0502338	0.411535	0.065751	0.971047	0.969588	0.421373	0.123206	0.917399	0.00590886	1.18326e-05	0.8288	0.0638077
XM_005678947.3	0.892439	-0.030485	-0.506914	-0.675656	-0.616215	-0.564269	0.256005	-0.253872	-0.532604	-0.53076	5.41455e-08	0.895637	0.019013	0.000775142	0.0029341	0.00770867	0.262662	0.266797	0.0129301	0.0133057
XM_005678949.3	-0.306357	-0.14802	-0.0723805	0.604883	0.0958906	0.301096	-0.622197	-0.362364	0.704908	0.378954	0.176797	0.521965	0.755202	0.00367286	0.67926	0.184729	0.00259713	0.106464	0.000359291	0.0902441
XM_005678951.3	-0.708142	0.414733	0.471159	0.97679	0.365298	0.638645	-0.833586	-0.433002	0.59126	0.172036	0.00032819	0.0615711	0.0310875	3.56083e-14	0.103451	0.00183332	2.69074e-06	0.049915	0.00476025	0.45586
XM_005678952.2	-0.67808	-0.0406465	0.238196	0.802434	0.119703	0.267953	-0.585048	-0.143726	0.918591	0.622971	0.000729646	0.861133	0.298445	1.20657e-05	0.605278	0.240253	0.00533807	0.534239	4.26258e-09	0.00255602
XM_005678954.3	-0.0790649	0.368462	0.395086	0.199817	0.150568	0.236622	-0.227897	-0.26299	-0.205249	-0.354881	0.733353	0.100273	0.0762987	0.385168	0.514744	0.301745	0.320436	0.249406	0.372108	0.114435
XM_005678959.3	-0.640219	0.234	0.446083	0.932766	0.315259	0.572855	-0.810446	-0.418624	0.652181	0.243435	0.00177136	0.307289	0.0426715	7.32553e-10	0.163912	0.00664163	8.41958e-06	0.0589303	0.00135575	0.287622
XM_005678961.3	-0.151536	-0.0715187	-0.00742954	-0.323506	0.20839	-0.0958098	0.538457	0.515106	-0.172548	0.142949	0.512012	0.758032	0.974502	0.152569	0.364673	0.679516	0.011794	0.0168654	0.454501	0.536475
XM_005678964.3	-0.0211504	-0.317661	-0.240992	-0.590335	-0.0137993	-0.498101	0.870233	0.859158	-0.079863	0.413854	0.927494	0.16055	0.292639	0.00484284	0.95266	0.0215628	2.9435e-07	6.12565e-07	0.730757	0.0621797
XM_005678965.3	0.310708	-0.360504	0.345198	-0.208118	-0.539313	-0.471453	0.139115	-0.00245721	-0.0171627	-0.0273979	0.170415	0.108406	0.125377	0.365313	0.0116349	0.030968	0.547571	0.991566	0.941139	0.906158
XM_005678973.3	0.612176	-0.356266	-0.356432	-0.932042	-0.274485	-0.603143	0.857447	0.51742	-0.569829	-0.123322	0.00318166	0.112927	0.112748	8.08724e-10	0.228541	0.00379898	6.82267e-07	0.0162958	0.00700274	0.594333
XM_005678977.3	0.817474	-0.356426	-0.488218	-0.935711	-0.468691	-0.649725	0.696409	0.247483	-0.597116	-0.285301	6.05526e-06	0.112754	0.0247392	4.84253e-10	0.0321035	0.0014336	0.000453306	0.279429	0.004264	0.209984
XM_005678978.3	-0.32881	0.394823	0.0457189	0.746412	0.125668	0.432938	-0.824569	-0.624651	0.481118	0.0172917	0.14557	0.076512	0.843997	0.000101922	0.58728	0.0499526	4.27927e-06	0.00246863	0.0272426	0.940697
XM_005678989.3	-0.645638	0.416285	0.433128	0.808974	0.758145	0.959543	-0.698195	-0.403459	0.166434	-0.144354	0.00157145	0.0605072	0.0498408	9.00634e-06	6.8337e-05	6.52998e-12	0.000431972	0.0697301	0.470881	0.532437
XM_005678991.3	0.314513	-0.446911	-0.453257	-0.82489	-0.309051	-0.700565	0.935889	0.778919	-0.196181	0.330974	0.164966	0.0422424	0.0390617	4.21104e-06	0.172826	0.000404997	4.7205e-10	3.18052e-05	0.394052	0.142781
XM_005678993.3	-0.420979	0.415412	0.569186	0.814146	0.374486	0.713061	-0.833384	-0.619249	0.207738	-0.226673	0.0573745	0.0611037	0.00708159	7.0903e-06	0.0944199	0.000285317	2.71966e-06	0.0027589	0.36621	0.323112
XM_005678994.3	0.507499	-0.431524	-0.148448	-0.639074	-0.0609677	-0.228611	0.534579	0.319304	-0.469362	-0.138611	0.0188527	0.0507894	0.520748	0.00181625	0.792917	0.318881	0.0125372	0.158277	0.0318245	0.549036
XM_005678996.3	-0.308058	0.0622682	0.543026	0.219315	0.42081	0.308625	-0.0662428	-0.00681121	-0.091089	-0.152382	0.174283	0.788595	0.0109647	0.339484	0.0574849	0.173451	0.775424	0.976624	0.694556	0.509631
XM_005679024.3	-0.683312	0.511303	0.579018	0.964751	0.431155	0.724424	-0.837925	-0.46818	0.414046	0.00892153	0.000639102	0.0178367	0.00595338	1.79959e-12	0.0510095	0.000204218	2.13131e-06	0.0323167	0.0620461	0.969384
XM_005679029.3	-0.64959	0.463036	0.486913	0.938718	0.234223	0.507992	-0.806202	-0.429761	0.566405	0.152587	0.00143798	0.0345296	0.025185	3.10902e-10	0.306816	0.0187187	1.0208e-05	0.0518479	0.00743085	0.509057
XM_005679037.3	0.871172	-0.357306	-0.406678	-0.864459	-0.393227	-0.549294	0.551856	0.0537079	-0.627045	-0.436592	2.75785e-07	0.111806	0.0673216	4.34777e-07	0.0778182	0.00990511	0.00949676	0.817147	0.00234846	0.0478391
XM_005679048.3	0.42656	-0.151367	0.27247	-0.359176	-0.392909	-0.391637	0.267311	0.0991896	-0.3674	-0.239121	0.0538127	0.512489	0.232114	0.109808	0.0780801	0.0791346	0.241425	0.66882	0.101332	0.296517
XM_005679049.3	0.419586	-0.471892	-0.506963	-0.849637	-0.41703	-0.725176	0.888927	0.688508	-0.221603	0.27411	0.058291	0.0307906	0.0189996	1.09676e-06	0.0600012	0.000199634	7.24361e-08	0.000558836	0.334343	0.229204
XM_005679051.3	-0.639813	0.318735	0.389158	0.836776	0.102907	0.406971	-0.678576	-0.281499	0.629955	0.324027	0.00178717	0.159062	0.0812218	2.26853e-06	0.657126	0.0671061	0.000720619	0.216389	0.00220903	0.151871
XM_005679052.2	-0.572205	0.610864	0.506781	0.759744	0.464852	0.707792	-0.63759	-0.323327	0.128332	-0.120555	0.00671788	0.00326575	0.0190497	6.46042e-05	0.033735	0.000331436	0.00187584	0.152808	0.579316	0.602696
XM_005679054.3	-0.585363	0.596574	0.584517	0.919095	0.410373	0.71046	-0.847989	-0.542139	0.300638	-0.127274	0.00530746	0.00430809	0.00539001	4.02647e-09	0.0646357	0.000307342	1.20826e-06	0.011122	0.185431	0.582475
XM_005679056.3	-0.533236	0.778078	0.187098	0.787362	0.353953	0.625073	-0.741643	-0.476345	0.294521	-0.0690097	0.0128032	3.28567e-05	0.416735	2.27697e-05	0.115452	0.00244708	0.000119185	0.0290352	0.194978	0.766289
XM_005679058.3	-0.657615	0.756147	0.382181	0.854503	0.436581	0.658623	-0.72567	-0.405923	0.302809	-0.0428862	0.00119617	7.32645e-05	0.0873143	8.18543e-07	0.0478453	0.0011684	0.00019667	0.0678809	0.18212	0.853559
XM_005679064.3	0.194975	0.488073	-0.0818145	0.226936	-0.240964	0.0130317	-0.472883	-0.609257	0.0122298	-0.35985	0.397024	0.0247885	0.724422	0.322537	0.292696	0.955291	0.0303929	0.00337122	0.95804	0.109095
XM_005679075.3	-0.663285	0.0195477	0.123804	0.762142	0.0577855	0.203069	-0.54971	-0.113305	0.940319	0.676954	0.00104691	0.932976	0.59288	5.93347e-05	0.803516	0.377318	0.00983781	0.624831	2.43284e-10	0.000750486
XM_005679076.3	-0.772122	0.206855	0.484336	0.962252	0.390457	0.629927	-0.761784	-0.304855	0.685113	0.337806	4.12012e-05	0.368297	0.0260844	3.4168e-12	0.0801234	0.00221032	6.00978e-05	0.179037	0.000610225	0.134221
XM_005679077.3	-0.562626	-0.0398515	0.316008	0.525122	0.316383	0.352658	-0.305642	-0.0342886	0.417218	0.264465	0.00792804	0.863825	0.162858	0.0145098	0.162332	0.116884	0.177861	0.882697	0.0598742	0.246663
XM_005679082.3	-0.514714	0.254013	0.268256	0.739136	0.518539	0.775576	-0.681687	-0.40433	0.283569	-0.0176484	0.0169637	0.266523	0.2397	0.000129233	0.0160257	3.61634e-05	0.000666129	0.0690726	0.212887	0.939476
XM_005679090.3	-0.521954	-0.102765	0.137691	0.593407	-0.198205	-0.0999381	-0.387583	-0.0216964	0.95166	0.73158	0.0152241	0.657572	0.551717	0.00457302	0.389094	0.666459	0.0825689	0.925627	3.4358e-11	0.000164065
XM_005679093.2	0.779272	-0.420845	-0.444286	-0.943324	-0.508596	-0.703595	0.737633	0.296912	-0.550437	-0.220892	3.13733e-05	0.0574619	0.0436151	1.5071e-10	0.0185552	0.000372614	0.000135602	0.191208	0.00972131	0.335935
XM_005679098.3	0.909408	-0.171064	-0.371717	-0.477571	-0.5004	-0.344759	-0.0191083	-0.478012	-0.432644	-0.566833	1.13441e-08	0.458448	0.0970781	0.0285664	0.0208726	0.12589	0.934479	0.0283991	0.0501257	0.00737621
XM_005679109.3	0.906916	-0.424302	-0.359846	-0.796816	-0.652483	-0.679267	0.459759	-0.0117208	-0.480913	-0.348186	1.45346e-08	0.0552328	0.109099	1.53816e-05	0.00134643	0.00070819	0.0359999	0.959784	0.0273177	0.121924
XM_005679112.3	-0.36665	0.134335	0.0984892	0.271377	-0.084422	-0.0980371	-0.104998	0.0427117	0.394403	0.316974	0.102084	0.561547	0.671031	0.234067	0.715984	0.67246	0.650582	0.854148	0.0768542	0.161506
XM_005679117.3	-0.753276	-0.0161343	0.381211	0.376814	0.326351	0.140999	0.0943765	0.563418	0.473429	0.66163	8.08794e-05	0.944661	0.088188	0.0922272	0.148786	0.542107	0.68407	0.00782167	0.0301757	0.00108873
XM_005679120.2	0.84417	-0.481743	-0.343712	-0.794194	-0.521706	-0.561509	0.487131	0.0327671	-0.509073	-0.333556	1.50558e-06	0.0270147	0.127121	1.71833e-05	0.0152814	0.00808008	0.0251103	0.88787	0.0184269	0.139502
XM_005679124.3	-0.356037	0.0369132	-0.00864502	0.583638	-0.00966681	0.131544	-0.535536	-0.266107	0.735917	0.426824	0.113176	0.873785	0.970333	0.00547697	0.966828	0.569779	0.0123502	0.243631	0.000143198	0.0536487
XM_005679131.3	0.141509	0.449056	0.0698167	0.313412	-0.24749	0.0612922	-0.542357	-0.650311	-0.012513	-0.41537	0.54063	0.0411456	0.763631	0.16653	0.279416	0.791838	0.0110831	0.0014147	0.957069	0.0611326
XM_005679133.3	0.471132	-0.537921	-0.42515	-0.487836	-0.683034	-0.749699	0.368013	0.192489	0.185886	0.31896	0.0310983	0.0118946	0.054696	0.0248691	0.000643645	9.13203e-05	0.100719	0.403187	0.419814	0.158751
XM_005679135.3	0.841772	-0.441721	-0.49312	-0.857184	-0.671429	-0.784072	0.584249	0.132928	-0.381016	-0.181599	1.72355e-06	0.0449902	0.0231202	6.93568e-07	0.000860301	2.59817e-05	0.00541639	0.565691	0.088364	0.430805
XM_005679137.3	-0.490247	0.0607907	0.411724	0.810954	-0.0800689	0.203932	-0.718489	-0.388865	0.765718	0.350952	0.0240584	0.793505	0.0636735	8.225e-06	0.730088	0.375251	0.000243669	0.0814712	5.2172e-05	0.118788
XM_005679140.3	-0.646539	0.444997	0.560656	0.972236	0.42008	0.728655	-0.872126	-0.517902	0.445311	0.00281662	0.00154014	0.0432403	0.00819791	1.91909e-13	0.0579643	0.000179567	2.57985e-07	0.0161789	0.0430752	0.990332
XM_005679141.3	-0.810252	0.0802962	0.0614035	0.767063	0.413694	0.483903	-0.475417	0.00886464	0.802494	0.625033	8.49504e-06	0.729349	0.791468	4.96776e-05	0.0622907	0.026238	0.0293944	0.969579	1.2034e-05	0.00244913
XM_005679143.3	-0.0984452	-0.0888736	0.483505	0.326252	-0.13871	0.122633	-0.318939	-0.150879	0.190265	0.0902161	0.67117	0.701652	0.0263798	0.148917	0.548747	0.596411	0.158781	0.513867	0.408747	0.697349
XM_005679144.3	0.415509	-0.157987	-0.17683	-0.239615	-0.254394	-0.264251	0.0523378	-0.161208	-0.15067	-0.213476	0.0610372	0.493994	0.443207	0.29549	0.265781	0.247059	0.821739	0.485116	0.514455	0.352816
XM_005679147.3	-0.229941	-0.26238	-0.280092	-0.182332	0.265136	-0.0326879	0.38448	0.434068	0.0981454	0.317838	0.315996	0.250546	0.218791	0.428914	0.245421	0.888139	0.0852709	0.0492914	0.672118	0.160304
XM_005679153.3	-0.381259	-0.145808	-0.0988159	0.0559886	0.413372	0.276299	0.163217	0.327455	0.0598885	0.235193	0.0881445	0.528272	0.67	0.809516	0.0625154	0.225356	0.479619	0.147336	0.796507	0.30476
XM_005679159.2	0.400135	-0.452115	-0.487125	-0.80756	-0.293528	-0.638811	0.815642	0.544509	-0.245373	0.148072	0.0722851	0.03962	0.0251123	9.6029e-06	0.196557	0.00182668	6.60745e-06	0.0107061	0.283681	0.521817
XM_005679160.3	0.277851	-0.312954	-0.355622	-0.6125	-0.234344	-0.483677	0.623293	0.387638	-0.21962	0.0582334	0.222655	0.167184	0.113627	0.00316113	0.306558	0.0263182	0.0025391	0.0825213	0.338795	0.802022
XM_005679161.2	0.314861	-0.255306	-0.310181	-0.637	-0.103127	-0.430265	0.64379	0.395927	-0.290108	-0.00241148	0.164474	0.264013	0.171179	0.00189998	0.656436	0.0515436	0.00163736	0.0756184	0.202068	0.991723
XM_005679162.3	-0.562242	-0.151787	0.0843306	0.551506	-0.109524	-0.0626749	-0.304095	0.0943762	0.92829	0.780089	0.00798001	0.511306	0.716279	0.00955175	0.636502	0.787244	0.180179	0.684071	1.32754e-09	3.03925e-05
XM_005679168.3	-0.522548	0.388718	0.236001	0.705649	0.747394	0.960816	-0.668638	-0.437927	0.0878009	-0.203414	0.0150882	0.0815961	0.303053	0.000351948	9.86486e-05	4.84373e-12	0.000920786	0.0470844	0.705097	0.376491
XM_005679172.3	-0.566973	0.275651	0.379543	0.754538	0.740897	0.944964	-0.677257	-0.396379	0.183563	-0.109223	0.0073584	0.226491	0.0897042	7.74519e-05	0.000122104	1.14761e-10	0.000744836	0.0752554	0.42575	0.637436
XM_005679177.3	0.1215	0.223568	0.591469	0.242036	-0.0939838	0.214158	-0.400223	-0.47113	-0.219562	-0.459625	0.599833	0.329963	0.00474173	0.290488	0.68532	0.351245	0.0722166	0.0310993	0.338927	0.036061
XM_005679181.3	-0.439299	0.252224	0.389022	0.769024	-0.0133821	0.298841	-0.710039	-0.411296	0.5972	0.21932	0.0463187	0.270021	0.0813377	4.62295e-05	0.95409	0.188202	0.000311042	0.0639775	0.00425725	0.339473
XM_005679190.3	0.196566	-0.445433	-0.378682	-0.659623	-0.269907	-0.633318	0.817465	0.783503	-0.0340466	0.45707	0.393107	0.0430113	0.0904948	0.00114137	0.23671	0.00205662	6.05805e-06	2.6575e-05	0.883519	0.0372427
XM_005679191.2	-0.693177	0.353659	0.486016	0.986911	0.427626	0.716076	-0.867184	-0.481071	0.548516	0.115756	0.00049421	0.115776	0.0254954	1.60395e-16	0.0531523	0.000261491	3.625e-07	0.0272597	0.0100318	0.617313
XM_005679192.3	0.810778	-0.0128224	-0.474212	-0.662335	-0.409421	-0.375856	0.287219	-0.178435	-0.618066	-0.54322	8.29229e-06	0.956008	0.0298661	0.00107074	0.0653197	0.093125	0.206801	0.439011	0.00282615	0.0109307
XM_005679197.2	-0.0556688	0.168804	0.582122	0.0858061	0.302356	0.387545	-0.0835711	-0.152175	-0.49488	-0.540415	0.810586	0.464496	0.00562971	0.711518	0.182807	0.082601	0.718734	0.510214	0.0225598	0.0114325
XM_005679206.3	0.126166	-0.291803	-0.0627522	0.249495	-0.445385	-0.167027	-0.412081	-0.404569	0.486842	0.165924	0.585789	0.199325	0.786988	0.275412	0.0430362	0.46928	0.0634212	0.0688928	0.0252095	0.472261
XM_005679207.3	-0.807817	-0.150131	0.0543116	0.553533	0.294907	0.242922	-0.162393	0.316311	0.798695	0.798419	9.49198e-06	0.515979	0.815126	0.00923709	0.194366	0.288672	0.481869	0.162433	1.41935e-05	1.43631e-05
XM_005679209.3	-0.678001	0.220296	0.439515	0.901778	0.21666	0.423064	-0.721179	-0.322879	0.736406	0.341935	0.00073108	0.337274	0.046199	2.372e-08	0.345509	0.0560233	0.000225048	0.153411	0.000140997	0.129228
XM_005679227.3	-0.681828	0.191451	0.281648	0.93817	0.234906	0.486552	-0.794503	-0.378217	0.804059	0.392646	0.000663749	0.405778	0.216135	3.37593e-10	0.305366	0.0253097	1.6962e-05	0.0909238	1.12312e-05	0.0782975
XM_005679235.2	-0.260687	0.0193467	0.9688	0.382553	0.200084	0.310994	-0.278683	-0.137717	-0.0621042	-0.180187	0.253729	0.933664	5.73697e-13	0.0869817	0.384521	0.170001	0.221216	0.55164	0.789139	0.434455
XM_005679249.3	0.500517	0.509243	-0.129979	0.054822	-0.304	0.0258024	-0.468123	-0.718201	-0.288587	-0.61401	0.0208382	0.0183814	0.574417	0.813418	0.180321	0.911601	0.032341	0.000245739	0.204551	0.00306715
XM_005679252.3	0.772146	-0.36688	-0.476114	-0.847162	-0.374897	-0.560319	0.590313	0.128309	-0.556397	-0.334126	4.11652e-05	0.101853	0.0291246	1.26785e-06	0.0940307	0.00824476	0.00484484	0.579387	0.00880696	0.138785
XM_005679257.3	0.261157	-0.261939	0.178389	-0.176473	-0.538177	-0.406785	0.118887	0.0327817	0.0123955	0.0428991	0.252843	0.251373	0.439132	0.444142	0.0118463	0.0672431	0.60776	0.88782	0.957472	0.853515
XM_005679258.3	-0.718401	0.210146	0.401824	0.968113	0.379484	0.637813	-0.815918	-0.406909	0.68722	0.271116	0.000244304	0.360553	0.0709784	7.03617e-13	0.0897587	0.00186675	6.52157e-06	0.0671513	0.00057788	0.234534
XM_005679262.2	-0.543759	-0.20683	-0.0535027	0.518161	-0.0511989	-0.0324694	-0.294675	0.0633273	0.920495	0.766934	0.0108363	0.368356	0.817834	0.0161166	0.82556	0.888882	0.194734	0.78508	3.4304e-09	4.99133e-05
XM_005679265.1	0.632404	-0.404575	-0.425947	-0.857436	-0.480481	-0.6515	0.744105	0.453827	-0.405722	0.00905338	0.00209714	0.0688879	0.0541952	6.82722e-07	0.0274767	0.00137698	0.000109982	0.0387855	0.0680307	0.968932
XM_005679266.3	-0.646707	0.292456	0.416502	0.9738	0.212323	0.513465	-0.863473	-0.470426	0.71406	0.260383	0.00153434	0.198274	0.0603594	1.11303e-13	0.355484	0.0172792	4.63899e-07	0.0313865	0.000277226	0.254303
XM_005679275.3	-0.466103	0.386893	0.87505	0.50512	0.447057	0.585749	-0.338431	-0.112453	-0.136124	-0.215272	0.0331966	0.083164	2.09564e-07	0.0195114	0.0421671	0.00527004	0.133456	0.627453	0.556297	0.348683
XM_005679276.3	-0.457241	-0.20253	-0.19709	-0.0574352	0.0461201	-0.239894	0.445855	0.768173	0.484392	0.860072	0.0371624	0.378613	0.391821	0.804685	0.842644	0.294911	0.0427904	4.76986e-05	0.0260643	5.77996e-07
XM_005679280.3	-0.668306	0.447788	0.481994	0.946956	0.332844	0.595653	-0.813134	-0.442673	0.540452	0.123385	0.000928205	0.0417914	0.0269234	8.14825e-11	0.140401	0.00438374	7.43434e-06	0.0444758	0.0114258	0.594144
XM_005679282.3	-0.664932	0.315895	0.312525	0.938162	0.280177	0.551317	-0.818738	-0.427606	0.690157	0.268114	0.00100661	0.163017	0.167798	3.38009e-10	0.218647	0.00958161	5.69839e-06	0.0531644	0.000535225	0.239959
XM_005679283.3	-0.688611	0.457975	0.419106	0.974447	0.428088	0.721337	-0.863662	-0.48404	0.51729	0.0955104	0.000557333	0.0368208	0.0586094	8.79763e-14	0.0528678	0.000223989	4.58189e-07	0.026189	0.0163273	0.680467
XM_005679284.3	-0.676221	0.375664	0.515433	0.978565	0.317074	0.612739	-0.84827	-0.459438	0.586005	0.152981	0.000764339	0.0933059	0.0167841	1.68405e-14	0.161367	0.00314609	1.18858e-06	0.0361464	0.00524539	0.50795
XM_005679297.3	-0.507029	-0.225442	-0.131378	0.373116	-0.130614	-0.164347	-0.102337	0.295486	0.909474	0.917879	0.0189816	0.325819	0.57027	0.095729	0.572533	0.47654	0.658915	0.193451	1.12681e-08	4.61746e-09
XM_005679303.3	-0.113162	-0.0268568	0.270625	0.288853	-0.421196	-0.169284	-0.26269	-0.111153	0.413395	0.273378	0.625271	0.908003	0.235417	0.204114	0.0572326	0.463207	0.249966	0.631464	0.0624995	0.230499
XM_005679304.3	0.914944	-0.258866	-0.377809	-0.694925	-0.62446	-0.575814	0.307851	-0.130455	-0.480833	-0.39796	6.37058e-09	0.25718	0.0913012	0.000471711	0.00247847	0.00630338	0.174587	0.573006	0.0273474	0.0739939
XM_005679305.3	0.871431	-0.131672	-0.286274	-0.737856	-0.657612	-0.630453	0.399457	-0.0668916	-0.582019	-0.460871	2.70847e-07	0.569399	0.208365	0.000134641	0.00119625	0.00218588	0.0728145	0.773279	0.00564023	0.0354955
XM_005679307.3	-0.619423	0.521462	0.624519	0.93526	0.323707	0.619587	-0.82725	-0.494133	0.4032	-0.0275142	0.0027491	0.0153377	0.00247543	5.16647e-10	0.1523	0.0027399	3.73822e-06	0.0227964	0.0699271	0.905761
XM_005679309.2	-0.14286	0.234124	0.214036	0.596164	-0.149398	0.17046	-0.693656	-0.589012	0.397728	-0.0618068	0.536732	0.307026	0.351524	0.00434159	0.518053	0.460061	0.000487955	0.00496303	0.0741778	0.790128
XM_005679316.3	0.684866	-0.371928	-0.482726	-0.987675	-0.335338	-0.639713	0.865441	0.467992	-0.605551	-0.176093	0.000614125	0.0968734	0.0266588	9.08813e-17	0.137269	0.0017911	4.07379e-07	0.0323957	0.00362541	0.445139
XM_005679328.2	0.783128	-0.364332	-0.393956	-0.966057	-0.383735	-0.60708	0.764157	0.320365	-0.683917	-0.314048	2.69733e-05	0.104436	0.0772195	1.26371e-12	0.085929	0.00351865	5.52006e-05	0.156822	0.000629271	0.165626
XM_005679331.3	0.564013	-0.425964	-0.369292	-0.960315	-0.287801	-0.644047	0.933526	0.610469	-0.544027	-0.0522016	0.00774251	0.054185	0.0994509	5.45513e-12	0.205841	0.00162807	6.59498e-10	0.00329137	0.0107895	0.822195
XM_005679333.3	-0.373966	0.0551005	0.00531372	0.477397	0.712861	0.856652	-0.461966	-0.295472	0.0625473	-0.125554	0.0949157	0.812486	0.981762	0.0286323	0.000286963	7.16955e-07	0.0350042	0.193473	0.787668	0.587623
XM_005679335.3	0.409687	-0.465771	-0.457326	-0.75387	-0.311824	-0.679471	0.760759	0.528067	-0.184721	0.178527	0.0651282	0.0333389	0.0371227	7.92509e-05	0.168804	0.000704567	6.23259e-05	0.0138703	0.422785	0.438773
XM_005679337.3	0.664319	-0.362285	-0.0723773	-0.679982	-0.399905	-0.511486	0.503272	0.137773	-0.540906	-0.352378	0.00102145	0.106546	0.755212	0.000695538	0.0724642	0.0177891	0.0200356	0.551477	0.0113435	0.117195
XM_005679338.3	0.277092	-0.338499	-0.365789	-0.82303	-0.0720671	-0.522758	0.947294	0.750088	-0.400394	0.11615	0.223973	0.133373	0.102953	4.61993e-06	0.756231	0.0150404	7.67902e-11	9.01322e-05	0.0720836	0.616108
XM_005679341.3	0.822413	-0.231798	-0.353024	-0.591793	-0.456744	-0.420589	0.20612	-0.215708	-0.475201	-0.4453	4.76303e-06	0.311994	0.116477	0.0047132	0.0373956	0.0576301	0.370038	0.347684	0.0294785	0.0430807
XM_005679342.3	-0.422173	0.320469	0.558316	0.86669	0.170547	0.52847	-0.867886	-0.618553	0.399832	-0.0893975	0.0565977	0.15668	0.00852805	3.74754e-07	0.45983	0.0137846	3.45694e-07	0.00279831	0.0725213	0.699972
XM_005679343.3	0.871557	-0.339989	-0.396826	-0.784425	-0.548739	-0.580894	0.444848	-0.0305249	-0.518664	-0.377022	2.68468e-07	0.131564	0.0748971	2.56187e-05	0.00999549	0.00575598	0.0433184	0.895501	0.0159958	0.0920332
XM_005679349.3	-0.545298	-0.176456	0.369103	0.306481	-0.0155019	-0.0756298	0.0207357	0.328782	0.528569	0.586501	0.0105706	0.444186	0.0996376	0.176613	0.946826	0.744557	0.928912	0.145606	0.0137636	0.00519798
XM_005679350.3	-0.497901	0.285059	0.823879	0.753284	0.185677	0.451932	-0.634306	-0.340912	0.272576	-0.0292827	0.0216237	0.210388	4.42922e-06	8.0858e-05	0.420346	0.0397098	0.00201356	0.130452	0.231925	0.899732
XM_005679351.3	-0.452513	0.104825	0.679383	0.692712	0.0415983	0.222356	-0.55851	-0.262226	0.505451	0.196395	0.0394247	0.651122	0.000706119	0.000500339	0.857913	0.332661	0.00850028	0.250834	0.0194187	0.393525
XM_005679353.3	-0.67397	0.254072	0.521046	0.935153	0.286109	0.533174	-0.776972	-0.381567	0.646997	0.23732	0.000808208	0.266408	0.015434	5.24591e-10	0.208638	0.0128157	3.42837e-05	0.0878663	0.00152443	0.300279
XM_005679359.3	0.619874	-0.154455	-0.353546	-0.85733	-0.288078	-0.573222	0.72554	0.299696	-0.6156	-0.315112	0.00272389	0.50382	0.1159	6.87264e-07	0.205386	0.0065988	0.000197451	0.18688	0.00297069	0.16412
XM_005679388.3	-0.731164	-0.0012026	0.452546	0.806293	0.258567	0.429382	-0.544836	-0.0875124	0.695978	0.471728	0.000166195	0.995872	0.0394083	1.01666e-05	0.257749	0.0520777	0.0106497	0.706024	0.000458593	0.0308569
XM_005679391.3	-0.191841	-0.419038	-0.24917	-0.0384391	-0.344202	-0.456003	0.247293	0.474749	0.640633	0.821472	0.404804	0.0586546	0.276059	0.86861	0.126544	0.0377447	0.27981	0.0296552	0.00175537	4.98872e-06
XM_005679396.3	-0.506041	0.140438	0.950831	0.638144	0.209985	0.390333	-0.445474	-0.140446	0.205795	0.031928	0.0192543	0.543731	4.02445e-11	0.0018534	0.36093	0.0802278	0.0429898	0.543706	0.37081	0.890724
XM_005679404.3	-0.687089	0.307296	0.538984	0.962787	0.352336	0.616136	-0.810803	-0.41549	0.588605	0.172976	0.000579849	0.175406	0.0116958	2.98976e-12	0.117241	0.00293873	8.28259e-06	0.0610498	0.00500047	0.453364
XM_005679413.3	0.149903	0.230107	0.63497	0.0165983	0.142443	0.283267	-0.140396	-0.315097	-0.574241	-0.672535	0.516622	0.315637	0.00198504	0.943071	0.537934	0.213395	0.543852	0.164141	0.00648137	0.00083728
XM_005679414.3	-0.160817	-0.135142	-0.0187167	0.218901	-0.0795482	0.0592764	-0.185335	-0.062203	0.347617	0.267033	0.486188	0.559175	0.93582	0.34042	0.731781	0.798546	0.421218	0.788811	0.122576	0.241932
XM_005679415.3	0.120301	-0.30408	0.139331	0.0508983	-0.348407	-0.250988	-0.118894	-0.171694	0.232217	0.0741367	0.603465	0.180201	0.546943	0.826569	0.121671	0.272455	0.607738	0.456771	0.311095	0.749443
XM_005679428.3	0.403532	-0.499626	-0.339472	-0.841607	-0.34677	-0.685882	0.903886	0.703393	-0.2903	0.209272	0.0696747	0.0211032	0.13219	1.73957e-06	0.123551	0.000598244	1.94663e-08	0.000374706	0.201755	0.362601
XM_005679429.3	0.572567	-0.425174	-0.434551	-0.968484	-0.31565	-0.687758	0.931646	0.593876	-0.501881	-0.0287406	0.00667534	0.0546809	0.0490112	6.30543e-13	0.163362	0.000569849	8.53217e-10	0.0045329	0.0204376	0.90158
XM_005679431.2	-0.226745	0.00149792	0.909495	0.293871	0.252082	0.354521	-0.179997	-0.0491882	-0.20823	-0.241377	0.322954	0.994858	1.12441e-08	0.196011	0.2703	0.114828	0.434949	0.832315	0.36505	0.291844
XM_005679432.3	-0.068218	-0.211549	-0.208776	-0.540861	-0.147876	-0.556202	0.847589	0.907186	-0.0285544	0.511075	0.7689	0.357283	0.363765	0.0113516	0.522375	0.00883577	1.23676e-06	1.41537e-08	0.902214	0.0178964
XM_005679435.3	-0.714676	0.39094	0.686987	0.961875	0.390021	0.668425	-0.788635	-0.382469	0.476346	0.104512	0.00027233	0.0797176	0.00058138	3.74892e-12	0.0804907	0.000925538	2.16229e-05	0.0870562	0.0290351	0.6521
XM_005679437.3	0.0833706	-0.0551176	0.0729862	-0.231945	0.407666	0.277368	0.209951	0.029678	-0.491989	-0.405606	0.719383	0.812429	0.753214	0.31168	0.0665957	0.223494	0.36101	0.898385	0.023486	0.0681172
XM_005679443.3	-0.82428	0.0261904	0.196919	0.777809	0.236131	0.303327	-0.455522	0.0437517	0.901609	0.717141	4.34157e-06	0.910277	0.39224	3.31993e-05	0.302777	0.181336	0.0379727	0.850635	2.40938e-08	0.000253489
XM_005679444.3	-0.81551	0.148553	0.31808	0.906984	0.317193	0.484667	-0.648142	-0.168894	0.80952	0.513722	6.64892e-06	0.520449	0.159967	1.44374e-08	0.161202	0.0259675	0.00148572	0.464254	8.78481e-06	0.0172138
XM_005679452.3	0.700975	-0.449646	-0.397321	-0.965375	-0.42447	-0.705646	0.837179	0.449386	-0.541719	-0.133789	0.000400481	0.0408479	0.0745015	1.5225e-12	0.0551263	0.000351981	2.21956e-06	0.0409788	0.011197	0.563151
XM_005679457.3	-0.57975	0.456225	0.671978	0.921162	0.323092	0.667413	-0.835493	-0.494685	0.36101	-0.0389946	0.00587568	0.0376398	0.00084882	3.17495e-09	0.153124	0.000948436	2.43081e-06	0.0226216	0.107875	0.866727
XM_005679459.3	-0.112496	-0.0649819	0.175729	-0.265329	0.147645	-0.148133	0.480323	0.460292	-0.235068	0.0203543	0.627321	0.779596	0.446096	0.245064	0.52303	0.521643	0.0275349	0.0357574	0.305025	0.930217
XM_005679460.3	0.953089	-0.210667	-0.261364	-0.614955	-0.587379	-0.460481	0.155208	-0.34518	-0.578916	-0.615873	2.59804e-11	0.359336	0.252453	0.00300953	0.00511474	0.0356717	0.501717	0.125398	0.00596423	0.00295438
XM_005679467.3	-0.305524	-0.196071	0.0728985	-0.0217363	0.306027	0.030622	0.262984	0.393693	0.107314	0.279741	0.178037	0.394321	0.753502	0.925491	0.177287	0.89517	0.249417	0.0774348	0.643363	0.219395
XM_005679468.3	0.139848	-0.266955	-0.211954	-0.758808	0.0918445	-0.372642	0.954918	0.824216	-0.456753	0.115175	0.545443	0.242076	0.356341	6.67662e-05	0.692141	0.0961839	1.79332e-11	4.35533e-06	0.0373911	0.619092
XM_005679470.3	0.380492	-0.215162	-0.298706	-0.769352	-0.301911	-0.538556	0.809949	0.642021	-0.411249	0.0971511	0.0888392	0.348936	0.188411	4.56717e-05	0.183485	0.0117755	8.61399e-06	0.00170264	0.0640108	0.675264
XM_005679474.3	-0.363586	0.195105	0.0622927	0.506393	0.45054	0.523909	-0.439921	-0.186255	0.27455	0.107106	0.105201	0.396703	0.788513	0.0191567	0.0404	0.01478	0.0459745	0.418876	0.228427	0.644008
XM_005679479.3	-0.848248	0.3996	0.402077	0.693303	0.69667	0.749834	-0.353058	0.108942	0.309381	0.283168	1.19008e-06	0.0727027	0.070784	0.000492552	0.000450141	9.09073e-05	0.11644	0.638305	0.172345	0.213561
XM_005679482.2	-0.715162	0.323753	0.401093	0.975431	0.450365	0.713479	-0.835651	-0.42894	0.607175	0.193521	0.000268522	0.152238	0.0715415	6.0832e-14	0.0404872	0.000281902	2.41026e-06	0.0523465	0.00351216	0.400624
XM_005679485.3	-0.0689849	-0.12524	0.693277	0.0623305	-0.0977983	-0.0700407	0.0426099	0.0744057	-0.079034	-0.0636443	0.766371	0.588567	0.000492895	0.788388	0.673216	0.762893	0.854493	0.748562	0.733453	0.784028
XM_005679489.3	0.665963	0.309267	0.0248438	-0.27647	-0.499956	-0.2278	-0.0959784	-0.453785	-0.574291	-0.701392	0.000982076	0.172511	0.914874	0.225058	0.0210047	0.320647	0.678981	0.038806	0.00647558	0.000395928
XM_005679495.3	-0.534696	0.152167	0.392766	0.768036	0.364861	0.578954	-0.673283	-0.366365	0.431731	0.0965131	0.0125143	0.510236	0.0781978	4.79393e-05	0.103896	0.00596017	0.000822023	0.102371	0.0506662	0.677285
XM_005679496.3	-0.390064	-0.235486	0.262052	0.597302	0.192973	0.381522	-0.529769	-0.243618	0.563456	0.316931	0.0804541	0.30414	0.251161	0.00424898	0.401983	0.0879068	0.0135114	0.287248	0.00781662	0.161567
XM_005679497.3	-0.713252	0.570645	0.488912	0.863097	0.485556	0.689604	-0.683928	-0.302182	0.362686	0.0709752	0.000283755	0.00690389	0.0245048	4.75445e-07	0.0256554	0.000543053	0.000629091	0.183072	0.10613	0.759819
XM_005679498.3	-0.725008	0.255371	0.51029	0.937613	0.358857	0.602504	-0.755225	-0.334363	0.612133	0.251437	0.000200649	0.263887	0.0181029	3.66811e-10	0.110147	0.00384623	7.56395e-05	0.138488	0.00318437	0.271568
XM_005679501.3	0.220485	-0.0829287	-0.59824	-0.434194	0.0591919	-0.236616	0.401173	0.267424	-0.103838	0.088935	0.336849	0.720812	0.0041739	0.049218	0.798827	0.301756	0.0714794	0.241218	0.654209	0.701455
XM_005679502.3	-0.589414	0.160343	0.303672	0.23961	0.0601328	3.5455e-05	0.156405	0.55267	0.31793	0.580642	0.00492624	0.487491	0.180816	0.295499	0.795694	0.999878	0.498383	0.00937007	0.160176	0.00578212
XM_005679506.3	0.550025	-0.307249	-0.361172	-0.783912	-0.336518	-0.520237	0.663795	0.311022	-0.525067	-0.209947	0.00978713	0.175475	0.107706	2.61477e-05	0.135806	0.0156231	0.00103429	0.169962	0.014522	0.361019
XM_005679507.3	0.340255	-0.405857	-0.101969	-0.740659	-0.345547	-0.610438	0.813198	0.61416	-0.348861	0.0990685	0.131243	0.0679297	0.660069	0.000123048	0.12497	0.00329341	7.41213e-06	0.00305794	0.121153	0.669202
XM_005679509.3	-0.663305	0.451523	0.66687	0.897755	0.533993	0.793061	-0.754184	-0.407167	0.259487	-0.0860039	0.00104641	0.0399116	0.000960915	3.41757e-08	0.0126528	1.80173e-05	7.8399e-05	0.0669613	0.255999	0.71088
XM_005679510.3	-0.701443	0.429216	0.647751	0.892072	0.544624	0.770313	-0.714582	-0.340431	0.296181	-0.016335	0.000395371	0.0521787	0.00149885	5.58434e-08	0.0106862	4.40763e-05	0.000273076	0.131032	0.192355	0.943973
XM_005679511.3	-0.42411	-0.0666939	-0.0174712	-0.23437	0.381812	-0.0016971	0.649356	0.866362	-0.0438113	0.460397	0.0553551	0.773932	0.940083	0.306503	0.0876465	0.994175	0.00144559	3.83098e-07	0.850434	0.0357096
XM_005679512.3	-0.248123	0.995219	0.104601	0.375407	0.179675	0.350978	-0.381296	-0.302037	-0.163663	-0.322654	0.278147	1.16004e-20	0.651822	0.0935481	0.435784	0.118759	0.0881108	0.183292	0.478402	0.153715
XM_005679520.3	-0.662994	-0.0254625	0.337494	0.350789	0.122657	0.0195075	0.0469405	0.417718	0.525421	0.62924	0.00105416	0.912761	0.134603	0.118971	0.596337	0.933113	0.83988	0.0595374	0.0144439	0.00224264
XM_005679526.3	0.868624	-0.36302	-0.497643	-0.938132	-0.524231	-0.691616	0.662199	0.190469	-0.578287	-0.298532	3.28746e-07	0.105785	0.0217025	3.39517e-10	0.0147081	0.000515055	0.0010742	0.408236	0.0060318	0.188681
XM_005679531.3	0.661658	0.00887039	-0.0278378	-0.0819698	-0.303097	-0.0312529	-0.377951	-0.732326	-0.324996	-0.676164	0.00108801	0.96956	0.904657	0.723918	0.181685	0.893022	0.0911701	0.000160297	0.150579	0.000765422
XM_005679536.3	-0.641448	0.443815	0.748254	0.868927	0.314607	0.547254	-0.701695	-0.356073	0.390602	0.0388321	0.00172425	0.0438655	9.58572e-05	3.22014e-07	0.164833	0.0102404	0.000392651	0.113137	0.0800014	0.867278
XM_005679537.3	-0.706562	0.470585	0.576681	0.939906	0.476799	0.729814	-0.78816	-0.419871	0.404647	0.020528	0.000343077	0.0313214	0.00620703	2.59368e-10	0.028861	0.00017328	2.20448e-05	0.0581025	0.0688338	0.929623
XM_005679550.3	0.459202	-0.0741759	-0.136732	-0.225399	-0.269726	-0.180593	-0.00853477	-0.214496	-0.189538	-0.251054	0.0362545	0.749315	0.554519	0.325914	0.237036	0.433405	0.970711	0.350465	0.410573	0.272325
XM_005679551.3	0.32752	-0.113597	-0.395843	-0.759349	-0.210205	-0.568748	0.812075	0.578377	-0.404697	0.0185652	0.147251	0.623933	0.0756864	6.55079e-05	0.360417	0.00713569	7.80988e-06	0.00602205	0.0687963	0.936338
XM_005679555.3	0.52011	-0.393668	-0.44941	-0.941743	-0.333085	-0.671221	0.939229	0.6613	-0.458053	0.0618673	0.0156528	0.0774555	0.0409668	1.94519e-10	0.140095	0.000864698	2.87694e-10	0.00109725	0.0367842	0.789927
XM_005679558.3	-0.709789	0.322591	0.487794	0.952968	0.311089	0.563673	-0.780744	-0.364223	0.636804	0.248546	0.000313259	0.1538	0.0248836	2.66077e-11	0.169864	0.00778764	2.9625e-05	0.104547	0.00190804	0.277303
XM_005679589.3	-0.3501	0.362225	0.707558	0.548203	0.111571	0.374784	-0.452794	-0.248886	0.0357553	-0.163577	0.119747	0.106607	0.000333624	0.0100833	0.630174	0.0941371	0.0392872	0.276625	0.877715	0.478637
XM_005679598.1	-0.243921	-0.108356	-0.0899947	0.0941531	0.157637	-0.0970487	0.0616075	0.132017	0.369294	0.30654	0.286631	0.640125	0.698058	0.684781	0.494963	0.675588	0.79079	0.568379	0.0994495	0.176525
XM_005679654.2	0.273565	-0.347509	-0.265914	-0.827629	-0.137226	-0.577636	0.980605	0.834297	-0.380905	0.193898	0.230169	0.1227	0.243986	3.66676e-06	0.553075	0.00610232	6.56425e-15	2.59115e-06	0.0884644	0.399689
XM_005679656.3	-0.793703	0.386543	0.478778	0.966349	0.472354	0.658948	-0.757458	-0.341182	0.584422	0.202115	1.75404e-05	0.0834671	0.0281101	1.16536e-12	0.0306049	0.00115956	6.99985e-05	0.130129	0.00539936	0.379611
XM_005679657.3	-0.762924	0.383828	0.657428	0.931975	0.369274	0.58165	-0.70679	-0.281518	0.505747	0.181776	5.77008e-05	0.0858469	0.0012014	8.16059e-10	0.099469	0.00567799	0.0003409	0.216356	0.0193361	0.430347
XM_005679712.3	0.890671	-0.363273	-0.491488	-0.84667	-0.555559	-0.619557	0.512035	0.0215758	-0.549359	-0.372671	6.27664e-08	0.105524	0.0236495	1.30449e-06	0.00893118	0.00274158	0.0176464	0.926039	0.00989458	0.0961566
XM_005679715.3	-0.545873	0.236276	0.303603	0.875351	0.179646	0.471428	-0.810822	-0.481659	0.672057	0.231793	0.0104725	0.302472	0.18092	2.05064e-07	0.435861	0.0309782	8.27518e-06	0.0270453	0.000847175	0.312005
XM_005679717.3	-0.449694	0.275526	0.394403	0.784066	0.238516	0.553132	-0.759459	-0.514195	0.414328	0.004385	0.0408237	0.226711	0.0768546	2.59876e-05	0.297777	0.0092987	6.52543e-05	0.0170942	0.061851	0.984949
XM_005679718.3	0.848798	-0.303824	-0.437069	-0.795266	-0.583102	-0.625699	0.477592	0.0179164	-0.491879	-0.32898	1.15232e-06	0.180586	0.0475685	1.64255e-05	0.00553054	0.00241539	0.0285584	0.938559	0.023522	0.145349
XM_005679720.3	-0.601756	0.352218	0.299108	0.866872	0.198019	0.420221	-0.750154	-0.409491	0.674959	0.258714	0.00390207	0.117372	0.187788	3.7019e-07	0.389547	0.0578716	8.99318e-05	0.0652693	0.000788673	0.257469
XM_005679721.3	-0.682365	0.337522	0.341854	0.972634	0.288584	0.575856	-0.846456	-0.434395	0.699416	0.27446	0.000654738	0.13457	0.129324	1.67544e-13	0.204556	0.0062987	1.32077e-06	0.0491017	0.000417886	0.228586
XM_005679727.3	0.373524	-0.369101	-0.225631	-0.878449	-0.202343	-0.600551	0.975293	0.766757	-0.475707	0.0851962	0.0953371	0.0996395	0.325402	1.63492e-07	0.379064	0.0039935	6.41086e-14	5.02367e-05	0.0292821	0.713485
XM_005679730.3	-0.262588	0.078615	0.335888	0.526398	-0.0658035	0.144883	-0.488327	-0.287257	0.398414	0.117896	0.250158	0.734818	0.136586	0.01423	0.776877	0.530919	0.0247024	0.206739	0.073635	0.610775
XM_005679734.3	-0.682297	0.467057	0.411405	0.986172	0.351447	0.650775	-0.876092	-0.490517	0.581395	0.14277	0.000655869	0.0327902	0.0638999	2.69504e-16	0.118234	0.00139986	1.94351e-07	0.0239691	0.00570414	0.536991
XM_005679771.3	-0.681017	0.465533	0.446377	0.978224	0.465679	0.765179	-0.87636	-0.505735	0.48041	0.0515399	0.000677548	0.033441	0.0425188	1.95404e-14	0.0333782	5.31999e-05	1.90599e-07	0.0193394	0.027503	0.824415
XM_005679774.3	-0.853692	0.0895983	0.32927	0.628321	0.578669	0.576838	-0.250032	0.220389	0.486829	0.496518	8.60091e-07	0.699328	0.144973	0.00228645	0.00599072	0.00618974	0.274347	0.337066	0.0252142	0.0220483
XM_005679780.3	0.0442463	-0.303937	-0.2901	0.142192	-0.352444	-0.240223	-0.206422	-0.124789	0.56199	0.417107	0.848965	0.180416	0.202081	0.538659	0.117121	0.294228	0.369321	0.58992	0.0080143	0.0599493
XM_005679781.3	-0.350321	0.193766	0.725051	0.517777	0.0276862	0.181861	-0.37836	-0.166907	0.178258	-0.0312311	0.119498	0.400015	0.000200391	0.0162091	0.905174	0.430127	0.0907913	0.469603	0.439473	0.893096
XM_005679786.3	0.536355	-0.033838	-0.0462453	-0.209397	-0.48134	-0.281947	-0.0873364	-0.383719	-0.240123	-0.405898	0.0121921	0.884228	0.842222	0.362308	0.0271614	0.215628	0.70659	0.0859436	0.294436	0.0678993
XM_005679788.3	0.0768737	-0.236912	-0.25683	0.0660632	-0.210511	-0.138906	-0.136808	-0.162656	0.329918	0.158496	0.740494	0.301134	0.261073	0.776018	0.359701	0.548177	0.554296	0.48115	0.144137	0.492586
XM_005679790.3	-0.60109	0.407251	0.364741	0.930338	0.3459	0.700862	-0.870228	-0.520599	0.485005	0.0691368	0.0039524	0.0669002	0.104018	1.01636e-09	0.124559	0.000401717	2.94462e-07	0.0155382	0.0258485	0.76587
XM_005679796.3	0.737258	-0.322251	-0.433053	-0.745934	-0.667895	-0.714509	0.515987	0.159184	-0.317218	-0.10215	0.000137233	0.154259	0.0498853	0.000103549	0.000937483	0.000273649	0.0166467	0.490685	0.161165	0.659502
XM_005679808.2	-0.39501	0.328883	0.503478	0.55698	0.644827	0.84608	-0.513604	-0.349896	-0.106295	-0.334964	0.0763602	0.145476	0.0199768	0.00872149	0.00160011	1.34971e-06	0.017244	0.119978	0.646536	0.137736
XM_005679809.2	-0.394108	0.161272	0.0643027	0.203149	0.627413	0.592733	-0.0294998	0.185338	-0.0580312	0.0586027	0.0770951	0.48494	0.781846	0.377127	0.00233041	0.00463114	0.898992	0.42121	0.802697	0.800791
XM_005679810.3	-0.516525	0.455481	0.156117	0.596208	0.595478	0.794441	-0.504028	-0.249754	0.119347	-0.0679091	0.0165143	0.0379924	0.499186	0.00433801	0.00439827	1.70064e-05	0.0198199	0.274898	0.60636	0.769919
XM_005679812.3	0.290661	-0.36559	-0.421971	-0.751154	-0.253079	-0.557636	0.818682	0.61851	-0.271582	0.175036	0.20117	0.103155	0.0567286	8.69413e-05	0.268346	0.00862615	5.71394e-06	0.00280071	0.2337	0.447919
XM_005679813.3	0.318776	-0.383517	-0.41227	-0.850734	-0.226818	-0.596563	0.947955	0.753034	-0.357065	0.187168	0.159005	0.086123	0.0632882	1.02771e-06	0.322794	0.00430898	6.82895e-11	8.15533e-05	0.112064	0.416556
XM_005679817.3	-0.334668	0.352984	0.374867	0.650686	0.424033	0.72083	-0.704471	-0.557351	0.0819319	-0.275853	0.138106	0.116522	0.0940588	0.0014027	0.0554039	0.000227393	0.000363681	0.00866735	0.724041	0.226137
XM_005679818.3	-0.0733776	0.555992	0.147602	0.377537	-0.109062	0.0996715	-0.474823	-0.478901	0.0809393	-0.241567	0.751931	0.00886675	0.523153	0.091554	0.637933	0.6673	0.0296264	0.0280643	0.727261	0.291453
XM_005679823.3	-0.682331	0.560043	0.492286	0.963008	0.404765	0.696164	-0.8449	-0.473257	0.462099	0.0505505	0.000655299	0.00828331	0.0233895	2.82723e-12	0.0687455	0.000456301	1.44423e-06	0.0302438	0.034945	0.827737
XM_005679824.3	-0.575652	0.673496	0.326348	0.853921	0.229724	0.51532	-0.778491	-0.466625	0.433764	0.0422294	0.00632156	0.000817725	0.148789	8.48154e-07	0.316466	0.0168122	3.23368e-05	0.0329735	0.049469	0.855779
XM_005679826.3	-0.214088	0.246593	0.155997	0.0477632	0.446924	0.21654	0.0841348	0.102986	-0.170477	-0.155855	0.351404	0.281217	0.499519	0.837109	0.0422354	0.345782	0.716912	0.656877	0.460017	0.499915
XM_005679827.3	0.377091	-0.276262	-0.370303	-0.768248	0.012221	-0.318708	0.767738	0.474562	-0.57574	-0.190425	0.091969	0.225421	0.0984564	4.75674e-05	0.95807	0.159098	4.84661e-05	0.0297285	0.00631166	0.408345
XM_005679828.3	-0.556747	0.504239	0.510178	0.918464	0.186026	0.532892	-0.856598	-0.551492	0.476075	0.0126334	0.00875554	0.01976	0.0181325	4.32401e-09	0.419459	0.012872	7.1935e-07	0.00955401	0.0291397	0.956656
XM_005679832.3	-0.116658	0.431675	0.011202	0.188668	-0.00678624	0.17106	-0.221866	-0.190062	-0.037856	-0.109471	0.614553	0.0506998	0.961563	0.412765	0.97671	0.45846	0.333755	0.409257	0.870587	0.636666
XM_005679837.3	-0.56781	0.454448	0.440105	0.967395	0.323889	0.682886	-0.935087	-0.610428	0.487115	-0.000716182	0.00725261	0.0384864	0.045873	8.6693e-13	0.152056	0.000646082	5.29518e-10	0.00329404	0.0251158	0.997542
XM_005679839.2	0.67446	-0.118612	-0.213391	-0.350119	-0.352664	-0.26319	0.000312066	-0.314183	-0.312425	-0.391561	0.000798484	0.608595	0.353013	0.119726	0.116877	0.249033	0.998929	0.165433	0.167941	0.0791988
XM_005679848.3	-0.269288	0.99806	0.115842	0.397164	0.21215	0.387966	-0.398518	-0.306892	-0.155587	-0.318317	0.237829	2.22464e-24	0.617049	0.0746268	0.355886	0.0822394	0.0735524	0.176003	0.500661	0.159639
XM_005679849.3	-0.756656	0.286081	0.52816	0.969662	0.313823	0.540932	-0.75991	-0.311081	0.685277	0.313624	7.19791e-05	0.208685	0.0138505	4.41071e-13	0.165945	0.0113386	6.42257e-05	0.169875	0.000607658	0.166228
XM_005679851.3	-0.789691	0.176188	0.408706	0.897912	0.255767	0.405969	-0.628693	-0.144049	0.811432	0.518372	2.07098e-05	0.444889	0.0658371	3.37012e-08	0.263121	0.0678466	0.0022686	0.533313	8.04572e-06	0.0160659
XM_005679853.3	-0.574335	-0.0665341	0.261228	0.0219396	0.237254	-0.0107196	0.444576	0.802931	0.20169	0.619245	0.00647062	0.774461	0.252709	0.924796	0.300417	0.963217	0.0434618	1.1805e-05	0.380637	0.0027591
XM_005679854.3	-0.459886	0.528713	0.0781138	0.707709	0.237726	0.558523	-0.678952	-0.426509	0.379778	0.0392243	0.0359417	0.0137333	0.73645	0.000332214	0.299428	0.00849844	0.000713825	0.0538443	0.08949	0.865949
XM_005679855.3	-0.671159	0.194663	0.414567	0.860454	0.632198	0.850109	-0.738965	-0.393378	0.40549	0.0642317	0.000865996	0.397794	0.061685	5.64054e-07	0.00210634	1.06656e-06	0.000129946	0.0776937	0.068203	0.782081
XM_005679856.3	-0.54263	0.34034	0.480162	0.765028	0.621297	0.903033	-0.6992	-0.427224	0.139102	-0.165052	0.0110348	0.131141	0.0275946	5.34923e-05	0.00264565	2.10976e-08	0.000420353	0.0534005	0.547607	0.474624
XM_005679858.3	-0.678229	0.40801	0.496515	0.966832	0.409529	0.704239	-0.851918	-0.476266	0.502373	0.0833697	0.000726915	0.0663439	0.0220492	1.01789e-12	0.0652421	0.00036603	9.57413e-07	0.0290658	0.0202946	0.719385
XM_005679859.3	-0.300334	-0.0963216	0.100111	0.525564	-0.159423	0.0430702	-0.480392	-0.285914	0.663886	0.330296	0.185898	0.677893	0.665916	0.0144123	0.490025	0.852937	0.0275097	0.208962	0.00103205	0.14365
XM_005679861.2	0.405935	-0.325667	-0.376611	-0.908327	-0.139869	-0.565712	0.968695	0.715504	-0.50743	0.0292892	0.0678721	0.149689	0.0924164	1.26415e-08	0.545382	0.00752002	5.91949e-13	0.00026587	0.0188717	0.89971
XM_005679865.3	0.00546505	-0.31842	-0.000548572	-0.359544	-0.17082	-0.425075	0.540631	0.496404	-0.0326585	0.211029	0.981243	0.159497	0.998117	0.109418	0.459099	0.0547432	0.0113932	0.0220836	0.888239	0.358493
XM_005679870.3	-0.534533	-0.272018	0.0339069	-0.00385425	0.373276	-0.0266355	0.450354	0.780486	0.34194	0.687312	0.0125461	0.23292	0.883994	0.986771	0.0955748	0.908758	0.0404928	2.99252e-05	0.129222	0.000576501
XM_005679872.3	0.318774	-0.376	-0.366837	-0.857075	-0.116313	-0.519377	0.964112	0.78677	-0.420061	0.157074	0.159008	0.0929901	0.101896	6.98314e-07	0.615607	0.015826	2.12919e-12	2.33204e-05	0.0579773	0.496525
XM_005679876.3	0.372859	-0.407298	-0.216766	-0.768437	-0.287663	-0.622128	0.834141	0.633877	-0.357297	0.0847051	0.0959754	0.066865	0.345267	4.72395e-05	0.206069	0.00260084	2.61272e-06	0.00203216	0.111815	0.71507
XM_005679877.3	0.484977	-0.143382	-0.330904	-0.802602	-0.0676282	-0.403187	0.742838	0.406285	-0.605707	-0.233057	0.0258583	0.535229	0.14287	1.19768e-05	0.770846	0.0699368	0.00011464	0.0676121	0.00361437	0.3093
XM_005679904.3	0.0862619	-0.279898	-0.251208	-0.657209	-0.0920692	-0.425393	0.850066	0.779783	-0.266529	0.259338	0.710049	0.219125	0.27202	0.00120752	0.691424	0.0545432	1.06929e-06	3.07559e-05	0.242856	0.256282
XM_005679907.2	0.507764	-0.321546	-0.366821	-0.920319	-0.318111	-0.654258	0.927774	0.660052	-0.501258	0.0170072	0.0187806	0.155213	0.101912	3.50082e-09	0.159924	0.00129276	1.41817e-09	0.00112995	0.0206199	0.941671
XM_005679909.1	0.20291	-0.433704	-0.379809	-0.781967	-0.0787583	-0.567694	0.949367	0.800872	-0.247264	0.265484	0.3777	0.0495041	0.0894615	2.82372e-05	0.734351	0.00726719	5.28788e-11	1.29181e-05	0.27987	0.244778
XM_005679931.3	0.793395	0.254933	-0.142226	-0.429011	-0.442534	-0.248423	0.00500186	-0.426517	-0.686368	-0.763095	1.77679e-05	0.264737	0.538561	0.0523032	0.0445507	0.277548	0.982833	0.0538393	0.000590781	5.73479e-05
XM_005679932.2	0.511332	-0.257274	-0.332343	-0.592543	-0.3366	-0.440742	0.414678	0.0791862	-0.346337	-0.193925	0.0178291	0.260221	0.141034	0.00464759	0.135705	0.0455233	0.0616085	0.732958	0.124053	0.399621
XM_005679934.3	-0.495215	-0.202371	-0.183408	0.206045	0.136878	0.0177064	0.0797574	0.418227	0.561705	0.720181	0.0224545	0.378995	0.426147	0.370215	0.55409	0.939277	0.7311	0.0591954	0.00805322	0.00023181
XM_005679935.3	0.890742	-0.22723	-0.349941	-0.606045	-0.616437	-0.464839	0.177405	-0.291772	-0.502051	-0.515762	6.23996e-08	0.321893	0.119928	0.00359067	0.00292095	0.0337408	0.4417	0.199373	0.020388	0.0167024
XM_005679937.3	0.972209	-0.223632	-0.359257	-0.61026	-0.608822	-0.462723	0.127774	-0.365975	-0.522386	-0.569598	1.93654e-13	0.329822	0.109723	0.00330504	0.00340025	0.0346679	0.580982	0.102765	0.0151251	0.00703099
XM_005679940.3	0.985585	-0.25403	-0.39174	-0.684742	-0.612473	-0.511843	0.216837	-0.309158	-0.55796	-0.571571	3.99295e-16	0.26649	0.079049	0.000616085	0.00316286	0.0176961	0.345106	0.172671	0.00857925	0.00679288
XM_005679944.3	0.836473	-0.400152	-0.488076	-0.924917	-0.488463	-0.696064	0.677345	0.232449	-0.530961	-0.242853	2.30596e-06	0.0722714	0.0247875	2.02702e-09	0.0246563	0.000457529	0.000743198	0.3106	0.0132644	0.288813
XM_005679954.3	-0.577723	0.364679	0.743418	0.88389	0.436408	0.71374	-0.783789	-0.467458	0.292563	-0.0964938	0.00609281	0.104081	0.000112488	1.08173e-07	0.0479444	0.000279795	2.62756e-05	0.0326206	0.198102	0.677347
XM_005679955.3	-0.450978	0.26885	0.251045	0.433694	0.11158	0.175109	-0.240999	0.0170926	0.342305	0.243326	0.0401817	0.238622	0.272341	0.0495099	0.630146	0.447727	0.292623	0.941379	0.128787	0.287845
XM_005679956.3	-0.540209	-0.274834	0.0820427	0.468702	0.0966714	0.10437	-0.236811	0.0954966	0.741994	0.643509	0.0114703	0.227926	0.723682	0.0320989	0.676784	0.652544	0.301347	0.68051	0.000117835	0.0016476
XM_005679960.3	0.367565	-0.332597	-0.351439	-0.88681	-0.139725	-0.569796	0.97546	0.751836	-0.467745	0.0787341	0.101166	0.140712	0.118242	8.59349e-08	0.545799	0.00700677	6.01411e-14	8.49511e-05	0.0324994	0.73443
XM_005679966.3	-0.0378259	0.932399	-0.0290542	0.261887	0.146591	0.35129	-0.400539	-0.451932	-0.290047	-0.497425	0.870689	7.70297e-10	0.900511	0.25147	0.526036	0.118409	0.0719703	0.0397101	0.202166	0.0217691
XM_005679969.3	-0.460368	-0.220096	0.451786	0.665939	0.0520819	0.184058	-0.528944	-0.213697	0.702715	0.40726	0.035723	0.337724	0.0397816	0.000982656	0.822597	0.424482	0.0136845	0.352307	0.000381788	0.0668929
XM_005679971.3	-0.720187	0.255056	0.608821	0.910726	0.330727	0.529572	-0.708895	-0.296124	0.621356	0.273488	0.000231769	0.264497	0.0034003	9.92164e-09	0.143097	0.0135525	0.000321287	0.192444	0.00264247	0.230305
XM_005679972.3	-0.733149	0.22676	0.418627	0.975693	0.38861	0.647945	-0.815803	-0.387468	0.69115	0.29071	0.000156233	0.322922	0.0589279	5.49876e-14	0.0816888	0.00149234	6.55721e-06	0.0826676	0.000521438	0.20109
XM_005679975.3	0.467696	-0.277031	-0.348946	-0.865237	-0.144856	-0.551431	0.859477	0.5373	-0.537181	-0.123996	0.0325203	0.22408	0.121056	4.12948e-07	0.530997	0.00956356	6.00311e-07	0.0120118	0.0120344	0.592303
XM_005679977.3	0.17881	-0.138877	-0.131981	-0.405934	0.140603	-0.207825	0.419817	0.189816	-0.283464	-0.176277	0.438035	0.548264	0.568487	0.0678727	0.543253	0.366004	0.0581383	0.409874	0.213063	0.444656
XM_005679978.3	-0.541701	-0.24134	-0.0332521	0.0636046	-0.0409117	-0.287591	0.369161	0.733556	0.615237	0.911793	0.0112002	0.291921	0.88622	0.78416	0.860236	0.206188	0.0995799	0.000154254	0.00299248	8.88822e-09
XM_005679979.3	-0.382555	-0.069858	0.0299709	-0.0309831	0.0817507	-0.122224	0.365426	0.658541	0.259093	0.601839	0.0869797	0.763495	0.897387	0.89394	0.724629	0.597646	0.103321	0.00117064	0.256747	0.00389581
XM_005679982.3	-0.328722	0.146116	0.36625	0.168945	-0.19322	-0.135393	0.0742999	0.31988	0.24	0.379426	0.145684	0.527391	0.102487	0.464118	0.40137	0.558438	0.748909	0.157486	0.29469	0.0898118
XM_005679983.3	0.840186	-0.337357	-0.467764	-0.963727	-0.470862	-0.679618	0.722043	0.253022	-0.623587	-0.308156	1.88258e-06	0.134772	0.0324916	2.35298e-12	0.0312085	0.000701955	0.000219331	0.268457	0.00252369	0.174139
XM_005679993.3	0.203142	-0.307256	-0.243737	-0.770405	-0.0184439	-0.483003	0.952529	0.832314	-0.381281	0.180156	0.377145	0.175466	0.287005	4.39259e-05	0.936753	0.0265595	2.90136e-11	2.87745e-06	0.0881246	0.434537
XM_005679994.3	0.349111	-0.170646	-0.287711	-0.669782	-0.078336	-0.269077	0.644723	0.43294	-0.523607	-0.120335	0.120868	0.459563	0.20599	0.00089556	0.735726	0.23821	0.00160381	0.0499516	0.0148481	0.603361
XM_005680002.2	-0.828959	0.0969272	0.358846	0.394955	0.469412	0.269738	0.106232	0.596142	0.420065	0.642842	3.42549e-06	0.675973	0.110158	0.0764047	0.0318038	0.237015	0.646731	0.00434339	0.0579744	0.0016721
XM_005680003.3	0.93904	-0.346433	-0.425733	-0.857916	-0.579544	-0.633571	0.500983	0.00323598	-0.598088	-0.420859	2.96106e-10	0.123942	0.0543294	6.62479e-07	0.00589745	0.00204552	0.0207006	0.988893	0.00418595	0.0574527
XM_005680006.3	-0.388937	-0.0485993	0.231482	-0.142948	0.17374	-0.211465	0.55685	0.776186	0.0495618	0.436281	0.0814097	0.834295	0.312673	0.536479	0.451341	0.357477	0.00874046	3.5331e-05	0.831059	0.0480163
XM_005680008.3	0.801015	-0.406274	-0.407979	-0.973676	-0.479727	-0.695709	0.776925	0.348255	-0.606998	-0.236358	1.28375e-05	0.0676209	0.0663666	1.16351e-13	0.0277558	0.000461917	3.43456e-05	0.121845	0.00352435	0.302301
XM_005680014.3	-0.74411	0.198276	0.541742	0.946385	0.375038	0.59185	-0.741074	-0.305718	0.644856	0.281331	0.000109965	0.388919	0.0111928	9.00049e-11	0.0938969	0.00470816	0.000121406	0.177748	0.00159907	0.216675
XM_005680026.3	0.352621	-0.266745	-0.176594	-0.730593	-0.1475	-0.517814	0.791014	0.585275	-0.402502	0.0152007	0.116924	0.242461	0.443826	0.000169158	0.523443	0.0162003	1.96134e-05	0.00531594	0.0704584	0.947858
XM_005680027.3	0.448655	-0.224613	-0.446388	-0.853963	-0.231586	-0.509097	0.842175	0.574627	-0.503798	-0.0210225	0.0413491	0.327649	0.0425132	8.45985e-07	0.31245	0.0184205	1.6851e-06	0.00643728	0.0198853	0.927932
XM_005680032.3	0.900782	-0.264096	-0.387246	-0.702871	-0.543943	-0.507053	0.304744	-0.162476	-0.552074	-0.474457	2.60023e-08	0.247348	0.0828587	0.000380147	0.0108042	0.0189749	0.179204	0.481643	0.00946274	0.0297695
XM_005680035.2	0.942014	-0.214528	-0.349041	-0.574913	-0.569966	-0.4359	0.102031	-0.368698	-0.485406	-0.539896	1.8628e-10	0.350392	0.120948	0.0064048	0.00698612	0.0482339	0.659874	0.100039	0.0257079	0.0115276
XM_005680048.2	0.554618	0.14872	0.11637	-0.0559447	-0.19511	0.101349	-0.334459	-0.621955	-0.442088	-0.693424	0.00907219	0.519976	0.615433	0.809663	0.396691	0.662018	0.138367	0.00261012	0.0447915	0.000490972
XM_005680057.3	0.00525041	-0.108361	-0.157185	-0.227321	0.327454	0.00263186	0.309228	0.229641	-0.166121	-0.0476062	0.98198	0.64011	0.496218	0.321694	0.147337	0.990966	0.172567	0.316647	0.471727	0.837638
XM_005680058.3	-0.345093	0.138346	0.97063	0.541155	0.146073	0.329881	-0.42381	-0.222379	0.074139	-0.133844	0.1255	0.549807	3.25363e-13	0.0112984	0.527514	0.144184	0.0555459	0.332609	0.749436	0.56299
XM_005680063.3	-0.637547	0.274665	0.377022	0.945205	0.261751	0.533278	-0.836712	-0.458793	0.6925	0.246258	0.00187757	0.228224	0.0920329	1.10173e-10	0.251726	0.0127948	2.27639e-06	0.0364423	0.000503162	0.281893
XM_005680064.3	-0.630209	0.219612	0.302676	0.912435	0.188373	0.443761	-0.782334	-0.387664	0.753114	0.338279	0.00219719	0.338813	0.182322	8.31387e-09	0.413508	0.0438942	2.78323e-05	0.0824989	8.13305e-05	0.133642
XM_005680065.3	0.388602	-0.339319	-0.354512	-0.18673	-0.612273	-0.468686	0.00540221	-0.120121	0.251725	0.169142	0.0816951	0.132376	0.114839	0.41767	0.00317552	0.0321054	0.981459	0.604011	0.271001	0.463589
XM_005680075.3	-0.0598425	0.502327	0.298374	0.345615	0.102086	0.407499	-0.456614	-0.462983	-0.187111	-0.43111	0.796661	0.020308	0.188927	0.124891	0.659703	0.0667174	0.0374563	0.0345528	0.416701	0.0510367
XM_005680080.3	-0.741912	0.0734374	0.386804	0.844165	0.268233	0.397191	-0.604129	-0.148697	0.793491	0.517098	0.000118148	0.751735	0.0832405	1.50604e-06	0.239744	0.0746056	0.00372709	0.520041	1.76966e-05	0.016374
XM_005680092.3	-0.248694	0.969566	0.161673	0.464071	0.107276	0.333585	-0.48453	-0.375363	-0.0604966	-0.286139	0.277006	4.54307e-13	0.483839	0.0340752	0.643481	0.139465	0.0260157	0.0935897	0.794484	0.20859
XM_005680100.3	0.658691	-0.402869	-0.523191	-0.833043	-0.472351	-0.663987	0.677489	0.342392	-0.356801	-0.0291682	0.00116654	0.070179	0.0149421	2.7692e-06	0.0306059	0.00102958	0.000740512	0.128684	0.112349	0.900122
XM_005680101.2	0.966513	-0.236957	-0.367202	-0.63204	-0.621594	-0.477259	0.160606	-0.329757	-0.52567	-0.545634	1.1133e-12	0.30104	0.10153	0.00211345	0.00262959	0.0286851	0.486768	0.144345	0.0143891	0.0105132
XM_005680146.3	-0.711351	0.405164	0.499446	0.993216	0.424111	0.713506	-0.860307	-0.462691	0.542067	0.120604	0.000299638	0.068447	0.0211569	3.1943e-19	0.0553544	0.000281689	5.69378e-07	0.034682	0.0111348	0.602545
XM_005680147.3	-0.651319	0.585011	0.507646	0.917576	0.510326	0.792071	-0.819522	-0.484997	0.317463	-0.0693228	0.00138265	0.00534161	0.0188127	4.77611e-09	0.0180936	1.87743e-05	5.48642e-06	0.0258511	0.160825	0.765258
XM_005680150.3	0.17861	-0.438157	-0.479621	-0.291822	-0.392713	-0.541039	0.275202	0.1899	0.339732	0.418483	0.438555	0.0469553	0.0277954	0.199293	0.078242	0.0113193	0.227279	0.409663	0.131875	0.0590244
XM_005680154.3	-0.38408	0.435421	0.596729	0.605754	0.317779	0.512945	-0.526513	-0.320003	0.0292296	-0.226239	0.0856241	0.0485091	0.00429545	0.00361109	0.160385	0.017412	0.0142049	0.157317	0.899913	0.324066
XM_005680156.3	-0.137269	0.399709	0.114572	0.266979	-0.0076092	0.130222	-0.264867	-0.208579	0.0360063	-0.116174	0.552949	0.0726172	0.620939	0.242032	0.973886	0.573698	0.245918	0.364229	0.876863	0.616033
XM_005680159.3	-0.701017	-0.00293471	0.319145	0.87328	0.27629	0.479543	-0.6867	-0.250482	0.803152	0.47192	0.000400016	0.989927	0.158496	2.37802e-07	0.225372	0.0278241	0.000585718	0.273455	1.16905e-05	0.0307796
XM_005680162.3	-0.406856	-0.0540627	0.933694	0.508377	0.0628942	0.180017	-0.318165	-0.0609532	0.257013	0.113522	0.0671908	0.815959	6.44337e-10	0.0186143	0.786516	0.434897	0.159851	0.792965	0.260723	0.624164
XM_005680172.3	-0.054846	-0.343955	-0.186526	0.248145	-0.434899	-0.314565	-0.272363	-0.157238	0.755633	0.530135	0.813337	0.126834	0.418187	0.278103	0.04881	0.164892	0.232304	0.496071	7.45795e-05	0.0134351
XM_005680175.3	0.637473	-0.377998	-0.433737	-0.804342	-0.127943	-0.393839	0.63031	0.234011	-0.548429	-0.281036	0.0018806	0.0911265	0.0494844	1.10911e-05	0.580477	0.0773155	0.00219249	0.307267	0.0100461	0.217178
XM_005680176.1	-0.636477	0.176226	0.548579	0.864887	0.214501	0.407431	-0.696184	-0.335971	0.66036	0.270252	0.00192156	0.444789	0.0100215	4.22656e-07	0.350455	0.0667675	0.000456062	0.136483	0.00112181	0.236087
XM_005680177.3	0.558047	-0.363196	-0.425721	-0.884598	-0.369915	-0.597067	0.823094	0.535513	-0.484883	-0.0149323	0.00856677	0.105603	0.0543371	1.0236e-07	0.0988376	0.004268	4.60523e-06	0.0123548	0.0258915	0.948778
XM_005680187.3	-0.217866	0.294657	0.479392	0.772017	0.167169	0.60922	-0.914196	-0.77908	0.23179	-0.287359	0.342765	0.194762	0.0278804	4.13635e-05	0.468897	0.00337371	6.90251e-09	3.16077e-05	0.312012	0.206569
XM_005680196.3	-0.637126	0.326719	0.507812	0.939163	0.204398	0.479833	-0.809564	-0.43214	0.639131	0.211017	0.0018948	0.148301	0.0187676	2.90596e-10	0.374137	0.0277163	8.76716e-06	0.0504239	0.00181398	0.35852
XM_005680200.3	0.294416	0.197203	-0.397697	-0.591799	-0.122115	-0.291258	0.548686	0.298317	-0.489609	-0.186518	0.195144	0.391543	0.0742024	0.00471264	0.597973	0.200203	0.0100041	0.189015	0.0242708	0.418207
XM_005680201.3	0.24195	-0.343038	-0.279886	-0.59157	-0.42473	-0.654639	0.674692	0.556817	-0.0578553	0.306445	0.290664	0.127917	0.219146	0.00473284	0.0549616	0.00128148	0.000793904	0.00874528	0.803284	0.176667
XM_005680210.3	0.0562073	-0.0979912	0.157129	0.283684	-0.464417	-0.140636	-0.393067	-0.346446	0.373045	0.119135	0.808786	0.672606	0.496372	0.212692	0.0339242	0.543156	0.0779493	0.123926	0.0957966	0.607005
XM_005680212.3	-0.626247	-0.0886951	0.645269	0.367039	0.22469	0.0972135	0.0400383	0.405755	0.329645	0.432895	0.00238797	0.702225	0.00158445	0.101694	0.327479	0.675066	0.863192	0.0680057	0.144489	0.0499779
XM_005680213.3	-0.514646	0.249502	0.674529	0.700376	0.109603	0.379555	-0.549453	-0.231143	0.35459	0.117726	0.0169808	0.275398	0.000797129	0.000407091	0.636258	0.0896938	0.00987938	0.313403	0.114752	0.611294
XM_005680215.2	-0.682266	0.37957	0.402553	0.985048	0.383742	0.683621	-0.877559	-0.492016	0.593336	0.151693	0.000656389	0.0896796	0.0704195	5.64048e-16	0.0859228	0.00063406	1.74594e-07	0.0234774	0.00457906	0.51157
XM_005680216.3	0.0455756	0.194496	-0.232874	0.15784	0.176038	0.382533	-0.313357	-0.354738	-0.0929208	-0.261392	0.84448	0.398208	0.309691	0.494402	0.445285	0.0869998	0.166609	0.114591	0.688706	0.252399
XM_005680217.2	0.909079	-0.324002	-0.414202	-0.811164	-0.624792	-0.606398	0.457286	-0.0223667	-0.561388	-0.401931	1.17252e-08	0.151905	0.0619377	8.14592e-06	0.0024614	0.00356598	0.0371416	0.923336	0.00809671	0.0708963
XM_005680218.3	0.621101	-0.183283	-0.231476	-0.536488	-0.623685	-0.52167	0.298159	-0.0163192	-0.331193	-0.22381	0.00265633	0.426468	0.312688	0.0121667	0.00251856	0.0152896	0.18926	0.944027	0.1425	0.329426
XM_005680222.3	-0.578223	0.0731997	0.514469	0.818403	0.0772793	0.269701	-0.651635	-0.28273	0.706172	0.347618	0.00603866	0.752514	0.0170252	5.79109e-06	0.739171	0.237081	0.00137274	0.214301	0.000346842	0.122575
XM_005680226.3	-0.546982	-0.272438	-0.133841	0.263372	-0.0756134	-0.229896	0.0876551	0.493766	0.859106	0.976399	0.0102857	0.232171	0.563	0.248694	0.744611	0.316093	0.705566	0.0229135	6.14606e-07	4.16786e-14
XM_005680227.3	-0.576837	0.0576364	0.873432	0.486296	0.280099	0.310033	-0.193289	0.12667	0.214373	0.19984	0.00618986	0.804014	2.35253e-07	0.0253981	0.21878	0.171395	0.401199	0.58428	0.350748	0.385112
XM_005680231.3	0.142113	-0.256727	0.348222	-0.414516	-0.146109	-0.295791	0.507577	0.373952	-0.373616	-0.105112	0.538886	0.261272	0.121882	0.0617207	0.527412	0.192968	0.0188316	0.0949291	0.0952498	0.650227
XM_005680246.3	0.0464633	-0.197446	-0.129943	-0.398417	-0.109672	-0.348403	0.562091	0.577772	-0.0874501	0.279575	0.841488	0.390949	0.574525	0.0736325	0.636045	0.121676	0.0080006	0.00608756	0.706225	0.219679
XM_005680247.3	0.774051	-0.31394	-0.453911	-0.526675	-0.649067	-0.491757	0.144505	-0.250664	-0.264083	-0.284571	3.8318e-05	0.165779	0.0387448	0.0141697	0.00145507	0.0235617	0.532003	0.273095	0.247371	0.211204
XM_005680250.3	-0.606199	0.515354	0.397999	0.96129	0.350825	0.695816	-0.904958	-0.565005	0.474031	0.0192448	0.00357988	0.0168038	0.073963	4.32254e-12	0.118931	0.000460587	1.75738e-08	0.00761194	0.0299375	0.934012
XM_005680257.3	0.199787	-0.411565	-0.338487	-0.758916	-0.19832	-0.596584	0.94404	0.877315	-0.205043	0.377606	0.385241	0.063786	0.133388	6.65129e-05	0.388813	0.00430727	1.33941e-10	1.77759e-07	0.372598	0.0914895
XM_005680261.3	0.530846	-0.325201	-0.481654	-0.931194	-0.335811	-0.678868	0.90301	0.577272	-0.46068	-0.0070539	0.0132881	0.150307	0.027047	9.06779e-10	0.136682	0.000715343	2.11436e-08	0.00614208	0.0355816	0.975791
XM_005680263.3	0.175094	-0.485129	-0.443383	-0.697036	-0.261033	-0.611754	0.840862	0.72973	-0.0876051	0.380597	0.447767	0.0258049	0.0440957	0.000445716	0.253076	0.00320846	1.81329e-06	0.00017373	0.705726	0.0887439
XM_005680264.3	0.919377	-0.237	-0.34132	-0.67001	-0.549132	-0.513413	0.265103	-0.190055	-0.516876	-0.468731	3.89982e-09	0.30095	0.129963	0.000890623	0.00993145	0.0172925	0.245482	0.409274	0.0164282	0.0320868
XM_005680265.3	0.527023	-0.426723	-0.418634	-0.940858	-0.292843	-0.677234	0.926086	0.604023	-0.462726	0.00402419	0.0140943	0.0537114	0.0589237	2.23677e-10	0.197653	0.000745254	1.75455e-09	0.00373476	0.0346667	0.986188
XM_005680266.3	0.0820407	-0.342644	-0.310161	-0.728248	-0.0591512	-0.525617	0.973399	0.924409	-0.221542	0.372926	0.723688	0.128384	0.171208	0.000181818	0.798963	0.0144007	1.28394e-13	2.1568e-09	0.334478	0.0959111
XM_005680277.3	-0.895042	0.0316984	0.251917	0.534297	0.394947	0.223319	-0.0452493	0.463919	0.675622	0.756173	4.33523e-08	0.891506	0.270624	0.0125927	0.0764112	0.330515	0.845581	0.0341417	0.0007758	7.31964e-05
XM_005680278.3	0.178325	-0.193997	-0.246902	-0.716922	0.0454517	-0.336306	0.855417	0.729382	-0.452256	0.0862968	0.439298	0.399442	0.280596	0.000255117	0.844898	0.136068	7.73882e-07	0.000175598	0.0395505	0.709936
XM_005680281.3	-0.26875	0.0397634	0.96831	0.391743	0.211249	0.325962	-0.288079	-0.14393	-0.0654125	-0.185445	0.238803	0.864123	6.63938e-13	0.0790467	0.35798	0.149299	0.205385	0.533653	0.77817	0.420937
XM_005680282.3	0.437428	-0.1586	-0.0592499	-0.3152	-0.384965	-0.232379	0.123888	-0.085896	-0.282759	-0.239087	0.0473655	0.492298	0.798634	0.163995	0.0848446	0.310749	0.59263	0.711228	0.214253	0.296586
XM_005680283.3	0.908733	-0.255699	-0.374493	-0.858501	-0.566603	-0.623482	0.524293	0.0310362	-0.648719	-0.446719	1.21397e-08	0.263254	0.0944138	6.38537e-07	0.0074055	0.00252919	0.0146941	0.89376	0.00146655	0.0423417
XM_005680285.3	-0.581006	0.598082	0.505321	0.851105	0.554282	0.792335	-0.790313	-0.528396	0.206921	-0.190886	0.00574436	0.00418643	0.0194551	1.00517e-06	0.00912305	1.85699e-05	2.01882e-05	0.0138004	0.368139	0.407189
XM_005680302.3	-0.609873	0.390548	0.422098	0.770562	0.7896	0.982778	-0.6739	-0.389995	0.119572	-0.166186	0.00333045	0.0800471	0.0566462	4.36709e-05	2.07868e-05	2.14049e-15	0.000809621	0.0805129	0.605679	0.471551
XM_005680306.3	0.744294	-0.225514	-0.456221	-0.94517	-0.405145	-0.664228	0.756923	0.303908	-0.636879	-0.302282	0.000109302	0.325659	0.0376417	1.10833e-10	0.0684612	0.00102367	7.13148e-05	0.180459	0.00190495	0.18292
XM_005680308.3	0.63421	-0.484375	-0.531367	-0.970944	-0.430301	-0.754074	0.890693	0.545888	-0.418119	0.0264648	0.00201769	0.0260706	0.0131812	2.94105e-13	0.0515216	7.86968e-05	6.26531e-08	0.0104701	0.0592679	0.909341
XM_005680310.3	0.472775	-0.206218	-0.405391	-0.850088	-0.367791	-0.606462	0.842426	0.592624	-0.474637	0.0147843	0.0304362	0.369804	0.068277	1.06792e-06	0.10094	0.0035615	1.66155e-06	0.00464055	0.0296991	0.949285
XM_005680327.3	-0.677654	0.593	0.467483	0.943093	0.255839	0.547173	-0.805347	-0.425718	0.522475	0.127842	0.000737476	0.00460803	0.0326101	1.56492e-10	0.262982	0.0102539	1.0606e-05	0.0543392	0.0151048	0.580779
XM_005680328.3	-0.692095	-0.072198	0.179386	0.695155	0.0401065	0.0819102	-0.410386	0.0406011	0.958325	0.758454	0.000508585	0.755801	0.436537	0.000468814	0.862961	0.724112	0.0646262	0.861287	8.61561e-12	6.76e-05
XM_005680329.3	-0.707251	0.11506	0.362451	0.905079	0.190675	0.392999	-0.710949	-0.269217	0.831558	0.470927	0.000336518	0.619442	0.106373	1.73699e-08	0.407719	0.078006	0.000303094	0.237958	2.99371e-06	0.031182
XM_005680331.2	0.703657	-0.381631	-0.416047	-0.983072	-0.339548	-0.634697	0.8567	0.463652	-0.625618	-0.19491	0.000371977	0.0878092	0.0606691	1.81947e-15	0.132098	0.00199669	7.14786e-07	0.0342586	0.00241949	0.397185
XM_005680335.3	0.102213	-0.503294	-0.41514	-0.628691	-0.227193	-0.623347	0.83756	0.83912	0.0582151	0.563519	0.659304	0.0200293	0.0612902	0.0022687	0.321974	0.00253625	2.17406e-06	1.99651e-06	0.802083	0.0078082
XM_005680336.3	0.581544	-0.483028	-0.5115	-0.9349	-0.401966	-0.712982	0.883432	0.591099	-0.378837	0.09401	0.00568877	0.0265504	0.0177854	5.43749e-10	0.0708688	0.000285967	1.1209e-07	0.00477454	0.090352	0.685237
XM_005680337.3	0.459554	-0.226427	-0.219937	-0.84551	-0.22765	-0.559725	0.847612	0.560683	-0.556512	-0.0995652	0.0360932	0.323652	0.338082	1.39464e-06	0.320976	0.00832793	1.23506e-06	0.00819413	0.00879008	0.667635
XM_005680353.3	0.73357	-0.388676	-0.437446	-0.887061	-0.344813	-0.584574	0.697956	0.29313	-0.53198	-0.219256	0.000154184	0.0816324	0.0473555	8.42234e-08	0.125828	0.00538442	0.000434783	0.197195	0.0130562	0.339618
XM_005680355.3	0.570931	-0.304245	-0.423067	-0.961789	-0.22885	-0.591243	0.907936	0.545011	-0.614119	-0.151328	0.00686941	0.179953	0.0560212	3.82939e-12	0.318362	0.00476175	1.31425e-08	0.0106196	0.00306047	0.512598
XM_005680356.3	-0.291487	0.758973	0.228793	0.520705	0.296444	0.523098	-0.549028	-0.443593	-0.0946743	-0.359127	0.199833	6.63801e-05	0.318485	0.0155136	0.191941	0.014963	0.00994835	0.0439836	0.683123	0.109861
XM_005680364.3	-0.622277	0.305774	0.512672	0.878369	0.574207	0.832133	-0.770833	-0.447044	0.326375	-0.0568156	0.0025929	0.177665	0.0174823	1.64462e-07	0.00648524	2.90493e-06	4.32332e-05	0.0421737	0.148754	0.806754
XM_005680365.2	0.905054	-0.392372	-0.469527	-0.900447	-0.530179	-0.675004	0.579674	0.0679283	-0.565947	-0.37032	1.74128e-08	0.0785243	0.0317564	2.68129e-08	0.0134259	0.000787797	0.00588364	0.769856	0.00748976	0.0984404
XM_005680366.2	0.736955	-0.440076	-0.350189	-0.794182	-0.475732	-0.678772	0.593551	0.199209	-0.406035	-0.19514	0.000138561	0.0458891	0.119647	1.7192e-05	0.0292722	0.000717075	0.00456064	0.386647	0.0677977	0.396617
XM_005680367.3	-0.537811	0.423888	0.503186	0.698028	0.770214	0.980666	-0.619023	-0.373402	-0.0376064	-0.282744	0.0119152	0.055496	0.0200604	0.000433928	4.42377e-05	6.37235e-15	0.00277163	0.0954544	0.871433	0.214277
XM_005680368.3	-0.152483	-0.367422	-0.103997	-0.500173	0.0611554	-0.423464	0.84556	0.922809	-0.020948	0.504958	0.509348	0.10131	0.653712	0.02094	0.792293	0.0557667	1.39069e-06	2.61506e-09	0.928186	0.0195569
XM_005680370.3	0.392406	-0.444851	-0.244228	-0.766702	0.0964614	-0.239434	0.776613	0.539939	-0.563471	-0.119402	0.0784956	0.0433171	0.286006	5.03376e-05	0.677449	0.295864	3.47588e-05	0.0115195	0.00781458	0.606193
XM_005680371.3	-0.210569	0.489652	0.517221	0.766814	0.0793166	0.525016	-0.902597	-0.754749	0.183834	-0.310085	0.359566	0.0242568	0.0163442	5.01317e-05	0.732534	0.0145334	2.19787e-08	7.68907e-05	0.425056	0.171319
XM_005680372.3	-0.43045	0.240344	0.265951	0.801765	0.0134733	0.326759	-0.780136	-0.494641	0.62839	0.186234	0.0514321	0.293978	0.243918	1.24244e-05	0.953777	0.148248	3.03364e-05	0.0226353	0.00228311	0.418929
XM_005680373.3	0.822698	-0.00874701	-0.283061	-0.609636	-0.190953	-0.111655	0.193481	-0.301485	-0.812706	-0.781065	4.69632e-06	0.969983	0.213742	0.00334607	0.407022	0.629915	0.400722	0.184134	7.58418e-06	2.92555e-05
XM_005680381.3	-0.664646	0.32011	0.631213	0.932983	0.204226	0.500218	-0.776077	-0.38172	0.587704	0.198387	0.00101354	0.157171	0.00215093	7.10959e-10	0.374548	0.0209268	3.54793e-05	0.0877287	0.0050843	0.388648
XM_005680387.3	-0.647933	-0.209179	0.427587	0.16158	0.190078	-0.048485	0.315747	0.671082	0.380351	0.643859	0.00149273	0.362818	0.0531763	0.484094	0.409216	0.83468	0.163225	0.000867632	0.0889671	0.00163487
XM_005680390.3	-0.540076	-0.329163	-0.00710553	0.128903	0.0669863	-0.213362	0.289311	0.681143	0.678464	0.922843	0.0114946	0.145112	0.975614	0.577616	0.772966	0.35308	0.203365	0.000675391	0.000722633	2.6046e-09
XM_005680392.3	0.911478	-0.36898	-0.46787	-0.933941	-0.517444	-0.658047	0.62284	0.119767	-0.627143	-0.380732	9.18272e-09	0.0997596	0.0324469	6.22463e-10	0.0162898	0.00118419	0.00256297	0.605086	0.00234367	0.0886211
XM_005680393.3	-0.718914	0.3972	0.52467	0.990377	0.4135	0.69159	-0.844586	-0.442149	0.555365	0.136917	0.000240641	0.0745983	0.0146101	8.75297e-18	0.0624257	0.000515411	1.4704e-06	0.0447586	0.00896004	0.553976
XM_005680465.3	0.562051	-0.0141368	-0.133156	-0.486942	-0.521947	-0.437802	0.29294	0.0243993	-0.38719	-0.263826	0.00800603	0.951504	0.565017	0.0251753	0.0152258	0.0471549	0.197499	0.916391	0.0829076	0.247848
XM_005680467.2	-0.689588	0.263694	0.400494	0.950149	0.253764	0.507958	-0.79642	-0.387198	0.72905	0.310799	0.000543276	0.248094	0.0720052	4.57519e-11	0.267008	0.0187278	1.56425e-05	0.0829008	0.000177404	0.170283
XM_005680468.3	-0.261964	0.992512	0.164875	0.417967	0.179661	0.366922	-0.421951	-0.328389	-0.145906	-0.328579	0.251326	8.13963e-19	0.475103	0.0593696	0.435821	0.101811	0.0567412	0.146117	0.52799	0.14587
XM_005680470.3	-0.271584	0.993423	0.125966	0.394971	0.170226	0.348209	-0.386189	-0.286048	-0.137963	-0.291717	0.233696	2.38167e-19	0.586387	0.0763917	0.460687	0.121897	0.0837744	0.208741	0.550924	0.199463
XM_005680471.3	0.193191	-0.205384	-0.221793	-0.766418	0.00742156	-0.409493	0.937092	0.804516	-0.491765	0.0842215	0.401441	0.371786	0.333917	5.08601e-05	0.97453	0.0652674	3.96154e-10	1.10059e-05	0.023559	0.716632
XM_005680475.3	-0.660414	0.222426	0.306805	0.943107	0.216808	0.481352	-0.814591	-0.413505	0.776805	0.35012	0.00112037	0.332503	0.176133	1.56147e-10	0.345171	0.0271571	6.94353e-06	0.0624223	3.45045e-05	0.119725
XM_005680477.3	-0.643051	0.260384	0.317115	0.677224	0.86288	0.938994	-0.51193	-0.195285	0.160406	-0.0195583	0.00166439	0.2543	0.16131	0.000745445	4.82246e-07	2.98159e-10	0.0176736	0.396257	0.487319	0.93294
XM_005680479.3	0.535336	-0.444002	-0.431254	-0.933695	-0.388814	-0.745389	0.932785	0.662675	-0.390735	0.107996	0.0123891	0.0437657	0.0509504	6.44189e-10	0.0815142	0.00010543	7.3062e-10	0.00106217	0.0798895	0.641241
XM_005680481.3	-0.718565	0.0480368	0.227769	0.882006	0.266587	0.466855	-0.693006	-0.254252	0.837904	0.499272	0.000243128	0.836188	0.320715	1.25085e-07	0.24275	0.0328759	0.000496455	0.266058	2.13384e-06	0.0212092
XM_005680483.3	-0.665024	0.334003	0.55154	0.965429	0.342915	0.64599	-0.838987	-0.445846	0.571927	0.155107	0.00100441	0.138939	0.00954644	1.50059e-12	0.128063	0.00155914	2.01116e-06	0.0427951	0.00675068	0.501999
XM_005680485.3	-0.586234	0.516449	0.554709	0.889254	0.253979	0.539627	-0.780321	-0.452704	0.406914	0.00639447	0.00522342	0.0165329	0.00905844	7.05294e-08	0.26659	0.011577	3.01184e-05	0.0393311	0.0671479	0.978054
XM_005680495.3	-0.567828	0.34167	0.59102	0.911968	0.148566	0.449855	-0.817761	-0.495173	0.569267	0.106572	0.0072504	0.129545	0.00478153	8.72802e-09	0.520414	0.0407428	5.9728e-06	0.0224677	0.00707158	0.645673
XM_005680496.3	-0.439462	-0.07384	0.131852	0.627691	0.460213	0.605632	-0.57398	-0.317605	0.42617	0.153008	0.0462284	0.750415	0.568867	0.00231687	0.0357934	0.0036197	0.0065113	0.160627	0.0540559	0.507874
XM_005680504.3	-0.0536656	-0.259586	-0.111612	0.36532	-0.231117	-0.0472378	-0.441814	-0.332561	0.625375	0.317903	0.817288	0.255813	0.630047	0.103429	0.313458	0.838878	0.0449394	0.140758	0.00243175	0.160214
XM_005680512.3	0.242417	-0.0977979	0.0919541	0.125948	-0.310445	-0.0326433	-0.351008	-0.503506	0.051362	-0.25229	0.289707	0.673217	0.691791	0.586442	0.170797	0.888291	0.118725	0.0199688	0.825012	0.269891
XM_005680513.3	-0.595485	0.45148	0.494115	0.959914	0.313481	0.66702	-0.895783	-0.547775	0.475252	0.0293579	0.0043977	0.0399329	0.0228021	5.99236e-12	0.166433	0.000957458	4.06523e-08	0.010154	0.0294587	0.899476
XM_005680525.3	0.765664	-0.20357	-0.407842	-0.712087	-0.537003	-0.586037	0.41616	-0.0208518	-0.448079	-0.325579	5.22734e-05	0.376118	0.0664665	0.0002934	0.0120683	0.00524236	0.060592	0.928515	0.0416421	0.149805
XM_005680526.3	0.589039	-0.0567519	-0.349592	-0.430927	-0.36708	-0.372232	0.146515	-0.158756	-0.296599	-0.281462	0.00496058	0.806966	0.120323	0.051146	0.101652	0.0965799	0.526253	0.491866	0.191697	0.216453
XM_005680531.3	-0.267751	-0.257112	-0.147823	-0.186083	-0.0376182	-0.272308	0.466711	0.613719	0.267959	0.573928	0.240622	0.260533	0.522524	0.419313	0.871393	0.232402	0.0329371	0.0030851	0.240242	0.00651731
XM_005680537.3	-0.686081	0.364339	0.321843	0.880878	0.539646	0.795208	-0.758354	-0.403609	0.458994	0.10347	0.000595179	0.104428	0.15481	1.36295e-07	0.0115735	1.64656e-05	6.78381e-05	0.0696167	0.0363501	0.65536
XM_005680538.3	-0.169047	-0.143234	-0.0946265	0.132359	0.230366	0.196216	-0.0840417	-0.00869083	0.0924181	0.0778308	0.463843	0.535655	0.683275	0.567368	0.315078	0.393965	0.717212	0.970175	0.69031	0.737372
XM_005680540.2	-0.311105	0.924925	0.319139	0.467232	0.164019	0.353783	-0.425708	-0.298627	-0.116483	-0.308972	0.169842	2.02516e-09	0.158504	0.032716	0.477431	0.115639	0.054345	0.188533	0.615087	0.172942
XM_005680550.3	-0.358275	-0.453413	-0.315034	-0.0282073	0.00338015	-0.247018	0.308648	0.539224	0.592087	0.804339	0.110768	0.038986	0.164229	0.903397	0.988398	0.280364	0.173417	0.0116513	0.00468738	1.10924e-05
XM_005680551.3	-0.644799	0.11859	0.267874	0.918452	0.252349	0.491308	-0.794901	-0.397911	0.788843	0.370428	0.00160111	0.608663	0.240397	4.33025e-09	0.269776	0.0237084	1.66805e-05	0.0740331	2.14396e-05	0.0983341
XM_005680556.3	-0.75143	0.313872	0.70251	0.931357	0.410966	0.629448	-0.714055	-0.305446	0.505654	0.159026	8.61314e-05	0.165875	0.000383948	8.87177e-10	0.0642117	0.00223279	0.000277263	0.178153	0.0193621	0.49112
XM_005680564.3	0.842101	-0.0539066	-0.0682282	-0.302587	-0.627322	-0.32169	-0.18534	-0.604771	-0.414638	-0.644514	1.69213e-06	0.816482	0.768866	0.182457	0.00233487	0.155018	0.421206	0.00368091	0.0616365	0.00161126
XM_005680573.3	0.931581	-0.260758	-0.429003	-0.727229	-0.552867	-0.527851	0.321776	-0.161228	-0.539874	-0.467443	8.60769e-10	0.253595	0.052308	0.000187573	0.00933953	0.0139165	0.154901	0.48506	0.0115316	0.0326268
XM_005680574.3	0.211458	0.22954	0.124068	0.341697	-0.132417	0.262983	-0.644381	-0.739951	-0.0166174	-0.435626	0.357493	0.316865	0.592087	0.129512	0.567198	0.249419	0.00161604	0.000125889	0.943006	0.0483912
XM_005680575.3	-0.771106	0.240918	0.663973	0.942221	0.419248	0.640379	-0.709449	-0.265511	0.554308	0.232063	4.27954e-05	0.292791	0.00102991	1.80221e-10	0.0585146	0.00176519	0.00031629	0.244729	0.00911902	0.311426
XM_005680579.2	-0.097503	0.0797907	0.37026	0.339268	0.122419	0.408407	-0.402845	-0.342175	-0.0281871	-0.211724	0.67415	0.730992	0.0984993	0.132438	0.597055	0.0660548	0.0701973	0.128942	0.903466	0.356874
XM_005680583.3	-0.610412	0.371024	0.693458	0.881304	0.518479	0.791377	-0.772574	-0.466709	0.245281	-0.135436	0.00329512	0.0977518	0.00049053	1.31961e-07	0.0160402	1.93222e-05	4.05102e-05	0.0329378	0.283868	0.558312
XM_005680585.3	0.671582	-0.294907	-0.242585	-0.884961	-0.438208	-0.618882	0.761759	0.406481	-0.610097	-0.207889	0.000857095	0.194365	0.289362	9.9488e-08	0.0469272	0.00277962	6.01502e-05	0.0674676	0.00331573	0.365854
XM_005680586.3	0.966219	-0.254529	-0.38607	-0.676404	-0.587125	-0.500982	0.215523	-0.296455	-0.545593	-0.54657	1.20855e-12	0.265521	0.0838778	0.000760865	0.0051387	0.0207009	0.348109	0.191924	0.0105202	0.0103548
XM_005680603.3	-0.406719	0.537179	0.821016	0.59899	0.389809	0.607313	-0.52364	-0.337535	-0.110718	-0.332812	0.0672916	0.0120348	5.10151e-06	0.00411459	0.08067	0.00350262	0.0148405	0.134553	0.632809	0.14044
XM_005680607.3	-0.513444	-0.385036	0.300992	-0.0309313	0.215681	-0.122497	0.491047	0.823693	0.315999	0.705424	0.0172846	0.0847818	0.184889	0.894117	0.347746	0.596821	0.0237943	4.47041e-06	0.162871	0.000354157
XM_005680608.3	-0.662497	-0.236045	0.262605	0.213299	0.119698	-0.0672243	0.244558	0.64677	0.516395	0.768464	0.00106665	0.302959	0.250125	0.353226	0.605293	0.77218	0.285334	0.0015322	0.0165462	4.71916e-05
XM_005680638.3	0.299435	-0.497879	-0.558577	-0.659258	-0.441391	-0.764019	0.705643	0.533927	0.0989814	0.415107	0.187282	0.0216302	0.00849066	0.00115118	0.0451694	5.5475e-05	0.000352008	0.0126657	0.669477	0.061313
XM_005680647.3	0.79379	-0.287614	-0.0979351	-0.81714	-0.349366	-0.439672	0.560769	0.109386	-0.766674	-0.515375	1.74767e-05	0.206149	0.672783	6.1528e-06	0.120578	0.0461121	0.00818224	0.636931	5.0388e-05	0.0167985
XM_005680657.3	0.560262	-0.41153	-0.452788	-0.963424	-0.30134	-0.674514	0.933765	0.611839	-0.491938	-0.00667878	0.00825265	0.063811	0.0392901	2.54384e-12	0.184356	0.000797416	6.37984e-10	0.00320305	0.0235026	0.977078
XM_005680660.3	-0.610084	-0.0865698	0.263822	0.625009	0.187546	0.280111	-0.381177	0.0338732	0.69213	0.552865	0.00331655	0.709057	0.247856	0.00245033	0.415599	0.218759	0.0882183	0.884109	0.000508119	0.00933985
XM_005680663.3	-0.131019	-0.246424	-0.142426	-0.530682	0.107413	-0.344662	0.866327	0.942539	-0.143337	0.430361	0.571332	0.281558	0.537984	0.0133219	0.643054	0.126004	3.83985e-07	1.71204e-10	0.53536	0.0514858
XM_005680669.3	0.885594	-0.21414	-0.309597	-0.562687	-0.545744	-0.432859	0.132891	-0.299084	-0.460839	-0.479657	9.46467e-08	0.351284	0.17203	0.00791974	0.0104945	0.049999	0.565798	0.187826	0.03551	0.0277818
XM_005680673.3	0.730359	-0.321799	-0.419499	-0.870127	-0.379983	-0.597654	0.668046	0.241425	-0.545905	-0.262508	0.000170386	0.15487	0.0583486	2.96525e-07	0.0893025	0.00422065	0.000934049	0.291745	0.0104671	0.250306
XM_005680675.3	0.688159	-0.343037	-0.439362	-0.881245	-0.325036	-0.577757	0.694244	0.233443	-0.582341	-0.316083	0.000563942	0.127919	0.046284	1.3256e-07	0.150526	0.0060891	0.000480372	0.308476	0.0056074	0.162753
XM_005680676.3	0.886288	-0.0735469	-0.36901	-0.516141	-0.613185	-0.424094	0.0571449	-0.377208	-0.455983	-0.512572	8.95797e-08	0.751376	0.0997293	0.0166087	0.00311823	0.0553648	0.805654	0.0918596	0.0377544	0.0175079
XM_005680677.3	-0.135255	-0.266386	-0.22442	-0.149456	-0.332771	-0.40647	0.346524	0.508007	0.360515	0.611678	0.558844	0.243119	0.328074	0.517889	0.140493	0.0674757	0.123836	0.0187145	0.108395	0.00321331
XM_005680678.3	0.481672	-0.310609	-0.367027	-0.790835	-0.0900683	-0.486983	0.730324	0.37493	-0.465192	-0.162412	0.0270402	0.170558	0.101706	1.97586e-05	0.697822	0.0251612	0.000170572	0.0939989	0.0335881	0.481817
XM_005680680.3	0.596457	-0.446637	-0.270022	-0.676748	-0.484736	-0.611227	0.506405	0.140661	-0.311433	-0.140333	0.00431762	0.0423839	0.236502	0.00075435	0.0259431	0.00324227	0.0191534	0.543085	0.169367	0.544035
XM_005680682.3	-0.525583	0.430446	0.520078	0.765423	0.218462	0.45865	-0.664119	-0.395055	0.384	0.0379567	0.0144081	0.0514344	0.0156604	5.27329e-05	0.341414	0.0365081	0.00102634	0.076324	0.0856947	0.870245
XM_005680701.3	-0.661129	0.315281	0.499602	0.950783	0.259899	0.556493	-0.813475	-0.429172	0.612517	0.191454	0.00110169	0.163881	0.0211102	4.06115e-11	0.255218	0.00879288	7.31677e-06	0.0522049	0.00316006	0.405769
XM_005680705.2	-0.682306	0.181719	0.37697	0.952376	0.269113	0.546592	-0.81405	-0.40442	0.734835	0.321717	0.00065571	0.430494	0.0920818	2.99006e-11	0.238145	0.0103512	7.12249e-06	0.0690043	0.00014818	0.154981
XM_005680706.3	-0.637204	0.423604	0.419375	0.948461	0.261377	0.543814	-0.835727	-0.470266	0.610377	0.164978	0.00189161	0.0556777	0.0584305	6.23648e-11	0.252428	0.0108267	2.40046e-06	0.0314522	0.00329742	0.474824
XM_005680707.3	0.88938	-0.245722	-0.349081	-0.677893	-0.450086	-0.47575	0.276134	-0.23899	-0.543283	-0.544605	6.98043e-08	0.282976	0.120903	0.000733058	0.0406266	0.0292654	0.225645	0.296789	0.0109196	0.0106895
XM_005680715.3	-0.695813	0.416502	0.555961	0.990038	0.425399	0.717632	-0.863135	-0.482226	0.503606	0.0719132	0.000460626	0.060359	0.00887146	1.21429e-17	0.0545391	0.000249877	4.74282e-07	0.0268393	0.01994	0.756736
XM_005680723.3	-0.684106	0.185673	0.322349	0.924184	0.314569	0.557618	-0.778297	-0.372114	0.708683	0.321171	0.000626226	0.420358	0.154126	2.2166e-09	0.164886	0.00862862	3.25797e-05	0.0966938	0.000323213	0.155723
XM_005680730.3	-0.698524	-0.260923	0.390166	0.320329	0.223058	-0.00180611	0.153052	0.596983	0.60991	0.785268	0.000428142	0.253284	0.0803686	0.156871	0.331096	0.993801	0.507752	0.00427479	0.003328	2.47709e-05
XM_005680734.3	-0.683202	0.419474	0.386763	0.89291	0.25792	0.449543	-0.713256	-0.318498	0.644248	0.272883	0.000640893	0.0583649	0.0832766	5.20327e-08	0.258984	0.0408999	0.000283721	0.15939	0.00162083	0.231379
XM_005680735.3	-0.652979	0.23528	0.353257	0.950549	0.217933	0.503483	-0.835247	-0.437271	0.750323	0.320561	0.00133126	0.304574	0.116219	4.24437e-11	0.342613	0.0199752	2.46298e-06	0.0474543	8.94201e-05	0.156554
XM_005680736.3	-0.67277	0.514998	0.492609	0.97998	0.39318	0.70653	-0.876042	-0.509221	0.473157	0.04019	0.000832473	0.0168925	0.0232849	8.8491e-15	0.0778565	0.000343384	1.95064e-07	0.0183873	0.0302838	0.862679
XM_005680737.3	-0.527772	0.543267	0.194458	0.751766	0.104804	0.411512	-0.670033	-0.358388	0.492064	0.186931	0.0139334	0.0109223	0.398301	8.51524e-05	0.651188	0.0638236	0.000890116	0.110646	0.0234617	0.417159
XM_005680746.3	-0.529851	0.171919	0.452335	0.819202	0.338797	0.57131	-0.730092	-0.435407	0.484499	0.0801764	0.0134941	0.456172	0.0395117	5.57203e-06	0.133011	0.00682409	0.000171798	0.048517	0.0260267	0.729739
XM_005680747.2	-0.672666	0.3968	0.436903	0.960213	0.207646	0.481024	-0.822636	-0.423396	0.688724	0.261298	0.000834591	0.0749178	0.0476627	5.58694e-12	0.366426	0.0272771	4.71074e-06	0.0558107	0.000555696	0.252577
XM_005680753.3	-0.643204	0.366213	0.708602	0.916998	0.262435	0.534888	-0.768021	-0.407229	0.487043	0.0965983	0.00165876	0.102525	0.00032396	5.09207e-09	0.250443	0.0124765	4.79669e-05	0.066916	0.0251403	0.677015
XM_005680782.3	-0.509668	-0.0457205	-0.0744146	0.625663	0.427797	0.551267	-0.534681	-0.244746	0.582636	0.327298	0.018268	0.843991	0.748533	0.00241724	0.0530468	0.00958941	0.0125172	0.284953	0.00557747	0.147541
XM_005680784.3	0.182655	-0.360647	-0.354998	-0.69587	0.0931462	-0.371603	0.816249	0.624756	-0.306269	0.108898	0.428083	0.108255	0.114306	0.000459925	0.687988	0.0971893	6.41975e-06	0.00246329	0.176928	0.638442
XM_005680785.3	-0.66237	0.219724	0.608215	0.346815	0.724784	0.535783	0.0139952	0.266832	-0.0636689	0.00670454	0.00106985	0.338561	0.00344117	0.1235	0.000202015	0.0123024	0.951989	0.242301	0.783947	0.97699
XM_005680790.3	0.0527632	-0.273108	-0.219808	-0.214506	-0.272877	-0.343656	0.257654	0.195664	0.18353	0.275662	0.820312	0.23098	0.338373	0.350443	0.231389	0.127186	0.259494	0.395324	0.425835	0.226472
XM_005680791.3	-0.514859	0.283949	0.468946	0.770495	0.310002	0.524619	-0.663138	-0.353095	0.370208	0.0441601	0.0169272	0.212246	0.0319972	4.37785e-05	0.17144	0.0146215	0.00105057	0.116399	0.0985496	0.849256
XM_005680793.3	-0.582921	0.361909	0.447042	0.935402	0.134092	0.462114	-0.851772	-0.500985	0.634331	0.17833	0.00554882	0.106936	0.0421746	5.06254e-10	0.562262	0.0349382	9.65872e-07	0.0207	0.00201246	0.439285
XM_005680800.3	-0.641059	0.0787604	0.273649	0.510629	0.184167	0.240195	-0.194547	0.244801	0.530154	0.57015	0.00173904	0.734344	0.23002	0.0180134	0.424202	0.294286	0.398081	0.284842	0.0134311	0.00696372
XM_005680810.3	-0.738252	0.39765	0.118217	0.44863	0.15581	0.0353009	-0.0427684	0.39128	0.561781	0.632313	0.000132945	0.0742403	0.609798	0.0413616	0.50004	0.879258	0.853957	0.0794334	0.00804287	0.00210117
XM_005680811.3	0.953362	-0.211636	-0.343037	-0.578488	-0.609645	-0.44179	0.0989152	-0.37514	-0.505441	-0.557995	2.46018e-11	0.357079	0.127919	0.00601013	0.00334547	0.0449527	0.669686	0.0938002	0.0194214	0.00857429
XM_005680813.3	0.785289	-0.180392	-0.29242	-0.53467	-0.450288	-0.380617	0.157264	-0.243583	-0.461863	-0.456367	2.47499e-05	0.433926	0.198332	0.0125192	0.0405257	0.0887259	0.495998	0.28732	0.0350501	0.037573
XM_005680814.3	-0.769212	0.361388	0.487297	0.943698	0.377494	0.631826	-0.73797	-0.295644	0.581743	0.25206	4.59084e-05	0.10748	0.0250533	1.41721e-10	0.0915937	0.0021231	0.000134149	0.193201	0.00566837	0.270343
XM_005680816.3	-0.565646	-0.0303884	0.52905	0.789183	0.156144	0.32248	-0.630808	-0.285179	0.69706	0.340514	0.00752862	0.895965	0.013662	2.11445e-05	0.499111	0.153949	0.00216949	0.210187	0.000445435	0.130931
XM_005680820.3	-0.389385	0.319367	0.420805	0.84868	0.0043116	0.381827	-0.875271	-0.63231	0.555608	0.0461594	0.0810291	0.15819	0.0574884	1.16033e-06	0.985201	0.087633	2.06246e-07	0.00210131	0.00892379	0.842512
XM_005680821.3	0.616614	-0.423442	-0.419729	-0.943973	-0.357073	-0.672478	0.867909	0.513294	-0.51046	-0.0813771	0.00291049	0.0557808	0.058196	1.35426e-10	0.112056	0.000838453	3.45137e-07	0.0173228	0.018058	0.72584
XM_005680822.3	0.583751	-0.37041	-0.441339	-0.903723	-0.230237	-0.572148	0.823192	0.474008	-0.520309	-0.111459	0.00546569	0.0983522	0.0451974	1.97684e-08	0.315357	0.00672452	4.58296e-06	0.0299465	0.0156061	0.63052
XM_005680827.3	0.774487	-0.305723	-0.468355	-0.914883	-0.438979	-0.625103	0.686063	0.241304	-0.595061	-0.28253	3.76907e-05	0.17774	0.0322438	6.41291e-09	0.0464964	0.00244555	0.00059545	0.291995	0.00443297	0.21464
XM_005680835.2	-0.807827	0.112877	0.310171	0.831381	0.239194	0.364994	-0.541497	-0.0766084	0.82719	0.576546	9.48761e-06	0.626149	0.171194	3.0215e-06	0.296364	0.10376	0.0112367	0.74136	3.74951e-06	0.00622193
XM_005680846.3	-0.245465	0.0131623	0.613436	-0.0778005	0.304525	0.0691065	0.362153	0.487944	-0.277537	0.00144515	0.283496	0.954843	0.00310261	0.737471	0.179532	0.76597	0.106682	0.0248325	0.2232	0.99504
XM_005680865.3	0.494873	-0.300005	-0.504235	-0.54912	-0.433465	-0.600645	0.391456	0.0781238	-0.0831166	-0.0100921	0.0225623	0.186404	0.019761	0.00993333	0.0496437	0.00398629	0.0792861	0.736418	0.720204	0.965369
XM_005680884.3	0.197515	0.564913	-0.216542	-0.351447	-0.152433	-0.202205	0.310545	0.161337	-0.466291	-0.247313	0.390779	0.00762396	0.345779	0.118233	0.50949	0.379394	0.170652	0.484762	0.033116	0.279771
XM_005680885.3	0.62061	-0.364963	-0.382504	-0.96348	-0.3372	-0.654886	0.89728	0.548787	-0.575686	-0.108249	0.00268319	0.103791	0.0870251	2.50741e-12	0.134966	0.0012742	3.56447e-08	0.00998758	0.00631774	0.640456
XM_005680886.3	-0.277403	-0.0220116	0.0732516	0.603569	-0.130988	0.116295	-0.619507	-0.442687	0.649763	0.227198	0.223433	0.92455	0.752344	0.0037678	0.571426	0.615662	0.00274439	0.0444685	0.00143234	0.321963
XM_005680893.3	0.281858	-0.340858	-0.494276	-0.72363	0.0977586	-0.258265	0.748699	0.515885	-0.436715	-0.0232545	0.215779	0.130518	0.0227511	0.000209151	0.673341	0.258326	9.44395e-05	0.016672	0.0477695	0.920302
XM_005680900.3	0.551591	-0.374202	-0.05415	-0.85469	-0.262344	-0.542126	0.824632	0.536476	-0.62018	-0.161339	0.00953842	0.09469	0.815667	8.09252e-07	0.250614	0.0111243	4.26576e-06	0.012169	0.00270693	0.484757
XM_005680911.3	-0.342336	0.664102	-0.09083	0.57271	-0.0946812	0.184374	-0.564495	-0.337276	0.418053	0.156204	0.12875	0.00102676	0.695384	0.00665854	0.683101	0.423672	0.00767882	0.134872	0.0593119	0.498943
XM_005680918.3	0.186287	0.126009	0.661379	-0.135767	-0.0345097	-0.056656	0.114505	-0.0320927	-0.518243	-0.490948	0.418793	0.586259	0.00109522	0.557343	0.881946	0.807287	0.621145	0.890164	0.0160968	0.0238269
XM_005680921.3	0.66866	-0.341993	-0.469849	-0.827077	-0.363478	-0.653674	0.660506	0.274133	-0.429814	-0.164028	0.000920295	0.129158	0.0316236	3.77128e-06	0.105312	0.00131022	0.00111796	0.229164	0.0518161	0.477408
XM_005680922.3	0.378994	-0.26229	-0.139596	-0.251754	-0.441184	-0.489856	0.112862	-0.0318106	0.138523	0.105864	0.0902076	0.250714	0.546171	0.270945	0.0452819	0.0241887	0.626194	0.891124	0.549294	0.647878
XM_005680923.3	0.864951	-0.18818	-0.258724	-0.61276	-0.472888	-0.446594	0.219241	-0.238868	-0.568802	-0.559114	4.20851e-07	0.413997	0.257451	0.00314482	0.0303912	0.0424063	0.339651	0.297044	0.00712902	0.00841433
XM_005680924.3	0.387962	-0.317493	-0.204423	-0.847967	-0.116421	-0.501952	0.910956	0.66185	-0.537842	-0.0385828	0.0822431	0.160783	0.374078	1.20981e-06	0.615277	0.020417	9.69034e-09	0.0010831	0.0119093	0.868123
XM_005680925.3	0.974304	-0.241229	-0.412182	-0.748038	-0.587939	-0.533243	0.310062	-0.21725	-0.608538	-0.557215	9.27384e-14	0.29215	0.0633504	9.65521e-05	0.00506234	0.0128018	0.171352	0.344165	0.00341935	0.00868716
XM_005680926.2	0.968001	-0.290446	-0.402429	-0.745574	-0.607286	-0.560924	0.320049	-0.186974	-0.563708	-0.500166	7.27105e-13	0.201517	0.0705145	0.000104787	0.00350446	0.00816077	0.157254	0.41705	0.00778298	0.0209421
XM_005680927.3	0.0539169	-0.36691	-0.2529	-0.702386	-0.0200778	-0.50185	0.965146	0.93146	-0.213135	0.374659	0.816447	0.101823	0.268696	0.000385258	0.931163	0.0204467	1.61963e-12	8.7496e-10	0.353604	0.0942555
XM_005680937.3	0.786632	-0.452776	-0.393693	-0.932171	-0.431321	-0.638414	0.724977	0.284746	-0.593256	-0.272573	2.34504e-05	0.0392961	0.0774346	7.94634e-10	0.0509102	0.00184254	0.000200841	0.210911	0.00458594	0.23193
XM_005680938.2	-0.837147	0.341915	0.229689	0.426767	0.335543	0.162101	0.0585746	0.540678	0.493911	0.671621	2.22342e-06	0.129252	0.316543	0.0536843	0.137015	0.482668	0.800885	0.0113847	0.022867	0.000856269
XM_005680954.2	0.366889	-0.398868	-0.387721	-0.867277	-0.126181	-0.591248	0.946029	0.699743	-0.396392	0.090719	0.101844	0.0732768	0.0824499	3.60224e-07	0.585745	0.00476127	9.57175e-11	0.000414186	0.0752451	0.695739
XM_005680956.2	0.106526	-0.375216	-0.279348	-0.728797	-0.0822547	-0.540391	0.966622	0.919083	-0.215733	0.373785	0.645817	0.0937288	0.22007	0.000178787	0.722995	0.0114369	1.07988e-12	4.03232e-09	0.347627	0.0950883
XM_005680961.3	-0.517221	0.381772	0.315181	0.680058	0.321821	0.564077	-0.58025	-0.277193	0.257675	0.0500064	0.0163441	0.0876817	0.164022	0.000694209	0.15484	0.00773402	0.00582306	0.223798	0.259452	0.829565
XM_005680968.3	0.406008	-0.338911	-0.254003	-0.872332	-0.105941	-0.537335	0.940172	0.711001	-0.5203	0.00918002	0.0678175	0.132871	0.266543	2.54265e-07	0.647638	0.0120053	2.48896e-10	0.000302649	0.0156084	0.968498
XM_005680970.3	-0.692514	0.515161	0.478881	0.970416	0.430295	0.71038	-0.845748	-0.474266	0.481599	0.0586024	0.000502973	0.0168519	0.0280717	3.48302e-13	0.0515255	0.000308043	1.37572e-06	0.0298446	0.0270671	0.800792
XM_005680980.3	-0.66905	0.390033	0.603454	0.806336	0.497229	0.637137	-0.593822	-0.221363	0.337595	0.066913	0.000911625	0.0804807	0.0037762	1.01471e-05	0.0218292	0.00189433	0.00453755	0.334879	0.134479	0.773208
XM_005680981.3	-0.910475	0.362266	0.378174	0.796285	0.371797	0.431291	-0.409982	0.114225	0.667996	0.555169	1.01789e-08	0.106565	0.0909632	1.57324e-05	0.0970003	0.0509284	0.0649157	0.622005	0.000935182	0.00898929
XM_005680983.3	-0.755039	0.190715	0.314142	0.578928	0.205366	0.244911	-0.225504	0.225144	0.608429	0.606171	7.61248e-05	0.407619	0.165492	0.00596291	0.371831	0.284618	0.325682	0.326475	0.00342665	0.00358181
XM_005680984.3	-0.549673	0.316183	0.3604	0.657768	0.82239	0.988832	-0.566609	-0.313492	0.0184497	-0.195492	0.00984382	0.162613	0.108515	0.00119191	4.76849e-06	3.57712e-17	0.0074047	0.166416	0.936733	0.395749
XM_005680985.3	-0.39544	-0.112892	0.165449	-0.143572	0.358205	0.0606697	0.53057	0.781727	-0.0509482	0.408263	0.0760121	0.626102	0.473548	0.534684	0.110842	0.793908	0.013345	2.85053e-05	0.826401	0.0661591
XM_005680998.3	-0.721882	0.426101	0.396452	0.962746	0.30873	0.587096	-0.796924	-0.36863	0.626728	0.250193	0.000220383	0.0540991	0.0751967	3.02069e-12	0.173297	0.00514146	1.53107e-05	0.100106	0.0023641	0.274026
XM_005681001.3	0.77905	-0.342284	-0.455877	-0.544182	-0.479496	-0.460369	0.167003	-0.235456	-0.29087	-0.318388	3.16441e-05	0.128813	0.0378042	0.0107626	0.0278417	0.0357224	0.469343	0.304203	0.200831	0.159542
XM_005681056.3	-0.0645387	-0.166716	0.107619	-0.31704	-0.0812849	-0.389939	0.532302	0.551108	-0.0101462	0.287404	0.781064	0.47012	0.642415	0.161414	0.726139	0.0805602	0.0129909	0.00961458	0.965184	0.206495
XM_005681057.3	-0.616343	0.378219	0.817131	0.761811	0.364887	0.552122	-0.576057	-0.242096	0.26689	0.0199882	0.0029265	0.0909215	6.15566e-06	6.00399e-05	0.103869	0.00945517	0.00627626	0.290365	0.242195	0.931469
XM_005681059.3	0.214547	-0.4561	-0.27202	-0.644351	-0.492224	-0.802612	0.802241	0.752846	0.0355272	0.490267	0.350347	0.0376988	0.232917	0.00161712	0.0234097	1.19718e-05	1.21683e-05	8.20767e-05	0.878489	0.024052
XM_005681060.3	0.884881	-0.203638	-0.382508	-0.746438	-0.41836	-0.499317	0.367329	-0.170148	-0.617572	-0.573697	1.0011e-07	0.375955	0.0870217	0.000101832	0.0591065	0.0211955	0.101402	0.460893	0.00285458	0.00654385
XM_005681064.3	0.433505	-0.467987	-0.255932	-0.795468	-0.274593	-0.664106	0.832074	0.5956	-0.310123	0.0903122	0.0496203	0.0323978	0.262803	1.62861e-05	0.228352	0.00102665	2.91394e-06	0.00438817	0.171264	0.697041
XM_005681074.3	-0.424524	-0.44132	-0.202913	0.0800987	-0.0818481	-0.305128	0.241318	0.538286	0.725986	0.889084	0.0550921	0.0452081	0.377694	0.729991	0.724313	0.178628	0.291966	0.011826	0.000194798	7.15164e-08
XM_005681075.2	-0.585091	0.553702	0.461156	0.751332	0.514257	0.712557	-0.626363	-0.349172	0.137446	-0.148818	0.00533388	0.00921121	0.035367	8.64187e-05	0.0170787	0.000289476	0.00238219	0.120799	0.552431	0.519698
XM_005681076.2	-0.549552	0.0802846	0.354636	0.132153	0.516741	0.28391	0.253154	0.59479	0.0458462	0.369102	0.00986337	0.729387	0.114703	0.567979	0.0164614	0.212313	0.2682	0.00445566	0.843568	0.0996391
XM_005681078.3	-0.632134	0.0218278	0.38573	0.822696	0.316666	0.489186	-0.673229	-0.293689	0.71256	0.368664	0.00210924	0.925178	0.0841746	4.697e-06	0.161937	0.0244125	0.000823109	0.196302	0.000289454	0.100072
XM_005681079.3	0.57024	-0.476269	-0.389884	-0.803845	-0.329219	-0.654361	0.722112	0.400713	-0.321814	-0.0256869	0.00695284	0.0290648	0.0806061	1.13379e-05	0.14504	0.0012897	0.000218875	0.0718355	0.154849	0.911995
XM_005681080.3	0.526641	-0.47019	-0.448662	-0.942931	-0.356708	-0.721701	0.942891	0.662341	-0.397719	0.102662	0.014177	0.0314835	0.0413456	1.60697e-10	0.11245	0.000221574	1.61739e-10	0.0010706	0.0741848	0.657894
XM_005681085.3	0.656378	-0.328241	-0.412002	-0.868895	-0.156166	-0.446219	0.696646	0.245291	-0.646379	-0.36739	0.00123102	0.146309	0.0634771	3.22725e-07	0.49905	0.0426012	0.000450423	0.283847	0.00154565	0.101341
XM_005681086.3	0.389351	-0.425554	-0.41201	-0.891993	-0.21573	-0.654687	0.974738	0.759403	-0.370116	0.164807	0.081058	0.054442	0.0634715	5.62122e-08	0.347634	0.00128005	7.9021e-14	6.5383e-05	0.0986406	0.47529
XM_005681089.3	-0.720183	0.18962	0.244005	0.293949	0.82469	0.552231	0.0948973	0.393339	0.0518477	0.199411	0.000231794	0.410368	0.28646	0.195886	4.25336e-06	0.00943831	0.682414	0.0777259	0.823382	0.386154
XM_005681096.2	-0.550029	0.554453	0.579871	0.382573	0.650985	0.566394	-0.124651	0.0747138	-0.209422	-0.21002	0.00978654	0.00909711	0.00586294	0.0869635	0.00139318	0.00743223	0.590335	0.747554	0.36225	0.360849
XM_005681098.3	0.65324	-0.386886	-0.37717	-0.875853	-0.561095	-0.772774	0.756167	0.42292	-0.418702	-0.0364044	0.00132331	0.0831697	0.0918952	1.97744e-07	0.00813708	4.02074e-05	7.32115e-05	0.0561156	0.0588784	0.875511
XM_005681101.3	0.582238	-0.439014	-0.420054	-0.758173	-0.488625	-0.736518	0.644701	0.297151	-0.290489	-0.0502476	0.0056179	0.046477	0.0579816	6.82701e-05	0.0246016	0.000140499	0.00160459	0.190834	0.201448	0.828754
XM_005681104.3	0.684942	-0.379385	-0.375728	-0.901239	-0.38798	-0.662803	0.775937	0.413781	-0.510042	-0.142877	0.000612914	0.0898489	0.0932454	2.49317e-08	0.0822274	0.00105896	3.5669e-05	0.0622304	0.0181685	0.536683
XM_005681109.3	0.618209	-0.367838	-0.451046	-0.966036	-0.367689	-0.702239	0.902588	0.567442	-0.51476	-0.0447105	0.00281793	0.100894	0.0401482	1.27128e-12	0.101043	0.000386819	2.19972e-08	0.00729896	0.0169522	0.847398
XM_005681111.3	-0.0995476	0.000319382	0.524638	-0.153497	0.284699	0.171134	0.297899	0.269945	-0.452419	-0.239908	0.66769	0.998904	0.0146172	0.506503	0.21099	0.458261	0.189665	0.236641	0.0394706	0.294882
XM_005681114.3	0.957323	-0.227642	-0.336375	-0.619653	-0.599027	-0.451753	0.15288	-0.331574	-0.545438	-0.566879	1.07529e-11	0.320993	0.135982	0.00273626	0.00411169	0.039798	0.508234	0.142013	0.0105466	0.00737035
XM_005681117.3	-0.827648	0.143575	0.435033	0.806837	0.275845	0.339302	-0.456683	0.0514197	0.764686	0.585456	3.66326e-06	0.534675	0.0487326	9.92094e-06	0.226151	0.132397	0.0374241	0.824819	5.41583e-05	0.00529843
XM_005681119.3	0.185328	-0.394976	-0.295609	-0.785094	-0.0901436	-0.558606	0.981885	0.881671	-0.284648	0.299505	0.421236	0.0763877	0.193257	2.49441e-05	0.697581	0.00848664	3.44775e-15	1.28328e-07	0.211075	0.187174
XM_005681121.3	-0.234437	0.265594	-0.304856	0.130196	0.438863	0.412893	-0.072539	0.0367433	0.00335546	0.0464057	0.306361	0.244576	0.179036	0.573772	0.0465609	0.0628503	0.754681	0.874361	0.988483	0.841681
XM_005681122.3	0.135086	-0.324113	-0.291094	-0.756666	-0.0425696	-0.502696	0.975568	0.893988	-0.309241	0.279834	0.559341	0.151755	0.200468	7.19545e-05	0.854629	0.0202013	5.77133e-14	4.74694e-08	0.172549	0.219235
XM_005681127.3	-0.626214	0.293368	0.621761	0.908279	0.494514	0.724275	-0.788991	-0.454254	0.412465	-0.00487661	0.00238958	0.196813	0.00262058	1.27027e-08	0.0226757	0.000205138	2.13113e-05	0.0385795	0.0631506	0.983262
XM_005681129.2	0.92458	-0.312621	-0.431777	-0.904727	-0.462056	-0.584217	0.568368	0.0482536	-0.686341	-0.476356	2.11236e-09	0.16766	0.0506392	1.79663e-08	0.034964	0.00541957	0.00718289	0.835459	0.000591184	0.0290312
XM_005681134.3	0.415359	-0.374911	-0.348809	-0.908773	-0.220872	-0.632679	0.973968	0.721228	-0.468389	0.0597813	0.0611397	0.0940169	0.121212	1.20914e-08	0.33598	0.00208484	1.04787e-13	0.000224717	0.0322293	0.796864
XM_005681135.3	0.0330337	-0.26209	0.0334751	-0.42634	-0.121765	-0.289561	0.612555	0.662319	-0.184515	0.274158	0.886963	0.251089	0.885462	0.0539499	0.599032	0.202957	0.00315772	0.00107114	0.423313	0.229119
XM_005681249.3	-0.766459	0.315687	0.480323	0.865042	0.519554	0.644509	-0.636803	-0.237658	0.498296	0.20734	5.07854e-05	0.163309	0.0275349	4.18333e-07	0.0157841	0.00161147	0.00190809	0.29957	0.0215037	0.36715
XM_005681252.3	-0.333303	-0.119627	-0.2529	-0.0485742	-0.00762646	-0.150754	0.302853	0.507417	0.307262	0.565479	0.13982	0.605511	0.268695	0.83438	0.973827	0.514219	0.182053	0.0188753	0.175456	0.00755019
XM_005681254.3	-0.68656	0.493222	0.537663	0.984623	0.389356	0.687588	-0.862024	-0.482516	0.494519	0.0657674	0.000587846	0.0230876	0.0119431	7.34931e-16	0.0810536	0.000572375	5.09825e-07	0.0267346	0.0226742	0.776996
XM_005681255.3	-0.588568	0.180661	0.542351	0.872328	0.252237	0.4786	-0.747619	-0.419622	0.560504	0.142872	0.00500392	0.433228	0.0110841	2.54334e-07	0.269995	0.0281773	9.79115e-05	0.0582668	0.00821895	0.536699
XM_005681260.3	-0.377258	-0.308049	-0.155002	0.0863024	-0.263485	-0.433477	0.205084	0.480895	0.757542	0.882878	0.0918135	0.174296	0.502292	0.709918	0.248483	0.0496366	0.372502	0.0273245	6.97917e-05	1.16989e-07
XM_005681273.3	0.607976	-0.301826	-0.226758	-0.584822	-0.331254	-0.376878	0.357695	-0.0261429	-0.478604	-0.38041	0.00345732	0.183613	0.322927	0.00536011	0.142422	0.092167	0.111387	0.910439	0.0281757	0.0889141
XM_005681276.3	-0.671979	0.294061	0.501285	0.984495	0.304789	0.599714	-0.862091	-0.468955	0.635701	0.193129	0.00084879	0.195708	0.0206117	7.94672e-16	0.179137	0.00405806	5.07624e-07	0.0319933	0.00195402	0.401597
XM_005681277.3	-0.642635	0.255437	0.687869	0.904913	0.30473	0.562234	-0.750697	-0.382185	0.505674	0.119739	0.00167974	0.263761	0.00056821	1.76495e-08	0.179225	0.00798107	8.82954e-05	0.0873114	0.0193566	0.605171
XM_005681281.3	-0.588843	0.263496	0.934918	0.744321	0.286548	0.458927	-0.539671	-0.204985	0.284265	0.0406367	0.00497853	0.248463	5.42376e-10	0.000109204	0.207911	0.0363807	0.0115688	0.372738	0.211717	0.861166
XM_005681284.3	0.138547	-0.347889	-0.264894	-0.142725	-0.0186091	-0.00489951	0.070559	-0.0173316	-0.0312011	-0.00970674	0.549222	0.122264	0.245869	0.537122	0.936188	0.983184	0.761188	0.940561	0.893198	0.966691
XM_005681305.3	-0.578998	-0.0340846	0.077093	0.624557	-0.0200866	0.0642447	-0.407375	-0.0187066	0.888427	0.673873	0.0059555	0.88339	0.739779	0.00247348	0.931132	0.782038	0.066809	0.935854	7.54427e-08	0.000810148
XM_005681306.3	-0.445962	0.0602819	0.350652	0.597609	-0.125849	0.0158694	-0.425892	-0.113478	0.624486	0.378968	0.0427346	0.795198	0.119125	0.0042243	0.586739	0.945568	0.0542299	0.6243	0.00247712	0.0902315
XM_005681307.3	-0.0234431	0.23179	0.3951	0.371259	0.10989	0.22983	-0.477928	-0.509781	0.0405793	-0.328798	0.919658	0.312012	0.0762872	0.0975229	0.63537	0.316238	0.0284307	0.0182378	0.861361	0.145585
XM_005681312.3	-0.523767	0.0838502	0.603677	0.789313	0.00212862	0.271818	-0.652819	-0.322522	0.613395	0.25564	0.0148121	0.717831	0.00375994	2.10322e-05	0.992694	0.233277	0.00133613	0.153892	0.00310516	0.263367
XM_005681313.2	-0.667599	0.545173	0.480077	0.959225	0.417638	0.710402	-0.85442	-0.500639	0.44515	0.017728	0.000944186	0.0105919	0.0276259	7.026e-12	0.059591	0.000307848	8.22742e-07	0.020802	0.0431594	0.939203
XM_005681316.3	-0.290378	0.991595	0.140133	0.419639	0.244388	0.427253	-0.416653	-0.317386	-0.155373	-0.325284	0.201628	2.4305e-18	0.544613	0.0582554	0.285682	0.0533826	0.0602565	0.160932	0.501257	0.150197
XM_005681322.2	-0.277918	-0.0865008	-0.271009	-0.0529099	0.0699029	-0.065756	0.233616	0.323991	0.221053	0.381324	0.22254	0.70928	0.234726	0.819821	0.763347	0.777034	0.308107	0.151918	0.335574	0.0880862
XM_005681324.3	-0.767903	0.101659	0.411024	0.898701	0.299353	0.439722	-0.652861	-0.189397	0.814612	0.490462	4.81749e-05	0.661043	0.0641706	3.14058e-08	0.18741	0.0460842	0.00133485	0.410927	6.93663e-06	0.0239875
XM_005681326.3	0.754217	-0.520161	-0.57796	-0.75831	-0.71185	-0.80005	0.522159	0.176486	-0.151976	0.0396422	7.83108e-05	0.0156409	0.00606712	6.79419e-05	0.000295401	1.33873e-05	0.0151772	0.444107	0.510773	0.864533
XM_005681329.3	-0.0465923	0.386848	0.121215	0.387678	0.301848	0.608811	-0.560096	-0.560659	-0.126079	-0.422074	0.841053	0.0832025	0.600697	0.0824867	0.18358	0.00340102	0.00827598	0.00819744	0.586049	0.056662
XM_005681330.3	0.273398	-0.188122	0.388215	-0.416502	-0.132116	-0.180267	0.444827	0.319087	-0.539134	-0.25619	0.230465	0.414143	0.0820259	0.0603591	0.568086	0.434249	0.0433294	0.158576	0.0116679	0.262305
XM_005681333.3	-0.579372	0.262089	0.393114	0.85485	0.366629	0.6396	-0.758844	-0.438839	0.446723	0.0539859	0.00591562	0.251091	0.0779107	8.01331e-07	0.102105	0.00179551	6.66825e-05	0.0465742	0.0423394	0.816216
XM_005681335.3	-0.703305	0.39179	0.470038	0.995481	0.342699	0.629556	-0.862105	-0.458597	0.620445	0.186279	0.000375615	0.0790076	0.0315457	6.79258e-21	0.128319	0.00222774	5.07149e-07	0.0365329	0.0026923	0.418813
XM_005681336.3	0.58961	-0.189934	-0.423359	-0.812229	-0.394695	-0.579773	0.683278	0.318601	-0.491444	-0.170523	0.00490836	0.409577	0.055834	7.75413e-06	0.0766163	0.00587323	0.000639658	0.159247	0.023664	0.459894
XM_005681339.2	-0.162729	-0.0997008	-0.202495	-0.250033	0.0102449	-0.268887	0.512057	0.659243	0.0637995	0.424714	0.48095	0.667207	0.378697	0.274344	0.964845	0.238554	0.0176409	0.00115158	0.783514	0.0549714
XM_005681340.3	-0.584271	0.0688519	0.537474	0.772361	0.195209	0.452859	-0.607064	-0.20164	0.554876	0.326318	0.00541422	0.76681	0.0119789	4.0835e-05	0.396446	0.0392554	0.00351978	0.380757	0.00903328	0.14883
XM_005681343.3	0.120454	-0.146878	-0.0695641	0.199698	-0.325444	-0.0620098	-0.348945	-0.345148	0.332727	0.0870746	0.603001	0.525217	0.764463	0.385458	0.149985	0.789453	0.121057	0.125435	0.140548	0.707433
XM_005681356.3	0.416838	-0.317127	-0.396374	-0.880878	-0.241868	-0.584639	0.925005	0.681189	-0.467187	0.0547644	0.0601311	0.161293	0.0752592	1.36299e-07	0.290835	0.00537806	2.00524e-09	0.000674599	0.0327349	0.81361
XM_005681357.3	-0.502226	-0.0723125	0.324272	0.41848	-0.0563487	-0.0928866	-0.162569	0.114449	0.621964	0.506266	0.0203374	0.755425	0.151543	0.059026	0.808313	0.688816	0.481387	0.621317	0.00260966	0.0191919
XM_005681360.3	-0.620372	0.0227937	0.37917	0.488646	0.234927	0.212489	-0.199071	0.165762	0.514472	0.481066	0.0026963	0.921877	0.090046	0.0245945	0.305322	0.355099	0.386982	0.472698	0.0170244	0.0272617
XM_005681371.3	0.520908	-0.452979	-0.361813	-0.742924	-0.106901	-0.404018	0.633786	0.276644	-0.433261	-0.179028	0.0154662	0.039197	0.107036	0.000114316	0.644648	0.0693072	0.00203609	0.224755	0.049763	0.437467
XM_005681372.3	-0.322856	-0.205749	0.0212832	-0.1207	0.455968	-0.00603275	0.408533	0.495346	0.0513333	0.272305	0.153443	0.370918	0.92704	0.602256	0.0377614	0.979295	0.0659629	0.0224133	0.825109	0.232408
XM_005681375.3	0.79242	-0.331308	-0.396788	-0.810588	-0.55461	-0.651974	0.539446	0.0742316	-0.490647	-0.309137	1.85046e-05	0.142353	0.0749271	8.36503e-06	0.00907343	0.00136218	0.0116104	0.749132	0.0239262	0.172702
XM_005681380.3	-0.522674	0.526839	0.360678	0.901995	0.320345	0.653028	-0.879998	-0.588448	0.430447	-0.0368517	0.0150595	0.0141343	0.108223	2.32469e-08	0.15685	0.00132976	1.45653e-07	0.00501496	0.0514339	0.873993
XM_005681386.3	0.937495	-0.205487	-0.334558	-0.559854	-0.576944	-0.431506	0.0901453	-0.37184	-0.482151	-0.54449	3.73304e-10	0.371541	0.138243	0.00830981	0.00617804	0.0508002	0.697576	0.096959	0.0268666	0.0107093
XM_005681395.3	0.523114	-0.457571	-0.125581	-0.796992	-0.284998	-0.601442	0.771502	0.498018	-0.450382	-0.0540572	0.0149595	0.0370086	0.587541	1.52667e-05	0.210489	0.00392574	4.21682e-05	0.0215881	0.0404789	0.815977
XM_005681397.3	0.599643	-0.210538	-0.420568	-0.470261	-0.345094	-0.251822	0.180776	-0.133891	-0.327764	-0.286975	0.00406361	0.359639	0.0576436	0.031454	0.125499	0.270811	0.432931	0.562852	0.146931	0.207204
XM_005681400.3	-0.39052	0.43972	0.753536	0.678082	0.365331	0.60767	-0.639617	-0.434749	0.0464803	-0.250099	0.0800703	0.0460854	8.01617e-05	0.000729609	0.103418	0.00347816	0.00179483	0.0488965	0.84143	0.274213
XM_005681406.3	-0.394583	0.180356	0.665477	0.334706	0.175979	0.227754	-0.0964541	0.139022	0.00459092	0.0152384	0.0767076	0.434019	0.000993595	0.138059	0.445438	0.320748	0.677472	0.54784	0.984243	0.947729
XM_005681419.3	-0.659904	0.173393	0.595426	0.937643	0.261617	0.528166	-0.790845	-0.402035	0.637134	0.230637	0.00113388	0.452258	0.00440256	3.65198e-10	0.251978	0.0138494	1.9751e-05	0.0708163	0.00189446	0.314493
XM_005681421.3	-0.409921	-0.178588	-0.194893	0.46825	-0.175337	-0.133397	-0.325641	-0.0158911	0.947173	0.755954	0.0649598	0.438613	0.397227	0.0322875	0.447126	0.564307	0.149724	0.945494	7.84476e-11	7.37555e-05
XM_005681428.3	-0.571863	-0.0122063	0.701663	0.794847	0.364829	0.574912	-0.660463	-0.328254	0.462163	0.141404	0.00675829	0.95812	0.000392991	1.67185e-05	0.103928	0.00640492	0.00111908	0.146292	0.0349165	0.540934
XM_005681429.3	-0.524067	0.123518	0.91731	0.678595	0.358691	0.513139	-0.513862	-0.226563	0.207094	-0.0202594	0.0147448	0.593742	4.91923e-09	0.000720264	0.110324	0.0173625	0.0171785	0.323355	0.36773	0.930541
XM_005681434.3	-0.678413	0.559336	0.462489	0.888279	0.368605	0.641653	-0.733339	-0.345992	0.430147	0.107067	0.000723571	0.00838284	0.0347716	7.63542e-08	0.10013	0.00171651	0.000155305	0.124453	0.0516149	0.644129
XM_005681438.3	-0.665801	0.282361	0.403823	0.947417	0.506752	0.776748	-0.84592	-0.477854	0.532692	0.110527	0.000985914	0.214925	0.0694545	7.51335e-11	0.0190577	3.45801e-05	1.36217e-06	0.0284588	0.0129122	0.633399
XM_005681443.3	0.396334	-0.184277	-0.0998689	-0.0510156	-0.511172	-0.313497	-0.186329	-0.286269	0.131562	-0.0112182	0.0752911	0.42392	0.666677	0.826175	0.0178711	0.166409	0.418687	0.208373	0.569725	0.961508
XM_005681445.3	-0.398747	0.421225	0.288293	0.83871	0.125931	0.463774	-0.878045	-0.663741	0.485623	-0.0333145	0.0733723	0.0572136	0.205033	2.04184e-06	0.586493	0.034205	1.68449e-07	0.00103562	0.025632	0.886008
XM_005681449.3	-0.82473	0.23666	0.385385	0.895853	0.372277	0.551513	-0.632905	-0.174148	0.710433	0.424405	4.24499e-06	0.301665	0.0844762	4.0407e-08	0.0965363	0.00955071	0.00207485	0.450264	0.00030758	0.0551674
XM_005681454.3	-0.277873	0.108975	0.184669	0.370096	0.620861	0.769111	-0.364014	-0.259165	-0.0963256	-0.247872	0.222618	0.638203	0.422919	0.0986602	0.00266943	4.60806e-05	0.104761	0.256612	0.67788	0.27865
XM_005681455.3	0.217377	-0.133062	0.114369	-0.518901	-0.146316	-0.358083	0.608066	0.452888	-0.428233	-0.100516	0.343876	0.565295	0.621562	0.0159391	0.526821	0.110972	0.00345123	0.0392416	0.0527786	0.66464
XM_005681456.3	-0.684709	0.618737	0.38616	0.951927	0.335679	0.622095	-0.82888	-0.45113	0.507339	0.106607	0.0006166	0.00278781	0.0837999	3.26315e-11	0.136845	0.00260262	3.43929e-06	0.0401065	0.0188964	0.645562
XM_005681460.3	0.714355	-0.377479	-0.359059	-0.818586	-0.423206	-0.551527	0.610026	0.230416	-0.511617	-0.217827	0.000274869	0.0916077	0.109932	5.74029e-06	0.0559323	0.00954847	0.00332039	0.314969	0.0177549	0.342854
XM_005681476.3	-0.506205	-0.0633465	0.290647	0.679614	0.0844832	0.200211	-0.534323	-0.194623	0.787794	0.485149	0.0192087	0.785016	0.201193	0.000702023	0.715786	0.384212	0.0125874	0.397892	2.23747e-05	0.0257978
XM_005681486.3	0.531057	-0.330634	-0.385093	-0.851431	-0.223024	-0.542689	0.780028	0.411933	-0.518823	-0.166558	0.0132446	0.143216	0.0847315	9.85809e-07	0.331172	0.0110243	3.04647e-05	0.0635258	0.0159578	0.470544
XM_005681488.3	-0.423729	-0.0715893	-0.0558345	0.591051	-0.0362767	0.166873	-0.484964	-0.124474	0.795887	0.582499	0.0555977	0.7578	0.810031	0.00477878	0.875945	0.469696	0.0258629	0.590867	1.60002e-05	0.00559137
XM_005681489.3	-0.556767	-0.0153659	0.530149	0.54319	0.351086	0.404804	-0.331463	-0.0855748	0.334525	0.151161	0.0087526	0.947293	0.0134322	0.0109358	0.118638	0.0687163	0.142155	0.712264	0.138285	0.513069
XM_005681494.3	0.804453	-0.316066	-0.391327	-0.719368	-0.534236	-0.549424	0.401645	-0.0524555	-0.469517	-0.368368	1.10367e-05	0.162777	0.0793934	0.000237447	0.0126047	0.00988404	0.0711158	0.821344	0.0317603	0.100367
XM_005681503.3	0.221589	0.46034	-0.222885	0.237012	-0.445201	-0.0968811	-0.507933	-0.607943	0.14177	-0.213031	0.334373	0.0357355	0.331481	0.300924	0.0431329	0.676119	0.0187345	0.00345958	0.539877	0.353845
XM_005681517.3	-0.264523	-0.195137	-0.220345	-0.00392862	0.218669	0.0895977	0.172342	0.280894	0.157906	0.286664	0.246555	0.396624	0.337164	0.986516	0.340944	0.69933	0.455046	0.21742	0.494217	0.207718
XM_005681520.3	-0.593123	0.294399	0.710225	0.900233	0.312437	0.598005	-0.781396	-0.441721	0.441574	0.0402462	0.0045974	0.195172	0.000309403	2.73421e-08	0.167924	0.00419258	2.88776e-05	0.04499	0.04507	0.862488
XM_005681551.3	-0.565122	0.198349	0.949659	0.478663	0.417685	0.415943	-0.180992	0.128546	0.0267859	0.0259669	0.00759665	0.388742	5.01126e-11	0.0281534	0.0595595	0.06074	0.432372	0.57868	0.908245	0.91104
XM_005681555.3	-0.665718	0.45564	0.500693	0.905765	0.596199	0.862108	-0.800698	-0.467702	0.300081	-0.0711734	0.000987877	0.0379168	0.0207859	1.62579e-08	0.00433872	5.07053e-07	1.30163e-05	0.0325177	0.186287	0.759167
XM_005681561.3	0.503701	0.00487684	-0.00542145	-0.100085	-0.506691	-0.262935	-0.2086	-0.461151	-0.106859	-0.334571	0.0199131	0.983262	0.981393	0.665996	0.0190745	0.249508	0.364178	0.0353693	0.644777	0.138228
XM_005681564.3	-0.45886	0.319658	0.924884	0.630183	0.485453	0.672272	-0.513387	-0.292817	-0.0548061	-0.275104	0.0364116	0.15779	2.0353e-09	0.0021984	0.0256916	0.000842709	0.0172992	0.197695	0.813471	0.227451
XM_005681567.3	-0.293967	0.0813606	0.376849	0.715512	-0.167248	0.174428	-0.746592	-0.529905	0.633143	0.19109	0.195859	0.725894	0.0921944	0.000265812	0.468682	0.449523	0.000101313	0.013483	0.0020643	0.406679
XM_005681578.3	-0.489413	0.254072	0.367656	0.847536	0.244224	0.532941	-0.815516	-0.535003	0.548323	0.094554	0.0243365	0.266409	0.101075	1.24054e-06	0.286015	0.0128623	6.64692e-06	0.0124541	0.0100636	0.683506
XM_005681585.3	-0.612247	0.318184	0.532925	0.898935	0.105279	0.366305	-0.765751	-0.390926	0.668147	0.264371	0.00317711	0.159824	0.0128655	3.0754e-08	0.649704	0.102431	5.21101e-05	0.0797291	0.000931778	0.246836
XM_005681586.3	0.950915	-0.247318	-0.372422	-0.673239	-0.620385	-0.522313	0.235638	-0.264096	-0.524674	-0.521419	3.96085e-11	0.27976	0.0963962	0.000822923	0.00269561	0.0151418	0.303819	0.247348	0.0146093	0.0153476
XM_005681595.3	-0.492494	0.321333	0.59974	0.9029	0.195678	0.590887	-0.87433	-0.572813	0.43195	-0.0155125	0.0233222	0.155502	0.00405606	2.13639e-08	0.39529	0.00479338	2.20673e-07	0.00664649	0.0505365	0.94679
XM_005681602.3	-0.0447092	-0.153018	0.474184	0.315576	0.154075	0.286125	-0.376646	-0.382813	-0.00373769	-0.280527	0.847403	0.507847	0.0298771	0.163465	0.504885	0.208612	0.092384	0.0867494	0.987171	0.218047
XM_005681603.3	0.567097	0.051217	-0.043017	-0.349732	-0.396638	-0.287305	0.0891661	-0.241381	-0.46555	-0.511715	0.00734262	0.825499	0.853117	0.120164	0.0750476	0.206658	0.700714	0.291835	0.0334337	0.0177294
XM_005681610.3	0.0825252	-0.102741	-0.125265	-0.59043	0.310048	-0.053694	0.730228	0.576933	-0.581534	-0.148006	0.722119	0.657648	0.588492	0.00483424	0.171373	0.817194	0.000171082	0.00617923	0.00568987	0.522006
XM_005681611.3	0.729619	-0.54753	-0.371032	-0.651863	-0.53813	-0.527172	0.369855	-0.0186321	-0.327329	-0.22561	0.000174324	0.0101945	0.0977441	0.00136564	0.0118552	0.0140624	0.0988964	0.936109	0.147501	0.325448
XM_005681615.3	-0.191585	0.0747744	0.147857	0.147623	0.301751	0.295636	-0.118129	-0.160323	-0.101026	-0.215405	0.405442	0.747355	0.522428	0.523094	0.183728	0.193214	0.610065	0.487547	0.663033	0.348379
XM_005681616.3	-0.291727	0.16825	0.348359	0.346211	-0.183118	-0.0941289	-0.203935	-0.051268	0.308123	0.149061	0.199446	0.465984	0.121726	0.124198	0.426892	0.684858	0.375244	0.825328	0.174187	0.519008
XM_005681618.3	-0.547829	0.420193	0.189643	0.805298	0.58249	0.862056	-0.766877	-0.483618	0.290092	-0.0750713	0.0101449	0.0578898	0.410309	1.06293e-05	0.00559234	5.08776e-07	5.00173e-05	0.0263393	0.202093	0.746384
XM_005681619.3	-0.586197	-0.0248167	0.576046	0.819919	0.0521893	0.263091	-0.650816	-0.277577	0.723857	0.36975	0.00522705	0.914966	0.00627748	5.3817e-06	0.822236	0.249217	0.00139857	0.223131	0.000207733	0.0990001
XM_005681620.3	-0.522068	0.656153	0.077198	0.569658	0.51792	0.661762	-0.456139	-0.181402	0.161396	0.010272	0.0151981	0.00123746	0.739436	0.00702367	0.0161746	0.00108534	0.0376804	0.431311	0.4846	0.964752
XM_005681621.3	-0.251181	0.50956	0.104238	0.106159	-0.0752227	-0.0643865	0.0479973	0.165876	0.0367946	0.119394	0.272074	0.0182967	0.652958	0.646959	0.745888	0.781568	0.836321	0.472391	0.874187	0.606217
XM_005681623.3	-0.560796	0.30084	0.424345	0.876109	0.389864	0.675086	-0.828802	-0.518647	0.460256	0.0419962	0.0081784	0.185121	0.0552058	1.94114e-07	0.0806236	0.000786197	3.45319e-06	0.0159999	0.0357736	0.856567
XM_005681624.3	-0.412325	0.387354	0.242752	0.775202	-0.0490563	0.251412	-0.758538	-0.495267	0.558396	0.132281	0.0632496	0.0827663	0.28902	3.66822e-05	0.832758	0.271618	6.74033e-05	0.0224381	0.00851658	0.567599
XM_005681625.3	-0.367041	-0.216072	0.411121	0.583895	-0.0241597	0.115032	-0.496323	-0.238898	0.619499	0.337986	0.101692	0.346853	0.0641016	0.00545147	0.91721	0.619529	0.0221088	0.296981	0.00274485	0.134
XM_005681627.3	-0.535275	-0.0837975	-0.0318273	0.314978	0.0269207	-0.0287094	-0.0380724	0.287285	0.595674	0.656305	0.012401	0.718002	0.891067	0.164308	0.907785	0.901686	0.869853	0.206692	0.00438201	0.00123312
XM_005681629.3	0.0178596	-0.394014	-0.309667	-0.434481	0.255904	-0.0992325	0.591834	0.545896	-0.151977	0.182071	0.938753	0.0771718	0.171928	0.0490516	0.262857	0.668684	0.00470958	0.0104687	0.510772	0.429587
XM_005681635.3	0.721323	-0.0882996	-0.431748	-0.761295	-0.481948	-0.529902	0.498949	0.0643213	-0.586652	-0.380079	0.000224082	0.703495	0.0506565	6.11523e-05	0.0269401	0.0134836	0.0213062	0.781784	0.00518358	0.0892146
XM_005681637.3	-0.678802	0.501546	0.505566	0.987209	0.380276	0.690365	-0.875436	-0.496884	0.500817	0.0687619	0.000716523	0.0205355	0.0193865	1.29081e-16	0.0890357	0.000532319	2.03804e-07	0.0219354	0.0207494	0.767106
XM_005681640.3	0.958526	-0.26509	-0.386876	-0.714654	-0.55319	-0.511672	0.269418	-0.263888	-0.57622	-0.560888	8.23434e-12	0.245506	0.0831784	0.000272506	0.00928978	0.0177407	0.237593	0.247734	0.00625811	0.00816572
XM_005681641.3	0.874852	-0.196292	-0.356831	-0.6651	-0.501156	-0.466449	0.255873	-0.263036	-0.568382	-0.571001	2.12565e-07	0.39378	0.112317	0.00100259	0.0206498	0.0330486	0.262918	0.24932	0.00718115	0.00686103
XM_005681645.3	-0.717038	0.515449	0.498402	0.962142	0.42787	0.696696	-0.815745	-0.419463	0.492674	0.111421	0.000254257	0.0167801	0.0214715	3.51073e-12	0.053002	0.000449816	6.5753e-06	0.0583722	0.023264	0.630635
XM_005681646.3	-0.634846	0.247213	0.522859	0.970963	0.232777	0.545554	-0.859369	-0.482662	0.650404	0.192686	0.00199032	0.279972	0.0150172	2.92384e-13	0.309898	0.0105268	6.04431e-07	0.026682	0.00141169	0.402699
XM_005681653.3	-0.370223	0.340765	0.234333	0.402048	0.073884	0.215648	-0.253804	0.000379	0.244917	0.184646	0.0985351	0.130629	0.306583	0.0708062	0.750271	0.347821	0.266931	0.998699	0.284605	0.422977
XM_005681656.3	-0.554578	0.258277	0.509877	0.930411	0.340035	0.646711	-0.880074	-0.574755	0.514344	0.0312287	0.00907823	0.258303	0.0182123	1.00655e-09	0.131509	0.00153422	1.44817e-07	0.00642275	0.0170566	0.893104
XM_005681664.3	0.942947	-0.205837	-0.336335	-0.562134	-0.579333	-0.434581	0.090051	-0.375034	-0.479991	-0.544455	1.60263e-10	0.37071	0.136032	0.00799472	0.00591978	0.0489939	0.697878	0.0939006	0.027658	0.0107155
XM_005681668.3	0.0970979	-0.308183	-0.169357	-0.500166	0.0208747	-0.290025	0.617572	0.522957	-0.195875	0.164033	0.675432	0.174099	0.463012	0.0209421	0.928437	0.202202	0.00285461	0.0149951	0.394804	0.477393
XM_005681720.3	-0.274574	0.993815	0.0723982	0.399711	0.209792	0.38477	-0.402793	-0.308225	-0.126841	-0.292893	0.228385	1.33038e-19	0.755144	0.0726158	0.361381	0.0850156	0.0702365	0.174038	0.583768	0.197574
XM_005681729.3	-0.592286	0.298362	0.319921	0.888999	0.544688	0.841136	-0.834603	-0.516223	0.405311	-0.00322799	0.00466999	0.188946	0.15743	7.20127e-08	0.0106752	1.78588e-06	2.54929e-06	0.0165886	0.0683368	0.98892
XM_005681730.3	-0.69735	0.461259	0.495974	0.986968	0.429948	0.728105	-0.865128	-0.481203	0.497237	0.0724093	0.000441964	0.0353206	0.0222172	1.53964e-16	0.0517349	0.000182617	4.15945e-07	0.0272115	0.0218267	0.755107
XM_005681738.3	-0.225002	0.907283	0.149619	0.352033	0.113525	0.32425	-0.365495	-0.291901	-0.147549	-0.285532	0.326789	1.4019e-08	0.517429	0.117578	0.624155	0.151573	0.103251	0.199167	0.523305	0.209599
XM_005681744.2	-0.267688	0.996282	0.0878683	0.391344	0.196716	0.370371	-0.393272	-0.301917	-0.139731	-0.300136	0.240737	1.06715e-21	0.70488	0.0793797	0.392737	0.0983906	0.0777807	0.183476	0.54578	0.186202
XM_005681745.2	-0.276731	0.998078	0.120223	0.406371	0.194559	0.372486	-0.402392	-0.305104	-0.138079	-0.304908	0.224603	2.03538e-24	0.603701	0.0675485	0.398051	0.0963351	0.0705427	0.178665	0.550585	0.178957
XM_005681746.3	-0.258392	0.990855	0.0516828	0.375697	0.203059	0.371882	-0.384319	-0.29929	-0.140695	-0.294838	0.258083	5.40307e-18	0.823936	0.0932747	0.377342	0.0969184	0.0854128	0.187507	0.542987	0.194475
XM_005681761.3	0.83861	-0.192279	-0.286125	-0.541028	-0.545307	-0.418323	0.137375	-0.303683	-0.483165	-0.524522	2.05304e-06	0.40371	0.208613	0.0113213	0.0105689	0.0591313	0.55264	0.180798	0.0265011	0.0146431
XM_005681763.3	0.879093	-0.224446	-0.312585	-0.583469	-0.634595	-0.477619	0.159661	-0.308158	-0.46119	-0.494565	1.55855e-07	0.328018	0.167712	0.00549382	0.00200109	0.028548	0.489369	0.174136	0.0353516	0.0226593
XM_005681769.3	-0.696655	0.62847	0.521986	0.943596	0.338326	0.612762	-0.799138	-0.429011	0.447659	0.0589112	0.000450322	0.00227926	0.0152169	1.44128e-10	0.133584	0.00314471	1.39255e-05	0.0523034	0.0418573	0.799763
XM_005681779.3	-0.481267	0.491592	0.465236	0.929599	0.169793	0.556731	-0.928577	-0.64734	0.460411	-0.0483356	0.0271881	0.0236157	0.0335693	1.12013e-09	0.461843	0.00875788	1.27932e-09	0.00151272	0.0357033	0.835183
XM_005681790.3	-0.652807	0.503499	0.314365	0.943324	0.233961	0.535853	-0.833234	-0.460172	0.616783	0.190445	0.00133649	0.0199707	0.165176	1.507e-10	0.307374	0.0122889	2.74132e-06	0.0358117	0.00290057	0.408295
XM_005681792.3	0.354166	-0.236317	-0.143739	-0.457831	-0.313793	-0.340506	0.382716	0.187108	-0.259172	-0.0543209	0.115218	0.302386	0.534203	0.0368872	0.165988	0.13094	0.0868362	0.41671	0.256597	0.815094
XM_005681795.3	0.187559	-0.450911	-0.264003	-0.770459	-0.192379	-0.615186	0.959801	0.847285	-0.221946	0.332543	0.415567	0.040215	0.247519	4.38382e-05	0.403463	0.00299554	6.15189e-12	1.25883e-06	0.333575	0.140781
XM_005681802.3	-0.786464	-0.051342	0.51373	0.66419	0.284353	0.315317	-0.302025	0.147921	0.669973	0.57719	2.36099e-05	0.825079	0.0172118	0.0010246	0.211569	0.16383	0.183311	0.522247	0.000891413	0.00615105
XM_005681803.3	-0.652593	-0.146765	0.207278	0.673612	0.289105	0.369117	-0.444817	-0.0544659	0.755458	0.551021	0.00134305	0.525539	0.367297	0.000815384	0.203702	0.0996244	0.0433347	0.814609	7.50328e-05	0.00962833
XM_005681804.3	-0.398855	0.0915598	0.50014	0.575346	0.106502	0.235492	-0.440941	-0.195932	0.342983	0.0991228	0.0732871	0.693051	0.02095	0.00635596	0.645891	0.304127	0.0454146	0.394664	0.127983	0.669031
XM_005681805.2	-0.0823096	0.238403	-0.235411	0.186459	-0.0583326	0.106908	-0.231871	-0.153488	0.193859	0.0963639	0.722817	0.298013	0.304298	0.418357	0.801691	0.644626	0.311839	0.506527	0.399784	0.677758
XM_005681806.3	-0.627377	0.323428	0.477839	0.952756	0.313513	0.600856	-0.84786	-0.486255	0.587021	0.138208	0.0023322	0.152673	0.0284644	2.77462e-11	0.166386	0.00397019	1.21737e-06	0.0254122	0.0051486	0.55021
XM_005681813.3	-0.75343	-0.0986935	0.0665383	0.679794	0.245632	0.287374	-0.378466	0.101762	0.90395	0.775807	8.04553e-05	0.670386	0.774447	0.000698841	0.283159	0.206545	0.0906936	0.660721	1.93487e-08	3.58458e-05
XM_005681827.3	-0.0716912	-0.0321453	0.482078	0.272879	-0.428459	-0.198327	-0.254357	-0.168088	0.302328	0.13444	0.757465	0.889985	0.0268928	0.231385	0.0526401	0.388796	0.265854	0.46642	0.18285	0.561238
XM_005681847.3	-0.44354	0.456672	0.149177	0.186843	0.197332	0.145419	0.0879454	0.35786	0.0544097	0.246813	0.0440118	0.0374291	0.51868	0.417382	0.391228	0.529385	0.704633	0.111211	0.814797	0.280775
XM_005681850.3	-0.504057	0.467769	0.527887	0.903026	0.150696	0.499333	-0.862195	-0.570128	0.459078	-0.0152271	0.0198116	0.0324894	0.0139089	2.11111e-08	0.514383	0.0211907	5.04209e-07	0.00696636	0.0363114	0.947768
XM_005681855.3	-0.239295	-0.243257	-0.169309	0.159897	0.0496582	-0.0156078	-0.0156137	0.223202	0.50263	0.554732	0.296154	0.287987	0.46314	0.488721	0.830735	0.946464	0.946444	0.330777	0.0202203	0.00905502
XM_005681858.3	-0.453811	-0.15977	-0.100765	0.581369	-0.0631636	0.0245669	-0.452253	-0.108163	0.939991	0.695168	0.0387931	0.489068	0.663854	0.00570684	0.785622	0.915819	0.0395523	0.640725	2.55979e-10	0.000468657
XM_005681859.3	-0.721561	0.0691621	0.210749	0.881563	0.250788	0.442124	-0.686776	-0.236289	0.864369	0.532658	0.000222499	0.765787	0.359146	1.29386e-07	0.27285	0.0447721	0.000584565	0.302446	4.37377e-07	0.0129192
XM_005681879.3	-0.504221	0.673273	0.246676	0.805305	0.0889419	0.372958	-0.751991	-0.457889	0.487856	0.0953554	0.0197651	0.000822221	0.281051	1.06263e-05	0.701433	0.0958806	8.45047e-05	0.0368604	0.0248624	0.680959
XM_005681881.3	-0.428387	0.280259	0.356387	0.880088	0.0590341	0.433634	-0.890027	-0.60563	0.611177	0.111487	0.0526845	0.218506	0.112796	1.44667e-07	0.799353	0.0495446	6.61974e-08	0.00361981	0.00324548	0.630434
XM_005681882.3	0.197193	-0.159399	0.0821533	-0.517372	0.0245145	-0.169351	0.614088	0.554033	-0.468125	-0.0312207	0.391568	0.490091	0.723324	0.0163073	0.915998	0.463028	0.00306234	0.00916072	0.0323397	0.893132
XM_005681893.3	-0.677188	-0.202668	-0.024561	0.434625	0.089984	-0.0319075	-0.0721329	0.351393	0.874448	0.880738	0.000746111	0.378283	0.915839	0.0489682	0.698092	0.890794	0.756015	0.118294	2.18806e-07	1.37748e-07
XM_005681894.3	-0.537989	0.343628	0.632313	0.680523	0.676023	0.856982	-0.55752	-0.295315	0.00580014	-0.221068	0.0118817	0.12722	0.00210117	0.000686087	0.000768116	7.02355e-07	0.00864295	0.193721	0.980093	0.33554
XM_005681895.2	-0.715877	0.235749	0.461109	0.963126	0.402662	0.652992	-0.800109	-0.389014	0.632844	0.228169	0.000263004	0.303585	0.0353883	2.74452e-12	0.0703366	0.00133086	1.33529e-05	0.0813439	0.00207755	0.319844
XM_005681896.3	-0.667178	0.64366	0.450215	0.945507	0.412338	0.711733	-0.840543	-0.487133	0.397067	-0.0067534	0.000953817	0.00164209	0.0405623	1.0467e-10	0.0632403	0.000296385	1.84566e-06	0.0251094	0.074704	0.976822
XM_005681897.3	-0.596003	0.707994	0.456612	0.880942	0.316137	0.595539	-0.792066	-0.493441	0.345832	-0.0633103	0.00435482	0.000329563	0.0374572	1.35638e-07	0.162677	0.00439323	1.87789e-05	0.0230171	0.124639	0.785136
XM_005681903.3	-0.658068	0.564885	0.435863	0.935457	0.421492	0.703994	-0.836858	-0.484224	0.418019	0.0222702	0.00118362	0.00762771	0.0482554	5.02249e-10	0.05704	0.000368519	2.25852e-06	0.0261241	0.059335	0.923666
XM_005681904.3	-0.137182	0.122584	0.481005	0.441701	0.289906	0.499519	-0.488783	-0.40448	-0.0975227	-0.347393	0.553202	0.596559	0.027284	0.0450008	0.202396	0.0211349	0.0245481	0.0689597	0.674088	0.122833
XM_005681913.3	0.606473	-0.284563	-0.377539	-0.682128	-0.280098	-0.480788	0.470706	0.0371055	-0.425327	-0.315451	0.00356076	0.211218	0.0915518	0.000658693	0.218782	0.0273637	0.0312721	0.873132	0.0545847	0.163641
XM_005681917.3	-0.344901	0.216204	0.645551	0.393308	0.329445	0.382802	-0.273166	-0.17927	-0.054001	-0.228763	0.125725	0.346551	0.00157452	0.0777508	0.144747	0.0867593	0.230876	0.436837	0.816165	0.318552
XM_005681918.3	0.138058	0.130774	0.19613	0.0502686	0.0136646	0.165747	-0.175094	-0.286571	-0.319059	-0.428629	0.550647	0.572058	0.394177	0.828684	0.953122	0.472739	0.447766	0.207872	0.158614	0.0525364
XM_005681953.3	-0.208892	-0.147651	-0.033488	-0.400066	-0.0123497	-0.356252	0.754211	0.895377	-0.0267618	0.499397	0.363492	0.523015	0.885418	0.0723386	0.957629	0.112943	7.83264e-05	4.21127e-08	0.908327	0.0211717
XM_005681976.3	0.690732	-0.344126	-0.411019	-0.962706	-0.322137	-0.626766	0.831339	0.418234	-0.623458	-0.231431	0.000527207	0.126634	0.0641742	3.05055e-12	0.154412	0.00236221	3.02822e-06	0.059191	0.00253042	0.312783
XM_005682038.2	-0.646429	0.557675	0.456393	0.952351	0.382217	0.701303	-0.859176	-0.50035	0.430333	0.016502	0.00154393	0.00862047	0.0375607	3.00468e-11	0.0872824	0.000396892	6.11899e-07	0.0208874	0.0515027	0.943401
XM_005682046.3	-0.68973	0.396157	0.466594	0.993068	0.32619	0.623063	-0.865085	-0.465073	0.610908	0.173474	0.000541259	0.075434	0.0329868	3.92018e-19	0.148998	0.0025512	4.17149e-07	0.0336396	0.00326288	0.452047
XM_005682058.3	0.609752	-0.40857	-0.437732	-0.962419	-0.369669	-0.684798	0.904446	0.573986	-0.515101	-0.0408123	0.0033384	0.0659359	0.0471941	3.27739e-12	0.0990797	0.000615196	1.84563e-08	0.0065106	0.0168668	0.860572
XM_005682081.3	-0.83353	0.339055	0.302157	0.612799	0.676786	0.515238	-0.231333	0.187805	0.42147	0.361655	2.69873e-06	0.132696	0.18311	0.00314236	0.00075365	0.0168326	0.312994	0.414945	0.0570542	0.107201
XM_005682087.3	0.804948	-0.305906	-0.467206	-0.851831	-0.410842	-0.591942	0.577681	0.102786	-0.568029	-0.360097	1.07966e-05	0.177467	0.032727	9.62482e-07	0.0643001	0.00470008	0.00609743	0.657507	0.00722524	0.108835
XM_005682088.3	0.696153	-0.239742	-0.371268	-0.728434	-0.483728	-0.561797	0.484115	0.0550988	-0.488831	-0.329158	0.000456444	0.295226	0.0975146	0.000180788	0.0263	0.00804061	0.0261626	0.812491	0.024532	0.145118
XM_005682089.3	0.685076	-0.254759	-0.306948	-0.603124	-0.478507	-0.563494	0.335797	-0.0704438	-0.358692	-0.317473	0.000610806	0.265074	0.17592	0.00380038	0.0282123	0.00781153	0.136698	0.761567	0.110323	0.160811
XM_005682091.2	-0.388836	0.177844	0.419091	0.467477	0.360411	0.421675	-0.348866	-0.141814	0.220429	0.0429122	0.0814956	0.440554	0.0586193	0.0326124	0.108504	0.0569209	0.121148	0.539748	0.336975	0.853471
[truncated: 17,745 more rows]
