# Supplementary material for: Using WGCNA (weighted gene co-expression network analysis) to identify the hub genes of skin hair follicle development in fetus stage of Inner Mongolia cashmere goat
Source: PLoS One. 2020 Dec 22;15(12):e0243507. doi: 10.1371/journal.pone.0243507 (PMC7755285; doi:10.1371/journal.pone.0243507)
Supplement: S1 File — (ZIP) [file pone.0243507.s005.zip]

Archive with 40 entries (32 files):
- html/
- html/00Index.html
- html/R.css
- libs/
- libs/i386/
- libs/i386/symbols.rds
- libs/i386/WGCNA.dll
- libs/x64/
- libs/x64/symbols.rds
- libs/x64/WGCNA.dll
- Meta/
- Meta/data.rds
- Meta/features.rds
- Meta/hsearch.rds
- Meta/links.rds
- Meta/nsInfo.rds
- Meta/package.rds
- Meta/Rd.rds
- R/
- R/WGCNA
- R/WGCNA.rdb
- R/WGCNA.rdx
- CITATION
- DESCRIPTION
- INDEX
- MD5
- NAMESPACE
- data/
- data/BloodLists.rda
- data/BrainLists.rda
- data/BrainRegionMarkers.rda
- data/ImmunePathwayLists.rda
- data/PWLists.rda
- data/SCsLists.rda
- help/
- help/aliases.rds
- help/AnIndex
- help/paths.rds
- help/WGCNA.rdb
- help/WGCNA.rdx
