# Supplementary material for: Using WGCNA (weighted gene co-expression network analysis) to identify the hub genes of skin hair follicle development in fetus stage of Inner Mongolia cashmere goat
Source: PLoS One. 2020 Dec 22;15(12):e0243507. doi: 10.1371/journal.pone.0243507 (PMC7755285; doi:10.1371/journal.pone.0243507)
Supplement: S1 File — (ZIP) [file pone.0243507.s005.zip › CITATION]

citHeader("To cite WGCNA in publications use:")
citFooter("We have invested a lot of time and effort in creating the package,",
          "please cite it when using it for data analysis.")

citEntry("Article",
         author = personList(as.person("Peter Langfelder"),
                         as.person("Steve Horvath")),
         title  = "WGCNA: an R package for weighted correlation network analysis",
         journal = "BMC Bioinformatics",
         year    = "2008",
         number  = "1",
         pages = "559", 
         PubMedID = "19114008",

         textVersion = 
         paste("Langfelder P and Horvath S,\n", 
               "WGCNA: an R package for weighted correlation network analysis.\n",
               "BMC Bioinformatics 2008, 9:559 doi:10.1186/1471-2105-9-559\n",
               sep=""),
               
        )


citEntry(entry = "Article",
  title        = "Fast {R} Functions for Robust Correlations and Hierarchical Clustering",
  author       = personList(as.person("Peter Langfelder"),
                   as.person("Steve Horvath")),
  journal      = "Journal of Statistical Software",
  year         = "2012",
  volume       = "46",
  number       = "11",
  pages        = "1--17",
  url          = "http://www.jstatsoft.org/v46/i11/",

  textVersion  =
  paste("Peter Langfelder, Steve Horvath (2012).",
        "Fast R Functions for Robust Correlations and Hierarchical Clustering.",
        "Journal of Statistical Software, 46(11), 1-17.",
        "URL http://www.jstatsoft.org/v46/i11/.")
)
