# Supplementary material for: Using WGCNA (weighted gene co-expression network analysis) to identify the hub genes of skin hair follicle development in fetus stage of Inner Mongolia cashmere goat
Source: PLoS One. 2020 Dec 22;15(12):e0243507. doi: 10.1371/journal.pone.0243507 (PMC7755285; doi:10.1371/journal.pone.0243507)
Supplement: S1 File — (ZIP) [file pone.0243507.s005.zip › MD5]

2ecf550fdec051c8f06bd01233cef6b5 *CITATION
172bdc13569ddb550659ebd4ba3387ba *DESCRIPTION
393d4f1b4186802eff8126c295cea279 *INDEX
334d3eff9f467ba692b089856ecc1634 *Meta/Rd.rds
9187c808411b1498e904799dbeba8e3c *Meta/data.rds
e00065855163c282e8adab2a116bf019 *Meta/features.rds
c9818e4029554a4de5ec533fd1daf3c7 *Meta/hsearch.rds
792625267f1407b2164dd63d15025e88 *Meta/links.rds
421a4f15e3a38c9dd264d4bb9c6f3910 *Meta/nsInfo.rds
633707d8f99f9ae28a9d62d91a40b603 *Meta/package.rds
cf2cbc76de62a7b2b65d64cc3d7119e5 *NAMESPACE
ebf0fc819595d631b8bf280c4b049940 *R/WGCNA
a34003f13f496822380af4823831e97f *R/WGCNA.rdb
b5edc2963924fd81dbbc0473b03e12b8 *R/WGCNA.rdx
f403f840e0fc7f8a0c352107793e0b46 *data/BloodLists.rda
51c2c6e860d1506d66e9b65c524453be *data/BrainLists.rda
7bdbaf29df66b5302497c33719d384ae *data/BrainRegionMarkers.rda
ad0ed9fc9a81c1b69c0b2866967a112b *data/ImmunePathwayLists.rda
fbe597b58e5ece1cfb445339988bd936 *data/PWLists.rda
c6e9fa3b41671b6ad31df708e1a013ff *data/SCsLists.rda
65923b477e465a08731d15792d19629e *help/AnIndex
851e7ecd51b50aba29de7aab3aeecbb0 *help/WGCNA.rdb
4f3a850577f6f4bbed24024be0bdbe01 *help/WGCNA.rdx
f23be4dc8b3729b3b459532c4870b9fa *help/aliases.rds
275440ca4938f22646bee0f7da9c529a *help/paths.rds
6de458197cc25cba8c38ef8301747c35 *html/00Index.html
b6763e6916890c631fdc3f2643803b1a *html/R.css
45ce281aa33bf52e173c0db1f80424ac *libs/i386/WGCNA.dll
8a702e4876a89f5cb5f5e746f7edc131 *libs/i386/symbols.rds
2cdda3376ba8a4e3ea4f20970d8644ea *libs/x64/WGCNA.dll
73151ed46d3b25a5c0d8b1604b3c19b9 *libs/x64/symbols.rds
