# Supplementary material for: Using WGCNA (weighted gene co-expression network analysis) to identify the hub genes of skin hair follicle development in fetus stage of Inner Mongolia cashmere goat
Source: PLoS One. 2020 Dec 22;15(12):e0243507. doi: 10.1371/journal.pone.0243507 (PMC7755285; doi:10.1371/journal.pone.0243507)
Supplement: S1 File — (ZIP) [file pone.0243507.s005.zip › NAMESPACE]

useDynLib(WGCNA)

exportPattern("^[^\\.]")

importFrom(Rcpp, evalCpp)
import(foreach, doParallel, dynamicTreeCut, fastcluster, GO.db, AnnotationDbi, matrixStats)
importFrom(survival, is.Surv, coxph, Surv)
importFrom(parallel, stopCluster)
#importFrom(AnnotationDbi, mappedkeys)
importFrom(grDevices, dev.new)
importFrom(utils, packageVersion, compareVersion)
importFrom(parallel, detectCores)
importFrom(Hmisc, rcorr.cens, errbar)
importFrom(impute, impute.knn)
importFrom(splines, ns)
importFrom(preprocessCore, normalize.quantiles)

# Imports of previously automatically available functions...

importFrom("grDevices", "dev.off", "heat.colors", "pdf", "rgb",
           "terrain.colors")
importFrom("graphics", "abline", "axis", "barplot", "box", "boxplot",
           "frame", "hist", "image", "layout", "lines", "mtext",
           "pairs", "panel.smooth", "par", "plot", "polygon", "rect",
           "segments", "strheight", "strwidth", "text", "title", "points")
importFrom("stats", "anova", "as.dendrogram", "as.dist", "as.hclust", "coef", 
           "cov", "cutree", "dist", "fisher.test", "glm", "heatmap",
           "kruskal.test", "lm", "median", "model.matrix",
           "na.exclude", "order.dendrogram", "pchisq", "phyper",
           "pnorm", "predict", "pt", "qnorm", "quantile", "reorder",
           "residuals", "rexp", "rnorm", "runif", "sd",
           "smooth.spline", "t.test", "var", "weighted.mean", "p.adjust")
importFrom("utils", "data", "flush.console", "read.csv", "write.csv",
           "write.table", "object.size")
