# Supplementary material for: Using WGCNA (weighted gene co-expression network analysis) to identify the hub genes of skin hair follicle development in fetus stage of Inner Mongolia cashmere goat
Source: PLoS One. 2020 Dec 22;15(12):e0243507. doi: 10.1371/journal.pone.0243507 (PMC7755285; doi:10.1371/journal.pone.0243507)
Supplement: S1 File — (ZIP) [file pone.0243507.s005.zip › help/AnIndex]

accuracyMeasures	accuracyMeasures
addBlockToBlockwiseData	newBlockwiseData
addErrorBars	addErrorBars
addGrid	addGrid
addGuideLines	addGuideLines
addTraitToMEs	addTraitToMEs
adjacency	adjacency
adjacency.fromSimilarity	adjacency
adjacency.polyReg	adjacency.polyReg
adjacency.splineReg	adjacency.splineReg
AFcorMI	AFcorMI
alignExpr	alignExpr
allocateJobs	allocateJobs
allowWGCNAThreads	allowWGCNAThreads
automaticNetworkScreening	automaticNetworkScreening
automaticNetworkScreeningGS	automaticNetworkScreeningGS
BD.actualFileNames	BD.getData
BD.blockLengths	BD.getData
BD.checkAndDeleteFiles	BD.getData
BD.getData	BD.getData
BD.getMetaData	BD.getData
BD.nBlocks	BD.getData
bicor	bicor
bicorAndPvalue	bicorAndPvalue
bicovWeightFactors	bicovWeights
bicovWeights	bicovWeights
bicovWeightsFromFactors	bicovWeights
binarizeCategoricalColumns	binarizeCategoricalColumns
binarizeCategoricalColumns.forPlots	binarizeCategoricalColumns
binarizeCategoricalColumns.forRegression	binarizeCategoricalColumns
binarizeCategoricalColumns.pairwise	binarizeCategoricalColumns
binarizeCategoricalVariable	binarizeCategoricalVariable
BlockInformation	newBlockInformation
blockSize	blockSize
blockwiseConsensusModules	blockwiseConsensusModules
BlockwiseData	newBlockwiseData
blockwiseIndividualTOMs	blockwiseIndividualTOMs
blockwiseModules	blockwiseModules
BloodLists	BloodLists
blueWhiteRed	blueWhiteRed
BrainLists	BrainLists
BrainRegionMarkers	BrainRegionMarkers
branchEigengeneDissim	branchEigengeneDissim
branchEigengeneSimilarity	branchEigengeneDissim
branchSplit	branchSplit
branchSplit.dissim	branchSplit.dissim
branchSplitFromStabilityLabels	branchSplitFromStabilityLabels
branchSplitFromStabilityLabels.individualFraction	branchSplitFromStabilityLabels
branchSplitFromStabilityLabels.prediction	branchSplitFromStabilityLabels
checkAdjMat	checkAdjMat
checkSets	checkSets
checkSimilarity	checkAdjMat
chooseOneHubInEachModule	chooseOneHubInEachModule
chooseTopHubInEachModule	chooseTopHubInEachModule
clusterCoef	clusterCoef
coClustering	coClustering
coClustering.permutationTest	coClustering.permutationTest
collapseRows	collapseRows
collapseRowsUsingKME	collapseRowsUsingKME
collectGarbage	collectGarbage
colQuantileC	colQuantileC
conformityBasedNetworkConcepts	conformityBasedNetworkConcepts
conformityDecomposition	conformityDecomposition
consensusCalculation	consensusCalculation
consensusDissTOMandTree	consensusDissTOMandTree
consensusKME	consensusKME
consensusMEDissimilarity	consensusMEDissimilarity
ConsensusOptions	newConsensusOptions
consensusOrderMEs	consensusOrderMEs
consensusProjectiveKMeans	consensusProjectiveKMeans
consensusRepresentatives	consensusRepresentatives
consensusTOM	consensusTOM
ConsensusTree	newConsensusTree
consensusTreeInputs	consensusTreeInputs
convertNumericColumnsToNumeric	convertNumericColumnsToNumeric
cor	cor
cor1	cor
corAndPvalue	corAndPvalue
corFast	cor
corPredictionSuccess	corPredictionSuccess
corPvalueFisher	corPvalueFisher
corPvalueStudent	corPvalueStudent
CorrelationOptions	newCorrelationOptions
correlationPreservation	correlationPreservation
coxRegressionResiduals	coxRegressionResiduals
cutreeStatic	cutreeStatic
cutreeStaticColor	cutreeStaticColor
disableWGCNAThreads	allowWGCNAThreads
displayColors	displayColors
dynamicMergeCut	dynamicMergeCut
empiricalBayesLM	empiricalBayesLM
enableWGCNAThreads	allowWGCNAThreads
exportNetworkToCytoscape	exportNetworkToCytoscape
exportNetworkToVisANT	exportNetworkToVisANT
factorizeNonNumericColumns	factorizeNonNumericColumns
fixDataStructure	fixDataStructure
formatLabels	formatLabels
fundamentalNetworkConcepts	fundamentalNetworkConcepts
GOenrichmentAnalysis	GOenrichmentAnalysis
goodGenes	goodGenes
goodGenesMS	goodGenesMS
goodSamples	goodSamples
goodSamplesGenes	goodSamplesGenes
goodSamplesGenesMS	goodSamplesGenesMS
goodSamplesMS	goodSamplesMS
greenBlackRed	greenBlackRed
greenWhiteRed	greenWhiteRed
GTOMdist	GTOMdist
hierarchicalBranchEigengeneDissim	branchEigengeneDissim
hierarchicalConsensusCalculation	hierarchicalConsensusCalculation
hierarchicalConsensusKME	hierarchicalConsensusKME
hierarchicalConsensusMEDissimilarity	hierarchicalConsensusMEDissimilarity
hierarchicalConsensusModules	hierarchicalConsensusModules
hierarchicalConsensusTOM	hierarchicalConsensusTOM
hierarchicalMergeCloseModules	hierarchicalMergeCloseModules
hubGeneSignificance	hubGeneSignificance
ImmunePathwayLists	ImmunePathwayLists
imputeByModule	imputeByModule
individualTOMs	individualTOMs
initProgInd	initProgInd
intramodularConnectivity	intramodularConnectivity
intramodularConnectivity.fromExpr	intramodularConnectivity
isMultiData	isMultiData
keepCommonProbes	keepCommonProbes
kMEcomparisonScatterplot	kMEcomparisonScatterplot
labeledBarplot	labeledBarplot
labeledHeatmap	labeledHeatmap
labeledHeatmap.multiPage	labeledHeatmap.multiPage
labelPoints	labelPoints
labels2colors	labels2colors
list2multiData	list2multiData
lowerTri2matrix	lowerTri2matrix
matchLabels	matchLabels
matrixToNetwork	matrixToNetwork
mergeBlockwiseData	newBlockwiseData
mergeCloseModules	mergeCloseModules
metaAnalysis	metaAnalysis
metaZfunction	metaZfunction
minWhichMin	minWhichMin
moduleColor.getMEprefix	moduleColor.getMEprefix
moduleEigengenes	moduleEigengenes
moduleMergeUsingKME	moduleMergeUsingKME
moduleNumber	moduleNumber
modulePreservation	modulePreservation
mtd.apply	mtd.apply
mtd.applyToSubset	mtd.apply
mtd.branchEigengeneDissim	branchEigengeneDissim
mtd.colnames	mtd.setColnames
mtd.mapply	mtd.mapply
mtd.rbindSelf	mtd.rbindSelf
mtd.setAttr	mtd.setAttr
mtd.setColnames	mtd.setColnames
mtd.simplify	mtd.simplify
mtd.subset	mtd.subset
multiData	multiData
multiData.eigengeneSignificance	multiData.eigengeneSignificance
multiData2list	list2multiData
multiGrep	multiGSub
multiGrepl	multiGSub
multiGSub	multiGSub
multiIntersect	multiUnion
multiSetMEs	multiSetMEs
multiSub	multiGSub
multiUnion	multiUnion
mutualInfoAdjacency	mutualInfoAdjacency
nearestCentroidPredictor	nearestCentroidPredictor
nearestNeighborConnectivity	nearestNeighborConnectivity
nearestNeighborConnectivityMS	nearestNeighborConnectivityMS
networkConcepts	networkConcepts
NetworkOptions	newNetworkOptions
networkScreening	networkScreening
networkScreeningGS	networkScreeningGS
newBlockInformation	newBlockInformation
newBlockwiseData	newBlockwiseData
newConsensusOptions	newConsensusOptions
newConsensusTree	newConsensusTree
newCorrelationOptions	newCorrelationOptions
newNetworkOptions	newNetworkOptions
normalizeLabels	normalizeLabels
nPresent	nPresent
nSets	nSets
numbers2colors	numbers2colors
orderBranchesUsingHubGenes	orderBranchesUsingHubGenes
orderMEs	orderMEs
orderMEsByHierarchicalConsensus	orderMEsByHierarchicalConsensus
overlapTable	overlapTable
overlapTableUsingKME	overlapTableUsingKME
pickHardThreshold	pickHardThreshold
pickHardThreshold.fromSimilarity	pickHardThreshold
pickSoftThreshold	pickSoftThreshold
pickSoftThreshold.fromSimilarity	pickSoftThreshold
plotClusterTreeSamples	plotClusterTreeSamples
plotColorUnderTree	plotColorUnderTree
plotCor	plotCor
plotDendroAndColors	plotDendroAndColors
plotEigengeneNetworks	plotEigengeneNetworks
plotMat	plotMat
plotMEpairs	plotMEpairs
plotModuleSignificance	plotModuleSignificance
plotMultiHist	plotMultiHist
plotNetworkHeatmap	plotNetworkHeatmap
plotOrderedColors	plotColorUnderTree
pmean	pquantile
pmean.fromList	pquantile
pmedian	pquantile
pminWhich.fromList	pquantile
populationMeansInAdmixture	populationMeansInAdmixture
pquantile	pquantile
pquantile.fromList	pquantile
prepComma	prepComma
prependZeros	prependZeros
preservationNetworkConnectivity	preservationNetworkConnectivity
projectiveKMeans	projectiveKMeans
proportionsInAdmixture	proportionsInAdmixture
propVarExplained	propVarExplained
pruneAndMergeConsensusModules	pruneAndMergeConsensusModules
pruneConsensusModules	pruneConsensusModules
PWLists	PWLists
qvalue	qvalue
qvalue.restricted	qvalue.restricted
randIndex	randIndex
rankPvalue	rankPvalue
recutBlockwiseTrees	recutBlockwiseTrees
recutConsensusTrees	recutConsensusTrees
redWhiteGreen	redWhiteGreen
reflectBranch	swapTwoBranches
relativeCorPredictionSuccess	relativeCorPredictionSuccess
removeGreyME	removeGreyME
removePrincipalComponents	removePrincipalComponents
replaceMissing	replaceMissing
returnGeneSetsAsList	returnGeneSetsAsList
rgcolors.func	rgcolors.func
rowQuantileC	colQuantileC
sampledBlockwiseModules	sampledBlockwiseModules
sampledHierarchicalConsensusModules	sampledHierarchicalConsensusModules
scaleFreeFitIndex	scaleFreeFitIndex
scaleFreePlot	scaleFreePlot
SCsLists	SCsLists
selectBranch	swapTwoBranches
selectFewestConsensusMissing	selectFewestConsensusMissing
setCorrelationPreservation	setCorrelationPreservation
shortenStrings	shortenStrings
sigmoidAdjacencyFunction	sigmoidAdjacencyFunction
signedKME	signedKME
signifNumeric	signifNumeric
signumAdjacencyFunction	signumAdjacencyFunction
simpleConsensusCalculation	simpleConsensusCalculation
simpleHierarchicalConsensusCalculation	simpleHierarchicalConsensusCalculation
simulateDatExpr	simulateDatExpr
simulateDatExpr5Modules	simulateDatExpr5Modules
simulateEigengeneNetwork	simulateEigengeneNetwork
simulateModule	simulateModule
simulateMultiExpr	simulateMultiExpr
simulateSmallLayer	simulateSmallLayer
sizeGrWindow	sizeGrWindow
sizeRestrictedClusterMerge	sizeRestrictedClusterMerge
softConnectivity	softConnectivity
softConnectivity.fromSimilarity	softConnectivity
spaste	spaste
standardColors	standardColors
standardScreeningBinaryTrait	standardScreeningBinaryTrait
standardScreeningCensoredTime	standardScreeningCensoredTime
standardScreeningNumericTrait	standardScreeningNumericTrait
stdErr	stdErr
stratifiedBarplot	stratifiedBarplot
subsetTOM	subsetTOM
swapTwoBranches	swapTwoBranches
TOMdist	TOMsimilarity
TOMplot	TOMplot
TOMsimilarity	TOMsimilarity
TOMsimilarityFromExpr	TOMsimilarityFromExpr
transposeBigData	transposeBigData
TrueTrait	TrueTrait
unsignedAdjacency	unsignedAdjacency
updateProgInd	initProgInd
userListEnrichment	userListEnrichment
vectorizeMatrix	vectorizeMatrix
vectorTOM	vectorTOM
verboseBarplot	verboseBarplot
verboseBoxplot	verboseBoxplot
verboseIplot	verboseIplot
verboseScatterplot	verboseScatterplot
votingLinearPredictor	votingLinearPredictor
WGCNAnThreads	allowWGCNAThreads
